# Supplementary material for: FoxO transcription factors actuate the formative pluripotency specific gene expression programme
Source: Nat Commun. 2024 Sep 9;15:7879. doi: 10.1038/s41467-024-51794-9 (PMC11384738; doi:10.1038/s41467-024-51794-9)
Supplement: Supplementary file 4 — Supplementary Data 1 [file 41467_2024_51794_MOESM4_ESM.xlsx]

## Sheet: Supplementary_Data_1a
KEGG pathway enrichment analysis
UP-DEGs in Pten KO and Tsc2 KO in 2i (vs WT)
label	pval	fdr	signature	geneset	overlap	background	hits	GeneRatio
Lysosome	2.1e-07	7.2e-05	627	117	20	14072	Ap1m2,Cd68,Tpp1,Cln3,Ctsb,Ctsc,Ctsl,Gaa,Gm2a,Hexa,Hyal1,Laptm5,Naga,Neu1,Ctsa,Sgsh,Tcirg1,Naglu,Litaf,Fuca2	0.0318979
Antigen processing and presentation	0.00086	0.13	627	46	8	14072	Calr4,H2-Q6,B2m,Ctsb,Ctsl,Hspa1b,Hspa2,Tap1	0.0127592
Arrhythmogenic right ventricular cardiomyopathy	0.0011	0.13	627	59	9	14072	Dsc2,Dsg2,Itga4,Itga7,Itgb5,Lama1,Lmna,Itgb4,Itga8	0.0143541
Viral protein interaction with cytokine and cytokine receptor	0.003	0.26	627	23	5	14072	Csf1,Il10rb,Ltbr,Cxcl14,Il34	0.00797448
Calcium signaling pathway	0.0041	0.26	627	156	15	14072	Camk2d,Egfr,F2r,Grin2c,Grin2d,Mst1,Htr5a,P2rx4,Pdgfa,Pdgfrb,Plcd1,Orai2,Adcy1,Camk1,Ltb4r2	0.0239234
Glycosaminoglycan degradation	0.0046	0.26	627	16	4	14072	Hexa,Hyal1,Sgsh,Naglu	0.00637959
JAKSTAT signaling pathway	0.0053	0.26	627	101	11	14072	Cish,Socs3,Egfr,Il10rb,Il3ra,Pdgfa,Pdgfrb,Stat5a,Stat6,Thpo,Aox3	0.0175439
ECMreceptor interaction	0.0073	0.26	627	64	8	14072	Col1a1,Col1a2,Itga4,Itga7,Itgb5,Lama1,Itgb4,Itga8	0.0127592
Glycosaminoglycan biosynthesis chondroitin sulfate / dermatan sulfate	0.0089	0.26	627	19	4	14072	Chst12,Chst7,Chst14,B3gat3	0.00637959
Amino sugar and nucleotide sugar metabolism	0.0091	0.26	627	41	6	14072	Hexa,Renbp,Uap1l1,Amdhd2,Nagk,Npl	0.00956938
Proteoglycans in cancer	0.0095	0.26	627	171	15	14072	Camk2d,Col1a1,Col1a2,Ctsl,Egfr,Igf2,Itgb5,Mmp9,Plau,Wnt9a,Twist1,Vav1,Wnt11,Wnt6,Tlr2	0.0239234
Dilated cardiomyopathy	0.0096	0.26	627	67	8	14072	Itga4,Itga7,Itgb5,Lama1,Lmna,Itgb4,Itga8,Adcy1	0.0127592
Cytokinecytokine receptor interaction	0.0099	0.26	627	110	11	14072	Amhr2,Bmp7,Bmp8a,Csf1,Il10rb,Il3ra,Ltbr,Tgfbr2,Thpo,Cxcl14,Il34	0.0175439
Focal adhesion	0.011	0.26	627	173	15	14072	Col1a1,Col1a2,Egfr,Emp2,Itga4,Itga7,Itgb5,Jun,Lama1,Mylpf,Pdgfa,Pdgfrb,Itgb4,Vav1,Itga8	0.0239234
Nicotinate and nicotinamide metabolism	0.013	0.28	627	32	5	14072	Naprt,Nt5e,Sirt2,Aox3,Sirt4	0.00797448
Rheumatoid arthritis	0.013	0.28	627	44	6	14072	Csf1,Ctsl,Fos,Jun,Tlr2,Tcirg1	0.00956938
Leishmaniasis	0.014	0.29	627	45	6	14072	Cyba,Fos,Itga4,Jun,Ptgs2,Tlr2	0.00956938
Complement and coagulation cascades	0.016	0.3	627	34	5	14072	Serping1,Cfh,Clu,F2r,Plau	0.00797448
Transcriptional misregulation in cancer	0.016	0.3	627	133	12	14072	Cebpa,Ddit3,Eya1,Hmga2,Mmp9,Pdgfa,Plau,Slc45a3,Tgfbr2,Zbtb16,Tmprss2,Baiap3	0.0191388
Phagosome	0.022	0.39	627	108	10	14072	Calr4,H2-Q6,Coro1a,Ctsl,Cyba,Itgb5,Pla2r1,Tap1,Tlr2,Tcirg1	0.015949
Hypertrophic cardiomyopathy	0.025	0.41	627	65	7	14072	Itga4,Itga7,Itgb5,Lama1,Lmna,Itgb4,Itga8	0.0111643
Amphetamine addiction	0.027	0.41	627	52	6	14072	Camk2d,Fos,Grin2c,Grin2d,Jun,Th	0.00956938
Estrogen signaling pathway	0.027	0.41	627	96	9	14072	Egfr,Fos,Hspa1b,Hspa2,Jun,Krt18,Krt19,Mmp9,Adcy1	0.0143541
Regulation of lipolysis in adipocytes	0.028	0.41	627	39	5	14072	Irs3,Ptgs2,Mgll,Adcy1,Abhd5	0.00797448
Neuroactive ligandreceptor interaction	0.031	0.43	627	130	11	14072	S1pr1,S1pr3,F2r,Gpr83,Grid1,Grin2c,Grin2d,Htr5a,P2rx4,Ptger4,Ltb4r2	0.0175439
Other glycan degradation	0.032	0.43	627	16	3	14072	Hexa,Neu1,Fuca2	0.00478469
Inflammatory bowel disease	0.034	0.44	627	28	4	14072	Jun,Rora,Stat6,Tlr2	0.00637959
cAMP signaling pathway	0.037	0.44	627	151	12	14072	Camk2d,F2r,Fos,Grin2c,Grin2d,Jun,Pld2,Ppara,Vav1,Rapgef3,Adcy1,Acox3	0.0191388
Relaxin signaling pathway	0.038	0.44	627	102	9	14072	Col1a1,Col1a2,Egfr,Fos,Gng12,Jun,Mmp9,Tgfbr2,Adcy1	0.0143541
Vitamin digestion and absorption	0.038	0.44	627	17	3	14072	Slc5a6,Slc52a3,Slc19a3	0.00478469
Phospholipase D signaling pathway	0.042	0.47	627	120	10	14072	Egfr,F2r,Gab2,Pdgfa,Pdgfrb,Pld2,Rapgef3,Adcy1,Plpp2,Plpp3	0.015949
Sulfur metabolism	0.046	0.48	627	8	2	14072	Suox,Papss2	0.00318979
Regulation of actin cytoskeleton	0.048	0.48	627	192	14	14072	Egfr,F2r,Gng12,Itga4,Itga7,Itgb5,Mylpf,Pdgfa,Pdgfrb,Itgb4,Vav1,Gsn,Itga8,Ssh3	0.0223285
Glycosaminoglycan biosynthesis heparan sulfate / heparin	0.05	0.48	627	19	3	14072	Hs3st1,Extl1,B3gat3	0.00478469
Protein digestion and absorption	0.05	0.48	627	60	6	14072	Col11a1,Col7a1,Col1a1,Col1a2,Eln,Mep1b	0.00956938
Wnt signaling pathway	0.05	0.48	627	141	11	14072	Camk2d,Dkk1,Gpc4,Jun,Sox17,Rnf43,Wnt9a,Wnt11,Wnt6,Apcdd1,Prickle3	0.0175439
Choline metabolism in cancer	0.052	0.48	627	92	8	14072	Egfr,Fos,Jun,Pdgfa,Pdgfrb,Pld2,Plpp2,Plpp3	0.0127592
Osteoclast differentiation	0.052	0.48	627	92	8	14072	Socs3,Csf1,Cyba,Fos,Fosl2,Gab2,Jun,Tgfbr2	0.0127592
Tyrosine metabolism	0.064	0.55	627	21	3	14072	Fah,Th,Aox3	0.00478469
Human papillomavirus infection	0.067	0.55	627	275	18	14072	H2-Q6,Col1a1,Col1a2,Egfr,Itga4,Itga7,Itgb5,Lama1,Pdgfrb,Ptger4,Ptgs2,Itgb4,Wnt9a,Llgl2,Wnt11,Wnt6,Itga8,Tcirg1	0.0287081
Apoptosis	0.068	0.55	627	114	9	14072	Ctsb,Ctsc,Ctsl,Ddit3,Fos,Il3ra,Jun,Lmna,Parp3	0.0143541
TGFbeta signaling pathway	0.069	0.55	627	81	7	14072	Amhr2,Bmp7,Bmp8a,Fst,Id4,Smad6,Tgfbr2	0.0111643
Pertussis	0.071	0.55	627	50	5	14072	Nod1,Serping1,Fos,Jun,Pycard	0.00797448
Lipid and atherosclerosis	0.072	0.55	627	150	11	14072	Camk2d,Cyba,Ddit3,Fos,Hspa1b,Hspa2,Jun,Mmp9,Vav1,Tlr2,Pycard	0.0175439
Pathways in cancer	0.074	0.55	627	432	26	14072	Camk2d,Cebpa,Egfr,F2r,Fos,Gng12,Igf2,Il3ra,Jun,Lama1,Mmp9,Pdgfa,Pdgfrb,Pld2,Ptger4,Ptgs2,Stat5a,Stat6,Wnt9a,Tgfbr2,Rarb,Wnt11,Wnt6,Zbtb16,Adcy1,Gstm7	0.0414673
Arachidonic acid metabolism	0.075	0.55	627	36	4	14072	Alox12,Ptgs2,Zadh2,Ptges	0.00637959
Cholesterol metabolism	0.075	0.55	627	36	4	14072	Ldlrap1,Cyp27a1,Apoe,Lipg	0.00637959
Staphylococcus aureus infection	0.08	0.56	627	23	3	14072	Cfh,Krt18,Krt19	0.00478469
Cocaine addiction	0.081	0.56	627	37	4	14072	Grin2c,Grin2d,Jun,Th	0.00637959
Oxytocin signaling pathway	0.081	0.56	627	118	9	14072	Camk2d,Eef2k,Egfr,Fos,Jun,Ptgs2,Myl6b,Adcy1,Camk1	0.0143541
Circadian entrainment	0.086	0.57	627	69	6	14072	Camk2d,Fos,Gng12,Grin2c,Grin2d,Adcy1	0.00956938
Fc gamma Rmediated phagocytosis	0.089	0.57	627	86	7	14072	Gab2,Pld2,Vav1,Gsn,Bin1,Plpp2,Plpp3	0.0111643
MAPK signaling pathway	0.089	0.57	627	248	16	14072	Csf1,Ddit3,Egfr,Fos,Gng12,Hspa1b,Hspa2,Igf2,Jun,Dusp8,Pdgfa,Pdgfrb,Tgfbr2,Map3k6,Dusp10,Map3k13	0.0255183
PI3KAkt signaling pathway	0.089	0.57	627	267	17	14072	Col1a1,Col1a2,Csf1,Egfr,F2r,Gng12,Igf2,Il3ra,Itga4,Itga7,Itgb5,Lama1,Pdgfa,Pdgfrb,Itgb4,Tlr2,Itga8	0.0271132
Longterm potentiation	0.092	0.58	627	54	5	14072	Camk2d,Grin2c,Grin2d,Rapgef3,Adcy1	0.00797448
Longevity regulating pathway multiple species	0.097	0.61	627	55	5	14072	Cryab,Hspa1b,Hspa2,Irs3,Adcy1	0.00797448
Leukocyte transendothelial migration	0.1	0.62	627	89	7	14072	Cldn4,Cyba,Itga4,Mmp9,Mylpf,Vav1,Rapgef3	0.0111643
Axon guidance	0.11	0.62	627	161	11	14072	Camk2d,Boc,Bmp7,Epha4,Ntn1,Sema3b,Sema4f,Sema7a,Ablim2,Ssh3,Rgs3	0.0175439
Chagas disease	0.11	0.62	627	73	6	14072	Calr4,Fos,Jun,Tgfbr2,Tlr2,Adcy1	0.00956938
Glycosphingolipid biosynthesis globo and isoglobo series	0.11	0.63	627	13	2	14072	Hexa,Naga	0.00318979
Prolactin signaling pathway	0.11	0.62	627	57	5	14072	Cish,Socs3,Fos,Stat5a,Th	0.00797448
Serotonergic synapse	0.11	0.62	627	73	6	14072	Alox12,App,Gng12,Htr5a,Ptgs2,Rapgef3	0.00956938
Hematopoietic cell lineage	0.12	0.66	627	43	4	14072	Csf1,Il3ra,Itga4,Thpo	0.00637959
Legionellosis	0.12	0.63	627	42	4	14072	Hspa1b,Hspa2,Tlr2,Pycard	0.00637959
TNF signaling pathway	0.12	0.63	627	92	7	14072	Bcl3,Socs3,Csf1,Fos,Jun,Mmp9,Ptgs2	0.0111643
Sphingolipid metabolism	0.13	0.68	627	44	4	14072	Hexa,Neu1,Plpp2,Plpp3	0.00637959
Th17 cell differentiation	0.13	0.68	627	77	6	14072	Fos,Jun,Rora,Stat5a,Stat6,Tgfbr2	0.00956938
Hippo signaling pathway	0.14	0.72	627	133	9	14072	Bmp7,Bmp8a,Tead3,Wnt9a,Llgl2,Tgfbr2,Wnt11,Wnt6,Rassf6	0.0143541
Nitrogen metabolism	0.14	0.72	627	15	2	14072	Car5a,Car5b	0.00318979
AGERAGE signaling pathway in diabetic complications	0.16	0.78	627	82	6	14072	Col1a1,Col1a2,Jun,Plcd1,Stat5a,Tgfbr2	0.00956938
Glycine, serine and threonine metabolism	0.16	0.78	627	31	3	14072	Cbs,Gamt,Dmgdh	0.00478469
Metabolic pathways	0.16	0.79	627	1208	61	14072	Cyp27a1,Aldh1l1,Aspa,Adssl1,Aldoc,Alox12,Car5a,Cbs,Cdo1,Fah,Gaa,Gamt,Gch1,Hexa,Hyal1,Lipg,Mgat3,Naga,Neu1,Plcd1,Pld2,Ptgs2,Renbp,Ido2,Suox,Pomgnt2,Itpk1,Th,Naprt,Uap1l1,Dolk,Galnt12,Man1c1,Mgll,Nt5e,Papss2,Amdhd2,Sgsh,Tcirg1,Naglu,Adcy1,Plpp2,Elovl1,Car5b,Nagk,Extl1,Ptges,Sirt2,Bhmt2,Mgat4c,Dcxr,Plpp3,Gstm7,Prdm16,Aox3,B3gat3,Npl,Dmgdh,Sirt4,Rdh12,Acox3	0.0972887
NGlycan biosynthesis	0.16	0.79	627	48	4	14072	Mgat3,Dolk,Man1c1,Mgat4c	0.00637959
PPAR signaling pathway	0.17	0.82	627	49	4	14072	Cyp27a1,Plin2,Ppara,Acox3	0.00637959
Amoebiasis	0.18	0.83	627	67	5	14072	Col1a1,Col1a2,Lama1,Tlr2,Adcy1	0.00797448
Glioma	0.19	0.85	627	68	5	14072	Camk2d,Egfr,Pdgfa,Pdgfrb,Camk1	0.00797448
Type II diabetes mellitus	0.19	0.87	627	34	3	14072	Socs3,Irs3,Slc2a4	0.00478469
Glycerolipid metabolism	0.2	0.88	627	52	4	14072	Lipg,Mgll,Plpp2,Plpp3	0.00637959
Folate biosynthesis	0.21	0.88	627	19	2	14072	Gch1,Th	0.00318979
Intestinal immune network for IgA production	0.21	0.88	627	19	2	14072	Itga4,Ltbr	0.00318979
Parathyroid hormone synthesis, secretion and action	0.21	0.88	627	89	6	14072	Egfr,Fos,Gcm1,Mafb,Pld2,Adcy1	0.00956938
Prostate cancer	0.21	0.88	627	89	6	14072	Egfr,Mmp9,Pdgfa,Pdgfrb,Plau,Tmprss2	0.00956938
Ether lipid metabolism	0.23	0.94	627	37	3	14072	Pld2,Plpp2,Plpp3	0.00478469
Various types of Nglycan biosynthesis	0.23	0.94	627	37	3	14072	Hexa,Man1c1,Mgat4c	0.00478469
GnRH signaling pathway	0.24	0.97	627	75	5	14072	Camk2d,Egfr,Jun,Pld2,Adcy1	0.00797448
Human Tcell leukemia virus 1 infection	0.24	0.97	627	193	11	14072	Calr4,H2-Q6,B2m,Fos,Jun,Ltbr,Msx2,Stat5a,Tgfbr2,Adcy1,Crtc3	0.0175439
Nicotine addiction	0.24	0.97	627	21	2	14072	Grin2c,Grin2d	0.00318979
IL17 signaling pathway	0.25	0.99	627	57	4	14072	Fos,Jun,Mmp9,Ptgs2	0.00637959
Adipocytokine signaling pathway	0.26	1	627	58	4	14072	Socs3,Irs3,Ppara,Slc2a4	0.00637959
Fluid shear stress and atherosclerosis	0.27	1	627	117	7	14072	Ctsl,Cyba,Fos,Jun,Mmp9,Pdgfa,Gstm7	0.0111643
Growth hormone synthesis, secretion and action	0.27	1	627	98	6	14072	Socs3,Fos,Igfals,Irs3,Stat5a,Adcy1	0.00956938
Retinol metabolism	0.27	1	627	23	2	14072	Aox3,Rdh12	0.00318979
Vitamin B6 metabolism	0.27	1	627	7	1	14072	Aox3	0.0015949
Human cytomegalovirus infection	0.28	1	627	180	10	14072	Calr4,H2-Q6,B2m,Egfr,Gng12,Il10rb,Ptger4,Ptgs2,Tap1,Adcy1	0.015949
Measles	0.28	1	627	99	6	14072	Fos,Hspa1b,Hspa2,Jun,Stat5a,Tlr2	0.00956938
Melanogenesis	0.28	1	627	79	5	14072	Camk2d,Wnt9a,Wnt11,Wnt6,Adcy1	0.00797448
Endocytosis	0.3	1	627	225	12	14072	Ldlrap1,H2-Q6,Dab2,Egfr,Hspa1b,Hspa2,Pld2,Tgfbr2,Iqsec2,Bin1,Rab11fip5,Epn3	0.0191388
Cysteine and methionine metabolism	0.31	1	627	44	3	14072	Cbs,Cdo1,Bhmt2	0.00478469
Fat digestion and absorption	0.31	1	627	25	2	14072	Plpp2,Plpp3	0.00318979
NODlike receptor signaling pathway	0.31	1	627	123	7	14072	Nod1,Ctsb,Cyba,Jun,Nlrx1,Pycard,Antxr2	0.0111643
Primary bile acid biosynthesis	0.31	1	627	8	1	14072	Cyp27a1	0.0015949
Sulfur relay system	0.31	1	627	8	1	14072	Mocs3	0.0015949
Cholinergic synapse	0.32	1	627	84	5	14072	Camk2d,Fos,Gng12,Slc18a3,Adcy1	0.00797448
Glutamatergic synapse	0.32	1	627	84	5	14072	Gng12,Grin2c,Grin2d,Pld2,Adcy1	0.00797448
Hippo signaling pathway multiple species	0.32	1	627	26	2	14072	Tead3,Rassf6	0.00318979
Alcoholism	0.33	1	627	85	5	14072	Gng12,Grin2c,Grin2d,Th,Hdac7	0.00797448
Endocrine resistance	0.33	1	627	85	5	14072	Egfr,Fos,Jun,Mmp9,Adcy1	0.00797448
Biosynthesis of unsaturated fatty acids	0.34	1	627	27	2	14072	Elovl1,Acox3	0.00318979
Gap junction	0.34	1	627	66	4	14072	Egfr,Pdgfa,Pdgfrb,Adcy1	0.00637959
Taurine and hypotaurine metabolism	0.34	1	627	9	1	14072	Cdo1	0.0015949
Th1 and Th2 cell differentiation	0.34	1	627	66	4	14072	Fos,Jun,Stat5a,Stat6	0.00637959
Human immunodeficiency virus 1 infection	0.35	1	627	170	9	14072	Calr4,H2-Q6,Ap1m2,B2m,Fos,Gng12,Jun,Tap1,Tlr2	0.0143541
Toxoplasmosis	0.35	1	627	87	5	14072	Hspa1b,Hspa2,Il10rb,Lama1,Tlr2	0.00797448
Chemical carcinogenesis DNA adducts	0.36	1	627	28	2	14072	Ptgs2,Gstm7	0.00318979
Chemical carcinogenesis receptor activation	0.36	1	627	151	8	14072	Egfr,Fos,Jun,Klf4,Ppara,Stat5a,Adcy1,Gstm7	0.0127592
Drug metabolism cytochrome P450	0.36	1	627	28	2	14072	Gstm7,Aox3	0.00318979
Circadian rhythm	0.37	1	627	29	2	14072	Nfil3,Rora	0.00318979
Hepatitis B	0.38	1	627	133	7	14072	Fos,Jun,Mmp9,Stat5a,Stat6,Tgfbr2,Tlr2	0.0111643
Biosynthesis of nucleotide sugars	0.39	1	627	30	2	14072	Uap1l1,Nagk	0.00318979
Fructose and mannose metabolism	0.39	1	627	30	2	14072	Aldoc,Pfkfb4	0.00318979
Cell adhesion molecules	0.4	1	627	93	5	14072	H2-Q6,Cldn4,Itga4,Sdc3,Itga8	0.00797448
MicroRNAs in cancer	0.4	1	627	157	8	14072	Egfr,Hmga2,Mmp9,Pdgfa,Pdgfrb,Plau,Ptgs2,Slc45a3	0.0127592
Basal cell carcinoma	0.41	1	627	52	3	14072	Wnt9a,Wnt11,Wnt6	0.00478469
Tuberculosis	0.41	1	627	115	6	14072	Camk2d,Coro1a,Il10rb,Pla2r1,Tlr2,Tcirg1	0.00956938
Alanine, aspartate and glutamate metabolism	0.42	1	627	32	2	14072	Aspa,Adssl1	0.00318979
Inflammatory mediator regulation of TRP channels	0.42	1	627	74	4	14072	Camk2d,Alox12,Ptger4,Adcy1	0.00637959
Reninangiotensin system	0.42	1	627	12	1	14072	Ctsa	0.0015949
Tryptophan metabolism	0.42	1	627	32	2	14072	Ido2,Aox3	0.00318979
Ovarian steroidogenesis	0.44	1	627	33	2	14072	Ptgs2,Adcy1	0.00318979
PDL1 expression and PD1 checkpoint pathway in cancer	0.44	1	627	76	4	14072	Egfr,Fos,Jun,Tlr2	0.00637959
ErbB signaling pathway	0.45	1	627	77	4	14072	Camk2d,Egfr,Jun,Stat5a	0.00637959
Glycosaminoglycan biosynthesis keratan sulfate	0.45	1	627	13	1	14072	Chst1	0.0015949
Signaling pathways regulating pluripotency of stem cells	0.45	1	627	121	6	14072	Id4,Klf4,Tbx3,Wnt9a,Wnt11,Wnt6	0.00956938
Diabetic cardiomyopathy	0.46	1	627	166	8	14072	Camk2d,Col1a1,Col1a2,Cyba,Mmp9,Ppara,Slc2a4,Tgfbr2	0.0127592
Ctype lectin receptor signaling pathway	0.47	1	627	79	4	14072	Bcl3,Jun,Ptgs2,Pycard	0.00637959
Glycosphingolipid biosynthesis ganglio series	0.47	1	627	14	1	14072	Hexa	0.0015949
Graftversushost disease	0.47	1	627	14	1	14072	H2-Q6	0.0015949
Pentose and glucuronate interconversions	0.47	1	627	14	1	14072	Dcxr	0.0015949
Acute myeloid leukemia	0.48	1	627	58	3	14072	Cebpa,Stat5a,Zbtb16	0.00478469
Cushing syndrome	0.48	1	627	124	6	14072	Camk2d,Egfr,Wnt9a,Wnt11,Wnt6,Adcy1	0.00956938
Breast cancer	0.49	1	627	125	6	14072	Egfr,Fos,Jun,Wnt9a,Wnt11,Wnt6	0.00956938
Gastric cancer	0.49	1	627	126	6	14072	Egfr,Wnt9a,Tgfbr2,Rarb,Wnt11,Wnt6	0.00956938
Ras signaling pathway	0.49	1	627	193	9	14072	Csf1,Egfr,Gab2,Gng12,Igf2,Pdgfa,Pdgfrb,Pld2,Pla1a	0.0143541
African trypanosomiasis	0.5	1	627	15	1	14072	Ido2	0.0015949
Glycerophospholipid metabolism	0.5	1	627	82	4	14072	Pld2,Plpp2,Plpp3,Pla1a	0.00637959
Salmonella infection	0.5	1	627	217	10	14072	Ahnak2,Nod1,Rhob,Anxa2,Fos,Jun,Mylpf,Snx33,Tlr2,Pycard	0.015949
Selenocompound metabolism	0.5	1	627	15	1	14072	Papss2	0.0015949
Bladder cancer	0.51	1	627	38	2	14072	Egfr,Mmp9	0.00318979
Colorectal cancer	0.51	1	627	83	4	14072	Egfr,Fos,Jun,Tgfbr2	0.00637959
Allograft rejection	0.52	1	627	16	1	14072	H2-Q6	0.0015949
Autoimmune thyroid disease	0.52	1	627	16	1	14072	H2-Q6	0.0015949
Hepatocellular carcinoma	0.52	1	627	152	7	14072	Egfr,Igf2,Wnt9a,Tgfbr2,Wnt11,Wnt6,Gstm7	0.0111643
Histidine metabolism	0.52	1	627	16	1	14072	Aspa	0.0015949
Protein processing in endoplasmic reticulum	0.53	1	627	154	7	14072	Calr4,Cryab,Ddit3,Hspa1b,Hspa2,Ckap4,Man1c1	0.0111643
B cell receptor signaling pathway	0.54	1	627	63	3	14072	Fos,Jun,Vav1	0.00478469
Melanoma	0.54	1	627	63	3	14072	Egfr,Pdgfa,Pdgfrb	0.00478469
Mineral absorption	0.54	1	627	40	2	14072	Trpm6,Slc40a1	0.00318979
alphaLinolenic acid metabolism	0.54	1	627	17	1	14072	Acox3	0.0015949
Adherens junction	0.55	1	627	87	4	14072	Egfr,Mylpf,Snai1,Tgfbr2	0.00637959
Nonalcoholic fatty liver disease	0.55	1	627	133	6	14072	Cebpa,Socs3,Ddit3,Fos,Jun,Ppara	0.00956938
Rap1 signaling pathway	0.55	1	627	179	8	14072	Csf1,Egfr,F2r,Pdgfa,Pdgfrb,Vav1,Rapgef3,Adcy1	0.0127592
Bile secretion	0.56	1	627	42	2	14072	Slc51a,Adcy1	0.00318979
One carbon pool by folate	0.56	1	627	18	1	14072	Aldh1l1	0.0015949
Tolllike receptor signaling pathway	0.56	1	627	65	3	14072	Fos,Jun,Tlr2	0.00478469
Vascular smooth muscle contraction	0.56	1	627	89	4	14072	Cald1,Myl6b,Adcy1,Ramp3	0.00637959
FoxO signaling pathway	0.57	1	627	113	5	14072	S1pr1,Egfr,Irs3,Slc2a4,Tgfbr2	0.00797448
Mannose type Oglycan biosynthesis	0.58	1	627	19	1	14072	Pomgnt2	0.0015949
Starch and sucrose metabolism	0.58	1	627	19	1	14072	Gaa	0.0015949
Tight junction	0.58	1	627	138	6	14072	Cldn4,Gata4,Jun,Myl6b,Llgl2,Whamm	0.00956938
Biosynthesis of cofactors	0.59	1	627	116	5	14072	Adssl1,Gch1,Ido2,Naprt,Rdh12	0.00797448
Platelet activation	0.59	1	627	92	4	14072	Col1a1,Col1a2,F2r,Adcy1	0.00637959
Renin secretion	0.59	1	627	44	2	14072	Ctsb,Ptger4	0.00318979
Chemokine signaling pathway	0.6	1	627	117	5	14072	Gng12,Vav1,Prex1,Adcy1,Cxcl14	0.00797448
Viral myocarditis	0.6	1	627	45	2	14072	H2-Q6,Lama1	0.00318979
Yersinia infection	0.6	1	627	117	5	14072	Fos,Itga4,Jun,Vav1,Pycard	0.00797448
HIF1 signaling pathway	0.61	1	627	94	4	14072	Camk2d,Aldoc,Egfr,Ltbr	0.00637959
Nonsmall cell lung cancer	0.61	1	627	70	3	14072	Egfr,Stat5a,Rarb	0.00478469
Collecting duct acid secretion	0.62	1	627	21	1	14072	Tcirg1	0.0015949
Type I diabetes mellitus	0.62	1	627	21	1	14072	H2-Q6	0.0015949
Aldosterone synthesis and secretion	0.63	1	627	72	3	14072	Camk2d,Adcy1,Camk1	0.00478469
Galactose metabolism	0.63	1	627	22	1	14072	Gaa	0.0015949
Malaria	0.63	1	627	22	1	14072	Tlr2	0.0015949
Mucin type Oglycan biosynthesis	0.63	1	627	22	1	14072	Galnt12	0.0015949
Primary immunodeficiency	0.63	1	627	22	1	14072	Tap1	0.0015949
EGFR tyrosine kinase inhibitor resistance	0.64	1	627	73	3	14072	Egfr,Pdgfa,Pdgfrb	0.00478469
Chronic myeloid leukemia	0.65	1	627	74	3	14072	Gab2,Stat5a,Tgfbr2	0.00478469
Necroptosis	0.65	1	627	99	4	14072	Camk2d,Stat5a,Stat6,Pycard	0.00637959
Neutrophil extracellular trap formation	0.66	1	627	76	3	14072	Cyba,Tlr2,Hdac7	0.00478469
Pancreatic cancer	0.66	1	627	75	3	14072	Egfr,Pld2,Tgfbr2	0.00478469
Purine metabolism	0.66	1	627	100	4	14072	Adssl1,Nt5e,Papss2,Adcy1	0.00637959
Alzheimer disease	0.67	1	627	319	13	14072	Apoe,App,Csf1,Ddit3,Dkk1,Grin2c,Grin2d,Irs3,Ptgs2,Wnt9a,Wnt11,Wnt6,Aph1c	0.0207337
Antifolate resistance	0.67	1	627	24	1	14072	Alox12	0.0015949
Gastric acid secretion	0.67	1	627	51	2	14072	Camk2d,Adcy1	0.00318979
Kaposi sarcomaassociated herpesvirus infection	0.67	1	627	151	6	14072	H2-Q6,Fos,Gng12,Jun,Ptgs2,Prex1	0.00956938
NFkappa B signaling pathway	0.67	1	627	77	3	14072	Ltbr,Plau,Ptgs2	0.00478469
Fatty acid elongation	0.68	1	627	25	1	14072	Elovl1	0.0015949
Spinocerebellar ataxia	0.68	1	627	128	5	14072	Grin2c,Grin2d,Rora,Atxn1,Kcnd3	0.00797448
Dopaminergic synapse	0.69	1	627	104	4	14072	Camk2d,Fos,Gng12,Th	0.00637959
Sphingolipid signaling pathway	0.69	1	627	105	4	14072	S1pr1,S1pr3,Gab2,Pld2	0.00637959
Viral carcinogenesis	0.69	1	627	154	6	14072	H2-Q6,Jun,Ltbr,Stat5a,Gsn,Hdac7	0.00956938
AMPK signaling pathway	0.7	1	627	106	4	14072	Eef2k,Irs3,Slc2a4,Pfkfb4	0.00637959
Fc epsilon RI signaling pathway	0.7	1	627	54	2	14072	Gab2,Vav1	0.00318979
Retrograde endocannabinoid signaling	0.7	1	627	106	4	14072	Gng12,Ptgs2,Mgll,Adcy1	0.00637959
Influenza A	0.71	1	627	108	4	14072	Socs3,Nlrx1,Tmprss2,Pycard	0.00637959
Notch signaling pathway	0.71	1	627	55	2	14072	Atxn1,Aph1c	0.00318979
T cell receptor signaling pathway	0.71	1	627	81	3	14072	Fos,Jun,Vav1	0.00478469
betaAlanine metabolism	0.71	1	627	27	1	14072	Acox3	0.0015949
Olfactory transduction	0.72	1	627	28	1	14072	Camk2d	0.0015949
Fatty acid metabolism	0.73	1	627	57	2	14072	Elovl1,Acox3	0.00318979
Pentose phosphate pathway	0.73	1	627	29	1	14072	Aldoc	0.0015949
Propanoate metabolism	0.73	1	627	29	1	14072	Acox3	0.0015949
Synaptic vesicle cycle	0.73	1	627	57	2	14072	Slc18a3,Tcirg1	0.00318979
EpsteinBarr virus infection	0.74	1	627	164	6	14072	Calr4,H2-Q6,B2m,Jun,Tap1,Tlr2	0.00956938
Adrenergic signaling in cardiomyocytes	0.75	1	627	114	4	14072	Camk2d,Scn1b,Rapgef3,Adcy1	0.00637959
GABAergic synapse	0.75	1	627	60	2	14072	Gng12,Adcy1	0.00318979
Insulin secretion	0.75	1	627	59	2	14072	Camk2d,Adcy1	0.00318979
Metabolism of xenobiotics by cytochrome P450	0.75	1	627	30	1	14072	Gstm7	0.0015949
Small cell lung cancer	0.75	1	627	87	3	14072	Lama1,Ptgs2,Rarb	0.00478469
Insulin resistance	0.76	1	627	88	3	14072	Socs3,Ppara,Slc2a4	0.00478469
Morphine addiction	0.76	1	627	61	2	14072	Gng12,Adcy1	0.00318979
ABC transporters	0.77	1	627	32	1	14072	Tap1	0.0015949
Central carbon metabolism in cancer	0.78	1	627	63	2	14072	Egfr,Pdgfrb	0.00318979
Hepatitis C	0.79	1	627	120	4	14072	Socs3,Cldn4,Egfr,Ppara	0.00637959
Insulin signaling pathway	0.79	1	627	120	4	14072	Socs3,Irs3,Prkar1b,Slc2a4	0.00637959
Inositol phosphate metabolism	0.8	1	627	66	2	14072	Plcd1,Itpk1	0.00318979
Mitophagy animal	0.8	1	627	66	2	14072	Jun,Cited2	0.00318979
Other types of Oglycan biosynthesis	0.8	1	627	35	1	14072	Galnt12	0.0015949
Biosynthesis of amino acids	0.81	1	627	67	2	14072	Aldoc,Cbs	0.00318979
Ferroptosis	0.81	1	627	36	1	14072	Slc40a1	0.0015949
p53 signaling pathway	0.81	1	627	68	2	14072	Perp,Aifm2	0.00318979
Fatty acid degradation	0.82	1	627	38	1	14072	Acox3	0.0015949
Motor proteins	0.82	1	627	153	5	14072	Dnah1,Kifc2,Mylpf,Myl6b,Myh13	0.00797448
Nucleotide metabolism	0.82	1	627	69	2	14072	Adssl1,Nt5e	0.00318979
Chemical carcinogenesis reactive oxygen species	0.84	1	627	186	6	14072	Cyba,Egfr,Fos,Jun,Pld2,Gstm7	0.00956938
Oocyte meiosis	0.84	1	627	102	3	14072	Camk2d,Adcy1,Rec8	0.00478469
Autophagy animal	0.85	1	627	133	4	14072	Ctsb,Ctsl,Irs3,Atg16l2	0.00637959
Pathways of neurodegeneration multiple diseases	0.85	1	627	396	14	14072	Camk2d,Dnah1,App,Csf1,Ddit3,Dkk1,Grin2c,Grin2d,Ptgs2,Atxn1,Wnt9a,Wnt11,Wnt6,Ube2l6	0.0223285
Arginine and proline metabolism	0.86	1	627	43	1	14072	Gamt	0.0015949
Base excision repair	0.86	1	627	43	1	14072	Parp3	0.0015949
Coronavirus disease COVID19	0.86	1	627	164	5	14072	Egfr,Fos,Jun,Tlr2,Tmprss2	0.00797448
Cytosolic DNAsensing pathway	0.86	1	627	43	1	14072	Pycard	0.0015949
Cortisol synthesis and secretion	0.87	1	627	45	1	14072	Adcy1	0.0015949
Longevity regulating pathway	0.87	1	627	78	2	14072	Irs3,Adcy1	0.00318979
Pyrimidine metabolism	0.87	1	627	45	1	14072	Nt5e	0.0015949
RIGIlike receptor signaling pathway	0.87	1	627	45	1	14072	Nlrx1	0.0015949
Thermogenesis	0.87	1	627	194	6	14072	Bmp8a,Mgll,Zfp516,Adcy1,Cox20,Prdm16	0.00956938
Thyroid hormone signaling pathway	0.87	1	627	108	3	14072	Gata4,Plcd1,Rcan2	0.00478469
mTOR signaling pathway	0.87	1	627	137	4	14072	Wnt9a,Wnt11,Wnt6,Prr5l	0.00637959
Drug metabolism other enzymes	0.89	1	627	48	1	14072	Gstm7	0.0015949
Glucagon signaling pathway	0.89	1	627	82	2	14072	Camk2d,Ppara	0.00318979
Hedgehog signaling pathway	0.89	1	627	48	1	14072	Boc	0.0015949
Valine, leucine and isoleucine degradation	0.89	1	627	49	1	14072	Aox3	0.0015949
Phosphatidylinositol signaling system	0.9	1	627	86	2	14072	Plcd1,Itpk1	0.00318979
Salivary secretion	0.9	1	627	50	1	14072	Adcy1	0.0015949
cGMPPKG signaling pathway	0.9	1	627	118	3	14072	Gata4,Irs3,Adcy1	0.00478469
Glutathione metabolism	0.91	1	627	53	1	14072	Gstm7	0.0015949
Glycolysis / Gluconeogenesis	0.91	1	627	52	1	14072	Aldoc	0.0015949
Herpes simplex virus 1 infection	0.92	1	627	350	11	14072	Calr4,H2-Q6,B2m,Socs3,Tap1,Zfp879,Zfp458,Tlr2,A430033K04Rik,Gm5784,Zfp964	0.0175439
Prion disease	0.92	1	627	215	6	14072	Cyba,Ddit3,Grin2c,Grin2d,Hspa1b,Hspa2	0.00956938
Thyroid hormone synthesis	0.92	1	627	54	1	14072	Adcy1	0.0015949
VEGF signaling pathway	0.92	1	627	54	1	14072	Ptgs2	0.0015949
Alcoholic liver disease	0.93	1	627	95	2	14072	Ppara,Acox3	0.00318979
Endometrial cancer	0.93	1	627	57	1	14072	Egfr	0.0015949
Lysine degradation	0.93	1	627	58	1	14072	Prdm16	0.0015949
Pancreatic secretion	0.93	1	627	57	1	14072	Adcy1	0.0015949
Renal cell carcinoma	0.94	1	627	63	1	14072	Jun	0.0015949
Apelin signaling pathway	0.95	1	627	105	2	14072	Gng12,Adcy1	0.00318979
Carbon metabolism	0.95	1	627	103	2	14072	Aldoc,Acox3	0.00318979
Natural killer cell mediated cytotoxicity	0.95	1	627	67	1	14072	Vav1	0.0015949
Cellular senescence	0.96	1	627	147	3	14072	H2-Q6,Gata4,Tgfbr2	0.00478469
Neurotrophin signaling pathway	0.96	1	627	113	2	14072	Camk2d,Jun	0.00318979
Peroxisome	0.96	1	627	72	1	14072	Acox3	0.0015949
Platinum drug resistance	0.96	1	627	71	1	14072	Gstm7	0.0015949
Progesteronemediated oocyte maturation	0.97	1	627	80	1	14072	Adcy1	0.0015949
Spliceosome	0.98	1	627	125	2	14072	Hspa1b,Hspa2	0.00318979
Ubiquitin mediated proteolysis	0.98	1	627	135	2	14072	Socs3,Ube2l6	0.00318979
Oxidative phosphorylation	0.99	1	627	109	1	14072	Tcirg1	0.0015949
Parkinson disease	0.99	1	627	226	4	14072	Camk2d,Ddit3,Th,Ube2l6	0.00637959
2Oxocarboxylic acid metabolism	1	1	627	18	0	14072		0
Aldosteroneregulated sodium reabsorption	1	1	627	28	0	14072		0
AminoacyltRNA biosynthesis	1	1	627	42	0	14072		0
Amyotrophic lateral sclerosis	1	1	627	312	4	14072	Dnah1,Ddit3,Grin2c,Grin2d	0.00637959
Apoptosis multiple species	1	1	627	31	0	14072		0
Arginine biosynthesis	1	1	627	18	0	14072		0
Ascorbate and aldarate metabolism	1	1	627	9	0	14072		0
Asthma	1	1	627	6	0	14072		0
Autophagy other	1	1	627	31	0	14072		0
Bacterial invasion of epithelial cells	1	1	627	60	0	14072		0
Basal transcription factors	1	1	627	40	0	14072		0
Biotin metabolism	1	1	627	3	0	14072		0
Butanoate metabolism	1	1	627	20	0	14072		0
Caffeine metabolism	1	1	627	3	0	14072		0
Carbohydrate digestion and absorption	1	1	627	27	0	14072		0
Cardiac muscle contraction	1	1	627	63	0	14072		0
Cell cycle	1	1	627	149	0	14072		0
Citrate cycle (TCA cycle)	1	1	627	29	0	14072		0
DAmino acid metabolism	1	1	627	3	0	14072		0
DNA replication	1	1	627	35	0	14072		0
Endocrine and other factorregulated calcium reabsorption	1	1	627	38	0	14072		0
Fanconi anemia pathway	1	1	627	49	0	14072		0
Fatty acid biosynthesis	1	1	627	16	0	14072		0
Glycosphingolipid biosynthesis lacto and neolacto series	1	1	627	21	0	14072		0
Glycosylphosphatidylinositol (GPI)anchor biosynthesis	1	1	627	25	0	14072		0
Glyoxylate and dicarboxylate metabolism	1	1	627	26	0	14072		0
GnRH secretion	1	1	627	44	0	14072		0
Homologous recombination	1	1	627	37	0	14072		0
Huntington disease	1	1	627	260	2	14072	Dnah1,Tgm2	0.00318979
Linoleic acid metabolism	1	1	627	17	0	14072		0
Lipoic acid metabolism	1	1	627	3	0	14072		0
Longterm depression	1	1	627	47	0	14072		0
Maturity onset diabetes of the young	1	1	627	14	0	14072		0
Mismatch repair	1	1	627	22	0	14072		0
Neomycin, kanamycin and gentamicin biosynthesis	1	1	627	2	0	14072		0
Nonhomologous endjoining	1	1	627	12	0	14072		0
Nucleocytoplasmic transport	1	1	627	103	0	14072		0
Nucleotide excision repair	1	1	627	43	0	14072		0
Pantothenate and CoA biosynthesis	1	1	627	17	0	14072		0
Phenylalanine metabolism	1	1	627	12	0	14072		0
Phenylalanine, tyrosine and tryptophan biosynthesis	1	1	627	4	0	14072		0
Phosphonate and phosphinate metabolism	1	1	627	6	0	14072		0
Phototransduction	1	1	627	10	0	14072		0
Porphyrin metabolism	1	1	627	20	0	14072		0
Proteasome	1	1	627	43	0	14072		0
Protein export	1	1	627	25	0	14072		0
Proximal tubule bicarbonate reclamation	1	1	627	17	0	14072		0
Pyruvate metabolism	1	1	627	38	0	14072		0
RNA degradation	1	1	627	70	0	14072		0
RNA polymerase	1	1	627	30	0	14072		0
Riboflavin metabolism	1	1	627	8	0	14072		0
Ribosome	1	1	627	129	0	14072		0
Ribosome biogenesis in eukaryotes	1	1	627	71	0	14072		0
SNARE interactions in vesicular transport	1	1	627	30	0	14072		0
Steroid biosynthesis	1	1	627	17	0	14072		0
Steroid hormone biosynthesis	1	1	627	19	0	14072		0
Systemic lupus erythematosus	1	1	627	23	0	14072		0
Taste transduction	1	1	627	27	0	14072		0
Terpenoid backbone biosynthesis	1	1	627	21	0	14072		0
Thiamine metabolism	1	1	627	12	0	14072		0
Thyroid cancer	1	1	627	36	0	14072		0
Ubiquinone and other terpenoidquinone biosynthesis	1	1	627	9	0	14072		0
Valine, leucine and isoleucine biosynthesis	1	1	627	2	0	14072		0
Vasopressinregulated water reabsorption	1	1	627	38	0	14072		0
Viral life cycle HIV1	1	1	627	51	0	14072		0
Virion Adenovirus	1	1	627	2	0	14072		0
Virion Flavivirus	1	1	627	1	0	14072		0
Virion Herpesvirus	1	1	627	6	0	14072		0
Virion Human immunodeficiency virus	1	1	627	2	0	14072		0
Virion Lyssavirus	1	1	627	2	0	14072		0
mRNA surveillance pathway	1	1	627	90	0	14072		0

## Sheet: Supplementary_Data_1b
KEGG pathway enrichment analysis
DOWN-DEGs in Pten KO and Tsc2 KO in 2i (vs WT)
label	pval	fdr	signature	geneset	overlap	background	hits	GeneRatio
Calcium signaling pathway	0.00037	0.13	438	156	14	14072	Chrna7,Atp2b2,Camk2b,Casq2,Fgf1,Fgf15,Fgf17,Fgfr2,Ntrk3,Pde1b,Ryr3,Cysltr1,Slc25a31,Calml4	0.0319635
Ras signaling pathway	0.0011	0.18	438	193	15	14072	Fgf1,Fgf15,Fgf17,Fgfr2,Gngt2,Kit,Rac2,Rasgrp2,Pak6,Rapgef5,Tiam1,Akt3,Pla2g4e,Ksr2,Calml4	0.0342466
Pathways in cancer	0.0022	0.23	438	432	25	14072	Camk2b,Ctnna2,Runx1t1,Ccnd2,Cyct,Fgf1,Fgf15,Fgf17,Fgfr2,Gli1,Gngt2,Gstp2,Itga2,Jag1,Kit,Pax8,Rac2,Rasgrp2,Rxrg,Cxcl12,Stat4,Adcy5,Akt3,Peg12,Calml4	0.0570776
cAMP signaling pathway	0.0027	0.23	438	151	12	14072	Adcyap1r1,Atp2b2,Camk2b,Cftr,Gli1,Rac2,Tiam1,Adcy5,Akt3,Calml4,Atp1a2,Myl9	0.0273973
Central carbon metabolism in cancer	0.0033	0.23	438	63	7	14072	Fgfr2,Kit,Ldhb,Ldhc,Ntrk3,Pdha2,Akt3	0.0159817
Salivary secretion	0.0044	0.25	438	50	6	14072	Atp2b2,Ryr3,Slc12a2,Adcy5,Calml4,Atp1a2	0.0136986
Maturity onset diabetes of the young	0.0084	0.28	438	14	3	14072	Neurog3,Neurod1,Pax6	0.00684932
Bile secretion	0.0094	0.28	438	42	5	14072	Cftr,Abcc2,Kcnn2,Adcy5,Atp1a2	0.0114155
Insulin secretion	0.0098	0.28	438	59	6	14072	Adcyap1r1,Camk2b,Kcnn2,Snap25,Adcy5,Atp1a2	0.0136986
Olfactory transduction	0.01	0.28	438	28	4	14072	Camk2b,Pde1b,Pde2a,Calml4	0.00913242
Rap1 signaling pathway	0.01	0.28	438	179	12	14072	Fgf1,Fgf15,Fgf17,Fgfr2,Kit,Rac2,Rasgrp2,Rapgef5,Tiam1,Adcy5,Akt3,Calml4	0.0273973
Chemokine signaling pathway	0.011	0.28	438	117	9	14072	Elmo1,Gngt2,Rac2,Rasgrp2,Cxcl12,Tiam1,Adcy5,Akt3,Dock2	0.0205479
Cysteine and methionine metabolism	0.011	0.28	438	44	5	14072	Dnmt3a,Dnmt3b,Ldhb,Ldhc,Got1l1	0.0114155
cGMPPKG signaling pathway	0.011	0.28	438	118	9	14072	Atp2b2,Irs4,Pde2a,Adcy5,Akt3,Slc25a31,Calml4,Atp1a2,Myl9	0.0205479
Circadian entrainment	0.02	0.45	438	69	6	14072	Adcyap1r1,Camk2b,Gngt2,Ryr3,Adcy5,Calml4	0.0136986
Gastric acid secretion	0.021	0.45	438	51	5	14072	Camk2b,Cftr,Adcy5,Calml4,Atp1a2	0.0114155
Aldosterone synthesis and secretion	0.024	0.48	438	72	6	14072	Atp2b2,Camk2b,Pde2a,Adcy5,Calml4,Atp1a2	0.0136986
Adrenergic signaling in cardiomyocytes	0.026	0.48	438	114	8	14072	Actc1,Atp2b2,Cacnb2,Camk2b,Adcy5,Akt3,Calml4,Atp1a2	0.0182648
Thyroid hormone synthesis	0.026	0.48	438	54	5	14072	Lrp2,Gpx2,Pax8,Adcy5,Atp1a2	0.0114155
Axon guidance	0.029	0.51	438	161	10	14072	Bmpr1b,Camk2b,Plxna2,Rac2,Cxcl12,Sema3e,Pak6,Plxna4,Dpysl5,Myl9	0.0228311
Pancreatic secretion	0.032	0.53	438	57	5	14072	Atp2b2,Cftr,Slc12a2,Adcy5,Atp1a2	0.0114155
Phospholipase D signaling pathway	0.034	0.54	438	120	8	14072	Grm6,Dgkg,Kit,Dgkb,Adcy5,Akt3,Dgki,Pla2g4e	0.0182648
Phototransduction	0.037	0.54	438	10	2	14072	Gnat2,Calml4	0.00456621
Regulation of actin cytoskeleton	0.038	0.54	438	192	11	14072	Fgf1,Fgf15,Fgf17,Fgfr2,Itga2,Rac2,Cxcl12,Pak6,Tiam1,Akt3,Myl9	0.0251142
Protein digestion and absorption	0.039	0.54	438	60	5	14072	Col14a1,Col5a2,Dpp4,Col26a1,Atp1a2	0.0114155
Glucagon signaling pathway	0.042	0.54	438	82	6	14072	Camk2b,Ldhb,Ldhc,Pdha2,Akt3,Calml4	0.0136986
Glycerophospholipid metabolism	0.042	0.54	438	82	6	14072	Dgkg,Gpat2,Dgkb,Dgki,Pla2g4e,Cds1	0.0136986
Gastric cancer	0.043	0.54	438	126	8	14072	Ctnna2,Fgf1,Fgf15,Fgf17,Fgfr2,Rxrg,Akt3,Peg12	0.0182648
Apelin signaling pathway	0.045	0.55	438	105	7	14072	Gngt2,Jag1,Serpine1,Ryr3,Adcy5,Akt3,Calml4	0.0159817
Renin secretion	0.047	0.55	438	44	4	14072	Adcyap1r1,Pde1b,Adcy5,Calml4	0.00913242
Phosphatidylinositol signaling system	0.051	0.58	438	86	6	14072	Dgkg,Synj2,Dgkb,Dgki,Cds1,Calml4	0.0136986
Leukocyte transendothelial migration	0.059	0.64	438	89	6	14072	Ctnna2,Cldn2,Cldn5,Rac2,Cxcl12,Myl9	0.0136986
Choline metabolism in cancer	0.067	0.69	438	92	6	14072	Dgkg,Rac2,Dgkb,Akt3,Dgki,Pla2g4e	0.0136986
Platelet activation	0.067	0.69	438	92	6	14072	Fermt3,Itga2,Rasgrp2,Adcy5,Akt3,Pla2g4e	0.0136986
Cell adhesion molecules	0.07	0.7	438	93	6	14072	Cd276,Cdh3,Cldn2,Cldn5,Vcan,Spn	0.0136986
HIF1 signaling pathway	0.073	0.7	438	94	6	14072	Camk2b,Ldhb,Ldhc,Pdha2,Serpine1,Akt3	0.0136986
Oxytocin signaling pathway	0.075	0.7	438	118	7	14072	Cacnb2,Camk2b,Ryr3,Adcy5,Pla2g4e,Calml4,Myl9	0.0159817
Amphetamine addiction	0.078	0.7	438	52	4	14072	Camk2b,Pdyn,Adcy5,Calml4	0.00913242
Glycerolipid metabolism	0.078	0.7	438	52	4	14072	Dgkg,Gpat2,Dgkb,Dgki	0.00913242
MAPK signaling pathway	0.088	0.76	438	248	12	14072	Cacnb2,Fgf1,Fgf15,Fgf17,Fgfr2,Kit,Rac2,Rasgrp2,Akt3,Dusp4,Pla2g4e,Mapk8ip2	0.0273973
Breast cancer	0.095	0.8	438	125	7	14072	Fgf1,Fgf15,Fgf17,Jag1,Kit,Akt3,Peg12	0.0159817
Parkinson disease	0.096	0.8	438	226	11	14072	Camk2b,Cyct,Ryr3,Slc39a14,Tuba3a,Tuba3b,Uchl1,Adcy5,Lrrk2,Slc25a31,Calml4	0.0251142
Ferroptosis	0.1	0.8	438	36	3	14072	Slc39a14,Acsl5,Steap3	0.00684932
Adipocytokine signaling pathway	0.11	0.8	438	58	4	14072	Irs4,Rxrg,Akt3,Acsl5	0.00913242
Arrhythmogenic right ventricular cardiomyopathy	0.11	0.8	438	59	4	14072	Actn3,Cacnb2,Ctnna2,Itga2	0.00913242
Pyruvate metabolism	0.11	0.8	438	38	3	14072	Ldhb,Ldhc,Pdha2	0.00684932
Cholinergic synapse	0.12	0.8	438	84	5	14072	Chrna7,Camk2b,Gngt2,Adcy5,Akt3	0.0114155
Influenza A	0.12	0.8	438	108	6	14072	Cyct,Nxt2,Akt3,Nxf3,Slc25a31,Il33	0.0136986
Morphine addiction	0.12	0.8	438	61	4	14072	Gngt2,Pde1b,Pde2a,Adcy5	0.00913242
Phagosome	0.12	0.8	438	108	6	14072	Itga2,Mbl2,Mrc2,Thbs2,Tuba3a,Tuba3b	0.0136986
Phenylalanine, tyrosine and tryptophan biosynthesis	0.12	0.8	438	4	1	14072	Got1l1	0.00228311
Regulation of lipolysis in adipocytes	0.12	0.8	438	39	3	14072	Irs4,Adcy5,Akt3	0.00684932
Transcriptional misregulation in cancer	0.12	0.8	438	133	7	14072	Runx1t1,Ccnd2,Mycn,Pax8,Rxrg,Wt1,Bcl11b	0.0159817
Alcoholism	0.13	0.81	438	85	5	14072	Gngt2,Pdyn,Adcy5,Calml4,Hdac9	0.0114155
Cardiac muscle contraction	0.13	0.83	438	63	4	14072	Actc1,Cacnb2,Casq2,Atp1a2	0.00913242
Melanoma	0.13	0.83	438	63	4	14072	Fgf1,Fgf15,Fgf17,Akt3	0.00913242
Glycosphingolipid biosynthesis lacto and neolacto series	0.14	0.84	438	21	2	14072	Fut9,B3galt1	0.00456621
Tight junction	0.14	0.84	438	138	7	14072	Cftr,Cldn2,Cldn5,Tiam1,Tuba3a,Tuba3b,Myl9	0.0159817
Hematopoietic cell lineage	0.15	0.88	438	43	3	14072	Cd37,Itga2,Kit	0.00684932
Dilated cardiomyopathy	0.16	0.9	438	67	4	14072	Actc1,Cacnb2,Itga2,Adcy5	0.00913242
p53 signaling pathway	0.16	0.92	438	68	4	14072	Ccnd2,Cyct,Serpine1,Steap3	0.00913242
Pathways of neurodegeneration multiple diseases	0.17	0.96	438	396	16	14072	Dnah12,Chrna7,Camk2b,Cyct,Gpx2,Pdyn,Ryr3,Sptbn2,Tuba3a,Tuba3b,Uchl1,Peg12,Nefh,Lrrk2,Slc25a31,Calml4	0.0365297
Platinum drug resistance	0.18	0.96	438	71	4	14072	Abcc2,Cyct,Gstp2,Akt3	0.00913242
Hedgehog signaling pathway	0.19	0.96	438	48	3	14072	Ccnd2,Gli1,Lrp2	0.00684932
Serotonergic synapse	0.19	0.96	438	73	4	14072	Kcnn2,Gngt2,Adcy5,Pla2g4e	0.00913242
Carbohydrate digestion and absorption	0.2	0.96	438	27	2	14072	Akt3,Atp1a2	0.00456621
Inflammatory mediator regulation of TRP channels	0.2	0.96	438	74	4	14072	Camk2b,Adcy5,Pla2g4e,Calml4	0.00913242
Motor proteins	0.2	0.96	438	153	7	14072	Dnah12,Actc1,Myo1f,Myo5a,Tuba3a,Tuba3b,Myl9	0.0159817
Necroptosis	0.2	0.96	438	99	5	14072	Camk2b,Stat4,Pla2g4e,Slc25a31,Il33	0.0114155
PPAR signaling pathway	0.2	0.96	438	49	3	14072	Rxrg,Slc27a2,Acsl5	0.00684932
Purine metabolism	0.2	0.96	438	100	5	14072	Pde1b,Prps1,Pde2a,Enpp3,Adcy5	0.0114155
Taste transduction	0.2	0.96	438	27	2	14072	Pde1b,Pkd2l1	0.00456621
GnRH signaling pathway	0.21	0.96	438	75	4	14072	Camk2b,Adcy5,Pla2g4e,Calml4	0.00913242
Neutrophil extracellular trap formation	0.21	0.96	438	76	4	14072	Rac2,Akt3,Slc25a31,Hdac9	0.00913242
PI3KAkt signaling pathway	0.21	0.96	438	267	11	14072	Ccnd2,Fgf1,Fgf15,Fgf17,Fgfr2,Gngt2,Itga2,Kit,Osm,Thbs2,Akt3	0.0251142
Viral life cycle HIV1	0.21	0.96	438	51	3	14072	Bicd1,Map1b,Trim12c	0.00684932
Aldosteroneregulated sodium reabsorption	0.22	0.96	438	28	2	14072	Hsd11b2,Atp1a2	0.00456621
Dopaminergic synapse	0.22	0.96	438	104	5	14072	Camk2b,Gngt2,Adcy5,Akt3,Calml4	0.0114155
Glycolysis / Gluconeogenesis	0.22	0.96	438	52	3	14072	Ldhb,Ldhc,Pdha2	0.00684932
Neuroactive ligandreceptor interaction	0.22	0.96	438	130	6	14072	Grm6,Chrna7,Adcyap1r1,Pdyn,Trh,Cysltr1	0.0136986
Riboflavin metabolism	0.22	0.96	438	8	1	14072	Enpp3	0.00228311
Melanogenesis	0.23	0.96	438	79	4	14072	Camk2b,Kit,Adcy5,Calml4	0.00913242
Pentose phosphate pathway	0.23	0.96	438	29	2	14072	Prps1,Tktl1	0.00456621
Propanoate metabolism	0.23	0.96	438	29	2	14072	Ldhb,Ldhc	0.00456621
Fc epsilon RI signaling pathway	0.24	0.96	438	54	3	14072	Rac2,Akt3,Pla2g4e	0.00684932
Longevity regulating pathway multiple species	0.24	0.98	438	55	3	14072	Irs4,Adcy5,Akt3	0.00684932
VEGF signaling pathway	0.24	0.96	438	54	3	14072	Rac2,Akt3,Pla2g4e	0.00684932
Taurine and hypotaurine metabolism	0.25	0.98	438	9	1	14072	Gad2	0.00228311
ABC transporters	0.26	1	438	32	2	14072	Cftr,Abcc2	0.00456621
Alanine, aspartate and glutamate metabolism	0.26	1	438	32	2	14072	Gad2,Got1l1	0.00456621
Cytokinecytokine receptor interaction	0.26	1	438	110	5	14072	Bmpr1b,Osm,Cxcl12,Eda2r,Il33	0.0114155
Nicotinate and nicotinamide metabolism	0.26	1	438	32	2	14072	Enpp3,Nmnat2	0.00456621
Acute myeloid leukemia	0.27	1	438	58	3	14072	Runx1t1,Kit,Akt3	0.00684932
Glutamatergic synapse	0.27	1	438	84	4	14072	Grm6,Gngt2,Adcy5,Pla2g4e	0.00913242
Ovarian steroidogenesis	0.27	1	438	33	2	14072	Adcy5,Pla2g4e	0.00456621
Human immunodeficiency virus 1 infection	0.28	1	438	170	7	14072	Cyct,Gngt2,Rac2,Pak6,Akt3,Trim12c,Calml4	0.0159817
Complement and coagulation cascades	0.29	1	438	34	2	14072	Mbl2,Serpine1	0.00456621
Focal adhesion	0.29	1	438	173	7	14072	Ccnd2,Itga2,Rac2,Pak6,Thbs2,Akt3,Myl9	0.0159817
GABAergic synapse	0.29	1	438	60	3	14072	Gad2,Gngt2,Adcy5	0.00684932
Small cell lung cancer	0.29	1	438	87	4	14072	Cyct,Itga2,Rxrg,Akt3	0.00913242
Tuberculosis	0.29	1	438	115	5	14072	Camk2b,Cyct,Mrc2,Akt3,Calml4	0.0114155
Fluid shear stress and atherosclerosis	0.3	1	438	117	5	14072	Bmpr1b,Gstp2,Rac2,Akt3,Calml4	0.0114155
Vascular smooth muscle contraction	0.3	1	438	89	4	14072	Adcy5,Pla2g4e,Calml4,Myl9	0.00913242
B cell receptor signaling pathway	0.31	1	438	63	3	14072	Blnk,Rac2,Akt3	0.00684932
Thyroid cancer	0.31	1	438	36	2	14072	Pax8,Rxrg	0.00456621
Cocaine addiction	0.32	1	438	37	2	14072	Pdyn,Adcy5	0.00456621
ECMreceptor interaction	0.32	1	438	64	3	14072	Itga2,Thbs2,Sv2c	0.00684932
Ether lipid metabolism	0.32	1	438	37	2	14072	Enpp2,Pla2g4e	0.00456621
Phenylalanine metabolism	0.32	1	438	12	1	14072	Got1l1	0.00228311
Signaling pathways regulating pluripotency of stem cells	0.32	1	438	121	5	14072	Bmpr1b,Lefty1,Fgfr2,Pax6,Akt3	0.0114155
Chemical carcinogenesis receptor activation	0.33	1	438	151	6	14072	Chrna7,Fgf17,Jag1,Rxrg,Adcy5,Akt3	0.0136986
Endocrine and other factorregulated calcium reabsorption	0.33	1	438	38	2	14072	Atp2b2,Atp1a2	0.00456621
Human cytomegalovirus infection	0.33	1	438	180	7	14072	Cyct,Gngt2,Rac2,Cxcl12,Adcy5,Akt3,Calml4	0.0159817
Hypertrophic cardiomyopathy	0.33	1	438	65	3	14072	Actc1,Cacnb2,Itga2	0.00684932
Gap junction	0.34	1	438	66	3	14072	Tuba3a,Tuba3b,Adcy5	0.00684932
Glycosphingolipid biosynthesis globo and isoglobo series	0.34	1	438	13	1	14072	Fut9	0.00228311
Th1 and Th2 cell differentiation	0.34	1	438	66	3	14072	Jag1,Stat4,Maml2	0.00684932
Biosynthesis of amino acids	0.35	1	438	67	3	14072	Prps1,Got1l1,Tktl1	0.00684932
Glioma	0.36	1	438	68	3	14072	Camk2b,Akt3,Calml4	0.00684932
Mineral absorption	0.36	1	438	40	2	14072	Atp2b2,Atp1a2	0.00456621
Pentose and glucuronate interconversions	0.36	1	438	14	1	14072	Fggy	0.00228311
Spinocerebellar ataxia	0.37	1	438	128	5	14072	Cyct,Pdyn,Sptbn2,Akt3,Slc25a31	0.0114155
Nitrogen metabolism	0.38	1	438	15	1	14072	Car14	0.00228311
Cytosolic DNAsensing pathway	0.39	1	438	43	2	14072	Aim2,Il33	0.00456621
JAKSTAT signaling pathway	0.39	1	438	101	4	14072	Ccnd2,Osm,Stat4,Akt3	0.00913242
Oocyte meiosis	0.39	1	438	102	4	14072	Camk2b,Smc1b,Adcy5,Calml4	0.00913242
Peroxisome	0.39	1	438	72	3	14072	Pipox,Slc27a2,Acsl5	0.00684932
Carbon metabolism	0.4	1	438	103	4	14072	Pdha2,Prps1,Got1l1,Tktl1	0.00913242
Fatty acid biosynthesis	0.4	1	438	16	1	14072	Acsl5	0.00228311
GnRH secretion	0.4	1	438	44	2	14072	Kcnn2,Akt3	0.00456621
Hippo signaling pathway	0.4	1	438	133	5	14072	Bmpr1b,Ctnna2,Ccnd2,Fgf1,Serpine1	0.0114155
Alzheimer disease	0.41	1	438	319	11	14072	Chrna7,Cyct,Irs4,Ryr3,Slc39a14,Tuba3a,Tuba3b,Akt3,Peg12,Slc25a31,Calml4	0.0251142
Viral myocarditis	0.41	1	438	45	2	14072	Cyct,Rac2	0.00456621
Linoleic acid metabolism	0.42	1	438	17	1	14072	Pla2g4e	0.00228311
Pantothenate and CoA biosynthesis	0.42	1	438	17	1	14072	Enpp3	0.00228311
Proximal tubule bicarbonate reclamation	0.42	1	438	17	1	14072	Atp1a2	0.00228311
alphaLinolenic acid metabolism	0.42	1	438	17	1	14072	Pla2g4e	0.00228311
2Oxocarboxylic acid metabolism	0.43	1	438	18	1	14072	Got1l1	0.00228311
Arginine biosynthesis	0.43	1	438	18	1	14072	Got1l1	0.00228311
ErbB signaling pathway	0.43	1	438	77	3	14072	Camk2b,Pak6,Akt3	0.00684932
NFkappa B signaling pathway	0.43	1	438	77	3	14072	Blnk,Cxcl12,Eda2r	0.00684932
Longevity regulating pathway	0.44	1	438	78	3	14072	Irs4,Adcy5,Akt3	0.00684932
Glycosaminoglycan biosynthesis chondroitin sulfate / dermatan sulfate	0.45	1	438	19	1	14072	Chst3	0.00228311
Intestinal immune network for IgA production	0.45	1	438	19	1	14072	Cxcl12	0.00228311
Mannose type Oglycan biosynthesis	0.45	1	438	19	1	14072	Fut9	0.00228311
Starch and sucrose metabolism	0.45	1	438	19	1	14072	Enpp3	0.00228311
Steroid hormone biosynthesis	0.45	1	438	19	1	14072	Hsd11b2	0.00228311
Wnt signaling pathway	0.45	1	438	141	5	14072	Camk2b,Ccnd2,Rac2,Ror1,Peg12	0.0114155
T cell receptor signaling pathway	0.46	1	438	81	3	14072	Grap2,Pak6,Akt3	0.00684932
Butanoate metabolism	0.47	1	438	20	1	14072	Gad2	0.00228311
Neurotrophin signaling pathway	0.47	1	438	113	4	14072	Camk2b,Ntrk3,Akt3,Calml4	0.00913242
Apoptosis	0.48	1	438	114	4	14072	Cyct,Tuba3a,Tuba3b,Akt3	0.00913242
Cellular senescence	0.48	1	438	147	5	14072	Ccnd2,Serpine1,Akt3,Slc25a31,Calml4	0.0114155
Colorectal cancer	0.48	1	438	83	3	14072	Cyct,Rac2,Akt3	0.00684932
Glutathione metabolism	0.49	1	438	53	2	14072	Gpx2,Gstp2	0.00456621
Nicotine addiction	0.49	1	438	21	1	14072	Chrna7	0.00228311
Type I diabetes mellitus	0.49	1	438	21	1	14072	Gad2	0.00228311
Tyrosine metabolism	0.49	1	438	21	1	14072	Got1l1	0.00228311
Endocrine resistance	0.5	1	438	85	3	14072	Jag1,Adcy5,Akt3	0.00684932
Fc gamma Rmediated phagocytosis	0.5	1	438	86	3	14072	Rac2,Akt3,Pla2g4e	0.00684932
Lipid and atherosclerosis	0.5	1	438	150	5	14072	Camk2b,Cyct,Rxrg,Akt3,Calml4	0.0114155
Longterm potentiation	0.5	1	438	54	2	14072	Camk2b,Calml4	0.00456621
Malaria	0.5	1	438	22	1	14072	Thbs2	0.00228311
Mucin type Oglycan biosynthesis	0.5	1	438	22	1	14072	St6galnac2	0.00228311
Primary immunodeficiency	0.5	1	438	22	1	14072	Blnk	0.00228311
Yersinia infection	0.5	1	438	117	4	14072	Arhgef28,Elmo1,Rac2,Akt3	0.00913242
Adherens junction	0.51	1	438	87	3	14072	Ctnna2,Rac2,Myl9	0.00684932
Notch signaling pathway	0.51	1	438	55	2	14072	Jag1,Maml2	0.00456621
Toxoplasmosis	0.51	1	438	87	3	14072	Cyct,Irgm1,Akt3	0.00684932
Hepatitis C	0.52	1	438	120	4	14072	Cldn2,Cldn5,Cyct,Akt3	0.00913242
Insulin signaling pathway	0.52	1	438	120	4	14072	Irs4,Prkar2b,Akt3,Calml4	0.00913242
Staphylococcus aureus infection	0.52	1	438	23	1	14072	Mbl2	0.00228311
Viral protein interaction with cytokine and cytokine receptor	0.52	1	438	23	1	14072	Cxcl12	0.00228311
Antifolate resistance	0.53	1	438	24	1	14072	Abcc2	0.00228311
Endometrial cancer	0.53	1	438	57	2	14072	Ctnna2,Akt3	0.00456621
Parathyroid hormone synthesis, secretion and action	0.53	1	438	89	3	14072	Rxrg,Adcy5,Mmp25	0.00684932
Prolactin signaling pathway	0.53	1	438	57	2	14072	Ccnd2,Akt3	0.00456621
Prostate cancer	0.53	1	438	89	3	14072	Fgfr2,Gstp2,Akt3	0.00684932
mRNA surveillance pathway	0.53	1	438	90	3	14072	Nxt2,Nxf3,Magohb	0.00684932
MicroRNAs in cancer	0.54	1	438	157	5	14072	Foxp1,Ccnd2,Dnmt3a,Dnmt3b,Sox4	0.0114155
Fat digestion and absorption	0.55	1	438	25	1	14072	Clps	0.00228311
Bacterial invasion of epithelial cells	0.56	1	438	60	2	14072	Ctnna2,Elmo1	0.00456621
betaAlanine metabolism	0.57	1	438	27	1	14072	Gad2	0.00228311
Estrogen signaling pathway	0.58	1	438	96	3	14072	Adcy5,Akt3,Calml4	0.00684932
Chemical carcinogenesis DNA adducts	0.59	1	438	28	1	14072	Gstp2	0.00228311
Diabetic cardiomyopathy	0.59	1	438	166	5	14072	Camk2b,Pdha2,Rac2,Akt3,Slc25a31	0.0114155
Drug metabolism cytochrome P450	0.59	1	438	28	1	14072	Gstp2	0.00228311
Growth hormone synthesis, secretion and action	0.59	1	438	98	3	14072	Irs4,Adcy5,Akt3	0.00684932
Inflammatory bowel disease	0.59	1	438	28	1	14072	Stat4	0.00228311
Renal cell carcinoma	0.59	1	438	63	2	14072	Pak6,Akt3	0.00456621
Citrate cycle (TCA cycle)	0.6	1	438	29	1	14072	Pdha2	0.00228311
Measles	0.6	1	438	99	3	14072	Ccnd2,Cyct,Akt3	0.00684932
Inositol phosphate metabolism	0.61	1	438	66	2	14072	Synj2,Plch1	0.00456621
Metabolism of xenobiotics by cytochrome P450	0.61	1	438	30	1	14072	Gstp2	0.00228311
Natural killer cell mediated cytotoxicity	0.62	1	438	67	2	14072	Rac2,Raet1d	0.00456621
Relaxin signaling pathway	0.62	1	438	102	3	14072	Gngt2,Adcy5,Akt3	0.00684932
Apoptosis multiple species	0.63	1	438	31	1	14072	Cyct	0.00228311
Glycine, serine and threonine metabolism	0.63	1	438	31	1	14072	Pipox	0.00228311
Nucleocytoplasmic transport	0.63	1	438	103	3	14072	Nxt2,Nxf3,Magohb	0.00684932
AMPK signaling pathway	0.65	1	438	106	3	14072	Cftr,Irs4,Akt3	0.00684932
Herpes simplex virus 1 infection	0.65	1	438	350	10	14072	Zfp534,Cyct,Akt3,Nxf3,Zfp607a,Zfp112,Zfp987,Zfp951,Zfp600,Zfp773	0.0228311
Nonsmall cell lung cancer	0.65	1	438	70	2	14072	Rxrg,Akt3	0.00456621
Ribosome biogenesis in eukaryotes	0.65	1	438	71	2	14072	Nxt2,Nxf3	0.00456621
Prion disease	0.66	1	438	215	6	14072	Cyct,Rac2,Ryr3,Tuba3a,Tuba3b,Slc25a31	0.0136986
Thyroid hormone signaling pathway	0.66	1	438	108	3	14072	Rxrg,Akt3,Atp1a2	0.00684932
Type II diabetes mellitus	0.66	1	438	34	1	14072	Irs4	0.00228311
Chagas disease	0.67	1	438	73	2	14072	Serpine1,Akt3	0.00456621
EGFR tyrosine kinase inhibitor resistance	0.67	1	438	73	2	14072	Fgfr2,Akt3	0.00456621
Salmonella infection	0.67	1	438	217	6	14072	Cyct,Elmo1,Tuba3a,Tuba3b,Akt3,Myl9	0.0136986
Arachidonic acid metabolism	0.68	1	438	36	1	14072	Pla2g4e	0.00228311
Cholesterol metabolism	0.68	1	438	36	1	14072	Lrp2	0.00228311
Pancreatic cancer	0.68	1	438	75	2	14072	Rac2,Akt3	0.00456621
FoxO signaling pathway	0.69	1	438	113	3	14072	Ccnd2,Irs4,Akt3	0.00684932
Fatty acid degradation	0.7	1	438	38	1	14072	Acsl5	0.00228311
Hepatocellular carcinoma	0.7	1	438	152	4	14072	Gstp2,Akt3,Peg12,Dpf1	0.00913242
Kaposi sarcomaassociated herpesvirus infection	0.7	1	438	151	4	14072	Cyct,Gngt2,Akt3,Calml4	0.00913242
Ctype lectin receptor signaling pathway	0.71	1	438	79	2	14072	Akt3,Calml4	0.00456621
Progesteronemediated oocyte maturation	0.72	1	438	80	2	14072	Adcy5,Akt3	0.00456621
TGFbeta signaling pathway	0.72	1	438	81	2	14072	Bmpr1b,Lefty1	0.00456621
AGERAGE signaling pathway in diabetic complications	0.73	1	438	82	2	14072	Serpine1,Akt3	0.00456621
Arginine and proline metabolism	0.74	1	438	43	1	14072	Got1l1	0.00228311
Legionellosis	0.74	1	438	42	1	14072	Cyct	0.00228311
NODlike receptor signaling pathway	0.74	1	438	123	3	14072	Irgm1,Trp53bp1,Aim2	0.00684932
Rheumatoid arthritis	0.75	1	438	44	1	14072	Cxcl12	0.00228311
Amyotrophic lateral sclerosis	0.76	1	438	312	8	14072	Dnah12,Cyct,Gpx2,Tuba3a,Tuba3b,Nxt2,Nxf3,Nefh	0.0182648
Cortisol synthesis and secretion	0.76	1	438	45	1	14072	Adcy5	0.00228311
EpsteinBarr virus infection	0.76	1	438	164	4	14072	Ccnd2,Cyct,Blnk,Akt3	0.00913242
Human papillomavirus infection	0.76	1	438	275	7	14072	Ccnd2,Hes3,Itga2,Jag1,Thbs2,Akt3,Maml2	0.0159817
Insulin resistance	0.76	1	438	88	2	14072	Akt3,Slc27a2	0.00456621
Metabolic pathways	0.76	1	438	1208	34	14072	Dgkg,Cyct,Dnmt3a,Dnmt3b,Fut9,Gad2,Gpx2,Gstp2,Hsd11b2,Ldhb,Ldhc,Pde1b,Pdha2,Enpp2,Prps1,Pipox,St6galnac2,Pde2a,Enpp3,Synj2,Gpat2,Dgkb,Adcy5,Nmnat2,Car14,B3galt1,Plch1,Dgki,Pla2g4e,Acsl5,Cds1,Fggy,Got1l1,Tktl1	0.0776256
Pyrimidine metabolism	0.76	1	438	45	1	14072	Enpp3	0.00228311
Longterm depression	0.77	1	438	47	1	14072	Pla2g4e	0.00228311
Drug metabolism other enzymes	0.78	1	438	48	1	14072	Gstp2	0.00228311
Proteoglycans in cancer	0.78	1	438	171	4	14072	Camk2b,Itga2,Tiam1,Akt3	0.00913242
Autophagy animal	0.79	1	438	133	3	14072	Irs4,Akt3,Rragb	0.00684932
Hepatitis B	0.79	1	438	133	3	14072	Cyct,Stat4,Akt3	0.00684932
Osteoclast differentiation	0.79	1	438	92	2	14072	Blnk,Akt3	0.00456621
Pertussis	0.79	1	438	50	1	14072	Calml4	0.00228311
TNF signaling pathway	0.79	1	438	92	2	14072	Jag1,Akt3	0.00456621
Basal cell carcinoma	0.81	1	438	52	1	14072	Gli1	0.00228311
Huntington disease	0.82	1	438	260	6	14072	Dnah12,Cyct,Gpx2,Tuba3a,Tuba3b,Slc25a31	0.0136986
Fatty acid metabolism	0.84	1	438	57	1	14072	Acsl5	0.00228311
Lysine degradation	0.84	1	438	58	1	14072	Pipox	0.00228311
Sphingolipid signaling pathway	0.84	1	438	105	2	14072	Rac2,Akt3	0.00456621
Synaptic vesicle cycle	0.84	1	438	57	1	14072	Snap25	0.00228311
Retrograde endocannabinoid signaling	0.85	1	438	106	2	14072	Gngt2,Adcy5	0.00456621
Human Tcell leukemia virus 1 infection	0.86	1	438	193	4	14072	Ccnd2,Adcy5,Akt3,Slc25a31	0.00913242
Tolllike receptor signaling pathway	0.87	1	438	65	1	14072	Akt3	0.00228311
Nucleotide metabolism	0.89	1	438	69	1	14072	Enpp3	0.00228311
RNA degradation	0.89	1	438	70	1	14072	Lsm8	0.00228311
Chronic myeloid leukemia	0.9	1	438	74	1	14072	Akt3	0.00228311
Cushing syndrome	0.9	1	438	124	2	14072	Camk2b,Adcy5	0.00456621
Spliceosome	0.9	1	438	125	2	14072	Magohb,Lsm8	0.00456621
PDL1 expression and PD1 checkpoint pathway in cancer	0.91	1	438	76	1	14072	Akt3	0.00228311
Th17 cell differentiation	0.91	1	438	77	1	14072	Rxrg	0.00228311
Nonalcoholic fatty liver disease	0.92	1	438	133	2	14072	Cyct,Akt3	0.00456621
mTOR signaling pathway	0.93	1	438	137	2	14072	Akt3,Rragb	0.00456621
Thermogenesis	0.94	1	438	194	3	14072	Adcy5,Dpf1,Acsl5	0.00684932
Alcoholic liver disease	0.95	1	438	95	1	14072	Akt3	0.00228311
Cell cycle	0.95	1	438	149	2	14072	Ccnd2,Smc1b	0.00456621
Viral carcinogenesis	0.96	1	438	154	2	14072	Ccnd2,Hdac9	0.00456621
Biosynthesis of cofactors	0.97	1	438	116	1	14072	Nmnat2	0.00228311
Endocytosis	0.97	1	438	225	3	14072	Fgfr2,Psd3,Psd2	0.00684932
Oxidative phosphorylation	0.97	1	438	109	1	14072	Cyct	0.00228311
Chemical carcinogenesis reactive oxygen species	0.98	1	438	186	2	14072	Akt3,Slc25a31	0.00456621
Lysosome	0.98	1	438	117	1	14072	Ap4s1	0.00228311
Coronavirus disease COVID19	0.99	1	438	164	1	14072	Mbl2	0.00228311
Protein processing in endoplasmic reticulum	0.99	1	438	154	1	14072	Mbtps2	0.00228311
African trypanosomiasis	1	1	438	15	0	14072		0
Allograft rejection	1	1	438	16	0	14072		0
Amino sugar and nucleotide sugar metabolism	1	1	438	41	0	14072		0
AminoacyltRNA biosynthesis	1	1	438	42	0	14072		0
Amoebiasis	1	1	438	67	0	14072		0
Antigen processing and presentation	1	1	438	46	0	14072		0
Ascorbate and aldarate metabolism	1	1	438	9	0	14072		0
Asthma	1	1	438	6	0	14072		0
Autoimmune thyroid disease	1	1	438	16	0	14072		0
Autophagy other	1	1	438	31	0	14072		0
Basal transcription factors	1	1	438	40	0	14072		0
Base excision repair	1	1	438	43	0	14072		0
Biosynthesis of nucleotide sugars	1	1	438	30	0	14072		0
Biosynthesis of unsaturated fatty acids	1	1	438	27	0	14072		0
Biotin metabolism	1	1	438	3	0	14072		0
Bladder cancer	1	1	438	38	0	14072		0
Caffeine metabolism	1	1	438	3	0	14072		0
Circadian rhythm	1	1	438	29	0	14072		0
Collecting duct acid secretion	1	1	438	21	0	14072		0
DAmino acid metabolism	1	1	438	3	0	14072		0
DNA replication	1	1	438	35	0	14072		0
Fanconi anemia pathway	1	1	438	49	0	14072		0
Fatty acid elongation	1	1	438	25	0	14072		0
Folate biosynthesis	1	1	438	19	0	14072		0
Fructose and mannose metabolism	1	1	438	30	0	14072		0
Galactose metabolism	1	1	438	22	0	14072		0
Glycosaminoglycan biosynthesis heparan sulfate / heparin	1	1	438	19	0	14072		0
Glycosaminoglycan biosynthesis keratan sulfate	1	1	438	13	0	14072		0
Glycosaminoglycan degradation	1	1	438	16	0	14072		0
Glycosphingolipid biosynthesis ganglio series	1	1	438	14	0	14072		0
Glycosylphosphatidylinositol (GPI)anchor biosynthesis	1	1	438	25	0	14072		0
Glyoxylate and dicarboxylate metabolism	1	1	438	26	0	14072		0
Graftversushost disease	1	1	438	14	0	14072		0
Hippo signaling pathway multiple species	1	1	438	26	0	14072		0
Histidine metabolism	1	1	438	16	0	14072		0
Homologous recombination	1	1	438	37	0	14072		0
IL17 signaling pathway	1	1	438	57	0	14072		0
Leishmaniasis	1	1	438	45	0	14072		0
Lipoic acid metabolism	1	1	438	3	0	14072		0
Mismatch repair	1	1	438	22	0	14072		0
Mitophagy animal	1	1	438	66	0	14072		0
NGlycan biosynthesis	1	1	438	48	0	14072		0
Neomycin, kanamycin and gentamicin biosynthesis	1	1	438	2	0	14072		0
Nonhomologous endjoining	1	1	438	12	0	14072		0
Nucleotide excision repair	1	1	438	43	0	14072		0
One carbon pool by folate	1	1	438	18	0	14072		0
Other glycan degradation	1	1	438	16	0	14072		0
Other types of Oglycan biosynthesis	1	1	438	35	0	14072		0
Phosphonate and phosphinate metabolism	1	1	438	6	0	14072		0
Porphyrin metabolism	1	1	438	20	0	14072		0
Primary bile acid biosynthesis	1	1	438	8	0	14072		0
Proteasome	1	1	438	43	0	14072		0
Protein export	1	1	438	25	0	14072		0
RIGIlike receptor signaling pathway	1	1	438	45	0	14072		0
RNA polymerase	1	1	438	30	0	14072		0
Reninangiotensin system	1	1	438	12	0	14072		0
Retinol metabolism	1	1	438	23	0	14072		0
Ribosome	1	1	438	129	0	14072		0
SNARE interactions in vesicular transport	1	1	438	30	0	14072		0
Selenocompound metabolism	1	1	438	15	0	14072		0
Sphingolipid metabolism	1	1	438	44	0	14072		0
Steroid biosynthesis	1	1	438	17	0	14072		0
Sulfur metabolism	1	1	438	8	0	14072		0
Sulfur relay system	1	1	438	8	0	14072		0
Systemic lupus erythematosus	1	1	438	23	0	14072		0
Terpenoid backbone biosynthesis	1	1	438	21	0	14072		0
Thiamine metabolism	1	1	438	12	0	14072		0
Tryptophan metabolism	1	1	438	32	0	14072		0
Ubiquinone and other terpenoidquinone biosynthesis	1	1	438	9	0	14072		0
Ubiquitin mediated proteolysis	1	1	438	135	0	14072		0
Valine, leucine and isoleucine biosynthesis	1	1	438	2	0	14072		0
Valine, leucine and isoleucine degradation	1	1	438	49	0	14072		0
Various types of Nglycan biosynthesis	1	1	438	37	0	14072		0
Vasopressinregulated water reabsorption	1	1	438	38	0	14072		0
Virion Adenovirus	1	1	438	2	0	14072		0
Virion Flavivirus	1	1	438	1	0	14072		0
Virion Herpesvirus	1	1	438	6	0	14072		0
Virion Human immunodeficiency virus	1	1	438	2	0	14072		0
Virion Lyssavirus	1	1	438	2	0	14072		0
Vitamin B6 metabolism	1	1	438	7	0	14072		0
Vitamin digestion and absorption	1	1	438	17	0	14072		0

## Sheet: Supplementary_Data_1c
KEGG pathway enrichment analysis
UP-DEGs in Pten KO and Tsc2 KO at N24 (vs WT)
label	pval	fdr	signature	geneset	overlap	background	hits	GeneRatio
Complement and coagulation cascades	1.3e-05	0.0046	337	34	7	14072	Cfh,Clu,Cd55,F2r,F5,Plaur,Pros1	0.0207715
Signaling pathways regulating pluripotency of stem cells	0.00015	0.022	337	121	11	14072	Esx1,Id1,Id3,Id4,Inhbb,Klf4,Nodal,Tbx3,Wnt7b,Esrrb,Nanog	0.0326409
Amoebiasis	0.00019	0.022	337	67	8	14072	Cd14,Col4a1,Hspb1,Lamb3,Lamc2,Tlr2,Adcy1,Serpinb6c	0.0237389
TGFbeta signaling pathway	0.0007	0.057	337	81	8	14072	Bmp7,Id1,Id3,Id4,Inhbb,Smad7,Nodal,Tgfbr2	0.0237389
ECMreceptor interaction	0.00082	0.057	337	64	7	14072	Itga9,Col4a1,Col9a2,Itga5,Lamb3,Lamc2,Spp1	0.0207715
Focal adhesion	0.003	0.15	337	173	11	14072	Itga9,Col4a1,Col9a2,Emp2,Itga5,Kdr,Lamb3,Lamc2,Mylpf,Pdgfa,Spp1	0.0326409
Protein digestion and absorption	0.003	0.15	337	60	6	14072	Col13a1,Col4a1,Col9a2,Mep1b,Mme,Slc15a1	0.0178042
Calcium signaling pathway	0.0044	0.17	337	156	10	14072	Adrb3,Camk2a,Casq2,F2r,Mst1,Kdr,Pdgfa,Phkg1,Plcd1,Adcy1	0.0296736
Transcriptional misregulation in cancer	0.0047	0.17	337	133	9	14072	Cd14,Eya1,Hmga2,Hpgd,Gadd45b,Ngfr,Pdgfa,Tgfbr2,Tmprss2	0.0267062
PI3KAkt signaling pathway	0.0051	0.17	337	267	14	14072	Itga9,Col4a1,Col9a2,F2r,Itga5,Kdr,Lamb3,Lamc2,Ngfr,Pdgfa,Spp1,Creb3l2,Tcl1,Tlr2	0.041543
Metabolism of xenobiotics by cytochrome P450	0.0054	0.17	337	30	4	14072	Cbr3,Ephx1,Gsta3,Cyp2s1	0.0118694
Phospholipase D signaling pathway	0.0082	0.24	337	120	8	14072	Grm2,F2r,Mras,Pdgfa,Rapgef3,Adcy1,Dgke,Plpp3	0.0237389
Arachidonic acid metabolism	0.01	0.28	337	36	4	14072	Cbr3,Hpgd,Ptgs1,Ptges	0.0118694
Glucagon signaling pathway	0.014	0.32	337	82	6	14072	Camk2a,Fbp1,Sik1,Phkg1,Creb3l2,Pgam2	0.0178042
Regulation of lipolysis in adipocytes	0.014	0.32	337	39	4	14072	Adrb3,Ptgs1,Mgll,Adcy1	0.0118694
Human papillomavirus infection	0.015	0.32	337	275	13	14072	Itga9,Col4a1,Col9a2,Itga5,Lamb3,Lamc2,Notch4,Rbpj,Spp1,Creb3l2,Llgl2,Wnt7b,H2-M5	0.0385757
Mucin type Oglycan biosynthesis	0.015	0.32	337	22	3	14072	St6galnac4,Gcnt4,Gcnt3	0.00890208
Hematopoietic cell lineage	0.019	0.37	337	43	4	14072	Cd14,Cd55,Itga5,Mme	0.0118694
Proteoglycans in cancer	0.022	0.41	337	171	9	14072	Camk2a,Hbegf,Itga5,Kdr,Mras,Plaur,Wnt7b,Tlr2,Nanog	0.0267062
Hippo signaling pathway	0.041	0.71	337	133	7	14072	Bmp7,Gli2,Id1,Smad7,Llgl2,Tgfbr2,Wnt7b	0.0207715
Maturity onset diabetes of the young	0.043	0.72	337	14	2	14072	Hnf4a,Bhlha15	0.00593472
Virion Lyssavirus	0.047	0.74	337	2	1	14072	Ngfr	0.00296736
Cytokinecytokine receptor interaction	0.049	0.74	337	110	6	14072	Bmp7,Inhbb,Ngfr,Nodal,Tgfbr2,Il34	0.0178042
Arrhythmogenic right ventricular cardiomyopathy	0.053	0.77	337	59	4	14072	Itga9,Dsg2,Itga5,Lmna	0.0118694
GABAergic synapse	0.055	0.77	337	60	4	14072	Gad1,Slc6a1,Adcy1,Gabarapl2	0.0118694
Rap1 signaling pathway	0.066	0.86	337	179	8	14072	F2r,Id1,Kdr,Mras,Ngfr,Pdgfa,Rapgef3,Adcy1	0.0237389
Tolllike receptor signaling pathway	0.07	0.86	337	65	4	14072	Cd14,Spp1,Tlr2,Tlr5	0.0118694
Chemical carcinogenesis receptor activation	0.071	0.86	337	151	7	14072	Adrb3,Klf5,Ephx1,Gsta3,Klf4,Creb3l2,Adcy1	0.0207715
cAMP signaling pathway	0.071	0.86	337	151	7	14072	Camk2a,F2r,Ptger2,Creb3l2,Rapgef3,Adcy1,Acox3	0.0207715
Dilated cardiomyopathy	0.077	0.89	337	67	4	14072	Itga9,Itga5,Lmna,Adcy1	0.0118694
Legionellosis	0.079	0.89	337	42	3	14072	Cd14,Tlr2,Tlr5	0.00890208
Renin secretion	0.088	0.94	337	44	3	14072	Adrb3,Kcnj2,Ptger2	0.00890208
Type I diabetes mellitus	0.089	0.94	337	21	2	14072	Gad1,H2-M5	0.00593472
Cortisol synthesis and secretion	0.093	0.95	337	45	3	14072	Nr0b1,Creb3l2,Adcy1	0.00890208
Pathways in cancer	0.097	0.96	337	432	15	14072	Camk2a,Col4a1,Dapk2,F2r,Gli2,Gsta3,Lamb3,Lamc2,Gadd45b,Notch4,Pdgfa,Ptger2,Tgfbr2,Wnt7b,Adcy1	0.0445104
Retinol metabolism	0.1	0.97	337	23	2	14072	Aox3,Cyp2s1	0.00593472
Staphylococcus aureus infection	0.1	0.97	337	23	2	14072	Cfh,Krt19	0.00593472
Gastric acid secretion	0.12	0.97	337	51	3	14072	Camk2a,Kcnj2,Adcy1	0.00890208
Melanogenesis	0.12	0.97	337	79	4	14072	Camk2a,Creb3l2,Wnt7b,Adcy1	0.0118694
Phagosome	0.12	0.97	337	108	5	14072	Cd14,Colec12,Itga5,H2-M5,Tlr2	0.0148368
Basal cell carcinoma	0.13	0.97	337	52	3	14072	Gli2,Gadd45b,Wnt7b	0.00890208
Glutathione metabolism	0.13	0.97	337	53	3	14072	Gss,Gsta3,Oplah	0.00890208
Glycerolipid metabolism	0.13	0.97	337	52	3	14072	Mgll,Dgke,Plpp3	0.00890208
Adrenergic signaling in cardiomyocytes	0.14	0.97	337	114	5	14072	Camk2a,Scn1b,Creb3l2,Rapgef3,Adcy1	0.0148368
Chemical carcinogenesis DNA adducts	0.14	0.97	337	28	2	14072	Ephx1,Gsta3	0.00593472
Cholinergic synapse	0.14	0.97	337	84	4	14072	Camk2a,Kcnj2,Creb3l2,Adcy1	0.0118694
Drug metabolism cytochrome P450	0.14	0.97	337	28	2	14072	Gsta3,Aox3	0.00593472
Inflammatory bowel disease	0.14	0.97	337	28	2	14072	Tlr2,Tlr5	0.00593472
Longterm potentiation	0.14	0.97	337	54	3	14072	Camk2a,Rapgef3,Adcy1	0.00890208
MAPK signaling pathway	0.14	0.97	337	248	9	14072	Cd14,Hspb1,Kdr,Mras,Mapt,Gadd45b,Ngfr,Pdgfa,Tgfbr2	0.0267062
Virion Herpesvirus	0.14	0.97	337	6	1	14072	Itga5	0.00296736
betaAlanine metabolism	0.14	0.97	337	27	2	14072	Gad1,Acox3	0.00593472
Small cell lung cancer	0.16	1	337	87	4	14072	Col4a1,Lamb3,Lamc2,Gadd45b	0.0118694
Vitamin B6 metabolism	0.16	1	337	7	1	14072	Aox3	0.00296736
Insulin secretion	0.17	1	337	59	3	14072	Camk2a,Creb3l2,Adcy1	0.00890208
Nicotinate and nicotinamide metabolism	0.18	1	337	32	2	14072	Nt5e,Aox3	0.00593472
Platelet activation	0.18	1	337	92	4	14072	F2r,Lyn,Ptgs1,Adcy1	0.0118694
Regulation of actin cytoskeleton	0.18	1	337	192	7	14072	Itga9,F2r,Itga5,Mras,Mylpf,Pdgfa,Gsn	0.0207715
Sulfur metabolism	0.18	1	337	8	1	14072	Selenbp1	0.00296736
Tryptophan metabolism	0.18	1	337	32	2	14072	Ido2,Aox3	0.00593472
Estrogen signaling pathway	0.2	1	337	96	4	14072	Hbegf,Krt19,Creb3l2,Adcy1	0.0118694
Hypertrophic cardiomyopathy	0.2	1	337	65	3	14072	Itga9,Itga5,Lmna	0.00890208
Taurine and hypotaurine metabolism	0.2	1	337	9	1	14072	Gad1	0.00296736
Mitophagy animal	0.21	1	337	66	3	14072	Mras,Calcoco2,Gabarapl2	0.00890208
Cocaine addiction	0.22	1	337	37	2	14072	Grm2,Creb3l2	0.00593472
Ether lipid metabolism	0.22	1	337	37	2	14072	Pla2g7,Plpp3	0.00593472
Glioma	0.22	1	337	68	3	14072	Camk2a,Gadd45b,Pdgfa	0.00890208
Bladder cancer	0.23	1	337	38	2	14072	Dapk2,Hbegf	0.00593472
Relaxin signaling pathway	0.23	1	337	102	4	14072	Col4a1,Creb3l2,Tgfbr2,Adcy1	0.0118694
Vasopressinregulated water reabsorption	0.23	1	337	38	2	14072	Arhgdib,Creb3l2	0.00593472
Aldosterone synthesis and secretion	0.25	1	337	72	3	14072	Camk2a,Creb3l2,Adcy1	0.00890208
Chagas disease	0.25	1	337	73	3	14072	Tgfbr2,Tlr2,Adcy1	0.00890208
Reninangiotensin system	0.25	1	337	12	1	14072	Mme	0.00296736
Wnt signaling pathway	0.25	1	337	141	5	14072	Camk2a,Gpc4,Sfrp1,Wnt7b,Vangl1	0.0148368
Inflammatory mediator regulation of TRP channels	0.26	1	337	74	3	14072	Camk2a,Ptger2,Adcy1	0.00890208
Bile secretion	0.27	1	337	42	2	14072	Ephx1,Adcy1	0.00593472
Glycosphingolipid biosynthesis globo and isoglobo series	0.27	1	337	13	1	14072	B3galnt1	0.00296736
GnRH signaling pathway	0.27	1	337	75	3	14072	Camk2a,Hbegf,Adcy1	0.00890208
Cellular senescence	0.28	1	337	147	5	14072	Gata4,Mras,Gadd45b,Tgfbr2,H2-M5	0.0148368
Cysteine and methionine metabolism	0.28	1	337	44	2	14072	Gss,Bhmt2	0.00593472
NFkappa B signaling pathway	0.28	1	337	77	3	14072	Cd14,Lyn,Gadd45b	0.00890208
Sphingolipid metabolism	0.28	1	337	44	2	14072	B4galt6,Plpp3	0.00593472
Glycosphingolipid biosynthesis ganglio series	0.29	1	337	14	1	14072	St6galnac4	0.00296736
Graftversushost disease	0.29	1	337	14	1	14072	H2-M5	0.00296736
Neurotrophin signaling pathway	0.29	1	337	113	4	14072	Arhgdib,Camk2a,Ngfr,Irak3	0.0118694
Viral myocarditis	0.29	1	337	45	2	14072	Cd55,H2-M5	0.00593472
African trypanosomiasis	0.3	1	337	15	1	14072	Ido2	0.00296736
Antigen processing and presentation	0.3	1	337	46	2	14072	Cd74,H2-M5	0.00593472
Tuberculosis	0.3	1	337	115	4	14072	Camk2a,Cd14,Cd74,Tlr2	0.0118694
AGERAGE signaling pathway in diabetic complications	0.31	1	337	82	3	14072	Col4a1,Plcd1,Tgfbr2	0.00890208
Glycerophospholipid metabolism	0.31	1	337	82	3	14072	Dgke,Plpp3,Pla1a	0.00890208
Lysosome	0.31	1	337	117	4	14072	Manba,Ap3b2,Cd68,Laptm5	0.0118694
Viral carcinogenesis	0.31	1	337	154	5	14072	Lyn,Rbpj,Creb3l2,Gsn,H2-M5	0.0148368
cGMPPKG signaling pathway	0.31	1	337	118	4	14072	Adrb3,Gata4,Creb3l2,Adcy1	0.0118694
Allograft rejection	0.32	1	337	16	1	14072	H2-M5	0.00296736
Autoimmune thyroid disease	0.32	1	337	16	1	14072	H2-M5	0.00296736
Hedgehog signaling pathway	0.32	1	337	48	2	14072	Boc,Gli2	0.00593472
Other glycan degradation	0.32	1	337	16	1	14072	Manba	0.00296736
Endocrine resistance	0.33	1	337	85	3	14072	Hbegf,Notch4,Adcy1	0.00890208
PPAR signaling pathway	0.33	1	337	49	2	14072	Plin2,Acox3	0.00593472
Axon guidance	0.34	1	337	161	5	14072	Boc,Bmp7,Camk2a,Efnb1,Epha4	0.0148368
Fc gamma Rmediated phagocytosis	0.34	1	337	86	3	14072	Lyn,Gsn,Plpp3	0.00890208
Pertussis	0.34	1	337	50	2	14072	Cd14,Itga5	0.00593472
Salivary secretion	0.34	1	337	50	2	14072	Adrb3,Adcy1	0.00593472
Vitamin digestion and absorption	0.34	1	337	17	1	14072	Slc52a3	0.00296736
alphaLinolenic acid metabolism	0.34	1	337	17	1	14072	Acox3	0.00296736
Amphetamine addiction	0.35	1	337	52	2	14072	Camk2a,Creb3l2	0.00593472
Cushing syndrome	0.35	1	337	124	4	14072	Camk2a,Creb3l2,Wnt7b,Adcy1	0.0118694
Glycolysis / Gluconeogenesis	0.35	1	337	52	2	14072	Fbp1,Pgam2	0.00593472
Toxoplasmosis	0.35	1	337	87	3	14072	Lamb3,Lamc2,Tlr2	0.00890208
EpsteinBarr virus infection	0.36	1	337	164	5	14072	Lyn,Gadd45b,Rbpj,H2-M5,Tlr2	0.0148368
Leukocyte transendothelial migration	0.36	1	337	89	3	14072	Mylpf,Rapgef3,Jam2	0.00890208
Parathyroid hormone synthesis, secretion and action	0.36	1	337	89	3	14072	Hbegf,Creb3l2,Adcy1	0.00890208
Prostate cancer	0.36	1	337	89	3	14072	Pdgfa,Creb3l2,Tmprss2	0.00890208
Thyroid hormone synthesis	0.37	1	337	54	2	14072	Creb3l2,Adcy1	0.00593472
VEGF signaling pathway	0.37	1	337	54	2	14072	Hspb1,Kdr	0.00593472
Butanoate metabolism	0.38	1	337	20	1	14072	Gad1	0.00296736
Choline metabolism in cancer	0.38	1	337	92	3	14072	Pdgfa,Dgke,Plpp3	0.00890208
Longevity regulating pathway multiple species	0.38	1	337	55	2	14072	Cryab,Adcy1	0.00593472
Neuroactive ligandreceptor interaction	0.38	1	337	130	4	14072	Grm2,Adrb3,F2r,Ptger2	0.0118694
Notch signaling pathway	0.38	1	337	55	2	14072	Notch4,Rbpj	0.00593472
Cell adhesion molecules	0.39	1	337	93	3	14072	Itga9,H2-M5,Jam2	0.00890208
Glycosphingolipid biosynthesis lacto and neolacto series	0.4	1	337	21	1	14072	B3galnt1	0.00296736
Synaptic vesicle cycle	0.4	1	337	57	2	14072	Slc6a1,Slc6a7	0.00593472
Tyrosine metabolism	0.4	1	337	21	1	14072	Aox3	0.00296736
Malaria	0.41	1	337	22	1	14072	Tlr2	0.00296736
Viral protein interaction with cytokine and cytokine receptor	0.43	1	337	23	1	14072	Il34	0.00296736
Oocyte meiosis	0.44	1	337	102	3	14072	Camk2a,Pttg1,Adcy1	0.00890208
Carbon metabolism	0.45	1	337	103	3	14072	Fbp1,Pgam2,Acox3	0.00890208
Fat digestion and absorption	0.45	1	337	25	1	14072	Plpp3	0.00296736
Melanoma	0.45	1	337	63	2	14072	Gadd45b,Pdgfa	0.00593472
Apelin signaling pathway	0.46	1	337	105	3	14072	Mras,Spp1,Adcy1	0.00890208
AMPK signaling pathway	0.47	1	337	106	3	14072	Fbp1,Hnf4a,Creb3l2	0.00890208
Gap junction	0.47	1	337	66	2	14072	Pdgfa,Adcy1	0.00593472
Biosynthesis of amino acids	0.48	1	337	67	2	14072	Pgam2,Pycr2	0.00593472
Biosynthesis of unsaturated fatty acids	0.48	1	337	27	1	14072	Acox3	0.00296736
Influenza A	0.48	1	337	108	3	14072	Tmprss11d,Tmprss2,Calcoco2	0.00890208
Taste transduction	0.48	1	337	27	1	14072	Scn3a	0.00296736
Thyroid hormone signaling pathway	0.48	1	337	108	3	14072	Gata4,Notch4,Plcd1	0.00890208
Aldosteroneregulated sodium reabsorption	0.49	1	337	28	1	14072	Sfn	0.00296736
Circadian entrainment	0.49	1	337	69	2	14072	Camk2a,Adcy1	0.00593472
Human Tcell leukemia virus 1 infection	0.49	1	337	193	5	14072	Creb3l2,Tgfbr2,H2-M5,Pttg1,Adcy1	0.0148368
Lipid and atherosclerosis	0.49	1	337	150	4	14072	Camk2a,Cd14,Lyn,Tlr2	0.0118694
Olfactory transduction	0.49	1	337	28	1	14072	Camk2a	0.00296736
Ras signaling pathway	0.49	1	337	193	5	14072	Kdr,Mras,Ngfr,Pdgfa,Pla1a	0.0148368
p53 signaling pathway	0.49	1	337	68	2	14072	Gadd45b,Sfn	0.00593472
Hepatocellular carcinoma	0.5	1	337	152	4	14072	Gsta3,Gadd45b,Tgfbr2,Wnt7b	0.0118694
Thermogenesis	0.5	1	337	194	5	14072	Adrb3,Creb3l2,Mgll,Zfp516,Adcy1	0.0148368
FoxO signaling pathway	0.51	1	337	113	3	14072	Gadd45b,Tgfbr2,Gabarapl2	0.00890208
Pentose phosphate pathway	0.51	1	337	29	1	14072	Fbp1	0.00296736
Propanoate metabolism	0.51	1	337	29	1	14072	Acox3	0.00296736
EGFR tyrosine kinase inhibitor resistance	0.52	1	337	73	2	14072	Kdr,Pdgfa	0.00593472
Fructose and mannose metabolism	0.52	1	337	30	1	14072	Fbp1	0.00296736
Metabolic pathways	0.52	1	337	1208	29	14072	Cbr3,Fbp1,Gad1,Gss,Gsta3,Plcd1,Ptgs1,Selenbp1,St6galnac4,Ido2,Gcnt4,Mgll,Nt5e,B3galnt1,Pla2g7,Adcy1,Pgam2,Dgke,B4galt6,Ptges,Bhmt2,Mgat4c,Plpp3,Pycr2,Aox3,Gcnt3,Cyp2s1,Oplah,Acox3	0.0860534
MicroRNAs in cancer	0.52	1	337	157	4	14072	Hmga2,Itga5,Notch4,Pdgfa	0.0118694
Serotonergic synapse	0.52	1	337	73	2	14072	Ptgs1,Rapgef3	0.00593472
Apoptosis multiple species	0.53	1	337	31	1	14072	Ngfr	0.00296736
Autophagy other	0.53	1	337	31	1	14072	Gabarapl2	0.00296736
Chronic myeloid leukemia	0.53	1	337	74	2	14072	Gadd45b,Tgfbr2	0.00593472
Fluid shear stress and atherosclerosis	0.53	1	337	117	3	14072	Gsta3,Kdr,Pdgfa	0.00890208
Glycine, serine and threonine metabolism	0.53	1	337	31	1	14072	Pgam2	0.00296736
Alanine, aspartate and glutamate metabolism	0.54	1	337	32	1	14072	Gad1	0.00296736
Oxytocin signaling pathway	0.54	1	337	118	3	14072	Camk2a,Kcnj2,Adcy1	0.00890208
Pancreatic cancer	0.54	1	337	75	2	14072	Gadd45b,Tgfbr2	0.00593472
ErbB signaling pathway	0.55	1	337	77	2	14072	Camk2a,Hbegf	0.00593472
Ovarian steroidogenesis	0.55	1	337	33	1	14072	Adcy1	0.00296736
Longevity regulating pathway	0.56	1	337	78	2	14072	Creb3l2,Adcy1	0.00593472
Breast cancer	0.58	1	337	125	3	14072	Gadd45b,Notch4,Wnt7b	0.00890208
Ferroptosis	0.58	1	337	36	1	14072	Gss	0.00296736
Gastric cancer	0.58	1	337	126	3	14072	Gadd45b,Tgfbr2,Wnt7b	0.00890208
Thyroid cancer	0.58	1	337	36	1	14072	Gadd45b	0.00296736
Colorectal cancer	0.59	1	337	83	2	14072	Gadd45b,Tgfbr2	0.00593472
Various types of Nglycan biosynthesis	0.59	1	337	37	1	14072	Mgat4c	0.00296736
Fatty acid degradation	0.6	1	337	38	1	14072	Acox3	0.00296736
Glutamatergic synapse	0.6	1	337	84	2	14072	Grm2,Adcy1	0.00593472
Salmonella infection	0.6	1	337	217	5	14072	Anxa2,Cd14,Mylpf,Tlr2,Tlr5	0.0148368
Phosphatidylinositol signaling system	0.61	1	337	86	2	14072	Plcd1,Dgke	0.00593472
Adherens junction	0.62	1	337	87	2	14072	Mylpf,Tgfbr2	0.00593472
Autophagy animal	0.62	1	337	133	3	14072	Dapk2,Mras,Gabarapl2	0.00890208
Hepatitis B	0.62	1	337	133	3	14072	Creb3l2,Tgfbr2,Tlr2	0.00890208
Mineral absorption	0.62	1	337	40	1	14072	Steap1	0.00296736
Human cytomegalovirus infection	0.63	1	337	180	4	14072	Ptger2,Creb3l2,H2-M5,Adcy1	0.0118694
Vascular smooth muscle contraction	0.63	1	337	89	2	14072	Adcy1,Ramp3	0.00593472
Arginine and proline metabolism	0.65	1	337	43	1	14072	Pycr2	0.00296736
Tight junction	0.65	1	337	138	3	14072	Gata4,Llgl2,Jam2	0.00890208
GnRH secretion	0.66	1	337	44	1	14072	Spp1	0.00296736
Leishmaniasis	0.66	1	337	45	1	14072	Tlr2	0.00296736
Pyrimidine metabolism	0.66	1	337	45	1	14072	Nt5e	0.00296736
Rheumatoid arthritis	0.66	1	337	44	1	14072	Tlr2	0.00296736
Alcoholic liver disease	0.67	1	337	95	2	14072	Cd14,Acox3	0.00593472
Growth hormone synthesis, secretion and action	0.68	1	337	98	2	14072	Creb3l2,Adcy1	0.00593472
Longterm depression	0.68	1	337	47	1	14072	Lyn	0.00296736
Drug metabolism other enzymes	0.69	1	337	48	1	14072	Gsta3	0.00296736
NGlycan biosynthesis	0.69	1	337	48	1	14072	Mgat4c	0.00296736
Cell cycle	0.7	1	337	149	3	14072	Gadd45b,Pttg1,Sfn	0.00890208
JAKSTAT signaling pathway	0.7	1	337	101	2	14072	Pdgfa,Aox3	0.00593472
Purine metabolism	0.7	1	337	100	2	14072	Nt5e,Adcy1	0.00593472
Valine, leucine and isoleucine degradation	0.7	1	337	49	1	14072	Aox3	0.00296736
Viral life cycle HIV1	0.71	1	337	51	1	14072	Fez1	0.00296736
Dopaminergic synapse	0.72	1	337	104	2	14072	Camk2a,Creb3l2	0.00593472
Fc epsilon RI signaling pathway	0.73	1	337	54	1	14072	Lyn	0.00296736
Retrograde endocannabinoid signaling	0.73	1	337	106	2	14072	Mgll,Adcy1	0.00593472
Herpes simplex virus 1 infection	0.74	1	337	350	7	14072	Zfp607b,Cd74,Itga5,H2-M5,Tlr2,Zfp459,Zfp819	0.0207715
Endometrial cancer	0.75	1	337	57	1	14072	Gadd45b	0.00296736
Fatty acid metabolism	0.75	1	337	57	1	14072	Acox3	0.00296736
Pancreatic secretion	0.75	1	337	57	1	14072	Adcy1	0.00296736
Acute myeloid leukemia	0.76	1	337	58	1	14072	Cd14	0.00296736
Apoptosis	0.76	1	337	114	2	14072	Lmna,Gadd45b	0.00593472
Coronavirus disease COVID19	0.76	1	337	164	3	14072	Hbegf,Tlr2,Tmprss2	0.00890208
Diabetic cardiomyopathy	0.76	1	337	166	3	14072	Camk2a,Tgfbr2,Pdk4	0.00890208
Bacterial invasion of epithelial cells	0.77	1	337	60	1	14072	Itga5	0.00296736
Biosynthesis of cofactors	0.77	1	337	116	2	14072	Gss,Ido2	0.00593472
Chemokine signaling pathway	0.77	1	337	117	2	14072	Lyn,Adcy1	0.00593472
Morphine addiction	0.77	1	337	61	1	14072	Adcy1	0.00296736
B cell receptor signaling pathway	0.78	1	337	63	1	14072	Lyn	0.00296736
Cardiac muscle contraction	0.78	1	337	63	1	14072	Casq2	0.00296736
Central carbon metabolism in cancer	0.78	1	337	63	1	14072	Pgam2	0.00296736
Insulin signaling pathway	0.79	1	337	120	2	14072	Fbp1,Phkg1	0.00593472
Inositol phosphate metabolism	0.8	1	337	66	1	14072	Plcd1	0.00296736
Th1 and Th2 cell differentiation	0.8	1	337	66	1	14072	Rbpj	0.00296736
Nucleotide metabolism	0.81	1	337	69	1	14072	Nt5e	0.00296736
Nonsmall cell lung cancer	0.82	1	337	70	1	14072	Gadd45b	0.00296736
Platinum drug resistance	0.82	1	337	71	1	14072	Gsta3	0.00296736
Peroxisome	0.83	1	337	72	1	14072	Acox3	0.00296736
Neutrophil extracellular trap formation	0.84	1	337	76	1	14072	Tlr2	0.00296736
PDL1 expression and PD1 checkpoint pathway in cancer	0.84	1	337	76	1	14072	Tlr2	0.00296736
Ubiquitin mediated proteolysis	0.84	1	337	135	2	14072	Ube2l6,Rhobtb1	0.00593472
Ctype lectin receptor signaling pathway	0.85	1	337	79	1	14072	Mras	0.00296736
Th17 cell differentiation	0.85	1	337	77	1	14072	Tgfbr2	0.00296736
Progesteronemediated oocyte maturation	0.86	1	337	80	1	14072	Adcy1	0.00296736
Alcoholism	0.87	1	337	85	1	14072	Creb3l2	0.00296736
Insulin resistance	0.88	1	337	88	1	14072	Creb3l2	0.00296736
Kaposi sarcomaassociated herpesvirus infection	0.88	1	337	151	2	14072	Lyn,H2-M5	0.00593472
Motor proteins	0.88	1	337	153	2	14072	Mylpf,Myo5b	0.00593472
Osteoclast differentiation	0.89	1	337	92	1	14072	Tgfbr2	0.00296736
TNF signaling pathway	0.89	1	337	92	1	14072	Creb3l2	0.00296736
HIF1 signaling pathway	0.9	1	337	94	1	14072	Camk2a	0.00296736
Measles	0.91	1	337	99	1	14072	Tlr2	0.00296736
Necroptosis	0.91	1	337	99	1	14072	Camk2a	0.00296736
Parkinson disease	0.91	1	337	226	3	14072	Camk2a,Mapt,Ube2l6	0.00890208
Human immunodeficiency virus 1 infection	0.92	1	337	170	2	14072	H2-M5,Tlr2	0.00593472
Chemical carcinogenesis reactive oxygen species	0.94	1	337	186	2	14072	Ephx1,Gsta3	0.00593472
Yersinia infection	0.94	1	337	117	1	14072	Itga5	0.00296736
NODlike receptor signaling pathway	0.95	1	337	123	1	14072	Gabarapl2	0.00296736
Spinocerebellar ataxia	0.96	1	337	128	1	14072	Rbpj	0.00296736
mTOR signaling pathway	0.96	1	337	137	1	14072	Wnt7b	0.00296736
Endocytosis	0.97	1	337	225	2	14072	Tgfbr2,H2-M5	0.00593472
Alzheimer disease	0.98	1	337	319	3	14072	Mme,Mapt,Wnt7b	0.00890208
Protein processing in endoplasmic reticulum	0.98	1	337	154	1	14072	Cryab	0.00296736
Pathways of neurodegeneration multiple diseases	0.99	1	337	396	4	14072	Camk2a,Mapt,Wnt7b,Ube2l6	0.0118694
Prion disease	0.99	1	337	215	1	14072	Creb3l2	0.00296736
2Oxocarboxylic acid metabolism	1	1	337	18	0	14072		0
ABC transporters	1	1	337	32	0	14072		0
Adipocytokine signaling pathway	1	1	337	58	0	14072		0
Amino sugar and nucleotide sugar metabolism	1	1	337	41	0	14072		0
AminoacyltRNA biosynthesis	1	1	337	42	0	14072		0
Amyotrophic lateral sclerosis	1	1	337	312	0	14072		0
Antifolate resistance	1	1	337	24	0	14072		0
Arginine biosynthesis	1	1	337	18	0	14072		0
Ascorbate and aldarate metabolism	1	1	337	9	0	14072		0
Asthma	1	1	337	6	0	14072		0
Basal transcription factors	1	1	337	40	0	14072		0
Base excision repair	1	1	337	43	0	14072		0
Biosynthesis of nucleotide sugars	1	1	337	30	0	14072		0
Biotin metabolism	1	1	337	3	0	14072		0
Caffeine metabolism	1	1	337	3	0	14072		0
Carbohydrate digestion and absorption	1	1	337	27	0	14072		0
Cholesterol metabolism	1	1	337	36	0	14072		0
Circadian rhythm	1	1	337	29	0	14072		0
Citrate cycle (TCA cycle)	1	1	337	29	0	14072		0
Collecting duct acid secretion	1	1	337	21	0	14072		0
Cytosolic DNAsensing pathway	1	1	337	43	0	14072		0
DAmino acid metabolism	1	1	337	3	0	14072		0
DNA replication	1	1	337	35	0	14072		0
Endocrine and other factorregulated calcium reabsorption	1	1	337	38	0	14072		0
Fanconi anemia pathway	1	1	337	49	0	14072		0
Fatty acid biosynthesis	1	1	337	16	0	14072		0
Fatty acid elongation	1	1	337	25	0	14072		0
Folate biosynthesis	1	1	337	19	0	14072		0
Galactose metabolism	1	1	337	22	0	14072		0
Glycosaminoglycan biosynthesis chondroitin sulfate / dermatan sulfate	1	1	337	19	0	14072		0
Glycosaminoglycan biosynthesis heparan sulfate / heparin	1	1	337	19	0	14072		0
Glycosaminoglycan biosynthesis keratan sulfate	1	1	337	13	0	14072		0
Glycosaminoglycan degradation	1	1	337	16	0	14072		0
Glycosylphosphatidylinositol (GPI)anchor biosynthesis	1	1	337	25	0	14072		0
Glyoxylate and dicarboxylate metabolism	1	1	337	26	0	14072		0
Hepatitis C	1	1	337	120	0	14072		0
Hippo signaling pathway multiple species	1	1	337	26	0	14072		0
Histidine metabolism	1	1	337	16	0	14072		0
Homologous recombination	1	1	337	37	0	14072		0
Huntington disease	1	1	337	260	1	14072	Creb3l2	0.00296736
IL17 signaling pathway	1	1	337	57	0	14072		0
Intestinal immune network for IgA production	1	1	337	19	0	14072		0
Linoleic acid metabolism	1	1	337	17	0	14072		0
Lipoic acid metabolism	1	1	337	3	0	14072		0
Lysine degradation	1	1	337	58	0	14072		0
Mannose type Oglycan biosynthesis	1	1	337	19	0	14072		0
Mismatch repair	1	1	337	22	0	14072		0
Natural killer cell mediated cytotoxicity	1	1	337	67	0	14072		0
Neomycin, kanamycin and gentamicin biosynthesis	1	1	337	2	0	14072		0
Nicotine addiction	1	1	337	21	0	14072		0
Nitrogen metabolism	1	1	337	15	0	14072		0
Nonalcoholic fatty liver disease	1	1	337	133	0	14072		0
Nonhomologous endjoining	1	1	337	12	0	14072		0
Nucleocytoplasmic transport	1	1	337	103	0	14072		0
Nucleotide excision repair	1	1	337	43	0	14072		0
One carbon pool by folate	1	1	337	18	0	14072		0
Other types of Oglycan biosynthesis	1	1	337	35	0	14072		0
Oxidative phosphorylation	1	1	337	109	0	14072		0
Pantothenate and CoA biosynthesis	1	1	337	17	0	14072		0
Pentose and glucuronate interconversions	1	1	337	14	0	14072		0
Phenylalanine metabolism	1	1	337	12	0	14072		0
Phenylalanine, tyrosine and tryptophan biosynthesis	1	1	337	4	0	14072		0
Phosphonate and phosphinate metabolism	1	1	337	6	0	14072		0
Phototransduction	1	1	337	10	0	14072		0
Porphyrin metabolism	1	1	337	20	0	14072		0
Primary bile acid biosynthesis	1	1	337	8	0	14072		0
Primary immunodeficiency	1	1	337	22	0	14072		0
Prolactin signaling pathway	1	1	337	57	0	14072		0
Proteasome	1	1	337	43	0	14072		0
Protein export	1	1	337	25	0	14072		0
Proximal tubule bicarbonate reclamation	1	1	337	17	0	14072		0
Pyruvate metabolism	1	1	337	38	0	14072		0
RIGIlike receptor signaling pathway	1	1	337	45	0	14072		0
RNA degradation	1	1	337	70	0	14072		0
RNA polymerase	1	1	337	30	0	14072		0
Renal cell carcinoma	1	1	337	63	0	14072		0
Riboflavin metabolism	1	1	337	8	0	14072		0
Ribosome	1	1	337	129	0	14072		0
Ribosome biogenesis in eukaryotes	1	1	337	71	0	14072		0
SNARE interactions in vesicular transport	1	1	337	30	0	14072		0
Selenocompound metabolism	1	1	337	15	0	14072		0
Sphingolipid signaling pathway	1	1	337	105	0	14072		0
Spliceosome	1	1	337	125	0	14072		0
Starch and sucrose metabolism	1	1	337	19	0	14072		0
Steroid biosynthesis	1	1	337	17	0	14072		0
Steroid hormone biosynthesis	1	1	337	19	0	14072		0
Sulfur relay system	1	1	337	8	0	14072		0
Systemic lupus erythematosus	1	1	337	23	0	14072		0
T cell receptor signaling pathway	1	1	337	81	0	14072		0
Terpenoid backbone biosynthesis	1	1	337	21	0	14072		0
Thiamine metabolism	1	1	337	12	0	14072		0
Type II diabetes mellitus	1	1	337	34	0	14072		0
Ubiquinone and other terpenoidquinone biosynthesis	1	1	337	9	0	14072		0
Valine, leucine and isoleucine biosynthesis	1	1	337	2	0	14072		0
Virion Adenovirus	1	1	337	2	0	14072		0
Virion Flavivirus	1	1	337	1	0	14072		0
Virion Human immunodeficiency virus	1	1	337	2	0	14072		0
mRNA surveillance pathway	1	1	337	90	0	14072		0

## Sheet: Supplementary_Data_1d
KEGG pathway enrichment analysis
DOWN-DEGs in Pten KO and Tsc2 KO at N24 (vs WT)
label	pval	fdr	signature	geneset	overlap	background	hits	GeneRatio
Axon guidance	0.00023	0.08	264	161	11	14072	Bmpr1b,Epha1,Lrrc4,Cxcl12,Sema4c,Sema6a,Wnt5b,Plcg2,Ephb1,Dpysl5,Myl9	0.0416667
Salmonella infection	0.00082	0.14	264	217	12	14072	Casp7,Elmo1,Kif5c,Tnfrsf1a,Tuba3a,Tuba3b,Tubb4a,Snx33,Mapk10,Podxl,Flnc,Myl9	0.0454545
Motor proteins	0.0024	0.28	264	153	9	14072	Acta2,Kif21a,Kif5c,Myh3,Myo5a,Tuba3a,Tuba3b,Tubb4a,Myl9	0.0340909
Apoptosis	0.0057	0.44	264	114	7	14072	Hrk,Casp7,Ptpn13,Tnfrsf1a,Tuba3a,Tuba3b,Mapk10	0.0265152
Chemokine signaling pathway	0.0065	0.44	264	117	7	14072	Adcy7,Elmo1,Fgr,Plcb1,Rasgrp2,Cxcl12,Plcg2	0.0265152
Gap junction	0.0079	0.44	264	66	5	14072	Adcy7,Plcb1,Tuba3a,Tuba3b,Tubb4a	0.0189394
Viral protein interaction with cytokine and cytokine receptor	0.0088	0.44	264	23	3	14072	Il10,Cxcl12,Tnfrsf1a	0.0113636
Aldosterone synthesis and secretion	0.011	0.46	264	72	5	14072	Adcy7,Plcb1,Pde2a,Atp1a4,Cacna1h	0.0189394
Chagas disease	0.012	0.46	264	73	5	14072	Gna14,Il10,Plcb1,Tnfrsf1a,Mapk10	0.0189394
Pertussis	0.014	0.47	264	50	4	14072	Casp7,Il10,Irf1,Mapk10	0.0151515
NFkappa B signaling pathway	0.015	0.47	264	77	5	14072	Blnk,Cxcl12,Tnfrsf1a,Tnfsf11,Plcg2	0.0189394
Cytokinecytokine receptor interaction	0.017	0.51	264	110	6	14072	Bmpr1b,Gdf11,Il10,Cxcl12,Tnfrsf1a,Tnfsf11	0.0227273
Apoptosis multiple species	0.02	0.53	264	31	3	14072	Casp7,Tnfrsf1a,Mapk10	0.0113636
Vascular smooth muscle contraction	0.026	0.65	264	89	5	14072	Acta2,Adcy7,Plcb1,Ramp2,Myl9	0.0189394
Osteoclast differentiation	0.029	0.68	264	92	5	14072	Blnk,Tnfrsf1a,Tnfsf11,Plcg2,Mapk10	0.0189394
African trypanosomiasis	0.031	0.68	264	15	2	14072	Il10,Plcb1	0.00757576
Pathways in cancer	0.034	0.69	264	432	14	14072	Adcy7,Casp7,Ctnna2,Gli1,Gstt2,Pim2,Plcb1,Rasgrp2,Rxrg,Cxcl12,Wnt5b,Plcg2,Mapk10,Peg12	0.0530303
Intestinal immune network for IgA production	0.049	0.82	264	19	2	14072	Il10,Cxcl12	0.00757576
Inflammatory mediator regulation of TRP channels	0.05	0.82	264	74	4	14072	Adcy7,Plcb1,Plcg2,Mapk10	0.0151515
Wnt signaling pathway	0.05	0.82	264	141	6	14072	Plcb1,Wnt5b,Mapk10,Ror1,Peg12,Cxxc4	0.0227273
Cortisol synthesis and secretion	0.052	0.82	264	45	3	14072	Adcy7,Plcb1,Cacna1h	0.0113636
Phagosome	0.053	0.82	264	108	5	14072	Mrc2,Thbs4,Tuba3a,Tuba3b,Tubb4a	0.0189394
Ctype lectin receptor signaling pathway	0.061	0.82	264	79	4	14072	Il10,Irf1,Plcg2,Mapk10	0.0151515
Malaria	0.063	0.82	264	22	2	14072	Il10,Thbs4	0.00757576
Salivary secretion	0.067	0.82	264	50	3	14072	Adcy7,Plcb1,Atp1a4	0.0113636
Gastric acid secretion	0.07	0.82	264	51	3	14072	Adcy7,Plcb1,Atp1a4	0.0113636
cGMPPKG signaling pathway	0.071	0.82	264	118	5	14072	Adcy7,Plcb1,Pde2a,Atp1a4,Myl9	0.0189394
Alzheimer disease	0.079	0.82	264	319	10	14072	Casp7,Kif5c,Plcb1,Tnfrsf1a,Tuba3a,Tuba3b,Tubb4a,Wnt5b,Mapk10,Peg12	0.0378788
Thyroid hormone synthesis	0.081	0.82	264	54	3	14072	Adcy7,Plcb1,Atp1a4	0.0113636
Toxoplasmosis	0.081	0.82	264	87	4	14072	Il10,Tnfrsf1a,Mapk10,Irgm2	0.0151515
Leukocyte transendothelial migration	0.086	0.82	264	89	4	14072	Ctnna2,Cxcl12,Plcg2,Myl9	0.0151515
Parathyroid hormone synthesis, secretion and action	0.086	0.82	264	89	4	14072	Adcy7,Plcb1,Rxrg,Tnfsf11	0.0151515
Carbohydrate digestion and absorption	0.091	0.82	264	27	2	14072	Plcb1,Atp1a4	0.00757576
Pancreatic secretion	0.091	0.82	264	57	3	14072	Adcy7,Plcb1,Atp1a4	0.0113636
Prolactin signaling pathway	0.091	0.82	264	57	3	14072	Irf1,Tnfsf11,Mapk10	0.0113636
Taste transduction	0.091	0.82	264	27	2	14072	Gabra3,Plcb1	0.00757576
Adipocytokine signaling pathway	0.095	0.82	264	58	3	14072	Rxrg,Tnfrsf1a,Mapk10	0.0113636
Platelet activation	0.095	0.82	264	92	4	14072	Adcy7,Plcb1,Rasgrp2,Plcg2	0.0151515
TNF signaling pathway	0.095	0.82	264	92	4	14072	Casp7,Irf1,Tnfrsf1a,Mapk10	0.0151515
Aldosteroneregulated sodium reabsorption	0.096	0.82	264	28	2	14072	Hsd11b2,Atp1a4	0.00757576
Cell adhesion molecules	0.097	0.82	264	93	4	14072	Cd276,Cdh2,Nrxn1,Lrrc4	0.0151515
Insulin secretion	0.099	0.82	264	59	3	14072	Adcy7,Plcb1,Atp1a4	0.0113636
Protein digestion and absorption	0.1	0.82	264	60	3	14072	Col5a2,Col26a1,Atp1a4	0.0113636
Asthma	0.11	0.82	264	6	1	14072	Il10	0.00378788
Focal adhesion	0.11	0.82	264	173	6	14072	Thbs4,Zyx,Mapk10,Parvg,Flnc,Myl9	0.0227273
Growth hormone synthesis, secretion and action	0.11	0.84	264	98	4	14072	Adcy7,Plcb1,Plcg2,Mapk10	0.0151515
Morphine addiction	0.11	0.82	264	61	3	14072	Adcy7,Gabra3,Pde2a	0.0113636
Purine metabolism	0.12	0.86	264	100	4	14072	Adcy7,Adk,Pde2a,Ak5	0.0151515
Amoebiasis	0.13	0.91	264	67	3	14072	Gna14,Il10,Plcb1	0.0113636
Relaxin signaling pathway	0.13	0.89	264	102	4	14072	Acta2,Adcy7,Plcb1,Mapk10	0.0151515
Apelin signaling pathway	0.14	0.92	264	105	4	14072	Acta2,Adcy7,Plcb1,Apln	0.0151515
Circadian entrainment	0.14	0.92	264	69	3	14072	Adcy7,Plcb1,Cacna1h	0.0113636
Nonsmall cell lung cancer	0.14	0.92	264	70	3	14072	Kif5c,Rxrg,Plcg2	0.0113636
Retrograde endocannabinoid signaling	0.14	0.92	264	106	4	14072	Adcy7,Gabra3,Plcb1,Mapk10	0.0151515
Lipid and atherosclerosis	0.15	0.95	264	150	5	14072	Casp7,Plcb1,Rxrg,Tnfrsf1a,Mapk10	0.0189394
Thyroid hormone signaling pathway	0.15	0.92	264	108	4	14072	Plcb1,Rxrg,Plcg2,Atp1a4	0.0151515
cAMP signaling pathway	0.15	0.95	264	151	5	14072	Adcy7,Gli1,Mapk10,Atp1a4,Myl9	0.0189394
Endocrine and other factorregulated calcium reabsorption	0.16	0.96	264	38	2	14072	Plcb1,Atp1a4	0.00757576
Calcium signaling pathway	0.17	0.97	264	156	5	14072	Adcy7,Gna14,Plcb1,Plcg2,Cacna1h	0.0189394
GnRH signaling pathway	0.17	0.97	264	75	3	14072	Adcy7,Plcb1,Mapk10	0.0113636
Tuberculosis	0.17	0.97	264	115	4	14072	Il10,Mrc2,Tnfrsf1a,Mapk10	0.0151515
Fluid shear stress and atherosclerosis	0.18	1	264	117	4	14072	Bmpr1b,Gstt2,Tnfrsf1a,Mapk10	0.0151515
Bile secretion	0.19	1	264	42	2	14072	Adcy7,Atp1a4	0.00757576
Cytosolic DNAsensing pathway	0.19	1	264	43	2	14072	Casp7,Aim2	0.00757576
Melanogenesis	0.19	1	264	79	3	14072	Adcy7,Plcb1,Wnt5b	0.0113636
AGERAGE signaling pathway in diabetic complications	0.2	1	264	82	3	14072	Plcb1,Plcg2,Mapk10	0.0113636
Cushing syndrome	0.2	1	264	124	4	14072	Adcy7,Plcb1,Wnt5b,Cacna1h	0.0151515
GnRH secretion	0.2	1	264	44	2	14072	Plcb1,Cacna1h	0.00757576
NODlike receptor signaling pathway	0.2	1	264	123	4	14072	Plcb1,Mapk10,Aim2,Irgm2	0.0151515
Rheumatoid arthritis	0.2	1	264	44	2	14072	Cxcl12,Tnfsf11	0.00757576
Thiamine metabolism	0.2	1	264	12	1	14072	Ak5	0.00378788
Gastric cancer	0.21	1	264	126	4	14072	Ctnna2,Rxrg,Wnt5b,Peg12	0.0151515
Pathways of neurodegeneration multiple diseases	0.21	1	264	396	10	14072	Casp7,Kif5c,Plcb1,Tnfrsf1a,Tuba3a,Tuba3b,Tubb4a,Wnt5b,Mapk10,Peg12	0.0378788
Adherens junction	0.22	1	264	87	3	14072	Ctnna2,Heg1,Myl9	0.0113636
Human immunodeficiency virus 1 infection	0.22	1	264	170	5	14072	Tnfrsf1a,Plcg2,Mapk10,Trim12c,Bst2	0.0189394
Longterm depression	0.22	1	264	47	2	14072	Gnaz,Plcb1	0.00757576
Hedgehog signaling pathway	0.23	1	264	48	2	14072	Gli1,Gpr161	0.00757576
Transcriptional misregulation in cancer	0.24	1	264	133	4	14072	Bmi1,Rxrg,Wt1,Bcl11b	0.0151515
mRNA surveillance pathway	0.24	1	264	90	3	14072	Msi1,Nxf3,Magohb	0.0113636
Nitrogen metabolism	0.25	1	264	15	1	14072	Car14	0.00378788
Viral life cycle HIV1	0.25	1	264	51	2	14072	Trim12c,Bst2	0.00757576
Allograft rejection	0.26	1	264	16	1	14072	Il10	0.00378788
Autoimmune thyroid disease	0.26	1	264	16	1	14072	Il10	0.00378788
Basal cell carcinoma	0.26	1	264	52	2	14072	Gli1,Wnt5b	0.00757576
Tight junction	0.26	1	264	138	4	14072	Tuba3a,Tuba3b,Mapk10,Myl9	0.0151515
Fc epsilon RI signaling pathway	0.27	1	264	54	2	14072	Plcg2,Mapk10	0.00757576
Proximal tubule bicarbonate reclamation	0.28	1	264	17	1	14072	Atp1a4	0.00378788
Arrhythmogenic right ventricular cardiomyopathy	0.3	1	264	59	2	14072	Ctnna2,Cdh2	0.00757576
Glycosaminoglycan biosynthesis chondroitin sulfate / dermatan sulfate	0.3	1	264	19	1	14072	Ust	0.00378788
Steroid hormone biosynthesis	0.3	1	264	19	1	14072	Hsd11b2	0.00378788
Bacterial invasion of epithelial cells	0.31	1	264	60	2	14072	Ctnna2,Elmo1	0.00757576
Chemical carcinogenesis receptor activation	0.31	1	264	151	4	14072	Adcy7,Gstt2,Rxrg,Tnfsf11	0.0151515
Dopaminergic synapse	0.31	1	264	104	3	14072	Kif5c,Plcb1,Mapk10	0.0113636
GABAergic synapse	0.31	1	264	60	2	14072	Adcy7,Gabra3	0.00757576
Hepatocellular carcinoma	0.32	1	264	152	4	14072	Gstt2,Wnt5b,Plcg2,Peg12	0.0151515
Sphingolipid signaling pathway	0.32	1	264	105	3	14072	Plcb1,Tnfrsf1a,Mapk10	0.0113636
B cell receptor signaling pathway	0.33	1	264	63	2	14072	Blnk,Plcg2	0.00757576
Nicotine addiction	0.33	1	264	21	1	14072	Gabra3	0.00378788
ECMreceptor interaction	0.34	1	264	64	2	14072	Thbs4,Sv2a	0.00757576
MicroRNAs in cancer	0.34	1	264	157	4	14072	Bmi1,Dnmt3b,Sox4,Plcg2	0.0151515
Mucin type Oglycan biosynthesis	0.34	1	264	22	1	14072	Galnt3	0.00378788
Primary immunodeficiency	0.34	1	264	22	1	14072	Blnk	0.00378788
Inositol phosphate metabolism	0.35	1	264	66	2	14072	Plcb1,Plcg2	0.00757576
Retinol metabolism	0.35	1	264	23	1	14072	Cyp26a1	0.00378788
Staphylococcus aureus infection	0.35	1	264	23	1	14072	Il10	0.00378788
Systemic lupus erythematosus	0.35	1	264	23	1	14072	Il10	0.00378788
Adrenergic signaling in cardiomyocytes	0.36	1	264	114	3	14072	Adcy7,Plcb1,Atp1a4	0.0113636
FoxO signaling pathway	0.36	1	264	113	3	14072	Il10,Mapk10,Foxo6	0.0113636
Huntington disease	0.36	1	264	260	6	14072	Kif5c,Plcb1,Tuba3a,Tuba3b,Tubb4a,Mapk10	0.0227273
Nucleotide metabolism	0.37	1	264	69	2	14072	Adk,Ak5	0.00757576
Oxytocin signaling pathway	0.38	1	264	118	3	14072	Adcy7,Plcb1,Myl9	0.0113636
Prion disease	0.38	1	264	215	5	14072	Kif5c,Tuba3a,Tuba3b,Tubb4a,Mapk10	0.0189394
Yersinia infection	0.38	1	264	117	3	14072	Elmo1,Il10,Mapk10	0.0113636
Phospholipase D signaling pathway	0.39	1	264	120	3	14072	Adcy7,Plcb1,Plcg2	0.0113636
Proteoglycans in cancer	0.4	1	264	171	4	14072	Dcn,Wnt5b,Plcg2,Flnc	0.0151515
Signaling pathways regulating pluripotency of stem cells	0.4	1	264	121	3	14072	Bmi1,Bmpr1b,Wnt5b	0.0113636
Chemical carcinogenesis DNA adducts	0.41	1	264	28	1	14072	Gstt2	0.00378788
Drug metabolism cytochrome P450	0.41	1	264	28	1	14072	Gstt2	0.00378788
Inflammatory bowel disease	0.41	1	264	28	1	14072	Il10	0.00378788
Olfactory transduction	0.41	1	264	28	1	14072	Pde2a	0.00378788
Breast cancer	0.42	1	264	125	3	14072	Tnfsf11,Wnt5b,Peg12	0.0113636
Citrate cycle (TCA cycle)	0.42	1	264	29	1	14072	Pdha2	0.00378788
Neutrophil extracellular trap formation	0.42	1	264	76	2	14072	Plcb1,Plcg2	0.00757576
Parkinson disease	0.42	1	264	226	5	14072	Kif5c,Tuba3a,Tuba3b,Tubb4a,Mapk10	0.0189394
Pentose phosphate pathway	0.42	1	264	29	1	14072	Tktl1	0.00378788
ErbB signaling pathway	0.43	1	264	77	2	14072	Plcg2,Mapk10	0.00757576
Metabolism of xenobiotics by cytochrome P450	0.43	1	264	30	1	14072	Gstt2	0.00378788
Th17 cell differentiation	0.43	1	264	77	2	14072	Rxrg,Mapk10	0.00757576
Human cytomegalovirus infection	0.44	1	264	180	4	14072	Adcy7,Plcb1,Cxcl12,Tnfrsf1a	0.0151515
Neuroactive ligandreceptor interaction	0.44	1	264	130	3	14072	Gabra3,Apln,Lypd6	0.0113636
Progesteronemediated oocyte maturation	0.44	1	264	80	2	14072	Adcy7,Mapk10	0.00757576
T cell receptor signaling pathway	0.45	1	264	81	2	14072	Il10,Mapk10	0.00757576
TGFbeta signaling pathway	0.45	1	264	81	2	14072	Bmpr1b,Dcn	0.00757576
Glucagon signaling pathway	0.46	1	264	82	2	14072	Pdha2,Plcb1	0.00757576
Hippo signaling pathway	0.46	1	264	133	3	14072	Bmpr1b,Ctnna2,Wnt5b	0.0113636
Nonalcoholic fatty liver disease	0.46	1	264	133	3	14072	Casp7,Tnfrsf1a,Mapk10	0.0113636
Cholinergic synapse	0.47	1	264	84	2	14072	Adcy7,Plcb1	0.00757576
Glutamatergic synapse	0.47	1	264	84	2	14072	Adcy7,Plcb1	0.00757576
Ovarian steroidogenesis	0.47	1	264	33	1	14072	Adcy7	0.00378788
Endocrine resistance	0.48	1	264	85	2	14072	Adcy7,Mapk10	0.00757576
Phosphatidylinositol signaling system	0.48	1	264	86	2	14072	Plcb1,Plcg2	0.00757576
Type II diabetes mellitus	0.48	1	264	34	1	14072	Mapk10	0.00378788
mTOR signaling pathway	0.48	1	264	137	3	14072	Tnfrsf1a,Wnt5b,Rragd	0.0113636
Ferroptosis	0.49	1	264	36	1	14072	Slc7a11	0.00378788
Human Tcell leukemia virus 1 infection	0.49	1	264	193	4	14072	Adcy7,Tnfrsf1a,Mapk10,Crtc3	0.0151515
Insulin resistance	0.49	1	264	88	2	14072	Tnfrsf1a,Mapk10	0.00757576
Other types of Oglycan biosynthesis	0.49	1	264	35	1	14072	Galnt3	0.00378788
Ras signaling pathway	0.49	1	264	193	4	14072	Rasgrp2,Plcg2,Mapk10,Ksr2	0.0151515
Thyroid cancer	0.49	1	264	36	1	14072	Rxrg	0.00378788
Ether lipid metabolism	0.5	1	264	37	1	14072	Enpp2	0.00378788
MAPK signaling pathway	0.5	1	264	248	5	14072	Rasgrp2,Tnfrsf1a,Mapk10,Cacna1h,Flnc	0.0189394
Pyruvate metabolism	0.51	1	264	38	1	14072	Pdha2	0.00378788
Regulation of lipolysis in adipocytes	0.52	1	264	39	1	14072	Adcy7	0.00378788
Alcoholic liver disease	0.53	1	264	95	2	14072	Tnfrsf1a,Mapk10	0.00757576
Amyotrophic lateral sclerosis	0.53	1	264	312	6	14072	Kif5c,Tnfrsf1a,Tuba3a,Tuba3b,Tubb4a,Nxf3	0.0227273
HIF1 signaling pathway	0.53	1	264	94	2	14072	Pdha2,Plcg2	0.00757576
Mineral absorption	0.53	1	264	40	1	14072	Atp1a4	0.00378788
Estrogen signaling pathway	0.54	1	264	96	2	14072	Adcy7,Plcb1	0.00757576
Kaposi sarcomaassociated herpesvirus infection	0.54	1	264	151	3	14072	Tnfrsf1a,Plcg2,Mapk10	0.0113636
Legionellosis	0.55	1	264	42	1	14072	Casp7	0.00378788
Necroptosis	0.56	1	264	99	2	14072	Tnfrsf1a,Mapk10	0.00757576
Cysteine and methionine metabolism	0.57	1	264	44	1	14072	Dnmt3b	0.00378788
Leishmaniasis	0.57	1	264	45	1	14072	Il10	0.00378788
Oocyte meiosis	0.57	1	264	102	2	14072	Adcy7,Smc1b	0.00757576
RIGIlike receptor signaling pathway	0.57	1	264	45	1	14072	Mapk10	0.00378788
Renin secretion	0.57	1	264	44	1	14072	Plcb1	0.00378788
Carbon metabolism	0.58	1	264	103	2	14072	Pdha2,Tktl1	0.00757576
Nucleocytoplasmic transport	0.58	1	264	103	2	14072	Nxf3,Magohb	0.00757576
Human papillomavirus infection	0.59	1	264	275	5	14072	Hes3,Irf1,Thbs4,Tnfrsf1a,Wnt5b	0.0189394
Coronavirus disease COVID19	0.6	1	264	164	3	14072	Tnfrsf1a,Plcg2,Mapk10	0.0113636
Drug metabolism other enzymes	0.6	1	264	48	1	14072	Gstt2	0.00378788
EpsteinBarr virus infection	0.6	1	264	164	3	14072	Blnk,Plcg2,Mapk10	0.0113636
Influenza A	0.6	1	264	108	2	14072	Tnfrsf1a,Nxf3	0.00757576
Diabetic cardiomyopathy	0.61	1	264	166	3	14072	Pdha2,Plcb1,Mapk10	0.0113636
Endocytosis	0.61	1	264	225	4	14072	Kif5c,Iqsec3,Rab11fip4,Psd2	0.0151515
PPAR signaling pathway	0.61	1	264	49	1	14072	Rxrg	0.00378788
Glutathione metabolism	0.63	1	264	53	1	14072	Gstt2	0.00378788
Glycerolipid metabolism	0.63	1	264	52	1	14072	Gpat2	0.00378788
Glycolysis / Gluconeogenesis	0.63	1	264	52	1	14072	Pdha2	0.00378788
Neurotrophin signaling pathway	0.63	1	264	113	2	14072	Plcg2,Mapk10	0.00757576
Longterm potentiation	0.64	1	264	54	1	14072	Plcb1	0.00378788
VEGF signaling pathway	0.64	1	264	54	1	14072	Plcg2	0.00378788
Longevity regulating pathway multiple species	0.65	1	264	55	1	14072	Adcy7	0.00378788
Endometrial cancer	0.66	1	264	57	1	14072	Ctnna2	0.00378788
IL17 signaling pathway	0.66	1	264	57	1	14072	Mapk10	0.00378788
Insulin signaling pathway	0.66	1	264	120	2	14072	Prkar2b,Mapk10	0.00757576
Rap1 signaling pathway	0.66	1	264	179	3	14072	Adcy7,Plcb1,Rasgrp2	0.0113636
Acute myeloid leukemia	0.67	1	264	58	1	14072	Pim2	0.00378788
Cardiac muscle contraction	0.7	1	264	63	1	14072	Atp1a4	0.00378788
Central carbon metabolism in cancer	0.7	1	264	63	1	14072	Pdha2	0.00378788
Spinocerebellar ataxia	0.7	1	264	128	2	14072	Plcb1,Mapk10	0.00757576
Mitophagy animal	0.71	1	264	66	1	14072	Mapk10	0.00378788
Th1 and Th2 cell differentiation	0.71	1	264	66	1	14072	Mapk10	0.00378788
Tolllike receptor signaling pathway	0.71	1	264	65	1	14072	Mapk10	0.00378788
Autophagy animal	0.72	1	264	133	2	14072	Mapk10,Rragd	0.00757576
Biosynthesis of amino acids	0.72	1	264	67	1	14072	Tktl1	0.00378788
Dilated cardiomyopathy	0.72	1	264	67	1	14072	Adcy7	0.00378788
Glioma	0.72	1	264	68	1	14072	Plcg2	0.00378788
Natural killer cell mediated cytotoxicity	0.72	1	264	67	1	14072	Plcg2	0.00378788
Platinum drug resistance	0.74	1	264	71	1	14072	Gstt2	0.00378788
Ribosome biogenesis in eukaryotes	0.74	1	264	71	1	14072	Nxf3	0.00378788
EGFR tyrosine kinase inhibitor resistance	0.75	1	264	73	1	14072	Plcg2	0.00378788
Serotonergic synapse	0.75	1	264	73	1	14072	Plcb1	0.00378788
Pancreatic cancer	0.76	1	264	75	1	14072	Mapk10	0.00378788
Longevity regulating pathway	0.77	1	264	78	1	14072	Adcy7	0.00378788
Colorectal cancer	0.79	1	264	83	1	14072	Mapk10	0.00378788
Glycerophospholipid metabolism	0.79	1	264	82	1	14072	Gpat2	0.00378788
Fc gamma Rmediated phagocytosis	0.8	1	264	86	1	14072	Plcg2	0.00378788
Small cell lung cancer	0.81	1	264	87	1	14072	Rxrg	0.00378788
Choline metabolism in cancer	0.83	1	264	92	1	14072	Mapk10	0.00378788
JAKSTAT signaling pathway	0.85	1	264	101	1	14072	Il10	0.00378788
Measles	0.85	1	264	99	1	14072	Mapk10	0.00378788
Chemical carcinogenesis reactive oxygen species	0.87	1	264	186	2	14072	Gstt2,Mapk10	0.00757576
Regulation of actin cytoskeleton	0.88	1	264	192	2	14072	Cxcl12,Myl9	0.00757576
Biosynthesis of cofactors	0.89	1	264	116	1	14072	Ak5	0.00378788
Hepatitis C	0.9	1	264	120	1	14072	Tnfrsf1a	0.00378788
Spliceosome	0.91	1	264	125	1	14072	Magohb	0.00378788
Hepatitis B	0.92	1	264	133	1	14072	Mapk10	0.00378788
Ubiquitin mediated proteolysis	0.92	1	264	135	1	14072	Ube2e2	0.00378788
Cell cycle	0.94	1	264	149	1	14072	Smc1b	0.00378788
Cellular senescence	0.94	1	264	147	1	14072	Hipk2	0.00378788
Metabolic pathways	0.95	1	264	1208	16	14072	Adcy7,Adk,Cyp26a1,Dnmt3b,Galnt3,Gstt2,Hsd11b2,Pdha2,Enpp2,Plcb1,Pde2a,Gpat2,Ak5,Plcg2,Car14,Tktl1	0.0606061
Protein processing in endoplasmic reticulum	0.95	1	264	154	1	14072	Mapk10	0.00378788
Herpes simplex virus 1 infection	0.96	1	264	350	3	14072	Tnfrsf1a,Nxf3,Bst2	0.0113636
PI3KAkt signaling pathway	0.96	1	264	267	2	14072	Myb,Thbs4	0.00757576
Thermogenesis	0.98	1	264	194	1	14072	Adcy7	0.00378788
2Oxocarboxylic acid metabolism	1	1	264	18	0	14072		0
ABC transporters	1	1	264	32	0	14072		0
AMPK signaling pathway	1	1	264	106	0	14072		0
Alanine, aspartate and glutamate metabolism	1	1	264	32	0	14072		0
Alcoholism	1	1	264	85	0	14072		0
Amino sugar and nucleotide sugar metabolism	1	1	264	41	0	14072		0
AminoacyltRNA biosynthesis	1	1	264	42	0	14072		0
Amphetamine addiction	1	1	264	52	0	14072		0
Antifolate resistance	1	1	264	24	0	14072		0
Antigen processing and presentation	1	1	264	46	0	14072		0
Arachidonic acid metabolism	1	1	264	36	0	14072		0
Arginine and proline metabolism	1	1	264	43	0	14072		0
Arginine biosynthesis	1	1	264	18	0	14072		0
Ascorbate and aldarate metabolism	1	1	264	9	0	14072		0
Autophagy other	1	1	264	31	0	14072		0
Basal transcription factors	1	1	264	40	0	14072		0
Base excision repair	1	1	264	43	0	14072		0
Biosynthesis of nucleotide sugars	1	1	264	30	0	14072		0
Biosynthesis of unsaturated fatty acids	1	1	264	27	0	14072		0
Biotin metabolism	1	1	264	3	0	14072		0
Bladder cancer	1	1	264	38	0	14072		0
Butanoate metabolism	1	1	264	20	0	14072		0
Caffeine metabolism	1	1	264	3	0	14072		0
Cholesterol metabolism	1	1	264	36	0	14072		0
Chronic myeloid leukemia	1	1	264	74	0	14072		0
Circadian rhythm	1	1	264	29	0	14072		0
Cocaine addiction	1	1	264	37	0	14072		0
Collecting duct acid secretion	1	1	264	21	0	14072		0
Complement and coagulation cascades	1	1	264	34	0	14072		0
DAmino acid metabolism	1	1	264	3	0	14072		0
DNA replication	1	1	264	35	0	14072		0
Fanconi anemia pathway	1	1	264	49	0	14072		0
Fat digestion and absorption	1	1	264	25	0	14072		0
Fatty acid biosynthesis	1	1	264	16	0	14072		0
Fatty acid degradation	1	1	264	38	0	14072		0
Fatty acid elongation	1	1	264	25	0	14072		0
Fatty acid metabolism	1	1	264	57	0	14072		0
Folate biosynthesis	1	1	264	19	0	14072		0
Fructose and mannose metabolism	1	1	264	30	0	14072		0
Galactose metabolism	1	1	264	22	0	14072		0
Glycine, serine and threonine metabolism	1	1	264	31	0	14072		0
Glycosaminoglycan biosynthesis heparan sulfate / heparin	1	1	264	19	0	14072		0
Glycosaminoglycan biosynthesis keratan sulfate	1	1	264	13	0	14072		0
Glycosaminoglycan degradation	1	1	264	16	0	14072		0
Glycosphingolipid biosynthesis ganglio series	1	1	264	14	0	14072		0
Glycosphingolipid biosynthesis globo and isoglobo series	1	1	264	13	0	14072		0
Glycosphingolipid biosynthesis lacto and neolacto series	1	1	264	21	0	14072		0
Glycosylphosphatidylinositol (GPI)anchor biosynthesis	1	1	264	25	0	14072		0
Glyoxylate and dicarboxylate metabolism	1	1	264	26	0	14072		0
Graftversushost disease	1	1	264	14	0	14072		0
Hematopoietic cell lineage	1	1	264	43	0	14072		0
Hippo signaling pathway multiple species	1	1	264	26	0	14072		0
Histidine metabolism	1	1	264	16	0	14072		0
Homologous recombination	1	1	264	37	0	14072		0
Hypertrophic cardiomyopathy	1	1	264	65	0	14072		0
Linoleic acid metabolism	1	1	264	17	0	14072		0
Lipoic acid metabolism	1	1	264	3	0	14072		0
Lysine degradation	1	1	264	58	0	14072		0
Lysosome	1	1	264	117	0	14072		0
Mannose type Oglycan biosynthesis	1	1	264	19	0	14072		0
Maturity onset diabetes of the young	1	1	264	14	0	14072		0
Melanoma	1	1	264	63	0	14072		0
Mismatch repair	1	1	264	22	0	14072		0
NGlycan biosynthesis	1	1	264	48	0	14072		0
Neomycin, kanamycin and gentamicin biosynthesis	1	1	264	2	0	14072		0
Nicotinate and nicotinamide metabolism	1	1	264	32	0	14072		0
Nonhomologous endjoining	1	1	264	12	0	14072		0
Notch signaling pathway	1	1	264	55	0	14072		0
Nucleotide excision repair	1	1	264	43	0	14072		0
One carbon pool by folate	1	1	264	18	0	14072		0
Other glycan degradation	1	1	264	16	0	14072		0
Oxidative phosphorylation	1	1	264	109	0	14072		0
PDL1 expression and PD1 checkpoint pathway in cancer	1	1	264	76	0	14072		0
Pantothenate and CoA biosynthesis	1	1	264	17	0	14072		0
Pentose and glucuronate interconversions	1	1	264	14	0	14072		0
Peroxisome	1	1	264	72	0	14072		0
Phenylalanine metabolism	1	1	264	12	0	14072		0
Phenylalanine, tyrosine and tryptophan biosynthesis	1	1	264	4	0	14072		0
Phosphonate and phosphinate metabolism	1	1	264	6	0	14072		0
Phototransduction	1	1	264	10	0	14072		0
Porphyrin metabolism	1	1	264	20	0	14072		0
Primary bile acid biosynthesis	1	1	264	8	0	14072		0
Propanoate metabolism	1	1	264	29	0	14072		0
Prostate cancer	1	1	264	89	0	14072		0
Proteasome	1	1	264	43	0	14072		0
Protein export	1	1	264	25	0	14072		0
Pyrimidine metabolism	1	1	264	45	0	14072		0
RNA degradation	1	1	264	70	0	14072		0
RNA polymerase	1	1	264	30	0	14072		0
Renal cell carcinoma	1	1	264	63	0	14072		0
Reninangiotensin system	1	1	264	12	0	14072		0
Riboflavin metabolism	1	1	264	8	0	14072		0
Ribosome	1	1	264	129	0	14072		0
SNARE interactions in vesicular transport	1	1	264	30	0	14072		0
Selenocompound metabolism	1	1	264	15	0	14072		0
Sphingolipid metabolism	1	1	264	44	0	14072		0
Starch and sucrose metabolism	1	1	264	19	0	14072		0
Steroid biosynthesis	1	1	264	17	0	14072		0
Sulfur metabolism	1	1	264	8	0	14072		0
Sulfur relay system	1	1	264	8	0	14072		0
Synaptic vesicle cycle	1	1	264	57	0	14072		0
Taurine and hypotaurine metabolism	1	1	264	9	0	14072		0
Terpenoid backbone biosynthesis	1	1	264	21	0	14072		0
Tryptophan metabolism	1	1	264	32	0	14072		0
Type I diabetes mellitus	1	1	264	21	0	14072		0
Tyrosine metabolism	1	1	264	21	0	14072		0
Ubiquinone and other terpenoidquinone biosynthesis	1	1	264	9	0	14072		0
Valine, leucine and isoleucine biosynthesis	1	1	264	2	0	14072		0
Valine, leucine and isoleucine degradation	1	1	264	49	0	14072		0
Various types of Nglycan biosynthesis	1	1	264	37	0	14072		0
Vasopressinregulated water reabsorption	1	1	264	38	0	14072		0
Viral carcinogenesis	1	1	264	154	0	14072		0
Viral myocarditis	1	1	264	45	0	14072		0
Virion Adenovirus	1	1	264	2	0	14072		0
Virion Flavivirus	1	1	264	1	0	14072		0
Virion Herpesvirus	1	1	264	6	0	14072		0
Virion Human immunodeficiency virus	1	1	264	2	0	14072		0
Virion Lyssavirus	1	1	264	2	0	14072		0
Vitamin B6 metabolism	1	1	264	7	0	14072		0
Vitamin digestion and absorption	1	1	264	17	0	14072		0
alphaLinolenic acid metabolism	1	1	264	17	0	14072		0
betaAlanine metabolism	1	1	264	27	0	14072		0
p53 signaling pathway	1	1	264	68	0	14072		0

## Sheet: Supplementary_Data_1e
HOMER motif enrichment analysis
FOXO1 2i-only peaks
Motif Name	Consensus	P-value	Log P-value	q-value (Benjamini)	# of Target Sequences with Motif(of 380)	% of Target Sequences with Motif	# of Background Sequences with Motif(of 48093)	% of Background Sequences with Motif
Foxf1(Forkhead)/Lung-Foxf1-ChIP-Seq(GSE77951)/Homer	WWATRTAAACAN	1e-22	-51.9	0	103	0.2711	4501.5	0.0936
FOXK1(Forkhead)/HEK293-FOXK1-ChIP-Seq(GSE51673)/Homer	NVWTGTTTAC	1e-22	-50.77	0	114	0.3	5454.6	0.1135
OCT4-SOX2-TCF-NANOG(POU,Homeobox,HMG)/mES-Oct4-ChIP-Seq(GSE11431)/Homer	ATTTGCATAACAATG	1e-21	-49.73	0	42	0.1105	767.6	0.016
FOXP1(Forkhead)/H9-FOXP1-ChIP-Seq(GSE31006)/Homer	NYYTGTTTACHN	1e-21	-49.53	0	69	0.1816	2221.2	0.0462
Foxo3(Forkhead)/U2OS-Foxo3-ChIP-Seq(E-MTAB-2701)/Homer	DGTAAACA	1e-21	-49.43	0	94	0.2474	3959.9	0.0824
Esrrb(NR)/mES-Esrrb-ChIP-Seq(GSE11431)/Homer	KTGACCTTGA	1e-18	-42.68	0	72	0.1895	2733	0.0569
Foxa2(Forkhead)/Liver-Foxa2-ChIP-Seq(GSE25694)/Homer	CYTGTTTACWYW	1e-18	-42.64	0	91	0.2395	4142	0.0862
ERRg(NR)/Kidney-ESRRG-ChIP-Seq(GSE104905)/Homer	GTGACCTTGRVN	1e-17	-40.83	0	80	0.2105	3411.7	0.071
FoxL2(Forkhead)/Ovary-FoxL2-ChIP-Seq(GSE60858)/Homer	WWTRTAAACAVG	1e-17	-40.78	0	90	0.2368	4185.2	0.0871
FOXK2(Forkhead)/U2OS-FOXK2-ChIP-Seq(E-MTAB-2204)/Homer	SCHTGTTTACAT	1e-17	-39.6	0	77	0.2026	3260.9	0.0678
Nr5a2(NR)/mES-Nr5a2-ChIP-Seq(GSE19019)/Homer	BTCAAGGTCA	1e-16	-38.47	0	60	0.1579	2125.6	0.0442
Sox3(HMG)/NPC-Sox3-ChIP-Seq(GSE33059)/Homer	CCWTTGTY	1e-14	-34.45	0	146	0.3842	9870.3	0.2053
Sox21(HMG)/ESC-SOX21-ChIP-Seq(GSE110505)/Homer	BCCWTTGTBYKV	1e-14	-32.98	0	147	0.3868	10144.2	0.211
FOXA1(Forkhead)/LNCAP-FOXA1-ChIP-Seq(GSE27824)/Homer	WAAGTAAACA	1e-14	-32.48	0	110	0.2895	6580.8	0.1369
Zic3(Zf)/mES-Zic3-ChIP-Seq(GSE37889)/Homer	GGCCYCCTGCTGDGH	1e-13	-31.74	0	44	0.1158	1403.3	0.0292
Sox6(HMG)/Myotubes-Sox6-ChIP-Seq(GSE32627)/Homer	CCATTGTTNY	1e-13	-31.04	0	133	0.35	8950.1	0.1862
FOXM1(Forkhead)/MCF7-FOXM1-ChIP-Seq(GSE72977)/Homer	TRTTTACTTW	1e-12	-29.59	0	97	0.2553	5669	0.1179
Sox15(HMG)/CPA-Sox15-ChIP-Seq(GSE62909)/Homer	RAACAATGGN	1e-12	-29.02	0	99	0.2605	5905.5	0.1228
Foxo1(Forkhead)/RAW-Foxo1-ChIP-Seq(Fan_et_al.)/Homer	CTGTTTAC	1e-12	-28.76	0	136	0.3579	9528.9	0.1982
Nr5a2(NR)/Pancreas-LRH1-ChIP-Seq(GSE34295)/Homer	BTCAAGGTCA	1e-12	-27.88	0	64	0.1684	3018.5	0.0628
KLF5(Zf)/LoVo-KLF5-ChIP-Seq(GSE49402)/Homer	DGGGYGKGGC	1e-11	-25.88	0	67	0.1763	3405.3	0.0708
Sox2(HMG)/mES-Sox2-ChIP-Seq(GSE11431)/Homer	BCCATTGTTC	1e-10	-25.25	0	83	0.2184	4827.3	0.1004
FOXA1(Forkhead)/MCF7-FOXA1-ChIP-Seq(GSE26831)/Homer	WAAGTAAACA	1e-10	-23.35	0	87	0.2289	5380.3	0.1119
Sox10(HMG)/SciaticNerve-Sox3-ChIP-Seq(GSE35132)/Homer	CCWTTGTYYB	1e-09	-22.78	0	123	0.3237	8975.3	0.1867
Tcf3(HMG)/mES-Tcf3-ChIP-Seq(GSE11724)/Homer	ASWTCAAAGG	1e-09	-21.15	0	36	0.0947	1378.1	0.0287
LEF1(HMG)/H1-LEF1-ChIP-Seq(GSE64758)/Homer	CCTTTGATST	1e-08	-20	0	65	0.1711	3743.7	0.0779
EKLF(Zf)/Erythrocyte-Klf1-ChIP-Seq(GSE20478)/Homer	NWGGGTGTGGCY	1e-08	-19.42	0	22	0.0579	590	0.0123
SF1(NR)/H295R-Nr5a1-ChIP-Seq(GSE44220)/Homer	CAAGGHCANV	1e-08	-19.32	0	42	0.1105	1917.8	0.0399
Unknown-ESC-element(?)/mES-Nanog-ChIP-Seq(GSE11724)/Homer	CACAGCAGGGGG	1e-08	-19.16	0	41	0.1079	1853.9	0.0386
COUP-TFII(NR)/Artia-Nr2f2-ChIP-Seq(GSE46497)/Homer	AGRGGTCA	1e-08	-19.13	0	95	0.25	6643.9	0.1382
Tcf7(HMG)/GM12878-TCF7-ChIP-Seq(Encode)/Homer	CTTTGATGTGSB	1e-08	-18.6	0	40	0.1053	1815.6	0.0378
Zic(Zf)/Cerebellum-ZIC1.2-ChIP-Seq(GSE60731)/Homer	CCTGCTGAGH	1e-07	-17.81	0	50	0.1316	2666.5	0.0555
KLF6(Zf)/PDAC-KLF6-ChIP-Seq(GSE64557)/Homer	MKGGGYGTGGCC	1e-07	-17.34	0	49	0.1289	2623.5	0.0546
Sox17(HMG)/Endoderm-Sox17-ChIP-Seq(GSE61475)/Homer	CCATTGTTYB	1e-07	-16.52	0	61	0.1605	3741.3	0.0778
Oct4(POU,Homeobox)/mES-Oct4-ChIP-Seq(GSE11431)/Homer	ATTTGCATAW	1e-07	-16.51	0	41	0.1079	2042.5	0.0425
Sox9(HMG)/Limb-SOX9-ChIP-Seq(GSE73225)/Homer	AGGVNCCTTTGT	1e-07	-16.33	0	69	0.1816	4497.1	0.0935
Oct2(POU,Homeobox)/Bcell-Oct2-ChIP-Seq(GSE21512)/Homer	ATATGCAAAT	1e-06	-15.68	0	29	0.0763	1197.5	0.0249
Foxa3(Forkhead)/Liver-Foxa3-ChIP-Seq(GSE77670)/Homer	BSNTGTTTACWYWGN	1e-06	-15.56	0	34	0.0895	1570.9	0.0327
Sox7(HMG)/ESC-Sox7-ChIP-Seq(GSE133899)/Homer	VVRRAACAATGG	1e-06	-15.19	0	32	0.0842	1445.7	0.0301
COUP-TFII(NR)/K562-NR2F1-ChIP-Seq(Encode)/Homer	GKBCARAGGTCA	1e-06	-14.55	0	80	0.2105	5792.5	0.1205
Nanog(Homeobox)/mES-Nanog-ChIP-Seq(GSE11724)/Homer	RGCCATTAAC	1e-06	-14.49	0	205	0.5395	19880.3	0.4136
EAR2(NR)/K562-NR2F6-ChIP-Seq(Encode)/Homer	NRBCARRGGTCA	1e-06	-14.3	0	73	0.1921	5138.1	0.1069
KLF1(Zf)/HUDEP2-KLF1-CutnRun(GSE136251)/Homer	VDGGGYGGGGCY	1e-05	-13.72	0	39	0.1026	2110.9	0.0439
Klf4(Zf)/mES-Klf4-ChIP-Seq(GSE11431)/Homer	GCCACACCCA	1e-05	-13.65	0	23	0.0605	896.1	0.0186
Sox4(HMG)/proB-Sox4-ChIP-Seq(GSE50066)/Homer	YCTTTGTTCC	1e-05	-13.46	0	66	0.1737	4575.6	0.0952
Zic2(Zf)/ESC-Zic2-ChIP-Seq(SRP197560)/Homer	CHCAGCRGGRGG	1e-05	-13.13	0	26	0.0684	1139	0.0237
Oct11(POU,Homeobox)/NCIH1048-POU2F3-ChIP-seq(GSE115123)/Homer	GATTTGCATA	1e-05	-12.44	0	28	0.0737	1334.7	0.0278
Brn1(POU,Homeobox)/NPC-Brn1-ChIP-Seq(GSE35496)/Homer	TATGCWAATBAV	1e-05	-12.1	0.0001	27	0.0711	1282.6	0.0267
Fox:Ebox(Forkhead,bHLH)/Panc1-Foxa2-ChIP-Seq(GSE47459)/Homer	NNNVCTGWGYAAACASN	1e-05	-11.64	0.0001	68	0.1789	5032.3	0.1047
Erra(NR)/HepG2-Erra-ChIP-Seq(GSE31477)/Homer	CAAAGGTCAG	0.0001	-11.51	0.0001	104	0.2737	8816.4	0.1834
TCFL2(HMG)/K562-TCF7L2-ChIP-Seq(GSE29196)/Homer	ACWTCAAAGG	0.0001	-11.35	0.0001	14	0.0368	430.6	0.009
KLF3(Zf)/MEF-Klf3-ChIP-Seq(GSE44748)/Homer	NRGCCCCRCCCHBNN	0.0001	-11.33	0.0001	24	0.0632	1109.8	0.0231
Tcfcp2l1(CP2)/mES-Tcfcp2l1-ChIP-Seq(GSE11431)/Homer	NRAACCRGTTYRAACCRGYT	0.0001	-10.62	0.0002	14	0.0368	460.5	0.0096
Hoxa11(Homeobox)/ChickenMSG-Hoxa11.Flag-ChIP-Seq(GSE86088)/Homer	TTTTATGGCM	0.0001	-10.38	0.0003	131	0.3447	12084.9	0.2514
Oct6(POU,Homeobox)/NPC-Pou3f1-ChIP-Seq(GSE35496)/Homer	WATGCAAATGAG	0.0001	-10.34	0.0003	31	0.0816	1750.9	0.0364
Hoxa9(Homeobox)/ChickenMSG-Hoxa9.Flag-ChIP-Seq(GSE86088)/Homer	RGCAATNAAA	0.0001	-10.33	0.0003	147	0.3868	13948.3	0.2902
Nkx6.1(Homeobox)/Islet-Nkx6.1-ChIP-Seq(GSE40975)/Homer	GKTAATGR	0.0001	-10.32	0.0003	140	0.3684	13136.4	0.2733
KLF14(Zf)/HEK293-KLF14.GFP-ChIP-Seq(GSE58341)/Homer	RGKGGGCGKGGC	0.0001	-9.746	0.0004	62	0.1632	4734.4	0.0985
Sp2(Zf)/HEK293-Sp2.eGFP-ChIP-Seq(Encode)/Homer	YGGCCCCGCCCC	0.001	-9.153	0.0008	52	0.1368	3833.3	0.0797
RARa(NR)/K562-RARa-ChIP-Seq(Encode)/Homer	TTGAMCTTTG	0.001	-9.041	0.0009	136	0.3579	13006.2	0.2706
THRb(NR)/Liver-NR1A2-ChIP-Seq(GSE52613)/Homer	TRAGGTCA	0.001	-8.813	0.0011	174	0.4579	17595.1	0.366
GLIS3(Zf)/Thyroid-Glis3.GFP-ChIP-Seq(GSE103297)/Homer	CTCCCTGGGAGGCCN	0.001	-8.634	0.0013	51	0.1342	3816.3	0.0794
Isl1(Homeobox)/Neuron-Isl1-ChIP-Seq(GSE31456)/Homer	CTAATKGV	0.001	-8.494	0.0014	108	0.2842	9940.7	0.2068
Fli1(ETS)/CD8-FLI-ChIP-Seq(GSE20898)/Homer	NRYTTCCGGH	0.001	-8.077	0.0021	52	0.1368	4008.7	0.0834
FoxD3(forkhead)/ZebrafishEmbryo-Foxd3.biotin-ChIP-seq(GSE106676)/Homer	TGTTTAYTTAGC	0.001	-7.887	0.0025	62	0.1632	5068.1	0.1054
Sp5(Zf)/mES-Sp5.Flag-ChIP-Seq(GSE72989)/Homer	RGKGGGCGGAGC	0.001	-7.846	0.0026	34	0.0895	2293.7	0.0477
Foxh1(Forkhead)/hESC-FOXH1-ChIP-Seq(GSE29422)/Homer	NNTGTGGATTSS	0.001	-7.421	0.0039	37	0.0974	2635.6	0.0548
RAR:RXR(NR),DR0/ES-RAR-ChIP-Seq(GSE56893)/Homer	AGGTCAAGGTCA	0.001	-7.342	0.0042	11	0.0289	422.7	0.0088
Elf4(ETS)/BMDM-Elf4-ChIP-Seq(GSE88699)/Homer	ACTTCCKGKT	0.001	-7.258	0.0045	52	0.1368	4154.8	0.0864
Nur77(NR)/K562-NR4A1-ChIP-Seq(GSE31363)/Homer	TGACCTTTNCNT	0.001	-7.098	0.0052	17	0.0447	884.1	0.0184
Cdx2(Homeobox)/mES-Cdx2-ChIP-Seq(GSE14586)/Homer	GYMATAAAAH	0.001	-7.076	0.0052	43	0.1132	3276.8	0.0682
FXR(NR),IR1/Liver-FXR-ChIP-Seq(Chong_et_al.)/Homer	AGGTCANTGACCTB	0.001	-7.036	0.0054	22	0.0579	1307.6	0.0272
Klf9(Zf)/GBM-Klf9-ChIP-Seq(GSE62211)/Homer	GCCACRCCCACY	0.001	-7.004	0.0055	16	0.0421	812.2	0.0169
ERG(ETS)/VCaP-ERG-ChIP-Seq(GSE14097)/Homer	ACAGGAAGTG	0.001	-6.943	0.0057	78	0.2053	6989.7	0.1454
E2A(bHLH)/proBcell-E2A-ChIP-Seq(GSE21978)/Homer	DNRCAGCTGY	0.001	-6.937	0.0057	57	0.15	4735.6	0.0985
ELF3(ETS)/PDAC-ELF3-ChIP-Seq(GSE64557)/Homer	ANCAGGAAGT	0.01	-6.831	0.0062	44	0.1158	3418.3	0.0711
CDX4(Homeobox)/ZebrafishEmbryos-Cdx4.Myc-ChIP-Seq(GSE48254)/Homer	NGYCATAAAWCH	0.01	-6.661	0.0073	51	0.1342	4165.3	0.0866
WT1(Zf)/Kidney-WT1-ChIP-Seq(GSE90016)/Homer	MCTCCCMCRCAB	0.01	-6.35	0.0099	24	0.0632	1561.2	0.0325
GABPA(ETS)/Jurkat-GABPa-ChIP-Seq(GSE17954)/Homer	RACCGGAAGT	0.01	-6.333	0.0099	43	0.1132	3406.3	0.0709
ETS1(ETS)/Jurkat-ETS1-ChIP-Seq(GSE17954)/Homer	ACAGGAAGTG	0.01	-6.304	0.0101	49	0.1289	4028.7	0.0838
ETV1(ETS)/GIST48-ETV1-ChIP-Seq(GSE22441)/Homer	AACCGGAAGT	0.01	-6.263	0.0104	63	0.1658	5520.3	0.1148
Barx1(Homeobox)/Stomach-Barx1.3xFlag-ChIP-Seq(GSE69483)/Homer	AAACMATTAN	0.01	-6.192	0.011	35	0.0921	2629.6	0.0547
TEAD3(TEA)/HepG2-TEAD3-ChIP-Seq(Encode)/Homer	TRCATTCCAG	0.01	-6.153	0.0113	57	0.15	4902.6	0.102
STAT6(Stat)/CD4-Stat6-ChIP-Seq(GSE22104)/Homer	ABTTCYYRRGAA	0.01	-6.106	0.0117	36	0.0947	2742.5	0.057
Ascl1(bHLH)/NeuralTubes-Ascl1-ChIP-Seq(GSE55840)/Homer	NNVVCAGCTGBN	0.01	-5.969	0.0132	59	0.1553	5158.4	0.1073
Etv2(ETS)/ES-ER71-ChIP-Seq(GSE59402)/Homer	NNAYTTCCTGHN	0.01	-5.859	0.0146	47	0.1237	3910.1	0.0813
TEAD4(TEA)/Tropoblast-Tead4-ChIP-Seq(GSE37350)/Homer	CCWGGAATGY	0.01	-5.773	0.0157	42	0.1105	3409.2	0.0709
KLF10(Zf)/HEK293-KLF10.GFP-ChIP-Seq(GSE58341)/Homer	GGGGGTGTGTCC	0.01	-5.727	0.0163	24	0.0632	1640.7	0.0341
EWS:ERG-fusion(ETS)/CADO_ES1-EWS:ERG-ChIP-Seq(SRA014231)/Homer	ATTTCCTGTN	0.01	-5.595	0.0184	42	0.1105	3444.6	0.0717
NeuroG2(bHLH)/Fibroblast-NeuroG2-ChIP-Seq(GSE75910)/Homer	ACCATCTGTT	0.01	-5.55	0.019	66	0.1737	6023.6	0.1253
HIF-1a(bHLH)/MCF7-HIF1a-ChIP-Seq(GSE28352)/Homer	TACGTGCV	0.01	-5.408	0.0217	9	0.0237	392.6	0.0082
Hoxd13(Homeobox)/ChickenMSG-Hoxd13.Flag-ChIP-Seq(GSE86088)/Homer	NCYAATAAAA	0.01	-5.351	0.0227	86	0.2263	8322.7	0.1731
Ascl2(bHLH)/ESC-Ascl2-ChIP-Seq(GSE97712)/Homer	SSRGCAGCTGCH	0.01	-5.284	0.024	42	0.1105	3507.3	0.073
STAT6(Stat)/Macrophage-Stat6-ChIP-Seq(GSE38377)/Homer	TTCCKNAGAA	0.01	-5.071	0.0294	34	0.0895	2724.9	0.0567
Ap4(bHLH)/AML-Tfap4-ChIP-Seq(GSE45738)/Homer	NAHCAGCTGD	0.01	-5.062	0.0294	49	0.1289	4297.5	0.0894
ZNF143|STAF(Zf)/CUTLL-ZNF143-ChIP-Seq(GSE29600)/Homer	ATTTCCCAGVAKSCY	0.01	-4.985	0.0313	17	0.0447	1090.6	0.0227
HOXB13(Homeobox)/ProstateTumor-HOXB13-ChIP-Seq(GSE56288)/Homer	TTTTATKRGG	0.01	-4.909	0.0335	57	0.15	5203.6	0.1082
NFIL3(bZIP)/HepG2-NFIL3-ChIP-Seq(Encode)/Homer	VTTACGTAAYNNNNN	0.01	-4.886	0.0339	32	0.0842	2555.7	0.0532
Hoxd11(Homeobox)/ChickenMSG-Hoxd11.Flag-ChIP-Seq(GSE86088)/Homer	VGCCATAAAA	0.01	-4.802	0.0365	118	0.3105	12241.1	0.2546
Tcf12(bHLH)/GM12878-Tcf12-ChIP-Seq(GSE32465)/Homer	VCAGCTGYTG	0.01	-4.76	0.0377	38	0.1	3199.4	0.0666
Slug(Zf)/Mesoderm-Snai2-ChIP-Seq(GSE61475)/Homer	SNGCACCTGCHS	0.01	-4.73	0.0384	22	0.0579	1590.4	0.0331
ETV4(ETS)/HepG2-ETV4-ChIP-Seq(ENCODE)/Homer	ACCGGAAGTG	0.01	-4.666	0.0406	44	0.1158	3855	0.0802
p73(p53)/Trachea-p73-ChIP-Seq(PRJNA310161)/Homer	NRRRCAWGTCCDGRCATGYY	0.1	-4.59	0.0434	5	0.0132	163.9	0.0034
Olig2(bHLH)/Neuron-Olig2-ChIP-Seq(GSE30882)/Homer	RCCATMTGTT	0.1	-4.585	0.0434	82	0.2158	8111.6	0.1687
TEAD1(TEAD)/HepG2-TEAD1-ChIP-Seq(Encode)/Homer	CYRCATTCCA	0.1	-4.585	0.0434	47	0.1237	4197.9	0.0873
DLX1(Homeobox)/BasalGanglia-Dlx1-ChIP-seq(GSE124936)/Homer	NSNNTAATTA	0.1	-4.572	0.0434	69	0.1816	6635.9	0.138
HEB(bHLH)/mES-Heb-ChIP-Seq(GSE53233)/Homer	VCAGCTGBNN	0.1	-4.399	0.0505	66	0.1737	6350.2	0.1321
Maz(Zf)/HepG2-Maz-ChIP-Seq(GSE31477)/Homer	GGGGGGGG	0.1	-4.122	0.0661	46	0.1211	4207.9	0.0875
SCL(bHLH)/HPC7-Scl-ChIP-Seq(GSE13511)/Homer	AVCAGCTG	0.1	-4.116	0.0661	166	0.4368	18361.7	0.382
NF1:FOXA1(CTF,Forkhead)/LNCAP-FOXA1-ChIP-Seq(GSE27824)/Homer	WNTGTTTRYTTTGGCA	0.1	-4.101	0.0662	6	0.0158	255	0.0053
Atoh1(bHLH)/Cerebellum-Atoh1-ChIP-Seq(GSE22111)/Homer	VNRVCAGCTGGY	0.1	-4.069	0.0678	43	0.1132	3894.3	0.081
PPARa(NR),DR1/Liver-Ppara-ChIP-Seq(GSE47954)/Homer	VNAGGKCAAAGGTCA	0.1	-4.016	0.0708	50	0.1316	4676.6	0.0973
Tcf21(bHLH)/ArterySmoothMuscle-Tcf21-ChIP-Seq(GSE61369)/Homer	NAACAGCTGG	0.1	-4.012	0.0708	38	0.1	3368.9	0.0701
NeuroD1(bHLH)/Islet-NeuroD1-ChIP-Seq(GSE30298)/Homer	GCCATCTGTT	0.1	-3.998	0.0709	33	0.0868	2839	0.0591
Oct4:Sox17(POU,Homeobox,HMG)/F9-Sox17-ChIP-Seq(GSE44553)/Homer	CCATTGTATGCAAAT	0.1	-3.986	0.0711	11	0.0289	667.1	0.0139
EWS:FLI1-fusion(ETS)/SK_N_MC-EWS:FLI1-ChIP-Seq(SRA014231)/Homer	VACAGGAAAT	0.1	-3.944	0.0735	27	0.0711	2224.7	0.0463
MyoG(bHLH)/C2C12-MyoG-ChIP-Seq(GSE36024)/Homer	AACAGCTG	0.1	-3.928	0.074	41	0.1079	3713.2	0.0772
ERE(NR),IR3/MCF7-ERa-ChIP-Seq(Unpublished)/Homer	VAGGTCACNSTGACC	0.1	-3.806	0.0829	13	0.0342	867.1	0.018
RORgt(NR)/EL4-RORgt.Flag-ChIP-Seq(GSE56019)/Homer	AAYTAGGTCA	0.1	-3.756	0.0857	9	0.0237	517	0.0108
RORgt(NR)/EL4-RORgt.Flag-ChIP-Seq(GSE56019)/Homer	AAYTAGGTCA	0.1	-3.756	0.0857	9	0.0237	517	0.0108
p53(p53)/Saos-p53-ChIP-Seq(GSE15780)/Homer	RRCATGYCYRGRCATGYYYN	0.1	-3.722	0.0872	7	0.0184	356	0.0074
p53(p53)/Saos-p53-ChIP-Seq/Homer	RRCATGYCYRGRCATGYYYN	0.1	-3.722	0.0872	7	0.0184	356	0.0074
CHR(?)/Hela-CellCycle-Expression/Homer	SRGTTTCAAA	0.1	-3.655	0.0925	37	0.0974	3349.9	0.0697
RAR:RXR(NR),DR5/ES-RAR-ChIP-Seq(GSE56893)/Homer	RGGTCADNNAGAGGTCAV	0.1	-3.638	0.0934	3	0.0079	80.9	0.0017
Hoxa13(Homeobox)/ChickenMSG-Hoxa13.Flag-ChIP-Seq(GSE86088)/Homer	CYHATAAAAN	0.1	-3.591	0.097	124	0.3263	13476.9	0.2803
Lhx3(Homeobox)/Neuron-Lhx3-ChIP-Seq(GSE31456)/Homer	ADBTAATTAR	0.1	-3.406	0.1158	81	0.2132	8431.9	0.1754
BHLHA15(bHLH)/NIH3T3-BHLHB8.HA-ChIP-Seq(GSE119782)/Homer	NAMCAGCTGK	0.1	-3.365	0.1198	52	0.1368	5099.7	0.1061
E2A(bHLH),near_PU.1/Bcell-PU.1-ChIP-Seq(GSE21512)/Homer	NVCACCTGBN	0.1	-3.312	0.1252	50	0.1316	4890.6	0.1017
GATA(Zf),IR4/iTreg-Gata3-ChIP-Seq(GSE20898)/Homer	NAGATWNBNATCTNN	0.1	-3.302	0.1255	6	0.0158	307.6	0.0064
HIF2a(bHLH)/785_O-HIF2a-ChIP-Seq(GSE34871)/Homer	GCACGTACCC	0.1	-3.279	0.1274	10	0.0263	655.4	0.0136
EHF(ETS)/LoVo-EHF-ChIP-Seq(GSE49402)/Homer	AVCAGGAAGT	0.1	-3.277	0.1274	59	0.1553	5927	0.1233
DLX2(Homeobox)/BasalGanglia-Dlx2-ChIP-seq(GSE124936)/Homer	NNNTAATTAS	0.1	-3.273	0.1274	73	0.1921	7549.9	0.1571
Ptf1a(bHLH)/Panc1-Ptf1a-ChIP-Seq(GSE47459)/Homer	ACAGCTGTTN	0.1	-3.2	0.1349	90	0.2368	9582.4	0.1993
Pax8(Paired,Homeobox)/Thyroid-Pax8-ChIP-Seq(GSE26938)/Homer	GTCATGCHTGRCTGS	0.1	-3.177	0.1369	12	0.0316	855.5	0.0178
En1(Homeobox)/SUM149-EN1-ChIP-Seq(GSE120957)/Homer	NDCTAATTAS	0.1	-3.095	0.1476	85	0.2237	9036.5	0.188
ETS(ETS)/Promoter/Homer	AACCGGAAGT	0.1	-3.084	0.1482	13	0.0342	965.7	0.0201
Nkx3.1(Homeobox)/LNCaP-Nkx3.1-ChIP-Seq(GSE28264)/Homer	AAGCACTTAA	0.1	-3.058	0.1509	97	0.2553	10482.7	0.2181
Myf5(bHLH)/GM-Myf5-ChIP-Seq(GSE24852)/Homer	BAACAGCTGT	0.1	-3.051	0.1509	27	0.0711	2420.1	0.0503
ELF5(ETS)/T47D-ELF5-ChIP-Seq(GSE30407)/Homer	ACVAGGAAGT	0.1	-3.03	0.153	35	0.0921	3299.2	0.0686
Zfp281(Zf)/ES-Zfp281-ChIP-Seq(GSE81042)/Homer	CCCCTCCCCCAC	0.1	-3.028	0.153	11	0.0289	780.8	0.0162
RARg(NR)/ES-RARg-ChIP-Seq(GSE30538)/Homer	AGGTCAAGGTCA	0.1	-3.01	0.1538	3	0.0079	103.5	0.0022
Lhx1(Homeobox)/EmbryoCarcinoma-Lhx1-ChIP-Seq(GSE70957)/Homer	NNYTAATTAR	0.1	-2.999	0.1544	56	0.1474	5684.3	0.1182
Snail1(Zf)/LS174T-SNAIL1.HA-ChIP-Seq(GSE127183)/Homer	TRCACCTGCY	0.1	-2.985	0.1555	30	0.0789	2762.3	0.0575
Egr1(Zf)/K562-Egr1-ChIP-Seq(GSE32465)/Homer	TGCGTGGGYG	0.1	-2.972	0.1565	18	0.0474	1487.4	0.0309
ELF1(ETS)/Jurkat-ELF1-ChIP-Seq(SRA014231)/Homer	AVCCGGAAGT	0.1	-2.931	0.1619	18	0.0474	1495.7	0.0311
PU.1(ETS)/ThioMac-PU.1-ChIP-Seq(GSE21512)/Homer	AGAGGAAGTG	0.1	-2.918	0.1628	23	0.0605	2023.3	0.0421
Tbx20(T-box)/Heart-Tbx20-ChIP-Seq(GSE29636)/Homer	GGTGYTGACAGS	0.1	-2.828	0.177	11	0.0289	808.1	0.0168
Hoxb4(Homeobox)/ES-Hoxb4-ChIP-Seq(GSE34014)/Homer	TGATTRATGGCY	0.1	-2.825	0.177	10	0.0263	712.7	0.0148
Unknown(Homeobox)/Limb-p300-ChIP-Seq/Homer	SSCMATWAAA	0.1	-2.783	0.1826	33	0.0868	3149	0.0655
Bcl11a(Zf)/HSPC-BCL11A-ChIP-Seq(GSE104676)/Homer	TYTGACCASWRG	0.1	-2.779	0.1826	29	0.0763	2708.4	0.0563
GATA3(Zf)/iTreg-Gata3-ChIP-Seq(GSE20898)/Homer	AGATAASR	0.1	-2.776	0.1826	68	0.1789	7171.5	0.1492
CEBP(bZIP)/ThioMac-CEBPb-ChIP-Seq(GSE21512)/Homer	ATTGCGCAAC	0.1	-2.735	0.1878	32	0.0842	3052.9	0.0635
p63(p53)/Keratinocyte-p63-ChIP-Seq(GSE17611)/Homer	NNDRCATGYCYNRRCATGYH	0.1	-2.731	0.1878	15	0.0395	1224.5	0.0255
EBF1(EBF)/Near-E2A-ChIP-Seq(GSE21512)/Homer	GTCCCCWGGGGA	0.1	-2.543	0.2247	35	0.0921	3448.2	0.0717
TEAD2(TEA)/Py2T-Tead2-ChIP-Seq(GSE55709)/Homer	CCWGGAATGY	0.1	-2.505	0.2319	23	0.0605	2124.1	0.0442
Hnf6b(Homeobox)/LNCaP-Hnf6b-ChIP-Seq(GSE106305)/Homer	TATTGAYY	0.1	-2.492	0.2334	40	0.1053	4034.8	0.0839
TATA-Box(TBP)/Promoter/Homer	CCTTTTAWAGSC	0.1	-2.449	0.2421	64	0.1684	6846.6	0.1424
TEAD(TEA)/Fibroblast-PU.1-ChIP-Seq(Unpublished)/Homer	YCWGGAATGY	0.1	-2.447	0.2421	31	0.0816	3028.1	0.063
Twist2(bHLH)/Myoblast-Twist2.Ty1-ChIP-Seq(GSE127998)/Homer	MCAGCTGBYH	0.1	-2.438	0.2421	61	0.1605	6497.7	0.1352
Npas4(bHLH)/Neuron-Npas4-ChIP-Seq(GSE127793)/Homer	NHRTCACGACDN	0.1	-2.409	0.2473	18	0.0474	1606.9	0.0334
DUX(Homeobox)/C2C12-Dux-ChIP-Seq(GSE87279)/Homer	BCWGATTCAATCAAN	0.1	-2.402	0.2474	1	0.0026	12.9	0.0003
Hoxd10(Homeobox)/ChickenMSG-Hoxd10.Flag-ChIP-Seq(GSE86088)/Homer	GGCMATGAAA	0.1	-2.39	0.2489	53	0.1395	5579.4	0.1161
TRPS1(Zf)/MCF7-TRPS1-ChIP-Seq(GSE107013)/Homer	AGATAAGANN	0.1	-2.359	0.2552	88	0.2316	9758.1	0.203
Ets1-distal(ETS)/CD4+-PolII-ChIP-Seq(Barski_et_al.)/Homer	MACAGGAAGT	0.1	-2.338	0.2589	16	0.0421	1408.6	0.0293
Rfx1(HTH)/NPC-H3K4me1-ChIP-Seq(GSE16256)/Homer	KGTTGCCATGGCAA	1	-2.293	0.2691	9	0.0237	691.7	0.0144
MafF(bZIP)/HepG2-MafF-ChIP-Seq(GSE31477)/Homer	HWWGTCAGCAWWTTT	1	-2.275	0.2724	13	0.0342	1104	0.023
Elk1(ETS)/Hela-Elk1-ChIP-Seq(GSE31477)/Homer	HACTTCCGGY	1	-2.265	0.2736	17	0.0447	1532.6	0.0319
HIF-1b(HLH)/T47D-HIF1b-ChIP-Seq(GSE59937)/Homer	RTACGTGC	1	-2.257	0.2742	25	0.0658	2414.4	0.0502
ZNF467(Zf)/HEK293-ZNF467.GFP-ChIP-Seq(GSE58341)/Homer	TGGGGAAGGGCM	1	-2.237	0.2779	30	0.0789	2983	0.0621
TCF4(bHLH)/SHSY5Y-TCF4-ChIP-Seq(GSE96915)/Homer	SMCATCTGKH	1	-2.236	0.2779	54	0.1421	5764.1	0.1199
Lhx2(Homeobox)/HFSC-Lhx2-ChIP-Seq(GSE48068)/Homer	TAATTAGN	1	-2.192	0.2873	49	0.1289	5196.7	0.1081
IRF4(IRF)/GM12878-IRF4-ChIP-Seq(GSE32465)/Homer	ACTGAAACCA	1	-2.183	0.2884	20	0.0526	1881	0.0391
PBX2(Homeobox)/K562-PBX2-ChIP-Seq(Encode)/Homer	RTGATTKATRGN	1	-2.175	0.2889	34	0.0895	3461.2	0.072
NFAT(RHD)/Jurkat-NFATC1-ChIP-Seq(Jolma_et_al.)/Homer	ATTTTCCATT	1	-2.173	0.2889	40	0.1053	4154.4	0.0864
MyoD(bHLH)/Myotube-MyoD-ChIP-Seq(GSE21614)/Homer	RRCAGCTGYTSY	1	-2.172	0.2889	26	0.0684	2552.1	0.0531
ZNF317(Zf)/HEK293-ZNF317.GFP-ChIP-Seq(GSE58341)/Homer	GTCWGCTGTYYCTCT	1	-2.141	0.2939	5	0.0132	325.2	0.0068
MafA(bZIP)/Islet-MafA-ChIP-Seq(GSE30298)/Homer	TGCTGACTCA	1	-2.119	0.2986	30	0.0789	3023.6	0.0629
GRHL2(CP2)/HBE-GRHL2-ChIP-Seq(GSE46194)/Homer	AAACYKGTTWDACMRGTTTB	1	-2.073	0.311	17	0.0447	1579.7	0.0329
CArG(MADS)/PUER-Srf-ChIP-Seq(Sullivan_et_al.)/Homer	CCATATATGGNM	1	-1.99	0.3359	14	0.0368	1273	0.0265
AP-2alpha(AP2)/Hela-AP2alpha-ChIP-Seq(GSE31477)/Homer	ATGCCCTGAGGC	1	-1.99	0.3359	22	0.0579	2158.3	0.0449
HOXA1(Homeobox)/mES-Hoxa1-ChIP-Seq(SRP084292)/Homer	TGATKGATGR	1	-1.977	0.3366	11	0.0289	953.5	0.0198
HNF6(Homeobox)/Liver-Hnf6-ChIP-Seq(ERP000394)/Homer	NTATYGATCH	1	-1.973	0.3366	23	0.0605	2276.4	0.0474
PPARE(NR),DR1/3T3L1-Pparg-ChIP-Seq(GSE13511)/Homer	TGACCTTTGCCCCA	1	-1.949	0.3425	37	0.0974	3897	0.0811
Gata6(Zf)/HUG1N-GATA6-ChIP-Seq(GSE51936)/Homer	YCTTATCTBN	1	-1.937	0.3447	40	0.1053	4253	0.0885
ZNF7(Zf)/HepG2-ZNF7.Flag-ChIP-Seq(Encode)/Homer	CTGCCWVCTTTTRTA	1	-1.907	0.3531	25	0.0658	2525.5	0.0525
Cux2(Homeobox)/Liver-Cux2-ChIP-Seq(GSE35985)/Homer	HNRAATCAAT	1	-1.906	0.3531	19	0.05	1846.8	0.0384
BORIS(Zf)/K562-CTCFL-ChIP-Seq(GSE32465)/Homer	CNNBRGCGCCCCCTGSTGGC	1	-1.824	0.3776	5	0.0132	362.2	0.0075
HOXA2(Homeobox)/mES-Hoxa2-ChIP-Seq(Donaldson_et_al.)/Homer	GYCATCMATCAT	1	-1.824	0.3776	5	0.0132	362.6	0.0075
Tbet(T-box)/CD8-Tbet-ChIP-Seq(GSE33802)/Homer	AGGTGTGAAM	1	-1.819	0.3776	46	0.1211	5014.4	0.1043
Brn2(POU,Homeobox)/NPC-Brn2-ChIP-Seq(GSE35496)/Homer	ATGAATATTC	1	-1.793	0.3854	5	0.0132	366.6	0.0076
Zfp57(Zf)/H1-ZFP57.HA-ChIP-Seq(GSE115387)/Homer	NANTGCSGCA	1	-1.748	0.4012	5	0.0132	372.6	0.0078
JunD(bZIP)/K562-JunD-ChIP-Seq/Homer	ATGACGTCATCN	1	-1.725	0.4083	4	0.0105	277.6	0.0058
DMRT6(DM)/Testis-DMRT6-ChIP-Seq(GSE60440)/Homer	YDGHTACAWTGTADC	1	-1.691	0.4202	11	0.0289	1015.4	0.0211
c-Jun-CRE(bZIP)/K562-cJun-ChIP-Seq(GSE31477)/Homer	ATGACGTCATCY	1	-1.681	0.4221	10	0.0263	908.7	0.0189
RORa(NR)/Liver-Rora-ChIP-Seq(GSE101115)/Homer	AAWCTAGGTCARDNN	1	-1.653	0.4321	7	0.0184	592.6	0.0123
RORg(NR)/Liver-Rorc-ChIP-Seq(GSE101115)/Homer	WAABTAGGTCAV	1	-1.632	0.4388	5	0.0132	388.2	0.0081
NFkB-p65-Rel(RHD)/ThioMac-LPS-Expression(GSE23622)/Homer	GGAAATTCCC	1	-1.623	0.4408	3	0.0079	193.1	0.004
CUX1(Homeobox)/K562-CUX1-ChIP-Seq(GSE92882)/Homer	TATCGATNAN	1	-1.615	0.4422	26	0.0684	2748.7	0.0572
GATA:SCL(Zf,bHLH)/Ter119-SCL-ChIP-Seq(GSE18720)/Homer	CRGCTGBNGNSNNSAGATAA	1	-1.598	0.4473	5	0.0132	393.8	0.0082
HLF(bZIP)/HSC-HLF.Flag-ChIP-Seq(GSE69817)/Homer	RTTATGYAAB	1	-1.59	0.4486	34	0.0895	3700.8	0.077
Bapx1(Homeobox)/VertebralCol-Bapx1-ChIP-Seq(GSE36672)/Homer	TTRAGTGSYK	1	-1.587	0.4486	79	0.2079	9136.8	0.1901
CEBP:AP1(bZIP)/ThioMac-CEBPb-ChIP-Seq(GSE21512)/Homer	DRTGTTGCAA	1	-1.569	0.4537	32	0.0842	3473.1	0.0722
Rfx5(HTH)/GM12878-Rfx5-ChIP-Seq(GSE31477)/Homer	SCCTAGCAACAG	1	-1.566	0.4537	13	0.0342	1269.6	0.0264
Gata4(Zf)/Heart-Gata4-ChIP-Seq(GSE35151)/Homer	NBWGATAAGR	1	-1.565	0.4537	42	0.1105	4665.4	0.0971
MYNN(Zf)/HEK293-MYNN.eGFP-ChIP-Seq(Encode)/Homer	TTCAAAWTAAAAGTC	1	-1.555	0.4537	13	0.0342	1272.2	0.0265
OCT:OCT(POU,Homeobox)/NPC-Brn1-ChIP-Seq(GSE35496)/Homer	ATGAATATTCATGAG	1	-1.555	0.4537	1	0.0026	30.4	0.0006
Gli2(Zf)/GM2-Gli2-ChIP-Chip(GSE112702)/Homer	YSTGGGTGGTCT	1	-1.52	0.4647	8	0.0211	725.8	0.0151
BMYB(HTH)/Hela-BMYB-ChIP-Seq(GSE27030)/Homer	NHAACBGYYV	1	-1.493	0.4754	62	0.1632	7124.1	0.1482
PGR(NR)/EndoStromal-PGR-ChIP-Seq(GSE69539)/Homer	AAGAACATWHTGTTC	1	-1.447	0.4955	11	0.0289	1076.3	0.0224
AMYB(HTH)/Testes-AMYB-ChIP-Seq(GSE44588)/Homer	TGGCAGTTGG	1	-1.405	0.514	62	0.1632	7182.5	0.1494
TR4(NR),DR1/Hela-TR4-ChIP-Seq(GSE24685)/Homer	GAGGTCAAAGGTCA	1	-1.389	0.5198	5	0.0132	426.6	0.0089
GLI3(Zf)/Limb-GLI3-ChIP-Chip(GSE11077)/Homer	CGTGGGTGGTCC	1	-1.386	0.5198	4	0.0105	321.6	0.0067
E-box(bHLH)/Promoter/Homer	SSGGTCACGTGA	1	-1.37	0.5248	2	0.0053	123.7	0.0026
LHX9(Homeobox)/Hct116-LHX9.V5-ChIP-Seq(GSE116822)/Homer	NGCTAATTAG	1	-1.367	0.5248	59	0.1553	6841.7	0.1423
PRDM15(Zf)/ESC-Prdm15-ChIP-Seq(GSE73694)/Homer	YCCDNTCCAGGTTTT	1	-1.328	0.5421	38	0.1	4312.3	0.0897
Sp1(Zf)/Promoter/Homer	GGCCCCGCCCCC	1	-1.318	0.5454	3	0.0079	228	0.0047
Pit1(Homeobox)/GCrat-Pit1-ChIP-Seq(GSE58009)/Homer	ATGMATATDC	1	-1.316	0.5454	37	0.0974	4198.5	0.0873
OCT:OCT(POU,Homeobox,IR1)/NPC-Brn2-ChIP-Seq(GSE35496)/Homer	ATGAATWATTCATGA	1	-1.305	0.5473	1	0.0026	40.6	0.0008
DMRT1(DM)/Testis-DMRT1-ChIP-Seq(GSE64892)/Homer	TWGHWACAWTGTWDC	1	-1.285	0.5556	12	0.0316	1237.6	0.0257
ETS:E-box(ETS,bHLH)/HPC7-Scl-ChIP-Seq(GSE22178)/Homer	AGGAARCAGCTG	1	-1.269	0.5624	4	0.0105	339.4	0.0071
Hoxd12(Homeobox)/ChickenMSG-Hoxd12.Flag-ChIP-Seq(GSE86088)/Homer	HDGYAATGAAAN	1	-1.261	0.5639	77	0.2026	9133	0.19
NF1(CTF)/LNCAP-NF1-ChIP-Seq(Unpublished)/Homer	CYTGGCABNSTGCCAR	1	-1.247	0.5695	11	0.0289	1133.2	0.0236
ZNF711(Zf)/SHSY5Y-ZNF711-ChIP-Seq(GSE20673)/Homer	AGGCCTAG	1	-1.239	0.5716	45	0.1184	5216.3	0.1085
Gata2(Zf)/K562-GATA2-ChIP-Seq(GSE18829)/Homer	BBCTTATCTS	1	-1.235	0.5716	26	0.0684	2915.7	0.0607
NFkB-p50,p52(RHD)/Monocyte-p50-ChIP-Chip(Schreiber_et_al.)/Homer	GGGGGAATCCCC	1	-1.234	0.5716	3	0.0079	238.9	0.005
RXR(NR),DR1/3T3L1-RXR-ChIP-Seq(GSE13511)/Homer	TAGGGCAAAGGTCA	1	-1.206	0.5829	39	0.1026	4505.7	0.0937
p53(p53)/mES-cMyc-ChIP-Seq(GSE11431)/Homer	ACATGCCCGGGCAT	1	-1.17	0.6017	1	0.0026	47.6	0.001
RFX(HTH)/K562-RFX3-ChIP-Seq(SRA012198)/Homer	CGGTTGCCATGGCAAC	1	-1.156	0.6074	3	0.0079	249.5	0.0052
Elk4(ETS)/Hela-Elk4-ChIP-Seq(GSE31477)/Homer	NRYTTCCGGY	1	-1.137	0.6166	14	0.0368	1523	0.0317
Tbx6(T-box)/ESC-Tbx6-ChIP-Seq(GSE93524)/Homer	DAGGTGTBAA	1	-1.117	0.626	41	0.1079	4806.6	0.1
Hnf1(Homeobox)/Liver-Foxa2-Chip-Seq(GSE25694)/Homer	GGTTAAWCATTAA	1	-1.116	0.626	6	0.0158	592.4	0.0123
PAX5(Paired,Homeobox)/GM12878-PAX5-ChIP-Seq(GSE32465)/Homer	GCAGCCAAGCRTGACH	1	-1.116	0.626	9	0.0237	940.8	0.0196
ARE(NR)/LNCAP-AR-ChIP-Seq(GSE27824)/Homer	RGRACASNSTGTYCYB	1	-1.106	0.626	9	0.0237	943.5	0.0196
RUNX-AML(Runt)/CD4+-PolII-ChIP-Seq(Barski_et_al.)/Homer	GCTGTGGTTW	1	-1.094	0.6297	27	0.0711	3109.5	0.0647
Tgif2(Homeobox)/mES-Tgif2-ChIP-Seq(GSE55404)/Homer	TGTCANYT	1	-1.073	0.6403	128	0.3368	15665.9	0.3259
Dlx3(Homeobox)/Kerainocytes-Dlx3-ChIP-Seq(GSE89884)/Homer	NDGTAATTAC	1	-1.065	0.6425	28	0.0737	3247.8	0.0676
Stat3+il21(Stat)/CD4-Stat3-ChIP-Seq(GSE19198)/Homer	SVYTTCCNGGAARB	1	-1.064	0.6425	25	0.0658	2882.9	0.06
Nkx2.5(Homeobox)/HL1-Nkx2.5.biotin-ChIP-Seq(GSE21529)/Homer	RRSCACTYAA	1	-1.027	0.6621	81	0.2132	9833.1	0.2045
SCRT1(Zf)/HEK293-SCRT1.eGFP-ChIP-Seq(Encode)/Homer	GCAACAGGTG	1	-1.022	0.6628	11	0.0289	1208.5	0.0251
GATA(Zf),IR3/iTreg-Gata3-ChIP-Seq(GSE20898)/Homer	NNNNNBAGATAWYATCTVHN	1	-1.012	0.6662	5	0.0132	501.3	0.0104
Tlx?(NR)/NPC-H3K4me1-ChIP-Seq(GSE16256)/Homer	CTGGCAGSCTGCCA	1	-1.008	0.6662	12	0.0316	1333.8	0.0277
Eomes(T-box)/H9-Eomes-ChIP-Seq(GSE26097)/Homer	ATTAACACCT	1	-1.004	0.6662	85	0.2237	10354.7	0.2154
E2F(E2F)/Hela-CellCycle-Expression/Homer	TTSGCGCGAAAA	1	-0.9732	0.6842	1	0.0026	60.1	0.0013
ZNF675(Zf)/HEK293-ZNF675.GFP-ChIP-Seq(GSE58341)/Homer	ARGAGGMCAAAATGW	1	-0.9705	0.6842	5	0.0132	511.4	0.0106
Tbr1(T-box)/Cortex-Tbr1-ChIP-Seq(GSE71384)/Homer	AAGGTGTKAA	1	-0.9704	0.6842	55	0.1447	6647	0.1383
RBPJ:Ebox(?,bHLH)/Panc1-Rbpj1-ChIP-Seq(GSE47459)/Homer	GGGRAARRGRMCAGMTG	1	-0.9637	0.6842	10	0.0263	1109.3	0.0231
LXRE(NR),DR4/RAW-LXRb.biotin-ChIP-Seq(GSE21512)/Homer	RGGTTACTANAGGTCA	1	-0.959	0.6842	2	0.0053	168.6	0.0035
PBX1(Homeobox)/MCF7-PBX1-ChIP-Seq(GSE28007)/Homer	GSCTGTCACTCA	1	-0.9214	0.7061	3	0.0079	288.4	0.006
E2F3(E2F)/MEF-E2F3-ChIP-Seq(GSE71376)/Homer	BTKGGCGGGAAA	1	-0.9201	0.7061	9	0.0237	1004.2	0.0209
Duxbl(Homeobox)/NIH3T3-Duxbl.HA-ChIP-Seq(GSE119782)/Homer	TAAYCYAATCAA	1	-0.9161	0.7061	3	0.0079	289.2	0.006
NRF1(NRF)/MCF7-NRF1-ChIP-Seq(Unpublished)/Homer	CTGCGCATGCGC	1	-0.9113	0.7061	1	0.0026	66	0.0014
ZNF692(Zf)/HEK293-ZNF692.GFP-ChIP-Seq(GSE58341)/Homer	GTGGGCCCCA	1	-0.9109	0.7061	3	0.0079	290.1	0.006
Atf2(bZIP)/3T3L1-Atf2-ChIP-Seq(GSE56872)/Homer	NRRTGACGTCAT	1	-0.9062	0.7061	9	0.0237	1009.5	0.021
Tbx5(T-box)/HL1-Tbx5.biotin-ChIP-Seq(GSE21529)/Homer	AGGTGTCA	1	-0.9047	0.7061	113	0.2974	13970.9	0.2906
THRa(NR)/C17.2-THRa-ChIP-Seq(GSE38347)/Homer	GGTCANYTGAGGWCA	1	-0.8878	0.7102	12	0.0316	1382.5	0.0288
Tgif1(Homeobox)/mES-Tgif1-ChIP-Seq(GSE55404)/Homer	YTGWCADY	1	-0.8753	0.7163	122	0.3211	15137.2	0.3149
Rbpj1(?)/Panc1-Rbpj1-ChIP-Seq(GSE47459)/Homer	HTTTCCCASG	1	-0.8622	0.7229	52	0.1368	6366.5	0.1324
X-box(HTH)/NPC-H3K4me1-ChIP-Seq(GSE16256)/Homer	GGTTGCCATGGCAA	1	-0.8612	0.7229	4	0.0105	419.6	0.0087
bHLHE40(bHLH)/HepG2-BHLHE40-ChIP-Seq(GSE31477)/Homer	KCACGTGMCN	1	-0.8549	0.7229	5	0.0132	541.3	0.0113
Pax7(Paired,Homeobox)/Myoblast-Pax7-ChIP-Seq(GSE25064)/Homer	TAATCAATTA	1	-0.853	0.7229	4	0.0105	421.5	0.0088
ZNF416(Zf)/HEK293-ZNF416.GFP-ChIP-Seq(GSE58341)/Homer	WDNCTGGGCA	1	-0.8489	0.7229	40	0.1053	4878.2	0.1015
CEBP:CEBP(bZIP)/MEF-Chop-ChIP-Seq(GSE35681)/Homer	NTNATGCAAYMNNHTGMAAY	1	-0.8456	0.7229	6	0.0158	666	0.0139
SPDEF(ETS)/VCaP-SPDEF-ChIP-Seq(SRA014231)/Homer	ASWTCCTGBT	1	-0.8437	0.7229	35	0.0921	4258.3	0.0886
Rfx2(HTH)/LoVo-RFX2-ChIP-Seq(GSE49402)/Homer	GTTGCCATGGCAACM	1	-0.8264	0.7294	3	0.0079	307.1	0.0064
ZNF264(Zf)/HEK293-ZNF264.GFP-ChIP-Seq(GSE58341)/Homer	RGGGCACTAACY	1	-0.8135	0.736	18	0.0474	2160.5	0.0449
E2F1(E2F)/Hela-E2F1-ChIP-Seq(GSE22478)/Homer	CWGGCGGGAA	1	-0.8079	0.736	2	0.0053	191.2	0.004
NFE2L2(bZIP)/HepG2-NFE2L2-ChIP-Seq(Encode)/Homer	AWWWTGCTGAGTCAT	1	-0.8079	0.736	2	0.0053	191.9	0.004
DLX5(Homeobox)/BasalGanglia-Dlx5-ChIP-seq(GSE124936)/Homer	SSTAATTA	1	-0.7859	0.7482	31	0.0816	3802.7	0.0791
Pknox1(Homeobox)/ES-Prep1-ChIP-Seq(GSE63282)/Homer	SCTGTCAVTCAV	1	-0.7793	0.7503	8	0.0211	934.1	0.0194
ZEB1(Zf)/PDAC-ZEB1-ChIP-Seq(GSE64557)/Homer	VCAGGTRDRY	1	-0.7782	0.7503	53	0.1395	6570.9	0.1367
SpiB(ETS)/OCILY3-SPIB-ChIP-Seq(GSE56857)/Homer	AAAGRGGAAGTG	1	-0.7748	0.7503	9	0.0237	1060.7	0.0221
ZNF341(Zf)/EBV-ZNF341-ChIP-Seq(GSE113194)/Homer	GGAACAGCCG	1	-0.763	0.7542	20	0.0526	2440.7	0.0508
Zac1(Zf)/Neuro2A-Plagl1-ChIP-Seq(GSE75942)/Homer	HAWGRGGCCM	1	-0.7252	0.7804	76	0.2	9525.5	0.1981
STAT5(Stat)/mCD4+-Stat5-ChIP-Seq(GSE12346)/Homer	RTTTCTNAGAAA	1	-0.7229	0.7804	13	0.0342	1586	0.033
ZFX(Zf)/mES-Zfx-ChIP-Seq(GSE11431)/Homer	AGGCCTRG	1	-0.7189	0.7804	33	0.0868	4107.3	0.0854
STAT1(Stat)/HelaS3-STAT1-ChIP-Seq(GSE12782)/Homer	NATTTCCNGGAAAT	1	-0.718	0.7804	11	0.0289	1336.2	0.0278
E2F7(E2F)/Hela-E2F7-ChIP-Seq(GSE32673)/Homer	VDTTTCCCGCCA	1	-0.7142	0.7804	1	0.0026	85.3	0.0018
Prop1(Homeobox)/GHFT1-PROP1.biotin-ChIP-Seq(GSE77302)/Homer	NTAATBNAATTA	1	-0.714	0.7804	23	0.0605	2850.5	0.0593
RUNX2(Runt)/PCa-RUNX2-ChIP-Seq(GSE33889)/Homer	NWAACCACADNN	1	-0.7135	0.7804	29	0.0763	3607.9	0.0751
Pdx1(Homeobox)/Islet-Pdx1-ChIP-Seq(SRA008281)/Homer	YCATYAATCA	1	-0.7118	0.7804	33	0.0868	4113.5	0.0856
CRE(bZIP)/Promoter/Homer	CSGTGACGTCAC	1	-0.6902	0.7852	4	0.0105	465.3	0.0097
ZKSCAN1(Zf)/HepG2-ZKSCAN1-ChIP-Seq(Encode)/Homer	GCACAYAGTAGGKCY	1	-0.69	0.7852	1	0.0026	88.8	0.0018
AP-2gamma(AP2)/MCF7-TFAP2C-ChIP-Seq(GSE21234)/Homer	SCCTSAGGSCAW	1	-0.6712	0.7946	24	0.0632	3008.6	0.0626
MYB(HTH)/ERMYB-Myb-ChIPSeq(GSE22095)/Homer	GGCVGTTR	1	-0.643	0.8145	62	0.1632	7853.7	0.1634
Nkx2.1(Homeobox)/LungAC-Nkx2.1-ChIP-Seq(GSE43252)/Homer	RSCACTYRAG	1	-0.6425	0.8145	100	0.2632	12668.9	0.2635
OCT:OCT-short(POU,Homeobox)/NPC-OCT6-ChIP-Seq(GSE43916)/Homer	ATGCATWATGCATRW	1	-0.6417	0.8145	24	0.0632	3031.1	0.0631
HNF4a(NR),DR1/HepG2-HNF4a-ChIP-Seq(GSE25021)/Homer	CARRGKBCAAAGTYCA	1	-0.6234	0.8219	16	0.0421	2025.6	0.0421
GFY(?)/Promoter/Homer	ACTACAATTCCC	1	-0.6191	0.8226	2	0.0053	228.8	0.0048
NF1-halfsite(CTF)/LNCaP-NF1-ChIP-Seq(Unpublished)/Homer	YTGCCAAG	1	-0.606	0.8306	56	0.1474	7136.8	0.1485
Znf263(Zf)/K562-Znf263-ChIP-Seq(GSE31477)/Homer	CVGTSCTCCC	1	-0.6016	0.8314	46	0.1211	5869.6	0.1221
Twist(bHLH)/HMLE-TWIST1-ChIP-Seq(Chang_et_al)/Homer	VCAKCTGGNNNCCAGMTGBN	1	-0.5986	0.8314	3	0.0079	364.3	0.0076
Smad4(MAD)/ESC-SMAD4-ChIP-Seq(GSE29422)/Homer	VBSYGTCTGG	1	-0.5936	0.8323	46	0.1211	5878.2	0.1223
Gata1(Zf)/K562-GATA1-ChIP-Seq(GSE18829)/Homer	SAGATAAGRV	1	-0.5901	0.8324	20	0.0526	2561.1	0.0533
E2F4(E2F)/K562-E2F4-ChIP-Seq(GSE31477)/Homer	GGCGGGAAAH	1	-0.5859	0.833	4	0.0105	499.8	0.0104
VDR(NR),DR3/GM10855-VDR+vitD-ChIP-Seq(GSE22484)/Homer	ARAGGTCANWGAGTTCANNN	1	-0.5832	0.833	6	0.0158	761.4	0.0158
GRE(NR),IR3/RAW264.7-GRE-ChIP-Seq(Unpublished)/Homer	VAGRACAKWCTGTYC	1	-0.5831	0.833	7	0.0184	891.7	0.0185
ZNF382(Zf)/HEK293-ZNF382.GFP-ChIP-Seq(GSE58341)/Homer	GNCTGTASTRNTGBCTCHTT	1	-0.5782	0.833	1	0.0026	104.3	0.0022
Hoxc9(Homeobox)/Ainv15-Hoxc9-ChIP-Seq(GSE21812)/Homer	GGCCATAAATCA	1	-0.5715	0.8338	16	0.0421	2061.4	0.0429
Egr2(Zf)/Thymocytes-Egr2-ChIP-Seq(GSE34254)/Homer	NGCGTGGGCGGR	1	-0.5611	0.8396	2	0.0053	242.1	0.005
Pax7(Paired,Homeobox),longest/Myoblast-Pax7-ChIP-Seq(GSE25064)/Homer	NTAATTDGCYAATTANNWWD	1	-0.5483	0.8476	1	0.0026	109.8	0.0023
RUNX1(Runt)/Jurkat-RUNX1-ChIP-Seq(GSE29180)/Homer	AAACCACARM	1	-0.5452	0.8476	36	0.0947	4655	0.0968
FOXA1:AR(Forkhead,NR)/LNCAP-AR-ChIP-Seq(GSE27824)/Homer	AGTAAACAAAAAAGAACAND	1	-0.5442	0.8476	3	0.0079	381.5	0.0079
Tbx21(T-box)/GM12878-TBX21-ChIP-Seq(Encode)/Homer	AGGTGTGAAA	1	-0.5388	0.8476	36	0.0947	4661.7	0.097
Bach2(bZIP)/OCILy7-Bach2-ChIP-Seq(GSE44420)/Homer	TGCTGAGTCA	1	-0.5229	0.858	5	0.0132	656.5	0.0137
Arnt:Ahr(bHLH)/MCF7-Arnt-ChIP-Seq(Lo_et_al.)/Homer	TBGCACGCAA	1	-0.5178	0.8596	12	0.0316	1580.5	0.0329
Zfp809(Zf)/ES-Zfp809-ChIP-Seq(GSE70799)/Homer	GGGGCTYGKCTGGGA	1	-0.5059	0.867	3	0.0079	394.2	0.0082
ZEB2(Zf)/SNU398-ZEB2-ChIP-Seq(GSE103048)/Homer	GNMCAGGTGTGC	1	-0.5024	0.8672	25	0.0658	3282.5	0.0683
Hand2(bHLH)/Mesoderm-Hand2-ChIP-Seq(GSE61475)/Homer	TGACANARRCCAGRC	1	-0.4989	0.8674	14	0.0368	1855.5	0.0386
CREB5(bZIP)/LNCaP-CREB5.V5-ChIP-Seq(GSE137775)/Homer	VVATGACGTCAT	1	-0.4916	0.8709	10	0.0263	1335.5	0.0278
c-Myc(bHLH)/LNCAP-cMyc-ChIP-Seq(Unpublished)/Homer	VCCACGTG	1	-0.4878	0.8714	5	0.0132	672.9	0.014
PRDM14(Zf)/H1-PRDM14-ChIP-Seq(GSE22767)/Homer	RGGTCTCTAACY	1	-0.4871	0.8714	10	0.0263	1338.2	0.0278
Jun-AP1(bZIP)/K562-cJun-ChIP-Seq(GSE31477)/Homer	GATGASTCATCN	1	-0.4711	0.8804	5	0.0132	680.6	0.0142
Phox2b(Homeobox)/CLBGA-PHOX2B-ChIP-Seq(GSE90683)/Homer	TTAATTNAATTA	1	-0.471	0.8804	6	0.0158	815.7	0.017
RUNX(Runt)/HPC7-Runx1-ChIP-Seq(GSE22178)/Homer	SAAACCACAG	1	-0.4662	0.8804	22	0.0579	2928.2	0.0609
HRE(HSF)/HepG2-HSF1-ChIP-Seq(GSE31477)/Homer	BSTTCTRGAABVTTCYAGAA	1	-0.4599	0.8818	4	0.0105	549.6	0.0114
PU.1:IRF8(ETS:IRF)/pDC-Irf8-ChIP-Seq(GSE66899)/Homer	GGAAGTGAAAST	1	-0.4599	0.8818	6	0.0158	821.8	0.0171
AR-halfsite(NR)/LNCaP-AR-ChIP-Seq(GSE27824)/Homer	CCAGGAACAG	1	-0.4593	0.8818	136	0.3579	17546.6	0.365
PR(NR)/T47D-PR-ChIP-Seq(GSE31130)/Homer	VAGRACAKNCTGTBC	1	-0.4591	0.8818	76	0.2	9898.4	0.2059
Pbx3(Homeobox)/GM12878-PBX3-ChIP-Seq(GSE32465)/Homer	SCTGTCAMTCAN	1	-0.4216	0.9049	7	0.0184	979.6	0.0204
Usf2(bHLH)/C2C12-Usf2-ChIP-Seq(GSE36030)/Homer	GTCACGTGGT	1	-0.4143	0.9086	6	0.0158	847.1	0.0176
E2F6(E2F)/Hela-E2F6-ChIP-Seq(GSE31477)/Homer	GGCGGGAARN	1	-0.4093	0.9103	6	0.0158	850.9	0.0177
HRE(HSF)/Striatum-HSF1-ChIP-Seq(GSE38000)/Homer	TTCTAGAABNTTCTA	1	-0.4091	0.9103	7	0.0184	987.7	0.0205
EBF2(EBF)/BrownAdipose-EBF2-ChIP-Seq(GSE97114)/Homer	NABTCCCWDGGGAVH	1	-0.3955	0.9172	26	0.0684	3529.1	0.0734
Fra2(bZIP)/Striatum-Fra2-ChIP-Seq(GSE43429)/Homer	GGATGACTCATC	1	-0.3787	0.93	11	0.0289	1553.1	0.0323
Fosl2(bZIP)/3T3L1-Fosl2-ChIP-Seq(GSE56872)/Homer	NATGASTCABNN	1	-0.3765	0.93	7	0.0184	1009.3	0.021
ZBTB12(Zf)/HEK293-ZBTB12.GFP-ChIP-Seq(GSE58341)/Homer	NGNTCTAGAACCNGV	1	-0.374	0.93	11	0.0289	1557.4	0.0324
Smad3(MAD)/NPC-Smad3-ChIP-Seq(GSE36673)/Homer	TWGTCTGV	1	-0.3671	0.9321	94	0.2474	12379.3	0.2575
BATF(bZIP)/Th17-BATF-ChIP-Seq(GSE39756)/Homer	DATGASTCAT	1	-0.3599	0.936	17	0.0447	2378.9	0.0495
PAX6(Paired,Homeobox)/Forebrain-Pax6-ChIP-Seq(GSE66961)/Homer	NGTGTTCAVTSAAGCGKAAA	1	-0.3495	0.9429	2	0.0053	311.1	0.0065
Brachyury(T-box)/Mesoendoderm-Brachyury-ChIP-exo(GSE54963)/Homer	ANTTMRCASBNNNGTGYKAAN	1	-0.3449	0.9443	7	0.0184	1032.6	0.0215
NFY(CCAAT)/Promoter/Homer	RGCCAATSRG	1	-0.344	0.9443	23	0.0605	3197.5	0.0665
n-Myc(bHLH)/mES-nMyc-ChIP-Seq(GSE11431)/Homer	VRCCACGTGG	1	-0.3281	0.9546	11	0.0289	1599.9	0.0333
GSC(Homeobox)/FrogEmbryos-GSC-ChIP-Seq(DRA000576)/Homer	RGGATTAR	1	-0.3271	0.9546	37	0.0974	5072.5	0.1055
GRE(NR),IR3/A549-GR-ChIP-Seq(GSE32465)/Homer	NRGVACABNVTGTYCY	1	-0.3268	0.9546	3	0.0079	472.1	0.0098
Mouse_Recombination_Hotspot(Zf)/Testis-DMC1-ChIP-Seq(GSE24438)/Homer	ACTYKNATTCGTGNTACTTC	1	-0.3267	0.9546	2	0.0053	321.6	0.0067
Nrf2(bZIP)/Lymphoblast-Nrf2-ChIP-Seq(GSE37589)/Homer	HTGCTGAGTCAT	1	-0.3247	0.9546	1	0.0026	162.9	0.0034
USF1(bHLH)/GM12878-Usf1-ChIP-Seq(GSE32465)/Homer	SGTCACGTGR	1	-0.3244	0.9546	7	0.0184	1048.1	0.0218
Six4(Homeobox)/MCF7-SIX4-ChIP-Seq(Encode)/Homer	TGWAAYCTGABACCB	1	-0.3157	0.9546	1	0.0026	165.1	0.0034
CTCF(Zf)/CD4+-CTCF-ChIP-Seq(Barski_et_al.)/Homer	AYAGTGCCMYCTRGTGGCCA	1	-0.3137	0.9546	2	0.0053	327.5	0.0068
STAT4(Stat)/CD4-Stat4-ChIP-Seq(GSE22104)/Homer	NYTTCCWGGAAR	1	-0.3079	0.9546	33	0.0868	4576.1	0.0952
AP-1(bZIP)/ThioMac-PU.1-ChIP-Seq(GSE21512)/Homer	VTGACTCATC	1	-0.3044	0.9546	19	0.05	2714	0.0565
bHLHE41(bHLH)/proB-Bhlhe41-ChIP-Seq(GSE93764)/Homer	KCACGTGMCN	1	-0.3044	0.9546	18	0.0474	2578.7	0.0536
Bcl6(Zf)/Liver-Bcl6-ChIP-Seq(GSE31578)/Homer	NNNCTTTCCAGGAAA	1	-0.3024	0.9546	46	0.1211	6298.3	0.131
Atf7(bZIP)/3T3L1-Atf7-ChIP-Seq(GSE56872)/Homer	NGRTGACGTCAY	1	-0.2929	0.9546	10	0.0263	1496.6	0.0311
Phox2a(Homeobox)/Neuron-Phox2a-ChIP-Seq(GSE31456)/Homer	YTAATYNRATTA	1	-0.29	0.9546	11	0.0289	1638.6	0.0341
OCT:OCT(POU,Homeobox)/NPC-OCT6-ChIP-Seq(GSE43916)/Homer	YATGCATATRCATRT	1	-0.2874	0.9546	2	0.0053	340.7	0.0071
PSE(SNAPc)/K562-mStart-Seq/Homer	WAVTCACCMTAASYDAAAAG	1	-0.2837	0.9548	16	0.0421	2333.7	0.0485
NFkB-p65(RHD)/GM12787-p65-ChIP-Seq(GSE19485)/Homer	WGGGGATTTCCC	1	-0.2808	0.9548	13	0.0342	1925.4	0.0401
IRF3(IRF)/BMDM-Irf3-ChIP-Seq(GSE67343)/Homer	AGTTTCAKTTTC	1	-0.2746	0.958	11	0.0289	1655	0.0344
Smad2(MAD)/ES-SMAD2-ChIP-Seq(GSE29422)/Homer	CTGTCTGG	1	-0.2736	0.958	42	0.1105	5828.4	0.1212
Atf1(bZIP)/K562-ATF1-ChIP-Seq(GSE31477)/Homer	GATGACGTCA	1	-0.2707	0.958	15	0.0395	2213.2	0.046
Six1(Homeobox)/Myoblast-Six1-ChIP-Chip(GSE20150)/Homer	GKVTCADRTTWC	1	-0.2669	0.958	6	0.0158	954.1	0.0198
YY1(Zf)/Promoter/Homer	CAAGATGGCGGC	1	-0.2603	0.9608	1	0.0026	186.8	0.0039
NRF(NRF)/Promoter/Homer	STGCGCATGCGC	1	-0.2557	0.9625	1	0.0026	188.9	0.0039
Pitx1:Ebox(Homeobox,bHLH)/Hindlimb-Pitx1-ChIP-Seq(GSE41591)/Homer	YTAATTRAWWCCAGATGT	1	-0.2538	0.9625	5	0.0132	819.7	0.0171
ZSCAN22(Zf)/HEK293-ZSCAN22.GFP-ChIP-Seq(GSE58341)/Homer	SMCAGTCWGAKGGAGGAGGC	1	-0.2511	0.9625	1	0.0026	190.9	0.004
Rfx6(HTH)/Min6b1-Rfx6.HA-ChIP-Seq(GSE62844)/Homer	TGTTKCCTAGCAACM	1	-0.243	0.9666	29	0.0763	4157.7	0.0865
TFE3(bHLH)/MEF-TFE3-ChIP-Seq(GSE75757)/Homer	GTCACGTGACYV	1	-0.2295	0.977	1	0.0026	200	0.0042
ZBTB18(Zf)/HEK293-ZBTB18.GFP-ChIP-Seq(GSE58341)/Homer	AACATCTGGA	1	-0.2289	0.977	12	0.0316	1852.1	0.0385
NFAT:AP1(RHD,bZIP)/Jurkat-NFATC1-ChIP-Seq(Jolma_et_al.)/Homer	SARTGGAAAAWRTGAGTCAB	1	-0.2011	0.9996	4	0.0105	716.7	0.0149
HIC1(Zf)/Treg-ZBTB29-ChIP-Seq(GSE99889)/Homer	TGCCAGCB	1	-0.2002	0.9996	51	0.1342	7191.9	0.1496
ZNF415(Zf)/HEK293-ZNF415.GFP-ChIP-Seq(GSE58341)/Homer	GRTGMTRGAGCC	1	-0.1945	1	9	0.0237	1471.7	0.0306
CLOCK(bHLH)/Liver-Clock-ChIP-Seq(GSE39860)/Homer	GHCACGTG	1	-0.193	1	8	0.0211	1327.6	0.0276
bZIP:IRF(bZIP,IRF)/Th17-BatF-ChIP-Seq(GSE39756)/Homer	NAGTTTCABTHTGACTNW	1	-0.1908	1	13	0.0342	2051.9	0.0427
c-Myc(bHLH)/mES-cMyc-ChIP-Seq(GSE11431)/Homer	VVCCACGTGG	1	-0.1903	1	7	0.0184	1183.2	0.0246
LRF(Zf)/Erythroblasts-ZBTB7A-ChIP-Seq(GSE74977)/Homer	AAGACCCYYN	1	-0.1899	1	29	0.0763	4268.1	0.0888
HINFP(Zf)/K562-HINFP.eGFP-ChIP-Seq(Encode)/Homer	TWVGGTCCGC	1	-0.1874	1	1	0.0026	223.6	0.0047
GATA3(Zf),DR8/iTreg-Gata3-ChIP-Seq(GSE20898)/Homer	AGATSTNDNNDSAGATAASN	1	-0.1794	1	1	0.0026	228.3	0.0047
Mef2d(MADS)/Retina-Mef2d-ChIP-Seq(GSE61391)/Homer	GCTATTTTTAGC	1	-0.1789	1	4	0.0105	739.5	0.0154
Fra1(bZIP)/BT549-Fra1-ChIP-Seq(GSE46166)/Homer	NNATGASTCATH	1	-0.1773	1	12	0.0316	1931.9	0.0402
IRF8(IRF)/BMDM-IRF8-ChIP-Seq(GSE77884)/Homer	GRAASTGAAAST	1	-0.1753	1	8	0.0211	1352.1	0.0281
Reverb(NR),DR2/RAW-Reverba.biotin-ChIP-Seq(GSE45914)/Homer	GTRGGTCASTGGGTCA	1	-0.1729	1	2	0.0053	416.6	0.0087
Atf4(bZIP)/MEF-Atf4-ChIP-Seq(GSE35681)/Homer	MTGATGCAAT	1	-0.1688	1	6	0.0158	1061.7	0.0221
Pit1+1bp(Homeobox)/GCrat-Pit1-ChIP-Seq(GSE58009)/Homer	ATGCATAATTCA	1	-0.1686	1	8	0.0211	1362	0.0283
ZNF652/HepG2-ZNF652.Flag-ChIP-Seq(Encode)/Homer	TTAACCCTTTVNKKN	1	-0.1676	1	7	0.0184	1214.2	0.0253
Hoxa10(Homeobox)/ChickenMSG-Hoxa10.Flag-ChIP-Seq(GSE86088)/Homer	GGYAATGAAA	1	-0.1627	1	18	0.0474	2811.9	0.0585
Atf3(bZIP)/GBM-ATF3-ChIP-Seq(GSE33912)/Homer	DATGASTCATHN	1	-0.1611	1	15	0.0395	2390	0.0497
HNF1b(Homeobox)/PDAC-HNF1B-ChIP-Seq(GSE64557)/Homer	GTTAATNATTAA	1	-0.1601	1	3	0.0079	598.9	0.0125
Mef2a(MADS)/HL1-Mef2a.biotin-ChIP-Seq(GSE21529)/Homer	CYAAAAATAG	1	-0.1557	1	11	0.0289	1825.5	0.038
JunB(bZIP)/DendriticCells-Junb-ChIP-Seq(GSE36099)/Homer	RATGASTCAT	1	-0.1537	1	12	0.0316	1974.8	0.0411
PRDM10(Zf)/HEK293-PRDM10.eGFP-ChIP-Seq(Encode)/Homer	TGGTACATTCCA	1	-0.1383	1	13	0.0342	2151.5	0.0448
Fos(bZIP)/TSC-Fos-ChIP-Seq(GSE110950)/Homer	NDATGASTCAYN	1	-0.1334	1	12	0.0316	2016.1	0.0419
ZNF165(Zf)/WHIM12-ZNF165-ChIP-Seq(GSE65937)/Homer	AAGGKGRCGCAGGCA	1	-0.1305	1	1	0.0026	265.6	0.0055
Chop(bZIP)/MEF-Chop-ChIP-Seq(GSE35681)/Homer	ATTGCATCAT	1	-0.1159	1	4	0.0105	823.1	0.0171
Stat3(Stat)/mES-Stat3-ChIP-Seq(GSE11431)/Homer	CTTCCGGGAA	1	-0.1141	1	11	0.0289	1913.3	0.0398
PAX5(Paired,Homeobox),condensed/GM12878-PAX5-ChIP-Seq(GSE32465)/Homer	GTCACGCTCSCTGM	1	-0.1112	1	1	0.0026	284.8	0.0059
Gfi1b(Zf)/HPC7-Gfi1b-ChIP-Seq(GSE22178)/Homer	MAATCACTGC	1	-0.1028	1	16	0.0421	2679.8	0.0557
Mef2b(MADS)/HEK293-Mef2b.V5-ChIP-Seq(GSE67450)/Homer	GCTATTTTTGGM	1	-0.0998	1	23	0.0605	3693.5	0.0768
Tbox:Smad(T-box,MAD)/ESCd5-Smad2_3-ChIP-Seq(GSE29422)/Homer	AGGTGHCAGACA	1	-0.09505	1	3	0.0079	688.2	0.0143
Meis1(Homeobox)/MastCells-Meis1-ChIP-Seq(GSE48085)/Homer	VGCTGWCAVB	1	-0.08841	1	49	0.1289	7341.3	0.1527
Pitx1(Homeobox)/Chicken-Pitx1-ChIP-Seq(GSE38910)/Homer	TAATCCCN	1	-0.08524	1	152	0.4	20866.3	0.4341
IRF:BATF(IRF:bZIP)/pDC-Irf8-ChIP-Seq(GSE66899)/Homer	CTTTCANTATGACTV	1	-0.08015	1	2	0.0053	531.2	0.011
Otx2(Homeobox)/EpiLC-Otx2-ChIP-Seq(GSE56098)/Homer	NYTAATCCYB	1	-0.07484	1	20	0.0526	3363.7	0.07
MITF(bHLH)/MastCells-MITF-ChIP-Seq(GSE48085)/Homer	RTCATGTGAC	1	-0.07462	1	20	0.0526	3364.3	0.07
ZNF519(Zf)/HEK293-ZNF519.GFP-ChIP-Seq(GSE58341)/Homer	GAGSCCGAGC	1	-0.07454	1	1	0.0026	332.2	0.0069
MafB(bZIP)/BMM-Mafb-ChIP-Seq(GSE75722)/Homer	WNTGCTGASTCAGCANWTTY	1	-0.07327	1	8	0.0211	1567	0.0326
ZNF136(Zf)/HEK293-ZNF136.GFP-ChIP-Seq(GSE58341)/Homer	YTKGATAHAGTATTCTWGGTNGGCA	1	-0.06863	1	1	0.0026	342.1	0.0071
Srebp2(bHLH)/HepG2-Srebp2-ChIP-Seq(GSE31477)/Homer	CGGTCACSCCAC	1	-0.06696	1	1	0.0026	345.5	0.0072
GATA3(Zf),DR4/iTreg-Gata3-ChIP-Seq(GSE20898)/Homer	AGATGKDGAGATAAG	1	-0.06586	1	1	0.0026	347.8	0.0072
THRb(NR)/HepG2-THRb.Flag-ChIP-Seq(Encode)/Homer	GGTCACCTGAGGTCA	1	-0.06462	1	9	0.0237	1755.6	0.0365
PU.1-IRF(ETS:IRF)/Bcell-PU.1-ChIP-Seq(GSE21512)/Homer	MGGAAGTGAAAC	1	-0.06372	1	39	0.1026	6114	0.1272
MafK(bZIP)/C2C12-MafK-ChIP-Seq(GSE36030)/Homer	GCTGASTCAGCA	1	-0.05993	1	3	0.0079	766.2	0.0159
ZNF189(Zf)/HEK293-ZNF189.GFP-ChIP-Seq(GSE58341)/Homer	TGGAACAGMA	1	-0.05771	1	19	0.05	3302	0.0687
NPAS(bHLH)/Liver-NPAS-ChIP-Seq(GSE39860)/Homer	NVCACGTG	1	-0.05507	1	34	0.0895	5472.7	0.1138
Max(bHLH)/K562-Max-ChIP-Seq(GSE31477)/Homer	RCCACGTGGYYN	1	-0.05499	1	9	0.0237	1794.6	0.0373
IRF1(IRF)/PBMC-IRF1-ChIP-Seq(GSE43036)/Homer	GAAAGTGAAAGT	1	-0.04897	1	2	0.0053	604.2	0.0126
Nkx2.2(Homeobox)/NPC-Nkx2.2-ChIP-Seq(GSE61673)/Homer	BTBRAGTGSN	1	-0.04683	1	54	0.1421	8315.4	0.173
PRDM9(Zf)/Testis-DMC1-ChIP-Seq(GSE35498)/Homer	ADGGYAGYAGCATCT	1	-0.04671	1	7	0.0184	1507.5	0.0314
Mef2c(MADS)/GM12878-Mef2c-ChIP-Seq(GSE32465)/Homer	DCYAAAAATAGM	1	-0.03969	1	9	0.0237	1871.6	0.0389
BMAL1(bHLH)/Liver-Bmal1-ChIP-Seq(GSE39860)/Homer	GNCACGTG	1	-0.03057	1	40	0.1053	6545.3	0.1362
NPAS2(bHLH)/Liver-NPAS2-ChIP-Seq(GSE39860)/Homer	KCCACGTGAC	1	-0.02849	1	19	0.05	3515.6	0.0731
ZNF322(Zf)/HEK293-ZNF322.GFP-ChIP-Seq(GSE58341)/Homer	GAGCCTGGTACTGWGCCTGR	1	-0.02799	1	2	0.0053	686.4	0.0143
PRDM1(Zf)/Hela-PRDM1-ChIP-Seq(GSE31477)/Homer	ACTTTCACTTTC	1	-0.02766	1	13	0.0342	2598.3	0.054
CRX(Homeobox)/Retina-Crx-ChIP-Seq(GSE20012)/Homer	GCTAATCC	1	-0.02694	1	72	0.1895	11016.4	0.2292
Srebp1a(bHLH)/HepG2-Srebp1a-ChIP-Seq(GSE31477)/Homer	RTCACSCCAY	1	-0.006258	1	1	0.0026	638.6	0.0133
MNT(bHLH)/HepG2-MNT-ChIP-Seq(Encode)/Homer	DGCACACGTG	1	-0.003469	1	15	0.0395	3423.9	0.0712
EBF(EBF)/proBcell-EBF-ChIP-Seq(GSE21978)/Homer	DGTCCCYRGGGA	1	-0.002964	1	1	0.0026	731.2	0.0152
Six2(Homeobox)/NephronProgenitor-Six2-ChIP-Seq(GSE39837)/Homer	GWAAYHTGAKMC	1	-0.002003	1	20	0.0526	4371.3	0.0909
PAX3:FKHR-fusion(Paired,Homeobox)/Rh4-PAX3:FKHR-ChIP-Seq(GSE19063)/Homer	ACCRTGACTAATTNN	1	-0.001391	1	1	0.0026	825.6	0.0172
Bach1(bZIP)/K562-Bach1-ChIP-Seq(GSE31477)/Homer	AWWNTGCTGAGTCAT	1	0	1	0	0	211.7	0.0044
CTCF-SatelliteElement(Zf?)/CD4+-CTCF-ChIP-Seq(Barski_et_al.)/Homer	TGCAGTTCCMVNWRTGGCCA	1	0	1	0	0	48.6	0.001
DUX4(Homeobox)/Myoblasts-DUX4.V5-ChIP-Seq(GSE75791)/Homer	NWTAAYCYAATCAWN	1	0	1	0	0	175.1	0.0036
EBNA1(EBV-virus)/Raji-EBNA1-ChIP-Seq(GSE30709)/Homer	GGYAGCAYDTGCTDCCCNNN	1	0	1	0	0	39.1	0.0008
ETS:RUNX(ETS,Runt)/Jurkat-RUNX1-ChIP-Seq(GSE17954)/Homer	RCAGGATGTGGT	1	0	1	0	0	240.1	0.005
GFX(?)/Promoter/Homer	ATTCTCGCGAGA	1	0	1	0	0	6.2	0.0001
GFY-Staf(?,Zf)/Promoter/Homer	RACTACAATTCCCAGAAKGC	1	0	1	0	0	115.8	0.0024
IRF2(IRF)/Erythroblas-IRF2-ChIP-Seq(GSE36985)/Homer	GAAASYGAAASY	1	0	1	0	0	430.7	0.009
ISRE(IRF)/ThioMac-LPS-Expression(GSE23622)/Homer	AGTTTCASTTTC	1	0	1	0	0	269.5	0.0056
NF-E2(bZIP)/K562-NFE2-ChIP-Seq(GSE31477)/Homer	GATGACTCAGCA	1	0	1	0	0	205.3	0.0043
Pax7(Paired,Homeobox),long/Myoblast-Pax7-ChIP-Seq(GSE25064)/Homer	TAATCHGATTAC	1	0	1	0	0	77.9	0.0016
REST-NRSF(Zf)/Jurkat-NRSF-ChIP-Seq/Homer	GGMGCTGTCCATGGTGCTGA	1	0	1	0	0	14.6	0.0003
Ronin(THAP)/ES-Thap11-ChIP-Seq(GSE51522)/Homer	RACTACAACTCCCAGVAKGC	1	0	1	0	0	46.7	0.001
T1ISRE(IRF)/ThioMac-Ifnb-Expression/Homer	ACTTTCGTTTCT	1	0	1	0	0	39	0.0008
ZBTB33(Zf)/GM12878-ZBTB33-ChIP-Seq(GSE32465)/Homer	GGVTCTCGCGAGAAC	1	0	1	0	0	17.2	0.0004
ZFP3(Zf)/HEK293-ZFP3.GFP-ChIP-Seq(GSE58341)/Homer	GGGTTTTGAAGGATGARTAGGAGTT	1	0	1	0	0	3.8	0.0001
ZNF16(Zf)/HEK293-ZNF16.GFP-ChIP-Seq(GSE58341)/Homer	MACCTTCYATGGCTCCCTAKTGCCY	1	0	1	0	0	20.7	0.0004
ZNF41(Zf)/HEK293-ZNF41.GFP-ChIP-Seq(GSE58341)/Homer	CCTCATGGTGYCYTWYTCCCTTGTG	1	0	1	0	0	80.3	0.0017
ZNF528(Zf)/HEK293-ZNF528.GFP-ChIP-Seq(GSE58341)/Homer	AGAAATGACTTCCCT	1	0	1	0	0	39.9	0.0008
ZNF669(Zf)/HEK293-ZNF669.GFP-ChIP-Seq(GSE58341)/Homer	GARTGGTCATCGCCC	1	0	1	0	0	143.6	0.003
ZNF768(Zf)/Rajj-ZNF768-ChIP-Seq(GSE111879)/Homer	RHHCAGAGAGGB	1	0	1	0	0	94.6	0.002

## Sheet: Supplementary_Data_1f
HOMER motif enrichment analysis
FOXO1 N24-only peaks
Motif Name	Consensus	P-value	Log P-value	q-value (Benjamini)	# of Target Sequences with Motif(of 1325)	% of Target Sequences with Motif	# of Background Sequences with Motif(of 47094)	% of Background Sequences with Motif
OCT4-SOX2-TCF-NANOG(POU,Homeobox,HMG)/mES-Oct4-ChIP-Seq(GSE11431)/Homer	ATTTGCATAACAATG	1e-95	-219	0	161	0.1215	649.9	0.0138
Zic3(Zf)/mES-Zic3-ChIP-Seq(GSE37889)/Homer	GGCCYCCTGCTGDGH	1e-83	-192.5	0	258	0.1947	2189.7	0.0465
FOXK1(Forkhead)/HEK293-FOXK1-ChIP-Seq(GSE51673)/Homer	NVWTGTTTAC	1e-83	-191.3	0	378	0.2853	4539.5	0.0965
Sox3(HMG)/NPC-Sox3-ChIP-Seq(GSE33059)/Homer	CCWTTGTY	1e-79	-183.2	0	542	0.4091	8673.5	0.1843
FOXP1(Forkhead)/H9-FOXP1-ChIP-Seq(GSE31006)/Homer	NYYTGTTTACHN	1e-79	-182.9	0	228	0.1721	1790.4	0.038
Foxo3(Forkhead)/U2OS-Foxo3-ChIP-Seq(E-MTAB-2701)/Homer	DGTAAACA	1e-76	-176.1	0	305	0.2302	3258.6	0.0692
Unknown-ESC-element(?)/mES-Nanog-ChIP-Seq(GSE11724)/Homer	CACAGCAGGGGG	1e-76	-176	0	271	0.2045	2610.6	0.0555
Sox6(HMG)/Myotubes-Sox6-ChIP-Seq(GSE32627)/Homer	CCATTGTTNY	1e-68	-157.5	0	482	0.3638	7709.1	0.1638
Foxf1(Forkhead)/Lung-Foxf1-ChIP-Seq(GSE77951)/Homer	WWATRTAAACAN	1e-67	-156.1	0	307	0.2317	3602.3	0.0765
Sox2(HMG)/mES-Sox2-ChIP-Seq(GSE11431)/Homer	BCCATTGTTC	1e-65	-149.8	0	335	0.2528	4314.4	0.0917
Zic2(Zf)/ESC-Zic2-ChIP-Seq(SRP197560)/Homer	CHCAGCRGGRGG	1e-63	-146.1	0	199	0.1502	1688.3	0.0359
Sox21(HMG)/ESC-SOX21-ChIP-Seq(GSE110505)/Homer	BCCWTTGTBYKV	1e-62	-143.9	0	514	0.3879	8915.4	0.1895
FOXK2(Forkhead)/U2OS-FOXK2-ChIP-Seq(E-MTAB-2204)/Homer	SCHTGTTTACAT	1e-61	-141.4	0	255	0.1925	2772.9	0.0589
FoxL2(Forkhead)/Ovary-FoxL2-ChIP-Seq(GSE60858)/Homer	WWTRTAAACAVG	1e-59	-137.5	0	281	0.2121	3364.5	0.0715
Foxa2(Forkhead)/Liver-Foxa2-ChIP-Seq(GSE25694)/Homer	CYTGTTTACWYW	1e-59	-137.4	0	287	0.2166	3491.8	0.0742
Zic(Zf)/Cerebellum-ZIC1.2-ChIP-Seq(GSE60731)/Homer	CCTGCTGAGH	1e-59	-137.2	0	279	0.2106	3327.4	0.0707
Foxo1(Forkhead)/RAW-Foxo1-ChIP-Seq(Fan_et_al.)/Homer	CTGTTTAC	1e-55	-127.9	0	512	0.3864	9319.4	0.198
Sox15(HMG)/CPA-Sox15-ChIP-Seq(GSE62909)/Homer	RAACAATGGN	1e-54	-125.4	0	350	0.2642	5156.2	0.1096
Sox10(HMG)/SciaticNerve-Sox3-ChIP-Seq(GSE35132)/Homer	CCWTTGTYYB	1e-52	-121.8	0	459	0.3464	8037.2	0.1708
Sox17(HMG)/Endoderm-Sox17-ChIP-Seq(GSE61475)/Homer	CCATTGTTYB	1e-43	-99.23	0	246	0.1857	3306.8	0.0703
Oct4(POU,Homeobox)/mES-Oct4-ChIP-Seq(GSE11431)/Homer	ATTTGCATAW	1e-39	-91.18	0	157	0.1185	1614.1	0.0343
FOXA1(Forkhead)/LNCAP-FOXA1-ChIP-Seq(GSE27824)/Homer	WAAGTAAACA	1e-39	-90.59	0	324	0.2445	5373.6	0.1142
Oct6(POU,Homeobox)/NPC-Pou3f1-ChIP-Seq(GSE35496)/Homer	WATGCAAATGAG	1e-36	-84.33	0	144	0.1087	1468.6	0.0312
Foxa3(Forkhead)/Liver-Foxa3-ChIP-Seq(GSE77670)/Homer	BSNTGTTTACWYWGN	1e-34	-78.51	0	130	0.0981	1291.3	0.0274
Brn1(POU,Homeobox)/NPC-Brn1-ChIP-Seq(GSE35496)/Homer	TATGCWAATBAV	1e-33	-78.17	0	117	0.0883	1066.6	0.0227
Sox4(HMG)/proB-Sox4-ChIP-Seq(GSE50066)/Homer	YCTTTGTTCC	1e-32	-74.55	0	257	0.194	4134.1	0.0878
FOXA1(Forkhead)/MCF7-FOXA1-ChIP-Seq(GSE26831)/Homer	WAAGTAAACA	1e-29	-68.34	0	258	0.1947	4331.5	0.092
Sox7(HMG)/ESC-Sox7-ChIP-Seq(GSE133899)/Homer	VVRRAACAATGG	1e-26	-61.12	0	118	0.0891	1318.5	0.028
Zfp281(Zf)/ES-Zfp281-ChIP-Seq(GSE81042)/Homer	CCCCTCCCCCAC	1e-22	-52.02	0	105	0.0792	1211.7	0.0257
FOXM1(Forkhead)/MCF7-FOXM1-ChIP-Seq(GSE72977)/Homer	TRTTTACTTW	1e-21	-50.63	0	249	0.1879	4662.3	0.0991
E2A(bHLH)/proBcell-E2A-ChIP-Seq(GSE21978)/Homer	DNRCAGCTGY	1e-21	-49.07	0	315	0.2377	6537.8	0.1389
HEB(bHLH)/mES-Heb-ChIP-Seq(GSE53233)/Homer	VCAGCTGBNN	1e-21	-48.67	0	376	0.2838	8324.9	0.1769
Ptf1a(bHLH)/Panc1-Ptf1a-ChIP-Seq(GSE47459)/Homer	ACAGCTGTTN	1e-20	-47.61	0	483	0.3645	11648.3	0.2475
Otx2(Homeobox)/EpiLC-Otx2-ChIP-Seq(GSE56098)/Homer	NYTAATCCYB	1e-20	-47.17	0	178	0.1343	2955.2	0.0628
FoxD3(forkhead)/ZebrafishEmbryo-Foxd3.biotin-ChIP-seq(GSE106676)/Homer	TGTTTAYTTAGC	1e-20	-46.98	0	223	0.1683	4104.1	0.0872
Oct11(POU,Homeobox)/NCIH1048-POU2F3-ChIP-seq(GSE115123)/Homer	GATTTGCATA	1e-19	-44.8	0	94	0.0709	1115	0.0237
GSC(Homeobox)/FrogEmbryos-GSC-ChIP-Seq(DRA000576)/Homer	RGGATTAR	1e-17	-39.91	0	223	0.1683	4364.7	0.0927
Ascl1(bHLH)/NeuralTubes-Ascl1-ChIP-Seq(GSE55840)/Homer	NNVVCAGCTGBN	1e-15	-36.67	0	300	0.2264	6680.4	0.142
Fox:Ebox(Forkhead,bHLH)/Panc1-Foxa2-ChIP-Seq(GSE47459)/Homer	NNNVCTGWGYAAACASN	1e-15	-36.22	0	225	0.1698	4569.2	0.0971
RAR:RXR(NR),DR5/ES-RAR-ChIP-Seq(GSE56893)/Homer	RGGTCADNNAGAGGTCAV	1e-15	-35.01	0	25	0.0189	100.5	0.0021
SCL(bHLH)/HPC7-Scl-ChIP-Seq(GSE13511)/Homer	AVCAGCTG	1e-15	-34.76	0	728	0.5494	20700.1	0.4399
Sox9(HMG)/Limb-SOX9-ChIP-Seq(GSE73225)/Homer	AGGVNCCTTTGT	1e-14	-33.28	0	211	0.1592	4309.8	0.0916
E2A(bHLH),near_PU.1/Bcell-PU.1-ChIP-Seq(GSE21512)/Homer	NVCACCTGBN	1e-14	-32.87	0	274	0.2068	6116.5	0.13
GABPA(ETS)/Jurkat-GABPa-ChIP-Seq(GSE17954)/Homer	RACCGGAAGT	1e-14	-32.81	0	193	0.1457	3837.6	0.0815
Ets1-distal(ETS)/CD4+-PolII-ChIP-Seq(Barski_et_al.)/Homer	MACAGGAAGT	1e-13	-31.83	0	95	0.0717	1401.8	0.0298
Oct2(POU,Homeobox)/Bcell-Oct2-ChIP-Seq(GSE21512)/Homer	ATATGCAAAT	1e-13	-31.19	0	76	0.0574	999.4	0.0212
ETV1(ETS)/GIST48-ETV1-ChIP-Seq(GSE22441)/Homer	AACCGGAAGT	1e-13	-30.99	0	274	0.2068	6215.7	0.1321
Tcf12(bHLH)/GM12878-Tcf12-ChIP-Seq(GSE32465)/Homer	VCAGCTGYTG	1e-13	-30.75	0	211	0.1592	4422	0.094
Ascl2(bHLH)/ESC-Ascl2-ChIP-Seq(GSE97712)/Homer	SSRGCAGCTGCH	1e-12	-29.62	0	227	0.1713	4926.2	0.1047
CRX(Homeobox)/Retina-Crx-ChIP-Seq(GSE20012)/Homer	GCTAATCC	1e-12	-29.24	0	400	0.3019	10170	0.2161
Etv2(ETS)/ES-ER71-ChIP-Seq(GSE59402)/Homer	NNAYTTCCTGHN	1e-12	-28.43	0	200	0.1509	4222	0.0897
KLF14(Zf)/HEK293-KLF14.GFP-ChIP-Seq(GSE58341)/Homer	RGKGGGCGKGGC	1e-12	-27.7	0	289	0.2181	6847.4	0.1455
ETV4(ETS)/HepG2-ETV4-ChIP-Seq(ENCODE)/Homer	ACCGGAAGTG	1e-11	-27.47	0	213	0.1608	4634.2	0.0985
GLIS3(Zf)/Thyroid-Glis3.GFP-ChIP-Seq(GSE103297)/Homer	CTCCCTGGGAGGCCN	1e-11	-26.81	0	235	0.1774	5301.6	0.1127
Slug(Zf)/Mesoderm-Snai2-ChIP-Seq(GSE61475)/Homer	SNGCACCTGCHS	1e-11	-26.09	0	121	0.0913	2196.9	0.0467
Snail1(Zf)/LS174T-SNAIL1.HA-ChIP-Seq(GSE127183)/Homer	TRCACCTGCY	1e-11	-26	0	173	0.1306	3583.7	0.0762
WT1(Zf)/Kidney-WT1-ChIP-Seq(GSE90016)/Homer	MCTCCCMCRCAB	1e-10	-25.11	0	116	0.0875	2103.5	0.0447
Tcf21(bHLH)/ArterySmoothMuscle-Tcf21-ChIP-Seq(GSE61369)/Homer	NAACAGCTGG	1e-10	-25.07	0	196	0.1479	4271.9	0.0908
ETS1(ETS)/Jurkat-ETS1-ChIP-Seq(GSE17954)/Homer	ACAGGAAGTG	1e-10	-23.17	0	200	0.1509	4485.1	0.0953
Fli1(ETS)/CD8-FLI-ChIP-Seq(GSE20898)/Homer	NRYTTCCGGH	1e-09	-22.56	0	203	0.1532	4605.9	0.0979
Sp5(Zf)/mES-Sp5.Flag-ChIP-Seq(GSE72989)/Homer	RGKGGGCGGAGC	1e-09	-22.54	0	163	0.123	3467.2	0.0737
Elk1(ETS)/Hela-Elk1-ChIP-Seq(GSE31477)/Homer	HACTTCCGGY	1e-09	-22.07	0	104	0.0785	1904.7	0.0405
Ap4(bHLH)/AML-Tfap4-ChIP-Seq(GSE45738)/Homer	NAHCAGCTGD	1e-09	-21.13	0	228	0.1721	5424.1	0.1153
Twist2(bHLH)/Myoblast-Twist2.Ty1-ChIP-Seq(GSE127998)/Homer	MCAGCTGBYH	1e-09	-20.96	0	299	0.2257	7598.8	0.1615
SPDEF(ETS)/VCaP-SPDEF-ChIP-Seq(SRA014231)/Homer	ASWTCCTGBT	1e-09	-20.78	0	200	0.1509	4619.9	0.0982
ETS(ETS)/Promoter/Homer	AACCGGAAGT	1e-08	-20.34	0	71	0.0536	1145.1	0.0243
EWS:FLI1-fusion(ETS)/SK_N_MC-EWS:FLI1-ChIP-Seq(SRA014231)/Homer	VACAGGAAAT	1e-08	-20.01	0	123	0.0928	2485.4	0.0528
Elf4(ETS)/BMDM-Elf4-ChIP-Seq(GSE88699)/Homer	ACTTCCKGKT	1e-08	-19.77	0	198	0.1494	4620.6	0.0982
EWS:ERG-fusion(ETS)/CADO_ES1-EWS:ERG-ChIP-Seq(SRA014231)/Homer	ATTTCCTGTN	1e-08	-19.7	0	155	0.117	3384.5	0.0719
ERG(ETS)/VCaP-ERG-ChIP-Seq(GSE14097)/Homer	ACAGGAAGTG	1e-08	-19.69	0	300	0.2264	7724.6	0.1641
ELF1(ETS)/Jurkat-ELF1-ChIP-Seq(SRA014231)/Homer	AVCCGGAAGT	1e-08	-19.62	0	96	0.0725	1789	0.038
Esrrb(NR)/mES-Esrrb-ChIP-Seq(GSE11431)/Homer	KTGACCTTGA	1e-08	-18.82	0	129	0.0974	2702.5	0.0574
ZEB1(Zf)/PDAC-ZEB1-ChIP-Seq(GSE64557)/Homer	VCAGGTRDRY	1e-07	-17.9	0	293	0.2211	7645.6	0.1625
MyoG(bHLH)/C2C12-MyoG-ChIP-Seq(GSE36024)/Homer	AACAGCTG	1e-07	-16.91	0	197	0.1487	4771.3	0.1014
BHLHA15(bHLH)/NIH3T3-BHLHB8.HA-ChIP-Seq(GSE119782)/Homer	NAMCAGCTGK	1e-06	-16.07	0	239	0.1804	6108.7	0.1298
Maz(Zf)/HepG2-Maz-ChIP-Seq(GSE31477)/Homer	GGGGGGGG	1e-06	-16.02	0	238	0.1796	6081.6	0.1292
ERRg(NR)/Kidney-ESRRG-ChIP-Seq(GSE104905)/Homer	GTGACCTTGRVN	1e-06	-15.94	0	153	0.1155	3534.1	0.0751
EHF(ETS)/LoVo-EHF-ChIP-Seq(GSE49402)/Homer	AVCAGGAAGT	1e-06	-15.9	0	234	0.1766	5967.4	0.1268
Myf5(bHLH)/GM-Myf5-ChIP-Seq(GSE24852)/Homer	BAACAGCTGT	1e-06	-15.61	0	143	0.1079	3264.9	0.0694
LEF1(HMG)/H1-LEF1-ChIP-Seq(GSE64758)/Homer	CCTTTGATST	1e-06	-14.2	0	137	0.1034	3174.3	0.0675
ELF3(ETS)/PDAC-ELF3-ChIP-Seq(GSE64557)/Homer	ANCAGGAAGT	1e-06	-14.1	0	143	0.1079	3355.3	0.0713
COUP-TFII(NR)/Artia-Nr2f2-ChIP-Seq(GSE46497)/Homer	AGRGGTCA	1e-05	-13.8	0	264	0.1992	7079.8	0.1504
TCF4(bHLH)/SHSY5Y-TCF4-ChIP-Seq(GSE96915)/Homer	SMCATCTGKH	1e-05	-12.28	0	247	0.1864	6680.5	0.142
Pitx1(Homeobox)/Chicken-Pitx1-ChIP-Seq(GSE38910)/Homer	TAATCCCN	1e-05	-12.19	0	630	0.4755	19530.9	0.415
SF1(NR)/H295R-Nr5a1-ChIP-Seq(GSE44220)/Homer	CAAGGHCANV	1e-05	-11.86	0	88	0.0664	1909.8	0.0406
Pit1(Homeobox)/GCrat-Pit1-ChIP-Seq(GSE58009)/Homer	ATGMATATDC	1e-05	-11.68	0	137	0.1034	3336.6	0.0709
Elk4(ETS)/Hela-Elk4-ChIP-Seq(GSE31477)/Homer	NRYTTCCGGY	0.0001	-11.5	0.0001	86	0.0649	1872.9	0.0398
RARg(NR)/ES-RARg-ChIP-Seq(GSE30538)/Homer	AGGTCAAGGTCA	0.0001	-11.22	0.0001	14	0.0106	121.4	0.0026
PU.1(ETS)/ThioMac-PU.1-ChIP-Seq(GSE21512)/Homer	AGAGGAAGTG	0.0001	-10.7	0.0001	96	0.0725	2199.3	0.0467
Nanog(Homeobox)/mES-Nanog-ChIP-Seq(GSE11724)/Homer	RGCCATTAAC	0.0001	-10.69	0.0001	594	0.4483	18487.8	0.3929
MafA(bZIP)/Islet-MafA-ChIP-Seq(GSE30298)/Homer	TGCTGACTCA	0.0001	-10.44	0.0001	136	0.1026	3395.9	0.0722
Egr1(Zf)/K562-Egr1-ChIP-Seq(GSE32465)/Homer	TGCGTGGGYG	0.0001	-10.43	0.0001	91	0.0687	2072.3	0.044
EAR2(NR)/K562-NR2F6-ChIP-Seq(Encode)/Homer	NRBCARRGGTCA	0.0001	-10.22	0.0002	203	0.1532	5483.1	0.1165
COUP-TFII(NR)/K562-NR2F1-ChIP-Seq(Encode)/Homer	GKBCARAGGTCA	0.0001	-10.02	0.0002	224	0.1691	6168.1	0.1311
GRHL2(CP2)/HBE-GRHL2-ChIP-Seq(GSE46194)/Homer	AAACYKGTTWDACMRGTTTB	0.0001	-10.02	0.0002	67	0.0506	1420.4	0.0302
Olig2(bHLH)/Neuron-Olig2-ChIP-Seq(GSE30882)/Homer	RCCATMTGTT	0.0001	-9.92	0.0002	302	0.2279	8703.7	0.185
ZBTB18(Zf)/HEK293-ZBTB18.GFP-ChIP-Seq(GSE58341)/Homer	AACATCTGGA	0.0001	-9.911	0.0002	95	0.0717	2218.5	0.0471
Atoh1(bHLH)/Cerebellum-Atoh1-ChIP-Seq(GSE22111)/Homer	VNRVCAGCTGGY	0.0001	-9.448	0.0004	175	0.1321	4676.1	0.0994
Nur77(NR)/K562-NR4A1-ChIP-Seq(GSE31363)/Homer	TGACCTTTNCNT	0.0001	-9.379	0.0004	43	0.0325	808.7	0.0172
BORIS(Zf)/K562-CTCFL-ChIP-Seq(GSE32465)/Homer	CNNBRGCGCCCCCTGSTGGC	0.0001	-9.335	0.0004	29	0.0219	464.8	0.0099
NeuroG2(bHLH)/Fibroblast-NeuroG2-ChIP-Seq(GSE75910)/Homer	ACCATCTGTT	0.001	-9.139	0.0005	239	0.1804	6743.6	0.1433
ELF5(ETS)/T47D-ELF5-ChIP-Seq(GSE30407)/Homer	ACVAGGAAGT	0.001	-8.677	0.0007	124	0.0936	3168.4	0.0673
MyoD(bHLH)/Myotube-MyoD-ChIP-Seq(GSE21614)/Homer	RRCAGCTGYTSY	0.001	-8.036	0.0014	132	0.0996	3467.1	0.0737
RARa(NR)/K562-RARa-ChIP-Seq(Encode)/Homer	TTGAMCTTTG	0.001	-7.953	0.0015	412	0.3109	12646.7	0.2687
Foxh1(Forkhead)/hESC-FOXH1-ChIP-Seq(GSE29422)/Homer	NNTGTGGATTSS	0.001	-7.873	0.0016	95	0.0717	2355.4	0.0501
Nr5a2(NR)/mES-Nr5a2-ChIP-Seq(GSE19019)/Homer	BTCAAGGTCA	0.001	-7.587	0.0021	88	0.0664	2167.7	0.0461
KLF3(Zf)/MEF-Klf3-ChIP-Seq(GSE44748)/Homer	NRGCCCCRCCCHBNN	0.001	-7.577	0.0021	70	0.0528	1640	0.0348
Nr5a2(NR)/Pancreas-LRH1-ChIP-Seq(GSE34295)/Homer	BTCAAGGTCA	0.001	-7.343	0.0026	114	0.086	2973.6	0.0632
TEAD3(TEA)/HepG2-TEAD3-ChIP-Seq(Encode)/Homer	TRCATTCCAG	0.001	-7.118	0.0033	167	0.126	4656.2	0.0989
Lhx3(Homeobox)/Neuron-Lhx3-ChIP-Seq(GSE31456)/Homer	ADBTAATTAR	0.001	-7.093	0.0033	236	0.1781	6891.2	0.1464
TEAD4(TEA)/Tropoblast-Tead4-ChIP-Seq(GSE37350)/Homer	CCWGGAATGY	0.001	-7.08	0.0033	129	0.0974	3461.6	0.0736
HLF(bZIP)/HSC-HLF.Flag-ChIP-Seq(GSE69817)/Homer	RTTATGYAAB	0.001	-7.028	0.0035	119	0.0898	3155.3	0.0671
Sp2(Zf)/HEK293-Sp2.eGFP-ChIP-Seq(Encode)/Homer	YGGCCCCGCCCC	0.001	-6.989	0.0036	193	0.1457	5505.2	0.117
KLF6(Zf)/PDAC-KLF6-ChIP-Seq(GSE64557)/Homer	MKGGGYGTGGCC	0.01	-6.894	0.0039	136	0.1026	3698.6	0.0786
ZEB2(Zf)/SNU398-ZEB2-ChIP-Seq(GSE103048)/Homer	GNMCAGGTGTGC	0.01	-6.846	0.0041	149	0.1125	4113.3	0.0874
ZNF467(Zf)/HEK293-ZNF467.GFP-ChIP-Seq(GSE58341)/Homer	TGGGGAAGGGCM	0.01	-6.564	0.0053	145	0.1094	4016.5	0.0854
KLF1(Zf)/HUDEP2-KLF1-CutnRun(GSE136251)/Homer	VDGGGYGGGGCY	0.01	-6.345	0.0066	114	0.086	3063.7	0.0651
TEAD(TEA)/Fibroblast-PU.1-ChIP-Seq(Unpublished)/Homer	YCWGGAATGY	0.01	-6.231	0.0073	105	0.0792	2794.3	0.0594
Oct4:Sox17(POU,Homeobox,HMG)/F9-Sox17-ChIP-Seq(GSE44553)/Homer	CCATTGTATGCAAAT	0.01	-6.121	0.0081	29	0.0219	572	0.0122
DLX2(Homeobox)/BasalGanglia-Dlx2-ChIP-seq(GSE124936)/Homer	NNNTAATTAS	0.01	-5.687	0.0124	210	0.1585	6228.2	0.1323
Lhx1(Homeobox)/EmbryoCarcinoma-Lhx1-ChIP-Seq(GSE70957)/Homer	NNYTAATTAR	0.01	-5.652	0.0128	160	0.1208	4601.5	0.0978
TRPS1(Zf)/MCF7-TRPS1-ChIP-Seq(GSE107013)/Homer	AGATAAGANN	0.01	-5.633	0.0129	268	0.2023	8161.6	0.1734
Klf9(Zf)/GBM-Klf9-ChIP-Seq(GSE62211)/Homer	GCCACRCCCACY	0.01	-5.584	0.0134	54	0.0408	1301.5	0.0277
KLF5(Zf)/LoVo-KLF5-ChIP-Seq(GSE49402)/Homer	DGGGYGKGGC	0.01	-5.563	0.0136	160	0.1208	4612.2	0.098
TEAD2(TEA)/Py2T-Tead2-ChIP-Seq(GSE55709)/Homer	CCWGGAATGY	0.01	-5.401	0.0159	80	0.0604	2097	0.0446
Tcf3(HMG)/mES-Tcf3-ChIP-Seq(GSE11724)/Homer	ASWTCAAAGG	0.01	-5.301	0.0174	48	0.0362	1144.1	0.0243
Nkx6.1(Homeobox)/Islet-Nkx6.1-ChIP-Seq(GSE40975)/Homer	GKTAATGR	0.01	-5.266	0.0179	349	0.2634	10959.3	0.2329
Six4(Homeobox)/MCF7-SIX4-ChIP-Seq(Encode)/Homer	TGWAAYCTGABACCB	0.01	-5.197	0.019	11	0.0083	156.4	0.0033
Erra(NR)/HepG2-Erra-ChIP-Seq(GSE31477)/Homer	CAAAGGTCAG	0.01	-5.154	0.0197	308	0.2325	9588.4	0.2038
GLI3(Zf)/Limb-GLI3-ChIP-Chip(GSE11077)/Homer	CGTGGGTGGTCC	0.01	-4.994	0.0229	22	0.0166	432.8	0.0092
NeuroD1(bHLH)/Islet-NeuroD1-ChIP-Seq(GSE30298)/Homer	GCCATCTGTT	0.01	-4.914	0.0247	120	0.0906	3403.8	0.0723
Tcf7(HMG)/GM12878-TCF7-ChIP-Seq(Encode)/Homer	CTTTGATGTGSB	0.01	-4.813	0.0271	60	0.0453	1536.3	0.0326
MafB(bZIP)/BMM-Mafb-ChIP-Seq(GSE75722)/Homer	WNTGCTGASTCAGCANWTTY	0.01	-4.804	0.0271	61	0.046	1567.9	0.0333
RAR:RXR(NR),DR0/ES-RAR-ChIP-Seq(GSE56893)/Homer	AGGTCAAGGTCA	0.01	-4.772	0.0278	22	0.0166	441.1	0.0094
LHX9(Homeobox)/Hct116-LHX9.V5-ChIP-Seq(GSE116822)/Homer	NGCTAATTAG	0.01	-4.768	0.0278	192	0.1449	5770	0.1226
EBF1(EBF)/Near-E2A-ChIP-Seq(GSE21512)/Homer	GTCCCCWGGGGA	0.01	-4.713	0.0291	158	0.1192	4659.4	0.099
En1(Homeobox)/SUM149-EN1-ChIP-Seq(GSE120957)/Homer	NDCTAATTAS	0.01	-4.664	0.0303	247	0.1864	7619.7	0.1619
TEAD1(TEAD)/HepG2-TEAD1-ChIP-Seq(Encode)/Homer	CYRCATTCCA	0.01	-4.656	0.0303	140	0.1057	4080.3	0.0867
CEBP(bZIP)/ThioMac-CEBPb-ChIP-Seq(GSE21512)/Homer	ATTGCGCAAC	0.01	-4.628	0.0309	91	0.0687	2513.9	0.0534
LXRE(NR),DR4/RAW-LXRb.biotin-ChIP-Seq(GSE21512)/Homer	RGGTTACTANAGGTCA	0.1	-4.557	0.033	11	0.0083	171.9	0.0037
Tbr1(T-box)/Cortex-Tbr1-ChIP-Seq(GSE71384)/Homer	AAGGTGTKAA	0.1	-4.488	0.0351	210	0.1585	6411.7	0.1362
OCT:OCT(POU,Homeobox)/NPC-Brn1-ChIP-Seq(GSE35496)/Homer	ATGAATATTCATGAG	0.1	-4.358	0.0397	3	0.0023	17.8	0.0004
THRb(NR)/Liver-NR1A2-ChIP-Seq(GSE52613)/Homer	TRAGGTCA	0.1	-4.342	0.04	550	0.4151	18111.6	0.3849
CTCF(Zf)/CD4+-CTCF-ChIP-Seq(Barski_et_al.)/Homer	AYAGTGCCMYCTRGTGGCCA	0.1	-4.252	0.0435	18	0.0136	356.3	0.0076
Pitx1:Ebox(Homeobox,bHLH)/Hindlimb-Pitx1-ChIP-Seq(GSE41591)/Homer	YTAATTRAWWCCAGATGT	0.1	-4.181	0.0464	29	0.0219	663.2	0.0141
Twist(bHLH)/HMLE-TWIST1-ChIP-Seq(Chang_et_al)/Homer	VCAKCTGGNNNCCAGMTGBN	0.1	-4.169	0.0466	23	0.0174	495.9	0.0105
CEBP:AP1(bZIP)/ThioMac-CEBPb-ChIP-Seq(GSE21512)/Homer	DRTGTTGCAA	0.1	-4.068	0.0512	105	0.0792	3023.5	0.0642
Gata4(Zf)/Heart-Gata4-ChIP-Seq(GSE35151)/Homer	NBWGATAAGR	0.1	-4.022	0.0533	131	0.0989	3873.3	0.0823
NFAT(RHD)/Jurkat-NFATC1-ChIP-Seq(Jolma_et_al.)/Homer	ATTTTCCATT	0.1	-3.991	0.0546	129	0.0974	3812.5	0.081
Smad2(MAD)/ES-SMAD2-ChIP-Seq(GSE29422)/Homer	CTGTCTGG	0.1	-3.913	0.0586	211	0.1592	6544.1	0.1391
Six1(Homeobox)/Myoblast-Six1-ChIP-Chip(GSE20150)/Homer	GKVTCADRTTWC	0.1	-3.893	0.0594	35	0.0264	856	0.0182
Pit1+1bp(Homeobox)/GCrat-Pit1-ChIP-Seq(GSE58009)/Homer	ATGCATAATTCA	0.1	-3.89	0.0594	42	0.0317	1064.7	0.0226
Gli2(Zf)/GM2-Gli2-ChIP-Chip(GSE112702)/Homer	YSTGGGTGGTCT	0.1	-3.781	0.0655	38	0.0287	952.1	0.0202
OCT:OCT-short(POU,Homeobox)/NPC-OCT6-ChIP-Seq(GSE43916)/Homer	ATGCATWATGCATRW	0.1	-3.692	0.0712	84	0.0634	2394.2	0.0509
Eomes(T-box)/H9-Eomes-ChIP-Seq(GSE26097)/Homer	ATTAACACCT	0.1	-3.668	0.0725	301	0.2272	9645.8	0.205
DMRT1(DM)/Testis-DMRT1-ChIP-Seq(GSE64892)/Homer	TWGHWACAWTGTWDC	0.1	-3.577	0.0789	37	0.0279	937.4	0.0199
THRb(NR)/HepG2-THRb.Flag-ChIP-Seq(Encode)/Homer	GGTCACCTGAGGTCA	0.1	-3.573	0.0789	71	0.0536	1993.1	0.0424
PRDM14(Zf)/H1-PRDM14-ChIP-Seq(GSE22767)/Homer	RGGTCTCTAACY	0.1	-3.52	0.0824	51	0.0385	1370.4	0.0291
Nkx2.2(Homeobox)/NPC-Nkx2.2-ChIP-Seq(GSE61673)/Homer	BTBRAGTGSN	0.1	-3.448	0.0881	263	0.1985	8396.8	0.1784
KLF10(Zf)/HEK293-KLF10.GFP-ChIP-Seq(GSE58341)/Homer	GGGGGTGTGTCC	0.1	-3.436	0.0885	72	0.0543	2040.7	0.0434
E2F6(E2F)/Hela-E2F6-ChIP-Seq(GSE31477)/Homer	GGCGGGAARN	0.1	-3.432	0.0885	47	0.0355	1254	0.0266
Gfi1b(Zf)/HPC7-Gfi1b-ChIP-Seq(GSE22178)/Homer	MAATCACTGC	0.1	-3.395	0.0911	88	0.0664	2559.7	0.0544
T1ISRE(IRF)/ThioMac-Ifnb-Expression/Homer	ACTTTCGTTTCT	0.1	-3.363	0.0935	4	0.003	43.2	0.0009
TR4(NR),DR1/Hela-TR4-ChIP-Seq(GSE24685)/Homer	GAGGTCAAAGGTCA	0.1	-3.328	0.0963	19	0.0143	425.1	0.009
E2F4(E2F)/K562-E2F4-ChIP-Seq(GSE31477)/Homer	GGCGGGAAAH	0.1	-3.189	0.1099	31	0.0234	785.9	0.0167
CEBP:CEBP(bZIP)/MEF-Chop-ChIP-Seq(GSE35681)/Homer	NTNATGCAAYMNNHTGMAAY	0.1	-3.148	0.1139	22	0.0166	522	0.0111
Srebp2(bHLH)/HepG2-Srebp2-ChIP-Seq(GSE31477)/Homer	CGGTCACSCCAC	0.1	-3.147	0.1139	18	0.0136	406.7	0.0086
Lhx2(Homeobox)/HFSC-Lhx2-ChIP-Seq(GSE48068)/Homer	TAATTAGN	0.1	-3.092	0.119	137	0.1034	4215.8	0.0896
IRF3(IRF)/BMDM-Irf3-ChIP-Seq(GSE67343)/Homer	AGTTTCAKTTTC	0.1	-3.092	0.119	51	0.0385	1411.3	0.03
Smad3(MAD)/NPC-Smad3-ChIP-Seq(GSE36673)/Homer	TWGTCTGV	0.1	-3.038	0.1241	399	0.3011	13183	0.2801
E2F3(E2F)/MEF-E2F3-ChIP-Seq(GSE71376)/Homer	BTKGGCGGGAAA	0.1	-2.961	0.1332	52	0.0392	1456.6	0.031
ZNF41(Zf)/HEK293-ZNF41.GFP-ChIP-Seq(GSE58341)/Homer	CCTCATGGTGYCYTWYTCCCTTGTG	0.1	-2.909	0.1395	6	0.0045	95.3	0.002
Brn2(POU,Homeobox)/NPC-Brn2-ChIP-Seq(GSE35496)/Homer	ATGAATATTC	0.1	-2.907	0.1395	12	0.0091	250.1	0.0053
Tbx20(T-box)/Heart-Tbx20-ChIP-Seq(GSE29636)/Homer	GGTGYTGACAGS	0.1	-2.872	0.1431	35	0.0264	932.6	0.0198
DMRT6(DM)/Testis-DMRT6-ChIP-Seq(GSE60440)/Homer	YDGHTACAWTGTADC	0.1	-2.808	0.1516	29	0.0219	753.7	0.016
OCT:OCT(POU,Homeobox)/NPC-OCT6-ChIP-Seq(GSE43916)/Homer	YATGCATATRCATRT	0.1	-2.791	0.1534	12	0.0091	255.3	0.0054
Zac1(Zf)/Neuro2A-Plagl1-ChIP-Seq(GSE75942)/Homer	HAWGRGGCCM	0.1	-2.712	0.165	339	0.2558	11191.7	0.2378
NFkB-p50,p52(RHD)/Monocyte-p50-ChIP-Chip(Schreiber_et_al.)/Homer	GGGGGAATCCCC	0.1	-2.604	0.1829	15	0.0113	349.8	0.0074
EBF2(EBF)/BrownAdipose-EBF2-ChIP-Seq(GSE97114)/Homer	NABTCCCWDGGGAVH	0.1	-2.505	0.2007	134	0.1011	4222.9	0.0897
Brachyury(T-box)/Mesoendoderm-Brachyury-ChIP-exo(GSE54963)/Homer	ANTTMRCASBNNNGTGYKAAN	0.1	-2.479	0.2048	36	0.0272	999.4	0.0212
Srebp1a(bHLH)/HepG2-Srebp1a-ChIP-Seq(GSE31477)/Homer	RTCACSCCAY	0.1	-2.371	0.2271	25	0.0189	665.5	0.0141
SCRT1(Zf)/HEK293-SCRT1.eGFP-ChIP-Seq(Encode)/Homer	GCAACAGGTG	0.1	-2.354	0.2296	44	0.0332	1267.7	0.0269
Gata6(Zf)/HUG1N-GATA6-ChIP-Seq(GSE51936)/Homer	YCTTATCTBN	0.1	-2.321	0.236	111	0.0838	3484.8	0.0741
p63(p53)/Keratinocyte-p63-ChIP-Seq(GSE17611)/Homer	NNDRCATGYCYNRRCATGYH	1	-2.278	0.245	45	0.034	1308.6	0.0278
Egr2(Zf)/Thymocytes-Egr2-ChIP-Seq(GSE34254)/Homer	NGCGTGGGCGGR	1	-2.163	0.2734	15	0.0113	375.1	0.008
Prop1(Homeobox)/GHFT1-PROP1.biotin-ChIP-Seq(GSE77302)/Homer	NTAATBNAATTA	1	-2.11	0.2867	70	0.0528	2151.3	0.0457
HOXB13(Homeobox)/ProstateTumor-HOXB13-ChIP-Seq(GSE56288)/Homer	TTTTATKRGG	1	-2.088	0.2915	132	0.0996	4241.8	0.0901
Hnf6b(Homeobox)/LNCaP-Hnf6b-ChIP-Seq(GSE106305)/Homer	TATTGAYY	1	-2.081	0.2922	103	0.0777	3261.2	0.0693
GATA3(Zf)/iTreg-Gata3-ChIP-Seq(GSE20898)/Homer	AGATAASR	1	-2.051	0.2995	182	0.1374	5958.4	0.1266
RUNX-AML(Runt)/CD4+-PolII-ChIP-Seq(Barski_et_al.)/Homer	GCTGTGGTTW	1	-2.042	0.3005	98	0.074	3100.1	0.0659
Klf4(Zf)/mES-Klf4-ChIP-Seq(GSE11431)/Homer	GCCACACCCA	1	-1.977	0.3189	43	0.0325	1280.8	0.0272
E-box(bHLH)/Promoter/Homer	SSGGTCACGTGA	1	-1.959	0.3231	6	0.0045	124.8	0.0027
Rfx5(HTH)/GM12878-Rfx5-ChIP-Seq(GSE31477)/Homer	SCCTAGCAACAG	1	-1.95	0.3242	45	0.034	1349.2	0.0287
Pax7(Paired,Homeobox),long/Myoblast-Pax7-ChIP-Seq(GSE25064)/Homer	TAATCHGATTAC	1	-1.948	0.3242	4	0.003	71.8	0.0015
VDR(NR),DR3/GM10855-VDR+vitD-ChIP-Seq(GSE22484)/Homer	ARAGGTCANWGAGTTCANNN	1	-1.946	0.3242	28	0.0211	798.1	0.017
CHR(?)/Hela-CellCycle-Expression/Homer	SRGTTTCAAA	1	-1.94	0.3242	87	0.0657	2749.3	0.0584
Isl1(Homeobox)/Neuron-Isl1-ChIP-Seq(GSE31456)/Homer	CTAATKGV	1	-1.937	0.3242	262	0.1977	8753.2	0.186
ZNF675(Zf)/HEK293-ZNF675.GFP-ChIP-Seq(GSE58341)/Homer	ARGAGGMCAAAATGW	1	-1.929	0.3242	20	0.0151	546.3	0.0116
DLX1(Homeobox)/BasalGanglia-Dlx1-ChIP-seq(GSE124936)/Homer	NSNNTAATTA	1	-1.926	0.3242	165	0.1245	5407.5	0.1149
Hnf1(Homeobox)/Liver-Foxa2-Chip-Seq(GSE25694)/Homer	GGTTAAWCATTAA	1	-1.925	0.3242	19	0.0143	515.4	0.011
Chop(bZIP)/MEF-Chop-ChIP-Seq(GSE35681)/Homer	ATTGCATCAT	1	-1.918	0.3242	25	0.0189	705.1	0.015
Tbx5(T-box)/HL1-Tbx5.biotin-ChIP-Seq(GSE21529)/Homer	AGGTGTCA	1	-1.912	0.3242	429	0.3238	14593.3	0.3101
CUX1(Homeobox)/K562-CUX1-ChIP-Seq(GSE92882)/Homer	TATCGATNAN	1	-1.898	0.3249	70	0.0528	2186.5	0.0465
Barx1(Homeobox)/Stomach-Barx1.3xFlag-ChIP-Seq(GSE69483)/Homer	AAACMATTAN	1	-1.869	0.3328	70	0.0528	2191.5	0.0466
PR(NR)/T47D-PR-ChIP-Seq(GSE31130)/Homer	VAGRACAKNCTGTBC	1	-1.845	0.3392	293	0.2211	9861.3	0.2096
Smad4(MAD)/ESC-SMAD4-ChIP-Seq(GSE29422)/Homer	VBSYGTCTGG	1	-1.83	0.3426	204	0.154	6777	0.144
Hoxa13(Homeobox)/ChickenMSG-Hoxa13.Flag-ChIP-Seq(GSE86088)/Homer	CYHATAAAAN	1	-1.808	0.3487	329	0.2483	11130.7	0.2365
PSE(SNAPc)/K562-mStart-Seq/Homer	WAVTCACCMTAASYDAAAAG	1	-1.762	0.3633	65	0.0491	2042.5	0.0434
Pdx1(Homeobox)/Islet-Pdx1-ChIP-Seq(SRA008281)/Homer	YCATYAATCA	1	-1.754	0.3644	106	0.08	3431	0.0729
ZNF136(Zf)/HEK293-ZNF136.GFP-ChIP-Seq(GSE58341)/Homer	YTKGATAHAGTATTCTWGGTNGGCA	1	-1.752	0.3644	12	0.0091	311.5	0.0066
ZNF7(Zf)/HepG2-ZNF7.Flag-ChIP-Seq(Encode)/Homer	CTGCCWVCTTTTRTA	1	-1.747	0.3644	72	0.0543	2280.8	0.0485
ZNF528(Zf)/HEK293-ZNF528.GFP-ChIP-Seq(GSE58341)/Homer	AGAAATGACTTCCCT	1	-1.732	0.3673	2	0.0015	27	0.0006
Bach2(bZIP)/OCILy7-Bach2-ChIP-Seq(GSE44420)/Homer	TGCTGAGTCA	1	-1.694	0.3797	22	0.0166	631.8	0.0134
GATA:SCL(Zf,bHLH)/Ter119-SCL-ChIP-Seq(GSE18720)/Homer	CRGCTGBNGNSNNSAGATAA	1	-1.676	0.3848	17	0.0128	473.9	0.0101
DLX5(Homeobox)/BasalGanglia-Dlx5-ChIP-seq(GSE124936)/Homer	SSTAATTA	1	-1.675	0.3848	97	0.0732	3142.7	0.0668
NFE2L2(bZIP)/HepG2-NFE2L2-ChIP-Seq(Encode)/Homer	AWWWTGCTGAGTCAT	1	-1.673	0.3848	7	0.0053	165.8	0.0035
Mouse_Recombination_Hotspot(Zf)/Testis-DMC1-ChIP-Seq(GSE24438)/Homer	ACTYKNATTCGTGNTACTTC	1	-1.65	0.3875	9	0.0068	226.7	0.0048
NF1:FOXA1(CTF,Forkhead)/LNCAP-FOXA1-ChIP-Seq(GSE27824)/Homer	WNTGTTTRYTTTGGCA	1	-1.65	0.3875	9	0.0068	226.6	0.0048
EBF(EBF)/proBcell-EBF-ChIP-Seq(GSE21978)/Homer	DGTCCCYRGGGA	1	-1.645	0.3878	31	0.0234	930	0.0198
MafK(bZIP)/C2C12-MafK-ChIP-Seq(GSE36030)/Homer	GCTGASTCAGCA	1	-1.629	0.3923	27	0.0204	800.7	0.017
Mef2d(MADS)/Retina-Mef2d-ChIP-Seq(GSE61391)/Homer	GCTATTTTTAGC	1	-1.615	0.396	22	0.0166	639.7	0.0136
THRa(NR)/C17.2-THRa-ChIP-Seq(GSE38347)/Homer	GGTCANYTGAGGWCA	1	-1.528	0.4301	48	0.0362	1511.7	0.0321
Atf4(bZIP)/MEF-Atf4-ChIP-Seq(GSE35681)/Homer	MTGATGCAAT	1	-1.511	0.4353	31	0.0234	946.7	0.0201
Tbox:Smad(T-box,MAD)/ESCd5-Smad2_3-ChIP-Seq(GSE29422)/Homer	AGGTGHCAGACA	1	-1.454	0.459	26	0.0196	788.4	0.0168
Stat3(Stat)/mES-Stat3-ChIP-Seq(GSE11431)/Homer	CTTCCGGGAA	1	-1.432	0.4672	66	0.0498	2138.6	0.0454
PU.1:IRF8(ETS:IRF)/pDC-Irf8-ChIP-Seq(GSE66899)/Homer	GGAAGTGAAAST	1	-1.43	0.4672	26	0.0196	791.6	0.0168
IRF1(IRF)/PBMC-IRF1-ChIP-Seq(GSE43036)/Homer	GAAAGTGAAAGT	1	-1.418	0.4693	19	0.0143	562.5	0.012
Gata2(Zf)/K562-GATA2-ChIP-Seq(GSE18829)/Homer	BBCTTATCTS	1	-1.415	0.4693	77	0.0581	2517.6	0.0535
E2F(E2F)/Hela-CellCycle-Expression/Homer	TTSGCGCGAAAA	1	-1.412	0.4693	4	0.003	89.2	0.0019
bZIP:IRF(bZIP,IRF)/Th17-BatF-ChIP-Seq(GSE39756)/Homer	NAGTTTCABTHTGACTNW	1	-1.412	0.4693	53	0.04	1700.2	0.0361
Duxbl(Homeobox)/NIH3T3-Duxbl.HA-ChIP-Seq(GSE119782)/Homer	TAAYCYAATCAA	1	-1.396	0.4716	8	0.006	211.6	0.0045
Fos(bZIP)/TSC-Fos-ChIP-Seq(GSE110950)/Homer	NDATGASTCAYN	1	-1.39	0.4724	58	0.0438	1874.8	0.0398
Nkx2.5(Homeobox)/HL1-Nkx2.5.biotin-ChIP-Seq(GSE21529)/Homer	RRSCACTYAA	1	-1.374	0.4781	284	0.2143	9723.5	0.2066
Sp1(Zf)/Promoter/Homer	GGCCCCGCCCCC	1	-1.365	0.4803	15	0.0113	438	0.0093
E2F7(E2F)/Hela-E2F7-ChIP-Seq(GSE32673)/Homer	VDTTTCCCGCCA	1	-1.363	0.4803	7	0.0053	182.3	0.0039
HNF4a(NR),DR1/HepG2-HNF4a-ChIP-Seq(GSE25021)/Homer	CARRGKBCAAAGTYCA	1	-1.358	0.4803	64	0.0483	2086	0.0443
RBPJ:Ebox(?,bHLH)/Panc1-Rbpj1-ChIP-Seq(GSE47459)/Homer	GGGRAARRGRMCAGMTG	1	-1.338	0.4869	46	0.0347	1476.3	0.0314
Bapx1(Homeobox)/VertebralCol-Bapx1-ChIP-Seq(GSE36672)/Homer	TTRAGTGSYK	1	-1.315	0.4962	262	0.1977	8976.6	0.1908
PU.1-IRF(ETS:IRF)/Bcell-PU.1-ChIP-Seq(GSE21512)/Homer	MGGAAGTGAAAC	1	-1.309	0.4974	179	0.1351	6078	0.1292
BMYB(HTH)/Hela-BMYB-ChIP-Seq(GSE27030)/Homer	NHAACBGYYV	1	-1.297	0.5013	201	0.1517	6849.1	0.1455
Tcfcp2l1(CP2)/mES-Tcfcp2l1-ChIP-Seq(GSE11431)/Homer	NRAACCRGTTYRAACCRGYT	1	-1.29	0.5024	18	0.0136	543.6	0.0116
PPARa(NR),DR1/Liver-Ppara-ChIP-Seq(GSE47954)/Homer	VNAGGKCAAAGGTCA	1	-1.282	0.5044	145	0.1094	4902.3	0.1042
ZNF711(Zf)/SHSY5Y-ZNF711-ChIP-Seq(GSE20673)/Homer	AGGCCTAG	1	-1.265	0.5112	186	0.1404	6337.9	0.1347
Znf263(Zf)/K562-Znf263-ChIP-Seq(GSE31477)/Homer	CVGTSCTCCC	1	-1.259	0.5122	221	0.1668	7564	0.1607
HOXA1(Homeobox)/mES-Hoxa1-ChIP-Seq(SRP084292)/Homer	TGATKGATGR	1	-1.248	0.5158	26	0.0196	815.8	0.0173
ZSCAN22(Zf)/HEK293-ZSCAN22.GFP-ChIP-Seq(GSE58341)/Homer	SMCAGTCWGAKGGAGGAGGC	1	-1.236	0.5197	9	0.0068	254.5	0.0054
PRDM1(Zf)/Hela-PRDM1-ChIP-Seq(GSE31477)/Homer	ACTTTCACTTTC	1	-1.228	0.5215	71	0.0536	2354.4	0.05
ETS:RUNX(ETS,Runt)/Jurkat-RUNX1-ChIP-Seq(GSE17954)/Homer	RCAGGATGTGGT	1	-1.227	0.5215	10	0.0075	287.6	0.0061
Mef2a(MADS)/HL1-Mef2a.biotin-ChIP-Seq(GSE21529)/Homer	CYAAAAATAG	1	-1.219	0.522	46	0.0347	1498.2	0.0318
TFE3(bHLH)/MEF-TFE3-ChIP-Seq(GSE75757)/Homer	GTCACGTGACYV	1	-1.192	0.5341	7	0.0053	193.7	0.0041
Atf2(bZIP)/3T3L1-Atf2-ChIP-Seq(GSE56872)/Homer	NRRTGACGTCAT	1	-1.179	0.5389	33	0.0249	1062.8	0.0226
ETS:E-box(ETS,bHLH)/HPC7-Scl-ChIP-Seq(GSE22178)/Homer	AGGAARCAGCTG	1	-1.175	0.5391	13	0.0098	390.9	0.0083
NFIL3(bZIP)/HepG2-NFIL3-ChIP-Seq(Encode)/Homer	VTTACGTAAYNNNNN	1	-1.166	0.542	65	0.0491	2162.8	0.046
GATA3(Zf),DR8/iTreg-Gata3-ChIP-Seq(GSE20898)/Homer	AGATSTNDNNDSAGATAASN	1	-1.164	0.542	7	0.0053	195.9	0.0042
BATF(bZIP)/Th17-BATF-ChIP-Seq(GSE39756)/Homer	DATGASTCAT	1	-1.153	0.5445	67	0.0506	2234.4	0.0475
Hoxa10(Homeobox)/ChickenMSG-Hoxa10.Flag-ChIP-Seq(GSE86088)/Homer	GGYAATGAAA	1	-1.146	0.5466	69	0.0521	2306	0.049
Fra2(bZIP)/Striatum-Fra2-ChIP-Seq(GSE43429)/Homer	GGATGACTCATC	1	-1.145	0.5466	47	0.0355	1547.8	0.0329
SpiB(ETS)/OCILY3-SPIB-ChIP-Seq(GSE56857)/Homer	AAAGRGGAAGTG	1	-1.143	0.5466	31	0.0234	1000.3	0.0213
X-box(HTH)/NPC-H3K4me1-ChIP-Seq(GSE16256)/Homer	GGTTGCCATGGCAA	1	-1.141	0.5466	15	0.0113	460.8	0.0098
Fra1(bZIP)/BT549-Fra1-ChIP-Seq(GSE46166)/Homer	NNATGASTCATH	1	-1.121	0.5519	54	0.0408	1793.2	0.0381
RORgt(NR)/EL4-RORgt.Flag-ChIP-Seq(GSE56019)/Homer	AAYTAGGTCA	1	-1.106	0.5559	15	0.0113	465	0.0099
RORgt(NR)/EL4-RORgt.Flag-ChIP-Seq(GSE56019)/Homer	AAYTAGGTCA	1	-1.106	0.5559	15	0.0113	465	0.0099
PGR(NR)/EndoStromal-PGR-ChIP-Seq(GSE69539)/Homer	AAGAACATWHTGTTC	1	-1.101	0.5565	31	0.0234	1007.7	0.0214
Tlx?(NR)/NPC-H3K4me1-ChIP-Seq(GSE16256)/Homer	CTGGCAGSCTGCCA	1	-1.101	0.5565	49	0.037	1625.5	0.0345
PBX2(Homeobox)/K562-PBX2-ChIP-Seq(Encode)/Homer	RTGATTKATRGN	1	-1.092	0.5572	85	0.0642	2874.2	0.0611
PRDM15(Zf)/ESC-Prdm15-ChIP-Seq(GSE73694)/Homer	YCCDNTCCAGGTTTT	1	-1.091	0.5572	134	0.1011	4583.7	0.0974
Mef2b(MADS)/HEK293-Mef2b.V5-ChIP-Seq(GSE67450)/Homer	GCTATTTTTGGM	1	-1.083	0.5578	92	0.0694	3120.7	0.0663
Dlx3(Homeobox)/Kerainocytes-Dlx3-ChIP-Seq(GSE89884)/Homer	NDGTAATTAC	1	-1.082	0.5578	76	0.0574	2564.3	0.0545
PAX5(Paired,Homeobox),condensed/GM12878-PAX5-ChIP-Seq(GSE32465)/Homer	GTCACGCTCSCTGM	1	-1.068	0.562	10	0.0075	301.8	0.0064
Atf3(bZIP)/GBM-ATF3-ChIP-Seq(GSE33912)/Homer	DATGASTCATHN	1	-1.067	0.562	65	0.0491	2186.3	0.0465
IRF2(IRF)/Erythroblas-IRF2-ChIP-Seq(GSE36985)/Homer	GAAASYGAAASY	1	-1.066	0.562	14	0.0106	435.9	0.0093
PAX5(Paired,Homeobox)/GM12878-PAX5-ChIP-Seq(GSE32465)/Homer	GCAGCCAAGCRTGACH	1	-1.019	0.5839	35	0.0264	1160	0.0246
FOXA1:AR(Forkhead,NR)/LNCAP-AR-ChIP-Seq(GSE27824)/Homer	AGTAAACAAAAAAGAACAND	1	-1.016	0.5839	10	0.0075	306.3	0.0065
IRF:BATF(IRF:bZIP)/pDC-Irf8-ChIP-Seq(GSE66899)/Homer	CTTTCANTATGACTV	1	-1.014	0.5839	14	0.0106	441.8	0.0094
GFY-Staf(?,Zf)/Promoter/Homer	RACTACAATTCCCAGAAKGC	1	-0.9773	0.6021	5	0.0038	143.1	0.003
ZNF652/HepG2-ZNF652.Flag-ChIP-Seq(Encode)/Homer	TTAACCCTTTVNKKN	1	-0.9594	0.6108	34	0.0257	1136.1	0.0241
HOXA2(Homeobox)/mES-Hoxa2-ChIP-Seq(Donaldson_et_al.)/Homer	GYCATCMATCAT	1	-0.9567	0.6108	10	0.0075	312.2	0.0066
NFkB-p65-Rel(RHD)/ThioMac-LPS-Expression(GSE23622)/Homer	GGAAATTCCC	1	-0.9517	0.6111	8	0.006	245.8	0.0052
Atf7(bZIP)/3T3L1-Atf7-ChIP-Seq(GSE56872)/Homer	NGRTGACGTCAY	1	-0.916	0.631	43	0.0325	1458.6	0.031
Atf1(bZIP)/K562-ATF1-ChIP-Seq(GSE31477)/Homer	GATGACGTCA	1	-0.8996	0.6391	62	0.0468	2126.1	0.0452
PPARE(NR),DR1/3T3L1-Pparg-ChIP-Seq(GSE13511)/Homer	TGACCTTTGCCCCA	1	-0.8927	0.6413	126	0.0951	4376.9	0.093
CTCF-SatelliteElement(Zf?)/CD4+-CTCF-ChIP-Seq(Barski_et_al.)/Homer	TGCAGTTCCMVNWRTGGCCA	1	-0.8893	0.6413	2	0.0015	50	0.0011
AP-2alpha(AP2)/Hela-AP2alpha-ChIP-Seq(GSE31477)/Homer	ATGCCCTGAGGC	1	-0.8628	0.6561	82	0.0619	2839.7	0.0603
ZNF165(Zf)/WHIM12-ZNF165-ChIP-Seq(GSE65937)/Homer	AAGGKGRCGCAGGCA	1	-0.8473	0.664	12	0.0091	393.2	0.0084
AMYB(HTH)/Testes-AMYB-ChIP-Seq(GSE44588)/Homer	TGGCAGTTGG	1	-0.844	0.664	199	0.1502	6974	0.1482
LRF(Zf)/Erythroblasts-ZBTB7A-ChIP-Seq(GSE74977)/Homer	AAGACCCYYN	1	-0.8363	0.6666	157	0.1185	5493.8	0.1167
IRF8(IRF)/BMDM-IRF8-ChIP-Seq(GSE77884)/Homer	GRAASTGAAAST	1	-0.8351	0.6666	38	0.0287	1302.4	0.0277
Nkx3.1(Homeobox)/LNCaP-Nkx3.1-ChIP-Seq(GSE28264)/Homer	AAGCACTTAA	1	-0.8291	0.6668	290	0.2189	10200.4	0.2168
TCFL2(HMG)/K562-TCF7L2-ChIP-Seq(GSE29196)/Homer	ACWTCAAAGG	1	-0.8265	0.6668	11	0.0083	361.8	0.0077
p73(p53)/Trachea-p73-ChIP-Seq(PRJNA310161)/Homer	NRRRCAWGTCCDGRCATGYY	1	-0.8163	0.6707	5	0.0038	155.9	0.0033
AP-1(bZIP)/ThioMac-PU.1-ChIP-Seq(GSE21512)/Homer	VTGACTCATC	1	-0.8035	0.677	74	0.0558	2577.2	0.0548
RORa(NR)/Liver-Rora-ChIP-Seq(GSE101115)/Homer	AAWCTAGGTCARDNN	1	-0.779	0.6914	15	0.0113	507.5	0.0108
E2F1(E2F)/Hela-E2F1-ChIP-Seq(GSE22478)/Homer	CWGGCGGGAA	1	-0.7716	0.6942	11	0.0083	368.9	0.0078
Phox2b(Homeobox)/CLBGA-PHOX2B-ChIP-Seq(GSE90683)/Homer	TTAATTNAATTA	1	-0.7464	0.7095	19	0.0143	653.2	0.0139
JunB(bZIP)/DendriticCells-Junb-ChIP-Seq(GSE36099)/Homer	RATGASTCAT	1	-0.7454	0.7095	53	0.04	1854.4	0.0394
ZFX(Zf)/mES-Zfx-ChIP-Seq(GSE11431)/Homer	AGGCCTRG	1	-0.7374	0.7111	143	0.1079	5044.5	0.1072
RXR(NR),DR1/3T3L1-RXR-ChIP-Seq(GSE13511)/Homer	TAGGGCAAAGGTCA	1	-0.7177	0.7228	144	0.1087	5089.8	0.1082
p53(p53)/mES-cMyc-ChIP-Seq(GSE11431)/Homer	ACATGCCCGGGCAT	1	-0.7037	0.7305	2	0.0015	59.7	0.0013
ZNF143|STAF(Zf)/CUTLL-ZNF143-ChIP-Seq(GSE29600)/Homer	ATTTCCCAGVAKSCY	1	-0.7003	0.7306	41	0.0309	1442.9	0.0307
HIF-1a(bHLH)/MCF7-HIF1a-ChIP-Seq(GSE28352)/Homer	TACGTGCV	1	-0.698	0.7306	15	0.0113	520.3	0.0111
DUX4(Homeobox)/Myoblasts-DUX4.V5-ChIP-Seq(GSE75791)/Homer	NWTAAYCYAATCAWN	1	-0.6743	0.7448	4	0.003	132.8	0.0028
JunD(bZIP)/K562-JunD-ChIP-Seq/Homer	ATGACGTCATCN	1	-0.6715	0.7448	8	0.006	275.5	0.0059
Hoxb4(Homeobox)/ES-Hoxb4-ChIP-Seq(GSE34014)/Homer	TGATTRATGGCY	1	-0.6684	0.7448	18	0.0136	632.8	0.0134
RUNX(Runt)/HPC7-Runx1-ChIP-Seq(GSE22178)/Homer	SAAACCACAG	1	-0.6592	0.7487	85	0.0642	3020.9	0.0642
RFX(HTH)/K562-RFX3-ChIP-Seq(SRA012198)/Homer	CGGTTGCCATGGCAAC	1	-0.6329	0.7661	8	0.006	280.6	0.006
ZKSCAN1(Zf)/HepG2-ZKSCAN1-ChIP-Seq(Encode)/Homer	GCACAYAGTAGGKCY	1	-0.6265	0.7685	3	0.0023	100.5	0.0021
PAX6(Paired,Homeobox)/Forebrain-Pax6-ChIP-Seq(GSE66961)/Homer	NGTGTTCAVTSAAGCGKAAA	1	-0.6187	0.772	9	0.0068	318.9	0.0068
STAT6(Stat)/CD4-Stat6-ChIP-Seq(GSE22104)/Homer	ABTTCYYRRGAA	1	-0.6145	0.7727	68	0.0513	2432.8	0.0517
Rfx1(HTH)/NPC-H3K4me1-ChIP-Seq(GSE16256)/Homer	KGTTGCCATGGCAA	1	-0.6118	0.7727	21	0.0158	751	0.016
Phox2a(Homeobox)/Neuron-Phox2a-ChIP-Seq(GSE31456)/Homer	YTAATYNRATTA	1	-0.6077	0.773	36	0.0272	1290.8	0.0274
Hand2(bHLH)/Mesoderm-Hand2-ChIP-Seq(GSE61475)/Homer	TGACANARRCCAGRC	1	-0.5842	0.7889	58	0.0438	2086.4	0.0443
Arnt:Ahr(bHLH)/MCF7-Arnt-ChIP-Seq(Lo_et_al.)/Homer	TBGCACGCAA	1	-0.5598	0.8057	50	0.0377	1808.5	0.0384
Mef2c(MADS)/GM12878-Mef2c-ChIP-Seq(GSE32465)/Homer	DCYAAAAATAGM	1	-0.549	0.8119	42	0.0317	1524	0.0324
Pax7(Paired,Homeobox)/Myoblast-Pax7-ChIP-Seq(GSE25064)/Homer	TAATCAATTA	1	-0.5463	0.8119	9	0.0068	329.1	0.007
ZNF415(Zf)/HEK293-ZNF415.GFP-ChIP-Seq(GSE58341)/Homer	GRTGMTRGAGCC	1	-0.5461	0.8119	51	0.0385	1849.6	0.0393
Nkx2.1(Homeobox)/LungAC-Nkx2.1-ChIP-Seq(GSE43252)/Homer	RSCACTYRAG	1	-0.5403	0.8119	357	0.2694	12784.3	0.2717
Fosl2(bZIP)/3T3L1-Fosl2-ChIP-Seq(GSE56872)/Homer	NATGASTCABNN	1	-0.5258	0.8204	30	0.0226	1098	0.0233
PRDM10(Zf)/HEK293-PRDM10.eGFP-ChIP-Seq(Encode)/Homer	TGGTACATTCCA	1	-0.5117	0.8294	68	0.0513	2475.3	0.0526
Rfx2(HTH)/LoVo-RFX2-ChIP-Seq(GSE49402)/Homer	GTTGCCATGGCAACM	1	-0.4872	0.8474	9	0.0068	339.1	0.0072
ZNF317(Zf)/HEK293-ZNF317.GFP-ChIP-Seq(GSE58341)/Homer	GTCWGCTGTYYCTCT	1	-0.4828	0.8484	10	0.0075	377.4	0.008
RUNX1(Runt)/Jurkat-RUNX1-ChIP-Seq(GSE29180)/Homer	AAACCACARM	1	-0.4789	0.8491	127	0.0958	4614	0.098
Cux2(Homeobox)/Liver-Cux2-ChIP-Seq(GSE35985)/Homer	HNRAATCAAT	1	-0.4703	0.8538	41	0.0309	1516	0.0322
HNF6(Homeobox)/Liver-Hnf6-ChIP-Seq(ERP000394)/Homer	NTATYGATCH	1	-0.4702	0.8538	51	0.0385	1879.7	0.0399
Zfp809(Zf)/ES-Zfp809-ChIP-Seq(GSE70799)/Homer	GGGGCTYGKCTGGGA	1	-0.4574	0.8595	17	0.0128	643	0.0137
MYNN(Zf)/HEK293-MYNN.eGFP-ChIP-Seq(Encode)/Homer	TTCAAAWTAAAAGTC	1	-0.4505	0.8629	27	0.0204	1012.6	0.0215
ZNF264(Zf)/HEK293-ZNF264.GFP-ChIP-Seq(GSE58341)/Homer	RGGGCACTAACY	1	-0.4485	0.8629	64	0.0483	2360.6	0.0502
Pknox1(Homeobox)/ES-Prep1-ChIP-Seq(GSE63282)/Homer	SCTGTCAVTCAV	1	-0.4428	0.8642	25	0.0189	941.3	0.02
GATA3(Zf),DR4/iTreg-Gata3-ChIP-Seq(GSE20898)/Homer	AGATGKDGAGATAAG	1	-0.4335	0.8696	6	0.0045	235.4	0.005
c-Jun-CRE(bZIP)/K562-cJun-ChIP-Seq(GSE31477)/Homer	ATGACGTCATCY	1	-0.4327	0.8696	26	0.0196	981.6	0.0209
Stat3+il21(Stat)/CD4-Stat3-ChIP-Seq(GSE19198)/Homer	SVYTTCCNGGAARB	1	-0.4266	0.8703	85	0.0642	3132.3	0.0666
Tbx21(T-box)/GM12878-TBX21-ChIP-Seq(Encode)/Homer	AGGTGTGAAA	1	-0.4264	0.8703	118	0.0891	4324.5	0.0919
Gata1(Zf)/K562-GATA1-ChIP-Seq(GSE18829)/Homer	SAGATAAGRV	1	-0.4255	0.8703	60	0.0453	2226.2	0.0473
Bach1(bZIP)/K562-Bach1-ChIP-Seq(GSE31477)/Homer	AWWNTGCTGAGTCAT	1	-0.4243	0.8703	4	0.003	159.9	0.0034
HINFP(Zf)/K562-HINFP.eGFP-ChIP-Seq(Encode)/Homer	TWVGGTCCGC	1	-0.409	0.8752	9	0.0068	354.1	0.0075
HNF1b(Homeobox)/PDAC-HNF1B-ChIP-Seq(GSE64557)/Homer	GTTAATNATTAA	1	-0.404	0.8769	14	0.0106	544.5	0.0116
ISRE(IRF)/ThioMac-LPS-Expression(GSE23622)/Homer	AGTTTCASTTTC	1	-0.3979	0.8796	6	0.0045	241.7	0.0051
STAT4(Stat)/CD4-Stat4-ChIP-Seq(GSE22104)/Homer	NYTTCCWGGAAR	1	-0.3848	0.8886	120	0.0906	4425.1	0.094
FXR(NR),IR1/Liver-FXR-ChIP-Seq(Chong_et_al.)/Homer	AGGTCANTGACCTB	1	-0.3848	0.8886	41	0.0309	1551.3	0.033
bHLHE41(bHLH)/proB-Bhlhe41-ChIP-Seq(GSE93764)/Homer	KCACGTGMCN	1	-0.3761	0.8911	84	0.0634	3126.4	0.0664
MYB(HTH)/ERMYB-Myb-ChIPSeq(GSE22095)/Homer	GGCVGTTR	1	-0.3737	0.8911	212	0.16	7750.1	0.1647
RUNX2(Runt)/PCa-RUNX2-ChIP-Seq(GSE33889)/Homer	NWAACCACADNN	1	-0.3733	0.8911	97	0.0732	3600.2	0.0765
OCT:OCT(POU,Homeobox,IR1)/NPC-Brn2-ChIP-Seq(GSE35496)/Homer	ATGAATWATTCATGA	1	-0.3418	0.914	1	0.0008	44.2	0.0009
ERE(NR),IR3/MCF7-ERa-ChIP-Seq(Unpublished)/Homer	VAGGTCACNSTGACC	1	-0.3386	0.9143	24	0.0181	940.1	0.02
GRE(NR),IR3/A549-GR-ChIP-Seq(GSE32465)/Homer	NRGVACABNVTGTYCY	1	-0.3351	0.9149	13	0.0098	525.4	0.0112
EKLF(Zf)/Erythrocyte-Klf1-ChIP-Seq(GSE20478)/Homer	NWGGGTGTGGCY	1	-0.3241	0.9223	19	0.0143	757	0.0161
p53(p53)/Saos-p53-ChIP-Seq(GSE15780)/Homer	RRCATGYCYRGRCATGYYYN	1	-0.3213	0.9223	8	0.006	335.9	0.0071
p53(p53)/Saos-p53-ChIP-Seq/Homer	RRCATGYCYRGRCATGYYYN	1	-0.3213	0.9223	8	0.006	335.9	0.0071
Jun-AP1(bZIP)/K562-cJun-ChIP-Seq(GSE31477)/Homer	GATGASTCATCN	1	-0.3131	0.9245	19	0.0143	761	0.0162
CREB5(bZIP)/LNCaP-CREB5.V5-ChIP-Seq(GSE137775)/Homer	VVATGACGTCAT	1	-0.3086	0.926	31	0.0234	1215.5	0.0258
CDX4(Homeobox)/ZebrafishEmbryos-Cdx4.Myc-ChIP-Seq(GSE48254)/Homer	NGYCATAAAWCH	1	-0.3062	0.926	90	0.0679	3393.5	0.0721
Hoxa11(Homeobox)/ChickenMSG-Hoxa11.Flag-ChIP-Seq(GSE86088)/Homer	TTTTATGGCM	1	-0.2941	0.9342	280	0.2113	10281.4	0.2185
GRE(NR),IR3/RAW264.7-GRE-ChIP-Seq(Unpublished)/Homer	VAGRACAKWCTGTYC	1	-0.283	0.9419	24	0.0181	963.6	0.0205
Nrf2(bZIP)/Lymphoblast-Nrf2-ChIP-Seq(GSE37589)/Homer	HTGCTGAGTCAT	1	-0.2772	0.9447	3	0.0023	141.1	0.003
Hoxd10(Homeobox)/ChickenMSG-Hoxd10.Flag-ChIP-Seq(GSE86088)/Homer	GGCMATGAAA	1	-0.2733	0.9457	123	0.0928	4626.9	0.0983
ARE(NR)/LNCAP-AR-ChIP-Seq(GSE27824)/Homer	RGRACASNSTGTYCYB	1	-0.272	0.9457	25	0.0189	1006.7	0.0214
PRDM9(Zf)/Testis-DMC1-ChIP-Seq(GSE35498)/Homer	ADGGYAGYAGCATCT	1	-0.2704	0.9457	43	0.0325	1684.8	0.0358
Cdx2(Homeobox)/mES-Cdx2-ChIP-Seq(GSE14586)/Homer	GYMATAAAAH	1	-0.2703	0.9457	67	0.0506	2575.6	0.0547
GATA(Zf),IR4/iTreg-Gata3-ChIP-Seq(GSE20898)/Homer	NAGATWNBNATCTNN	1	-0.2688	0.9457	6	0.0045	268	0.0057
MafF(bZIP)/HepG2-MafF-ChIP-Seq(GSE31477)/Homer	HWWGTCAGCAWWTTT	1	-0.2675	0.9457	23	0.0174	932.8	0.0198
Npas4(bHLH)/Neuron-Npas4-ChIP-Seq(GSE127793)/Homer	NHRTCACGACDN	1	-0.2542	0.9479	48	0.0362	1881.3	0.04
Six2(Homeobox)/NephronProgenitor-Six2-ChIP-Seq(GSE39837)/Homer	GWAAYHTGAKMC	1	-0.2532	0.9479	102	0.077	3877	0.0824
Hoxd12(Homeobox)/ChickenMSG-Hoxd12.Flag-ChIP-Seq(GSE86088)/Homer	HDGYAATGAAAN	1	-0.252	0.9479	204	0.154	7592.6	0.1613
RORg(NR)/Liver-Rorc-ChIP-Seq(GSE101115)/Homer	WAABTAGGTCAV	1	-0.2447	0.949	8	0.006	356.9	0.0076
Bcl6(Zf)/Liver-Bcl6-ChIP-Seq(GSE31578)/Homer	NNNCTTTCCAGGAAA	1	-0.2385	0.9523	173	0.1306	6484.8	0.1378
ZNF322(Zf)/HEK293-ZNF322.GFP-ChIP-Seq(GSE58341)/Homer	GAGCCTGGTACTGWGCCTGR	1	-0.2382	0.9523	26	0.0196	1061.5	0.0226
CArG(MADS)/PUER-Srf-ChIP-Seq(Sullivan_et_al.)/Homer	CCATATATGGNM	1	-0.2373	0.9523	30	0.0226	1214.4	0.0258
GFY(?)/Promoter/Homer	ACTACAATTCCC	1	-0.236	0.9523	5	0.0038	235.7	0.005
Rbpj1(?)/Panc1-Rbpj1-ChIP-Seq(GSE47459)/Homer	HTTTCCCASG	1	-0.2342	0.9523	187	0.1411	6998	0.1487
Tbx6(T-box)/ESC-Tbx6-ChIP-Seq(GSE93524)/Homer	DAGGTGTBAA	1	-0.2341	0.9523	127	0.0958	4812.1	0.1023
Tgif1(Homeobox)/mES-Tgif1-ChIP-Seq(GSE55404)/Homer	YTGWCADY	1	-0.2323	0.9523	394	0.2974	14463.1	0.3073
IRF4(IRF)/GM12878-IRF4-ChIP-Seq(GSE32465)/Homer	ACTGAAACCA	1	-0.2238	0.9523	44	0.0332	1752.5	0.0372
NFY(CCAAT)/Promoter/Homer	RGCCAATSRG	1	-0.2106	0.9582	75	0.0566	2921.2	0.0621
bHLHE40(bHLH)/HepG2-BHLHE40-ChIP-Seq(GSE31477)/Homer	KCACGTGMCN	1	-0.2103	0.9582	16	0.0121	688.2	0.0146
STAT6(Stat)/Macrophage-Stat6-ChIP-Seq(GSE38377)/Homer	TTCCKNAGAA	1	-0.2086	0.9582	63	0.0475	2476.3	0.0526
Ronin(THAP)/ES-Thap11-ChIP-Seq(GSE51522)/Homer	RACTACAACTCCCAGVAKGC	1	-0.2039	0.9582	1	0.0008	60.9	0.0013
Hoxd13(Homeobox)/ChickenMSG-Hoxd13.Flag-ChIP-Seq(GSE86088)/Homer	NCYAATAAAA	1	-0.1907	0.9671	180	0.1358	6803.4	0.1446
PAX3:FKHR-fusion(Paired,Homeobox)/Rh4-PAX3:FKHR-ChIP-Seq(GSE19063)/Homer	ACCRTGACTAATTNN	1	-0.1889	0.9671	15	0.0113	659.8	0.014
Unknown(Homeobox)/Limb-p300-ChIP-Seq/Homer	SSCMATWAAA	1	-0.188	0.9671	63	0.0475	2495.3	0.053
Hoxa9(Homeobox)/ChickenMSG-Hoxa9.Flag-ChIP-Seq(GSE86088)/Homer	RGCAATNAAA	1	-0.1856	0.9671	322	0.243	11957.3	0.2541
ZNF382(Zf)/HEK293-ZNF382.GFP-ChIP-Seq(GSE58341)/Homer	GNCTGTASTRNTGBCTCHTT	1	-0.1731	0.9738	2	0.0015	117	0.0025
Rfx6(HTH)/Min6b1-Rfx6.HA-ChIP-Seq(GSE62844)/Homer	TGTTKCCTAGCAACM	1	-0.1667	0.9775	124	0.0936	4785.7	0.1017
AP-2gamma(AP2)/MCF7-TFAP2C-ChIP-Seq(GSE21234)/Homer	SCCTSAGGSCAW	1	-0.1655	0.9775	100	0.0755	3899.2	0.0829
NF-E2(bZIP)/K562-NFE2-ChIP-Seq(GSE31477)/Homer	GATGACTCAGCA	1	-0.1644	0.9775	3	0.0023	167.7	0.0036
STAT5(Stat)/mCD4+-Stat5-ChIP-Seq(GSE12346)/Homer	RTTTCTNAGAAA	1	-0.1593	0.9775	36	0.0272	1498.8	0.0318
ZNF692(Zf)/HEK293-ZNF692.GFP-ChIP-Seq(GSE58341)/Homer	GTGGGCCCCA	1	-0.1547	0.979	8	0.006	390.7	0.0083
Reverb(NR),DR2/RAW-Reverba.biotin-ChIP-Seq(GSE45914)/Homer	GTRGGTCASTGGGTCA	1	-0.1522	0.979	10	0.0075	475.8	0.0101
ZNF669(Zf)/HEK293-ZNF669.GFP-ChIP-Seq(GSE58341)/Homer	GARTGGTCATCGCCC	1	-0.1516	0.979	3	0.0023	172	0.0037
Bcl11a(Zf)/HSPC-BCL11A-ChIP-Seq(GSE104676)/Homer	TYTGACCASWRG	1	-0.145	0.981	72	0.0543	2880.6	0.0612
ZNF341(Zf)/EBV-ZNF341-ChIP-Seq(GSE113194)/Homer	GGAACAGCCG	1	-0.1289	0.9944	73	0.0551	2939.1	0.0625
TATA-Box(TBP)/Promoter/Homer	CCTTTTAWAGSC	1	-0.1282	0.9944	156	0.1177	6028.8	0.1281
CRE(bZIP)/Promoter/Homer	CSGTGACGTCAC	1	-0.1226	0.9955	11	0.0083	534.8	0.0114
Hoxc9(Homeobox)/Ainv15-Hoxc9-ChIP-Seq(GSE21812)/Homer	GGCCATAAATCA	1	-0.1218	0.9955	41	0.0309	1728.6	0.0367
NF1(CTF)/LNCAP-NF1-ChIP-Seq(Unpublished)/Homer	CYTGGCABNSTGCCAR	1	-0.1198	0.9955	32	0.0242	1380.7	0.0293
GATA(Zf),IR3/iTreg-Gata3-ChIP-Seq(GSE20898)/Homer	NNNNNBAGATAWYATCTVHN	1	-0.1074	1	8	0.006	416.8	0.0089
HIF2a(bHLH)/785_O-HIF2a-ChIP-Seq(GSE34871)/Homer	GCACGTACCC	1	-0.09514	1	17	0.0128	805.3	0.0171
Pax8(Paired,Homeobox)/Thyroid-Pax8-ChIP-Seq(GSE26938)/Homer	GTCATGCHTGRCTGS	1	-0.09473	1	24	0.0181	1090.3	0.0232
Zfp57(Zf)/H1-ZFP57.HA-ChIP-Seq(GSE115387)/Homer	NANTGCSGCA	1	-0.09403	1	11	0.0083	555.8	0.0118
NRF1(NRF)/MCF7-NRF1-ChIP-Seq(Unpublished)/Homer	CTGCGCATGCGC	1	-0.09358	1	2	0.0015	143.8	0.0031
PBX1(Homeobox)/MCF7-PBX1-ChIP-Seq(GSE28007)/Homer	GSCTGTCACTCA	1	-0.08806	1	6	0.0045	340.2	0.0072
Tgif2(Homeobox)/mES-Tgif2-ChIP-Seq(GSE55404)/Homer	TGTCANYT	1	-0.08738	1	403	0.3042	15127.2	0.3215
Hoxd11(Homeobox)/ChickenMSG-Hoxd11.Flag-ChIP-Seq(GSE86088)/Homer	VGCCATAAAA	1	-0.07935	1	277	0.2091	10589	0.225
ZNF519(Zf)/HEK293-ZNF519.GFP-ChIP-Seq(GSE58341)/Homer	GAGSCCGAGC	1	-0.07914	1	10	0.0075	525.5	0.0112
ZNF768(Zf)/Rajj-ZNF768-ChIP-Seq(GSE111879)/Homer	RHHCAGAGAGGB	1	-0.0774	1	2	0.0015	151.5	0.0032
Usf2(bHLH)/C2C12-Usf2-ChIP-Seq(GSE36030)/Homer	GTCACGTGGT	1	-0.0745	1	18	0.0136	869	0.0185
NFkB-p65(RHD)/GM12787-p65-ChIP-Seq(GSE19485)/Homer	WGGGGATTTCCC	1	-0.06741	1	51	0.0385	2199.2	0.0467
USF1(bHLH)/GM12878-Usf1-ChIP-Seq(GSE32465)/Homer	SGTCACGTGR	1	-0.06147	1	24	0.0181	1135.2	0.0241
ZNF189(Zf)/HEK293-ZNF189.GFP-ChIP-Seq(GSE58341)/Homer	TGGAACAGMA	1	-0.0548	1	89	0.0672	3697	0.0786
STAT1(Stat)/HelaS3-STAT1-ChIP-Seq(GSE12782)/Homer	NATTTCCNGGAAAT	1	-0.04908	1	27	0.0204	1281.4	0.0272
Tbet(T-box)/CD8-Tbet-ChIP-Seq(GSE33802)/Homer	AGGTGTGAAM	1	-0.04833	1	112	0.0845	4593.5	0.0976
CLOCK(bHLH)/Liver-Clock-ChIP-Seq(GSE39860)/Homer	GHCACGTG	1	-0.04152	1	32	0.0242	1503.6	0.032
ZBTB12(Zf)/HEK293-ZBTB12.GFP-ChIP-Seq(GSE58341)/Homer	NGNTCTAGAACCNGV	1	-0.03624	1	35	0.0264	1640.2	0.0349
Pbx3(Homeobox)/GM12878-PBX3-ChIP-Seq(GSE32465)/Homer	SCTGTCAMTCAN	1	-0.03571	1	21	0.0158	1062.4	0.0226
c-Myc(bHLH)/LNCAP-cMyc-ChIP-Seq(Unpublished)/Homer	VCCACGTG	1	-0.03536	1	18	0.0136	935.7	0.0199
Meis1(Homeobox)/MastCells-Meis1-ChIP-Seq(GSE48085)/Homer	VGCTGWCAVB	1	-0.02821	1	195	0.1472	7818.9	0.1662
ZNF416(Zf)/HEK293-ZNF416.GFP-ChIP-Seq(GSE58341)/Homer	WDNCTGGGCA	1	-0.01903	1	142	0.1072	5900.5	0.1254
HIC1(Zf)/Treg-ZBTB29-ChIP-Seq(GSE99889)/Homer	TGCCAGCB	1	-0.01679	1	211	0.1592	8522.5	0.1811
NPAS2(bHLH)/Liver-NPAS2-ChIP-Seq(GSE39860)/Homer	KCCACGTGAC	1	-0.01424	1	84	0.0634	3710.1	0.0788
NFAT:AP1(RHD,bZIP)/Jurkat-NFATC1-ChIP-Seq(Jolma_et_al.)/Homer	SARTGGAAAAWRTGAGTCAB	1	-0.01222	1	9	0.0068	604.1	0.0128
n-Myc(bHLH)/mES-nMyc-ChIP-Seq(GSE11431)/Homer	VRCCACGTGG	1	-0.008075	1	39	0.0294	1962.2	0.0417
HIF-1b(HLH)/T47D-HIF1b-ChIP-Seq(GSE59937)/Homer	RTACGTGC	1	-0.004497	1	60	0.0453	2893.8	0.0615
NRF(NRF)/Promoter/Homer	STGCGCATGCGC	1	-0.004128	1	2	0.0015	271.8	0.0058
NF1-halfsite(CTF)/LNCaP-NF1-ChIP-Seq(Unpublished)/Homer	YTGCCAAG	1	-0.003167	1	187	0.1411	7918.9	0.1683
YY1(Zf)/Promoter/Homer	CAAGATGGCGGC	1	-0.002828	1	1	0.0008	208.4	0.0044
AR-halfsite(NR)/LNCaP-AR-ChIP-Seq(GSE27824)/Homer	CCAGGAACAG	1	-0.002109	1	478	0.3608	18761.4	0.3987
HRE(HSF)/HepG2-HSF1-ChIP-Seq(GSE31477)/Homer	BSTTCTRGAABVTTCYAGAA	1	-0.001851	1	8	0.006	662	0.0141
HRE(HSF)/Striatum-HSF1-ChIP-Seq(GSE38000)/Homer	TTCTAGAABNTTCTA	1	-0.001758	1	15	0.0113	1018.3	0.0216
c-Myc(bHLH)/mES-cMyc-ChIP-Seq(GSE11431)/Homer	VVCCACGTGG	1	-0.000729	1	22	0.0166	1411.7	0.03
Max(bHLH)/K562-Max-ChIP-Seq(GSE31477)/Homer	RCCACGTGGYYN	1	-0.00016	1	32	0.0242	1985.7	0.0422
MITF(bHLH)/MastCells-MITF-ChIP-Seq(GSE48085)/Homer	RTCATGTGAC	1	-0.000146	1	61	0.046	3275.8	0.0696
BMAL1(bHLH)/Liver-Bmal1-ChIP-Seq(GSE39860)/Homer	GNCACGTG	1	-2.5e-05	1	137	0.1034	6600	0.1402
NPAS(bHLH)/Liver-NPAS-ChIP-Seq(GSE39860)/Homer	NVCACGTG	1	-1e-05	1	110	0.083	5595.9	0.1189
MNT(bHLH)/HepG2-MNT-ChIP-Seq(Encode)/Homer	DGCACACGTG	1	-7e-06	1	62	0.0468	3573.7	0.0759
DUX(Homeobox)/C2C12-Dux-ChIP-Seq(GSE87279)/Homer	BCWGATTCAATCAAN	1	0	1	0	0	18.4	0.0004
EBNA1(EBV-virus)/Raji-EBNA1-ChIP-Seq(GSE30709)/Homer	GGYAGCAYDTGCTDCCCNNN	1	0	1	0	0	55.5	0.0012
GFX(?)/Promoter/Homer	ATTCTCGCGAGA	1	0	1	0	0	6.8	0.0001
Pax7(Paired,Homeobox),longest/Myoblast-Pax7-ChIP-Seq(GSE25064)/Homer	NTAATTDGCYAATTANNWWD	1	0	1	0	0	86.1	0.0018
REST-NRSF(Zf)/Jurkat-NRSF-ChIP-Seq/Homer	GGMGCTGTCCATGGTGCTGA	1	0	1	0	0	32.1	0.0007
ZBTB33(Zf)/GM12878-ZBTB33-ChIP-Seq(GSE32465)/Homer	GGVTCTCGCGAGAAC	1	0	1	0	0	28.2	0.0006
ZFP3(Zf)/HEK293-ZFP3.GFP-ChIP-Seq(GSE58341)/Homer	GGGTTTTGAAGGATGARTAGGAGTT	1	0	1	0	0	10.1	0.0002
ZNF16(Zf)/HEK293-ZNF16.GFP-ChIP-Seq(GSE58341)/Homer	MACCTTCYATGGCTCCCTAKTGCCY	1	0	1	0	0	34.4	0.0007

## Sheet: Supplementary_Data_1g
HOMER motif enrichment analysis
FOXO1 shared peaks
Motif Name	Consensus	P-value	Log P-value	q-value (Benjamini)	# of Target Sequences with Motif(of 411)	% of Target Sequences with Motif	# of Background Sequences with Motif(of 47824)	% of Background Sequences with Motif
OCT4-SOX2-TCF-NANOG(POU,Homeobox,HMG)/mES-Oct4-ChIP-Seq(GSE11431)/Homer	ATTTGCATAACAATG	1e-51	-117.9	0	71	0.1727	707.8	0.0148
Sox3(HMG)/NPC-Sox3-ChIP-Seq(GSE33059)/Homer	CCWTTGTY	1e-42	-97.75	0	203	0.4939	9144.7	0.1916
FOXP1(Forkhead)/H9-FOXP1-ChIP-Seq(GSE31006)/Homer	NYYTGTTTACHN	1e-41	-95.52	0	92	0.2238	1861.7	0.039
Foxf1(Forkhead)/Lung-Foxf1-ChIP-Seq(GSE77951)/Homer	WWATRTAAACAN	1e-39	-90.81	0	125	0.3041	3787.1	0.0794
Foxo3(Forkhead)/U2OS-Foxo3-ChIP-Seq(E-MTAB-2701)/Homer	DGTAAACA	1e-39	-90.53	0	118	0.2871	3377.5	0.0708
FOXK1(Forkhead)/HEK293-FOXK1-ChIP-Seq(GSE51673)/Homer	NVWTGTTTAC	1e-39	-90.13	0	139	0.3382	4709	0.0987
Zic3(Zf)/mES-Zic3-ChIP-Seq(GSE37889)/Homer	GGCCYCCTGCTGDGH	1e-33	-77.82	0	86	0.2092	2026.1	0.0425
Sox2(HMG)/mES-Sox2-ChIP-Seq(GSE11431)/Homer	BCCATTGTTC	1e-31	-73.1	0	125	0.3041	4537.2	0.0951
FOXK2(Forkhead)/U2OS-FOXK2-ChIP-Seq(E-MTAB-2204)/Homer	SCHTGTTTACAT	1e-31	-71.6	0	96	0.2336	2768.1	0.058
Sox10(HMG)/SciaticNerve-Sox3-ChIP-Seq(GSE35132)/Homer	CCWTTGTYYB	1e-30	-70.49	0	172	0.4185	8266	0.1732
Zic2(Zf)/ESC-Zic2-ChIP-Seq(SRP197560)/Homer	CHCAGCRGGRGG	1e-28	-65.65	0	68	0.1655	1473.4	0.0309
Sox6(HMG)/Myotubes-Sox6-ChIP-Seq(GSE32627)/Homer	CCATTGTTNY	1e-28	-65.5	0	168	0.4088	8274.5	0.1734
Zic(Zf)/Cerebellum-ZIC1.2-ChIP-Seq(GSE60731)/Homer	CCTGCTGAGH	1e-28	-64.52	0	99	0.2409	3224.7	0.0676
FoxL2(Forkhead)/Ovary-FoxL2-ChIP-Seq(GSE60858)/Homer	WWTRTAAACAVG	1e-26	-60.97	0	102	0.2482	3572.2	0.0749
Sox17(HMG)/Endoderm-Sox17-ChIP-Seq(GSE61475)/Homer	CCATTGTTYB	1e-26	-60.93	0	100	0.2433	3444.7	0.0722
Unknown-ESC-element(?)/mES-Nanog-ChIP-Seq(GSE11724)/Homer	CACAGCAGGGGG	1e-25	-58.31	0	82	0.1995	2446.2	0.0513
Oct4(POU,Homeobox)/mES-Oct4-ChIP-Seq(GSE11431)/Homer	ATTTGCATAW	1e-24	-57.02	0	69	0.1679	1769.6	0.0371
Sox21(HMG)/ESC-SOX21-ChIP-Seq(GSE110505)/Homer	BCCWTTGTBYKV	1e-24	-56.88	0	172	0.4185	9269.6	0.1943
ERRg(NR)/Kidney-ESRRG-ChIP-Seq(GSE104905)/Homer	GTGACCTTGRVN	1e-24	-55.7	0	98	0.2384	3558.7	0.0746
Foxa2(Forkhead)/Liver-Foxa2-ChIP-Seq(GSE25694)/Homer	CYTGTTTACWYW	1e-23	-55.09	0	99	0.2409	3655.6	0.0766
Esrrb(NR)/mES-Esrrb-ChIP-Seq(GSE11431)/Homer	KTGACCTTGA	1e-23	-53.86	0	84	0.2044	2745.9	0.0575
Sox15(HMG)/CPA-Sox15-ChIP-Seq(GSE62909)/Homer	RAACAATGGN	1e-22	-52.16	0	122	0.2968	5477.5	0.1148
Sox4(HMG)/proB-Sox4-ChIP-Seq(GSE50066)/Homer	YCTTTGTTCC	1e-22	-51.2	0	106	0.2579	4349.7	0.0912
Foxo1(Forkhead)/RAW-Foxo1-ChIP-Seq(Fan_et_al.)/Homer	CTGTTTAC	1e-20	-47.38	0	164	0.399	9360.6	0.1962
FOXA1(Forkhead)/LNCAP-FOXA1-ChIP-Seq(GSE27824)/Homer	WAAGTAAACA	1e-17	-40.56	0	115	0.2798	5740.4	0.1203
Sox7(HMG)/ESC-Sox7-ChIP-Seq(GSE133899)/Homer	VVRRAACAATGG	1e-16	-37.06	0	49	0.1192	1365.4	0.0286
Sox9(HMG)/Limb-SOX9-ChIP-Seq(GSE73225)/Homer	AGGVNCCTTTGT	1e-16	-36.87	0	95	0.2311	4442.8	0.0931
FOXA1(Forkhead)/MCF7-FOXA1-ChIP-Seq(GSE26831)/Homer	WAAGTAAACA	1e-15	-34.74	0	96	0.2336	4674.7	0.098
Foxa3(Forkhead)/Liver-Foxa3-ChIP-Seq(GSE77670)/Homer	BSNTGTTTACWYWGN	1e-15	-34.61	0	48	0.1168	1399.4	0.0293
Nr5a2(NR)/Pancreas-LRH1-ChIP-Seq(GSE34295)/Homer	BTCAAGGTCA	1e-12	-29.11	0	68	0.1655	2965	0.0621
Oct6(POU,Homeobox)/NPC-Pou3f1-ChIP-Seq(GSE35496)/Homer	WATGCAAATGAG	1e-12	-28.99	0	47	0.1144	1571	0.0329
Brn1(POU,Homeobox)/NPC-Brn1-ChIP-Seq(GSE35496)/Homer	TATGCWAATBAV	1e-12	-28.55	0	39	0.0949	1125.2	0.0236
COUP-TFII(NR)/Artia-Nr2f2-ChIP-Seq(GSE46497)/Homer	AGRGGTCA	1e-11	-26.88	0	115	0.2798	6972.3	0.1461
EAR2(NR)/K562-NR2F6-ChIP-Seq(Encode)/Homer	NRBCARRGGTCA	1e-11	-26.06	0	96	0.2336	5408.7	0.1133
LEF1(HMG)/H1-LEF1-ChIP-Seq(GSE64758)/Homer	CCTTTGATST	1e-10	-24.65	0	69	0.1679	3353.8	0.0703
COUP-TFII(NR)/K562-NR2F1-ChIP-Seq(Encode)/Homer	GKBCARAGGTCA	1e-10	-24.25	0	102	0.2482	6106.5	0.128
Erra(NR)/HepG2-Erra-ChIP-Seq(GSE31477)/Homer	CAAAGGTCAG	1e-10	-23.78	0	137	0.3333	9375.6	0.1965
Nr5a2(NR)/mES-Nr5a2-ChIP-Seq(GSE19019)/Homer	BTCAAGGTCA	1e-10	-23.27	0	51	0.1241	2133.4	0.0447
FOXM1(Forkhead)/MCF7-FOXM1-ChIP-Seq(GSE72977)/Homer	TRTTTACTTW	1e-09	-22.07	0	86	0.2092	4954.8	0.1038
Oct11(POU,Homeobox)/NCIH1048-POU2F3-ChIP-seq(GSE115123)/Homer	GATTTGCATA	1e-09	-21.4	0	35	0.0852	1188.5	0.0249
SF1(NR)/H295R-Nr5a1-ChIP-Seq(GSE44220)/Homer	CAAGGHCANV	1e-09	-21.03	0	46	0.1119	1925.8	0.0404
HEB(bHLH)/mES-Heb-ChIP-Seq(GSE53233)/Homer	VCAGCTGBNN	1e-09	-20.83	0	114	0.2774	7589.2	0.159
E2A(bHLH)/proBcell-E2A-ChIP-Seq(GSE21978)/Homer	DNRCAGCTGY	1e-08	-20.52	0	94	0.2287	5813.6	0.1218
Isl1(Homeobox)/Neuron-Isl1-ChIP-Seq(GSE31456)/Homer	CTAATKGV	1e-08	-18.84	0	128	0.3114	9198.5	0.1928
Fox:Ebox(Forkhead,bHLH)/Panc1-Foxa2-ChIP-Seq(GSE47459)/Homer	NNNVCTGWGYAAACASN	1e-07	-18.32	0	79	0.1922	4750.7	0.0996
RARa(NR)/K562-RARa-ChIP-Seq(Encode)/Homer	TTGAMCTTTG	1e-07	-17.14	0	162	0.3942	12906.9	0.2705
Tcf7(HMG)/GM12878-TCF7-ChIP-Seq(Encode)/Homer	CTTTGATGTGSB	1e-07	-16.99	0	37	0.09	1555.1	0.0326
ETV1(ETS)/GIST48-ETV1-ChIP-Seq(GSE22441)/Homer	AACCGGAAGT	1e-07	-16.25	0	93	0.2263	6252.5	0.131
Lhx1(Homeobox)/EmbryoCarcinoma-Lhx1-ChIP-Seq(GSE70957)/Homer	NNYTAATTAR	1e-07	-16.15	0	79	0.1922	5001.9	0.1048
DLX2(Homeobox)/BasalGanglia-Dlx2-ChIP-seq(GSE124936)/Homer	NNNTAATTAS	1e-06	-14.33	0	96	0.2336	6808.2	0.1427
Nkx6.1(Homeobox)/Islet-Nkx6.1-ChIP-Seq(GSE40975)/Homer	GKTAATGR	1e-06	-14.21	0	146	0.3552	11794.1	0.2472
En1(Homeobox)/SUM149-EN1-ChIP-Seq(GSE120957)/Homer	NDCTAATTAS	1e-06	-13.94	0	111	0.2701	8315.7	0.1743
FoxD3(forkhead)/ZebrafishEmbryo-Foxd3.biotin-ChIP-seq(GSE106676)/Homer	TGTTTAYTTAGC	1e-05	-13.77	0	68	0.1655	4322.2	0.0906
TEAD1(TEAD)/HepG2-TEAD1-ChIP-Seq(Encode)/Homer	CYRCATTCCA	1e-05	-13.06	0	67	0.163	4323.4	0.0906
SCL(bHLH)/HPC7-Scl-ChIP-Seq(GSE13511)/Homer	AVCAGCTG	1e-05	-12.42	0	219	0.5328	20144.8	0.4222
E2A(bHLH),near_PU.1/Bcell-PU.1-ChIP-Seq(GSE21512)/Homer	NVCACCTGBN	1e-05	-12.3	0	80	0.1946	5612.7	0.1176
Lhx3(Homeobox)/Neuron-Lhx3-ChIP-Seq(GSE31456)/Homer	ADBTAATTAR	1e-05	-12.18	0	100	0.2433	7542.6	0.1581
DLX5(Homeobox)/BasalGanglia-Dlx5-ChIP-seq(GSE124936)/Homer	SSTAATTA	1e-05	-11.94	0	55	0.1338	3411.2	0.0715
Ptf1a(bHLH)/Panc1-Ptf1a-ChIP-Seq(GSE47459)/Homer	ACAGCTGTTN	1e-05	-11.8	0.0001	133	0.3236	10934.1	0.2291
GABPA(ETS)/Jurkat-GABPa-ChIP-Seq(GSE17954)/Homer	RACCGGAAGT	1e-05	-11.78	0.0001	61	0.1484	3956.7	0.0829
Zfp281(Zf)/ES-Zfp281-ChIP-Seq(GSE81042)/Homer	CCCCTCCCCCAC	0.0001	-11.51	0.0001	26	0.0633	1144.7	0.024
ERG(ETS)/VCaP-ERG-ChIP-Seq(GSE14097)/Homer	ACAGGAAGTG	0.0001	-11.42	0.0001	101	0.2457	7776.7	0.163
Oct4:Sox17(POU,Homeobox,HMG)/F9-Sox17-ChIP-Seq(GSE44553)/Homer	CCATTGTATGCAAAT	0.0001	-11.2	0.0001	17	0.0414	571.2	0.012
Lhx2(Homeobox)/HFSC-Lhx2-ChIP-Seq(GSE48068)/Homer	TAATTAGN	0.0001	-11.2	0.0001	67	0.163	4576.1	0.0959
GLIS3(Zf)/Thyroid-Glis3.GFP-ChIP-Seq(GSE103297)/Homer	CTCCCTGGGAGGCCN	0.0001	-11.01	0.0001	70	0.1703	4880.6	0.1023
Ascl1(bHLH)/NeuralTubes-Ascl1-ChIP-Seq(GSE55840)/Homer	NNVVCAGCTGBN	0.0001	-10.66	0.0002	83	0.2019	6160.8	0.1291
ELF1(ETS)/Jurkat-ELF1-ChIP-Seq(SRA014231)/Homer	AVCCGGAAGT	0.0001	-10.43	0.0002	33	0.0803	1751.4	0.0367
ETV4(ETS)/HepG2-ETV4-ChIP-Seq(ENCODE)/Homer	ACCGGAAGTG	0.0001	-10.32	0.0002	66	0.1606	4615.8	0.0967
Etv2(ETS)/ES-ER71-ChIP-Seq(GSE59402)/Homer	NNAYTTCCTGHN	0.0001	-10.25	0.0002	62	0.1509	4257.5	0.0892
EHF(ETS)/LoVo-EHF-ChIP-Seq(GSE49402)/Homer	AVCAGGAAGT	0.0001	-10.12	0.0003	83	0.2019	6256.1	0.1311
TEAD(TEA)/Fibroblast-PU.1-ChIP-Seq(Unpublished)/Homer	YCWGGAATGY	0.0001	-10.11	0.0003	48	0.1168	3029.5	0.0635
Oct2(POU,Homeobox)/Bcell-Oct2-ChIP-Seq(GSE21512)/Homer	ATATGCAAAT	0.0001	-10.08	0.0003	23	0.056	1029.6	0.0216
THRb(NR)/Liver-NR1A2-ChIP-Seq(GSE52613)/Homer	TRAGGTCA	0.0001	-10.01	0.0003	196	0.4769	18168.5	0.3807
Nanog(Homeobox)/mES-Nanog-ChIP-Seq(GSE11724)/Homer	RGCCATTAAC	0.0001	-9.874	0.0003	203	0.4939	18994.6	0.3981
TEAD3(TEA)/HepG2-TEAD3-ChIP-Seq(Encode)/Homer	TRCATTCCAG	0.0001	-9.865	0.0003	69	0.1679	4965.4	0.1041
RARg(NR)/ES-RARg-ChIP-Seq(GSE30538)/Homer	AGGTCAAGGTCA	0.0001	-9.836	0.0003	8	0.0195	148.2	0.0031
RAR:RXR(NR),DR0/ES-RAR-ChIP-Seq(GSE56893)/Homer	AGGTCAAGGTCA	0.0001	-9.695	0.0004	14	0.0341	460.8	0.0097
Tcf12(bHLH)/GM12878-Tcf12-ChIP-Seq(GSE32465)/Homer	VCAGCTGYTG	0.0001	-9.643	0.0004	58	0.1411	3982.1	0.0834
Ascl2(bHLH)/ESC-Ascl2-ChIP-Seq(GSE97712)/Homer	SSRGCAGCTGCH	0.0001	-9.602	0.0004	62	0.1509	4355.8	0.0913
Maz(Zf)/HepG2-Maz-ChIP-Seq(GSE31477)/Homer	GGGGGGGG	0.0001	-9.508	0.0004	75	0.1825	5594.9	0.1172
Sp5(Zf)/mES-Sp5.Flag-ChIP-Seq(GSE72989)/Homer	RGKGGGCGGAGC	0.0001	-9.388	0.0005	48	0.1168	3121.1	0.0654
Snail1(Zf)/LS174T-SNAIL1.HA-ChIP-Seq(GSE127183)/Homer	TRCACCTGCY	0.001	-9.19	0.0005	49	0.1192	3236.2	0.0678
DLX1(Homeobox)/BasalGanglia-Dlx1-ChIP-seq(GSE124936)/Homer	NSNNTAATTA	0.001	-9.132	0.0006	79	0.1922	6048.9	0.1268
TR4(NR),DR1/Hela-TR4-ChIP-Seq(GSE24685)/Homer	GAGGTCAAAGGTCA	0.001	-9.125	0.0006	13	0.0316	426.4	0.0089
EWS:ERG-fusion(ETS)/CADO_ES1-EWS:ERG-ChIP-Seq(SRA014231)/Homer	ATTTCCTGTN	0.001	-9.101	0.0006	52	0.1265	3517.9	0.0737
ELF3(ETS)/PDAC-ELF3-ChIP-Seq(GSE64557)/Homer	ANCAGGAAGT	0.001	-8.99	0.0006	52	0.1265	3533.6	0.0741
ELF5(ETS)/T47D-ELF5-ChIP-Seq(GSE30407)/Homer	ACVAGGAAGT	0.001	-8.884	0.0007	50	0.1217	3368	0.0706
TEAD2(TEA)/Py2T-Tead2-ChIP-Seq(GSE55709)/Homer	CCWGGAATGY	0.001	-8.857	0.0007	37	0.09	2237.2	0.0469
ZEB1(Zf)/PDAC-ZEB1-ChIP-Seq(GSE64557)/Homer	VCAGGTRDRY	0.001	-8.837	0.0007	89	0.2165	7089.9	0.1486
Elf4(ETS)/BMDM-Elf4-ChIP-Seq(GSE88699)/Homer	ACTTCCKGKT	0.001	-8.812	0.0007	64	0.1557	4669.5	0.0979
KLF1(Zf)/HUDEP2-KLF1-CutnRun(GSE136251)/Homer	VDGGGYGGGGCY	0.001	-8.601	0.0009	43	0.1046	2785.5	0.0584
KLF6(Zf)/PDAC-KLF6-ChIP-Seq(GSE64557)/Homer	MKGGGYGTGGCC	0.001	-8.542	0.0009	49	0.1192	3327.7	0.0697
Slug(Zf)/Mesoderm-Snai2-ChIP-Seq(GSE61475)/Homer	SNGCACCTGCHS	0.001	-8.457	0.001	33	0.0803	1947.8	0.0408
Bcl6(Zf)/Liver-Bcl6-ChIP-Seq(GSE31578)/Homer	NNNCTTTCCAGGAAA	0.001	-8.391	0.0011	83	0.2019	6585.7	0.138
Tcf3(HMG)/mES-Tcf3-ChIP-Seq(GSE11724)/Homer	ASWTCAAAGG	0.001	-8.321	0.0011	23	0.056	1162.1	0.0244
Nur77(NR)/K562-NR4A1-ChIP-Seq(GSE31363)/Homer	TGACCTTTNCNT	0.001	-8.21	0.0012	18	0.0438	803.6	0.0168
KLF5(Zf)/LoVo-KLF5-ChIP-Seq(GSE49402)/Homer	DGGGYGKGGC	0.001	-8.027	0.0015	58	0.1411	4237.2	0.0888
TEAD4(TEA)/Tropoblast-Tead4-ChIP-Seq(GSE37350)/Homer	CCWGGAATGY	0.001	-8.017	0.0015	52	0.1265	3680.9	0.0771
Dlx3(Homeobox)/Kerainocytes-Dlx3-ChIP-Seq(GSE89884)/Homer	NDGTAATTAC	0.001	-7.553	0.0023	42	0.1022	2840.2	0.0595
ETS1(ETS)/Jurkat-ETS1-ChIP-Seq(GSE17954)/Homer	ACAGGAAGTG	0.001	-7.151	0.0034	59	0.1436	4488.6	0.0941
KLF14(Zf)/HEK293-KLF14.GFP-ChIP-Seq(GSE58341)/Homer	RGKGGGCGKGGC	0.001	-7.043	0.0038	76	0.1849	6175.2	0.1294
Twist(bHLH)/HMLE-TWIST1-ChIP-Seq(Chang_et_al)/Homer	VCAKCTGGNNNCCAGMTGBN	0.001	-6.986	0.004	12	0.0292	469.9	0.0098
Hoxd11(Homeobox)/ChickenMSG-Hoxd11.Flag-ChIP-Seq(GSE86088)/Homer	VGCCATAAAA	0.01	-6.756	0.005	124	0.3017	11221.1	0.2351
SPDEF(ETS)/VCaP-SPDEF-ChIP-Seq(SRA014231)/Homer	ASWTCCTGBT	0.01	-6.697	0.0052	60	0.146	4672.8	0.0979
LHX9(Homeobox)/Hct116-LHX9.V5-ChIP-Seq(GSE116822)/Homer	NGCTAATTAG	0.01	-6.45	0.0066	75	0.1825	6209.8	0.1301
OCT:OCT-short(POU,Homeobox)/NPC-OCT6-ChIP-Seq(GSE43916)/Homer	ATGCATWATGCATRW	0.01	-6.34	0.0073	38	0.0925	2659.6	0.0557
NFE2L2(bZIP)/HepG2-NFE2L2-ChIP-Seq(Encode)/Homer	AWWWTGCTGAGTCAT	0.01	-6.326	0.0074	6	0.0146	145.5	0.003
ZEB2(Zf)/SNU398-ZEB2-ChIP-Seq(GSE103048)/Homer	GNMCAGGTGTGC	0.01	-6.305	0.0074	49	0.1192	3690.7	0.0773
WT1(Zf)/Kidney-WT1-ChIP-Seq(GSE90016)/Homer	MCTCCCMCRCAB	0.01	-6.23	0.008	31	0.0754	2047.5	0.0429
Sp2(Zf)/HEK293-Sp2.eGFP-ChIP-Seq(Encode)/Homer	YGGCCCCGCCCC	0.01	-6.203	0.0081	64	0.1557	5167.7	0.1083
RAR:RXR(NR),DR5/ES-RAR-ChIP-Seq(GSE56893)/Homer	RGGTCADNNAGAGGTCAV	0.01	-6.175	0.0082	5	0.0122	102.4	0.0021
Tcf21(bHLH)/ArterySmoothMuscle-Tcf21-ChIP-Seq(GSE61369)/Homer	NAACAGCTGG	0.01	-6.14	0.0085	51	0.1241	3912.2	0.082
Foxh1(Forkhead)/hESC-FOXH1-ChIP-Seq(GSE29422)/Homer	NNTGTGGATTSS	0.01	-5.919	0.0105	34	0.0827	2360	0.0495
Elk4(ETS)/Hela-Elk4-ChIP-Seq(GSE31477)/Homer	NRYTTCCGGY	0.01	-5.861	0.011	28	0.0681	1833.4	0.0384
HLF(bZIP)/HSC-HLF.Flag-ChIP-Seq(GSE69817)/Homer	RTTATGYAAB	0.01	-5.791	0.0117	43	0.1046	3215.2	0.0674
EBF1(EBF)/Near-E2A-ChIP-Seq(GSE21512)/Homer	GTCCCCWGGGGA	0.01	-5.763	0.0119	54	0.1314	4278.8	0.0897
Klf4(Zf)/mES-Klf4-ChIP-Seq(GSE11431)/Homer	GCCACACCCA	0.01	-5.743	0.0121	20	0.0487	1166.6	0.0244
EKLF(Zf)/Erythrocyte-Klf1-ChIP-Seq(GSE20478)/Homer	NWGGGTGTGGCY	0.01	-5.689	0.0126	14	0.0341	697.6	0.0146
Fli1(ETS)/CD8-FLI-ChIP-Seq(GSE20898)/Homer	NRYTTCCGGH	0.01	-5.588	0.0138	57	0.1387	4610.8	0.0966
ETS(ETS)/Promoter/Homer	AACCGGAAGT	0.01	-5.366	0.0171	19	0.0462	1124.4	0.0236
Pit1(Homeobox)/GCrat-Pit1-ChIP-Seq(GSE58009)/Homer	ATGMATATDC	0.01	-5.35	0.0173	47	0.1144	3682.4	0.0772
PPARa(NR),DR1/Liver-Ppara-ChIP-Seq(GSE47954)/Homer	VNAGGKCAAAGGTCA	0.01	-5.342	0.0173	60	0.146	4964	0.104
TCFL2(HMG)/K562-TCF7L2-ChIP-Seq(GSE29196)/Homer	ACWTCAAAGG	0.01	-5.313	0.0176	9	0.0219	365.7	0.0077
ZNF7(Zf)/HepG2-ZNF7.Flag-ChIP-Seq(Encode)/Homer	CTGCCWVCTTTTRTA	0.01	-5.201	0.0195	33	0.0803	2382.3	0.0499
PRDM14(Zf)/H1-PRDM14-ChIP-Seq(GSE22767)/Homer	RGGTCTCTAACY	0.01	-5.201	0.0195	21	0.0511	1311.8	0.0275
MyoG(bHLH)/C2C12-MyoG-ChIP-Seq(GSE36024)/Homer	AACAGCTG	0.01	-5.177	0.0197	54	0.1314	4405.1	0.0923
EWS:FLI1-fusion(ETS)/SK_N_MC-EWS:FLI1-ChIP-Seq(SRA014231)/Homer	VACAGGAAAT	0.01	-5.159	0.0199	35	0.0852	2575.9	0.054
MyoD(bHLH)/Myotube-MyoD-ChIP-Seq(GSE21614)/Homer	RRCAGCTGYTSY	0.01	-5.129	0.0204	41	0.0998	3148.8	0.066
RUNX(Runt)/HPC7-Runx1-ChIP-Seq(GSE22178)/Homer	SAAACCACAG	0.01	-5.121	0.0204	38	0.0925	2864	0.06
Elk1(ETS)/Hela-Elk1-ChIP-Seq(GSE31477)/Homer	HACTTCCGGY	0.01	-5.119	0.0204	27	0.0657	1848.8	0.0387
Pdx1(Homeobox)/Islet-Pdx1-ChIP-Seq(SRA008281)/Homer	YCATYAATCA	0.01	-4.888	0.0253	47	0.1144	3779.9	0.0792
Myf5(bHLH)/GM-Myf5-ChIP-Seq(GSE24852)/Homer	BAACAGCTGT	0.01	-4.746	0.029	38	0.0925	2935.5	0.0615
Klf9(Zf)/GBM-Klf9-ChIP-Seq(GSE62211)/Homer	GCCACRCCCACY	0.01	-4.737	0.029	18	0.0438	1111.1	0.0233
FXR(NR),IR1/Liver-FXR-ChIP-Seq(Chong_et_al.)/Homer	AGGTCANTGACCTB	0.01	-4.732	0.029	21	0.0511	1370.8	0.0287
Ap4(bHLH)/AML-Tfap4-ChIP-Seq(GSE45738)/Homer	NAHCAGCTGD	0.01	-4.73	0.029	59	0.1436	5013.2	0.1051
ETS:RUNX(ETS,Runt)/Jurkat-RUNX1-ChIP-Seq(GSE17954)/Homer	RCAGGATGTGGT	0.01	-4.676	0.0301	7	0.017	269	0.0056
KLF3(Zf)/MEF-Klf3-ChIP-Seq(GSE44748)/Homer	NRGCCCCRCCCHBNN	0.01	-4.65	0.0307	22	0.0535	1469.8	0.0308
BHLHA15(bHLH)/NIH3T3-BHLHB8.HA-ChIP-Seq(GSE119782)/Homer	NAMCAGCTGK	0.1	-4.508	0.0351	65	0.1582	5684.8	0.1191
ZKSCAN1(Zf)/HepG2-ZKSCAN1-ChIP-Seq(Encode)/Homer	GCACAYAGTAGGKCY	0.1	-4.496	0.0353	4	0.0097	99	0.0021
Olig2(bHLH)/Neuron-Olig2-ChIP-Seq(GSE30882)/Homer	RCCATMTGTT	0.1	-4.466	0.0361	91	0.2214	8418.8	0.1764
AP-2gamma(AP2)/MCF7-TFAP2C-ChIP-Seq(GSE21234)/Homer	SCCTSAGGSCAW	0.1	-4.464	0.0361	46	0.1119	3775.3	0.0791
Hoxa11(Homeobox)/ChickenMSG-Hoxa11.Flag-ChIP-Seq(GSE86088)/Homer	TTTTATGGCM	0.1	-4.463	0.0361	115	0.2798	11000.5	0.2305
Mef2d(MADS)/Retina-Mef2d-ChIP-Seq(GSE61391)/Homer	GCTATTTTTAGC	0.1	-4.454	0.0361	12	0.0292	648.7	0.0136
Nkx3.1(Homeobox)/LNCaP-Nkx3.1-ChIP-Seq(GSE28264)/Homer	AAGCACTTAA	0.1	-4.399	0.0376	105	0.2555	9941.6	0.2083
TRPS1(Zf)/MCF7-TRPS1-ChIP-Seq(GSE107013)/Homer	AGATAAGANN	0.1	-4.139	0.0483	95	0.2311	8958.5	0.1877
GATA3(Zf)/iTreg-Gata3-ChIP-Seq(GSE20898)/Homer	AGATAASR	0.1	-3.986	0.056	71	0.1727	6462.5	0.1354
Bapx1(Homeobox)/VertebralCol-Bapx1-ChIP-Seq(GSE36672)/Homer	TTRAGTGSYK	0.1	-3.945	0.0579	94	0.2287	8921	0.1869
Hoxa13(Homeobox)/ChickenMSG-Hoxa13.Flag-ChIP-Seq(GSE86088)/Homer	CYHATAAAAN	0.1	-3.92	0.059	121	0.2944	11868.7	0.2487
HOXB13(Homeobox)/ProstateTumor-HOXB13-ChIP-Seq(GSE56288)/Homer	TTTTATKRGG	0.1	-3.831	0.0641	52	0.1265	4539.8	0.0951
PU.1(ETS)/ThioMac-PU.1-ChIP-Seq(GSE21512)/Homer	AGAGGAAGTG	0.1	-3.811	0.0649	28	0.0681	2159.5	0.0453
Pitx1:Ebox(Homeobox,bHLH)/Hindlimb-Pitx1-ChIP-Seq(GSE41591)/Homer	YTAATTRAWWCCAGATGT	0.1	-3.792	0.0657	12	0.0292	713.2	0.0149
Sp1(Zf)/Promoter/Homer	GGCCCCGCCCCC	0.1	-3.762	0.0672	8	0.0195	397.4	0.0083
Ets1-distal(ETS)/CD4+-PolII-ChIP-Seq(Barski_et_al.)/Homer	MACAGGAAGT	0.1	-3.612	0.0776	21	0.0511	1535.3	0.0322
RUNX2(Runt)/PCa-RUNX2-ChIP-Seq(GSE33889)/Homer	NWAACCACADNN	0.1	-3.529	0.0838	41	0.0998	3502.2	0.0734
Hnf6b(Homeobox)/LNCaP-Hnf6b-ChIP-Seq(GSE106305)/Homer	TATTGAYY	0.1	-3.467	0.0886	41	0.0998	3518.7	0.0737
Barx1(Homeobox)/Stomach-Barx1.3xFlag-ChIP-Seq(GSE69483)/Homer	AAACMATTAN	0.1	-3.436	0.0908	28	0.0681	2234.7	0.0468
STAT6(Stat)/CD4-Stat6-ChIP-Seq(GSE22104)/Homer	ABTTCYYRRGAA	0.1	-3.383	0.0952	32	0.0779	2638.5	0.0553
STAT6(Stat)/Macrophage-Stat6-ChIP-Seq(GSE38377)/Homer	TTCCKNAGAA	0.1	-3.365	0.0962	32	0.0779	2642.5	0.0554
Twist2(bHLH)/Myoblast-Twist2.Ty1-ChIP-Seq(GSE127998)/Homer	MCAGCTGBYH	0.1	-3.356	0.0965	76	0.1849	7208.4	0.1511
Hoxd13(Homeobox)/ChickenMSG-Hoxd13.Flag-ChIP-Seq(GSE86088)/Homer	NCYAATAAAA	0.1	-3.259	0.1057	75	0.1825	7137.3	0.1496
MYNN(Zf)/HEK293-MYNN.eGFP-ChIP-Seq(Encode)/Homer	TTCAAAWTAAAAGTC	0.1	-3.219	0.1093	16	0.0389	1137.6	0.0238
RXR(NR),DR1/3T3L1-RXR-ChIP-Seq(GSE13511)/Homer	TAGGGCAAAGGTCA	0.1	-3.056	0.1279	55	0.1338	5086.2	0.1066
Hoxd10(Homeobox)/ChickenMSG-Hoxd10.Flag-ChIP-Seq(GSE86088)/Homer	GGCMATGAAA	0.1	-2.99	0.1357	54	0.1314	5003.9	0.1049
NFAT:AP1(RHD,bZIP)/Jurkat-NFATC1-ChIP-Seq(Jolma_et_al.)/Homer	SARTGGAAAAWRTGAGTCAB	0.1	-2.951	0.1403	10	0.0243	638.5	0.0134
Nkx2.1(Homeobox)/LungAC-Nkx2.1-ChIP-Seq(GSE43252)/Homer	RSCACTYRAG	0.1	-2.933	0.142	122	0.2968	12425.8	0.2604
PPARE(NR),DR1/3T3L1-Pparg-ChIP-Seq(GSE13511)/Homer	TGACCTTTGCCCCA	0.1	-2.928	0.142	47	0.1144	4290.5	0.0899
Hoxb4(Homeobox)/ES-Hoxb4-ChIP-Seq(GSE34014)/Homer	TGATTRATGGCY	0.1	-2.914	0.1429	11	0.0268	730	0.0153
Tcfcp2l1(CP2)/mES-Tcfcp2l1-ChIP-Seq(GSE11431)/Homer	NRAACCRGTTYRAACCRGYT	0.1	-2.881	0.1469	9	0.0219	560.1	0.0117
p53(p53)/mES-cMyc-ChIP-Seq(GSE11431)/Homer	ACATGCCCGGGCAT	0.1	-2.844	0.1515	2	0.0049	45.6	0.001
ZNF467(Zf)/HEK293-ZNF467.GFP-ChIP-Seq(GSE58341)/Homer	TGGGGAAGGGCM	0.1	-2.841	0.1515	42	0.1022	3797	0.0796
ZNF669(Zf)/HEK293-ZNF669.GFP-ChIP-Seq(GSE58341)/Homer	GARTGGTCATCGCCC	0.1	-2.833	0.1515	4	0.0097	168.4	0.0035
RUNX1(Runt)/Jurkat-RUNX1-ChIP-Seq(GSE29180)/Homer	AAACCACARM	0.1	-2.786	0.1577	49	0.1192	4546.9	0.0953
CEBP:AP1(bZIP)/ThioMac-CEBPb-ChIP-Seq(GSE21512)/Homer	DRTGTTGCAA	0.1	-2.761	0.1608	37	0.09	3304.2	0.0692
Zac1(Zf)/Neuro2A-Plagl1-ChIP-Seq(GSE75942)/Homer	HAWGRGGCCM	0.1	-2.723	0.1661	109	0.2652	11085.4	0.2323
TCF4(bHLH)/SHSY5Y-TCF4-ChIP-Seq(GSE96915)/Homer	SMCATCTGKH	0.1	-2.704	0.1682	65	0.1582	6279.9	0.1316
AMYB(HTH)/Testes-AMYB-ChIP-Seq(GSE44588)/Homer	TGGCAGTTGG	0.1	-2.703	0.1682	73	0.1776	7143.6	0.1497
ZNF382(Zf)/HEK293-ZNF382.GFP-ChIP-Seq(GSE58341)/Homer	GNCTGTASTRNTGBCTCHTT	0.1	-2.692	0.1683	3	0.0073	108.2	0.0023
Hoxa9(Homeobox)/ChickenMSG-Hoxa9.Flag-ChIP-Seq(GSE86088)/Homer	RGCAATNAAA	0.1	-2.684	0.1689	124	0.3017	12777.6	0.2678
Pitx1(Homeobox)/Chicken-Pitx1-ChIP-Seq(GSE38910)/Homer	TAATCCCN	0.1	-2.681	0.1689	189	0.4599	20153.8	0.4223
Nkx2.5(Homeobox)/HL1-Nkx2.5.biotin-ChIP-Seq(GSE21529)/Homer	RRSCACTYAA	0.1	-2.658	0.1714	96	0.2336	9679.1	0.2028
IRF3(IRF)/BMDM-Irf3-ChIP-Seq(GSE67343)/Homer	AGTTTCAKTTTC	0.1	-2.655	0.1714	19	0.0462	1520.4	0.0319
Gata4(Zf)/Heart-Gata4-ChIP-Seq(GSE35151)/Homer	NBWGATAAGR	0.1	-2.642	0.1721	45	0.1095	4174.7	0.0875
Gfi1b(Zf)/HPC7-Gfi1b-ChIP-Seq(GSE22178)/Homer	MAATCACTGC	0.1	-2.633	0.1729	30	0.073	2623.4	0.055
GRHL2(CP2)/HBE-GRHL2-ChIP-Seq(GSE46194)/Homer	AAACYKGTTWDACMRGTTTB	0.1	-2.592	0.1791	19	0.0462	1533.8	0.0321
AP-2alpha(AP2)/Hela-AP2alpha-ChIP-Seq(GSE31477)/Homer	ATGCCCTGAGGC	0.1	-2.589	0.1791	31	0.0754	2737.4	0.0574
Gata6(Zf)/HUG1N-GATA6-ChIP-Seq(GSE51936)/Homer	YCTTATCTBN	0.1	-2.553	0.1842	41	0.0998	3784.8	0.0793
GATA(Zf),IR4/iTreg-Gata3-ChIP-Seq(GSE20898)/Homer	NAGATWNBNATCTNN	0.1	-2.536	0.1863	5	0.0122	263.5	0.0055
Gata2(Zf)/K562-GATA2-ChIP-Seq(GSE18829)/Homer	BBCTTATCTS	0.1	-2.396	0.2132	30	0.073	2689.8	0.0564
PRDM15(Zf)/ESC-Prdm15-ChIP-Seq(GSE73694)/Homer	YCCDNTCCAGGTTTT	0.1	-2.349	0.2223	47	0.1144	4490.3	0.0941
ZNF416(Zf)/HEK293-ZNF416.GFP-ChIP-Seq(GSE58341)/Homer	WDNCTGGGCA	0.1	-2.335	0.2242	58	0.1411	5676.1	0.1189
CUX1(Homeobox)/K562-CUX1-ChIP-Seq(GSE92882)/Homer	TATCGATNAN	0.1	-2.316	0.2274	28	0.0681	2506.2	0.0525
MYB(HTH)/ERMYB-Myb-ChIPSeq(GSE22095)/Homer	GGCVGTTR	1	-2.235	0.2452	78	0.1898	7904.4	0.1656
NeuroG2(bHLH)/Fibroblast-NeuroG2-ChIP-Seq(GSE75910)/Homer	ACCATCTGTT	1	-2.23	0.2452	66	0.1606	6591.6	0.1381
EBF2(EBF)/BrownAdipose-EBF2-ChIP-Seq(GSE97114)/Homer	NABTCCCWDGGGAVH	1	-2.136	0.268	42	0.1022	4037.9	0.0846
NFkB-p50,p52(RHD)/Monocyte-p50-ChIP-Chip(Schreiber_et_al.)/Homer	GGGGGAATCCCC	1	-2.123	0.2701	5	0.0122	300.9	0.0063
Hand2(bHLH)/Mesoderm-Hand2-ChIP-Seq(GSE61475)/Homer	TGACANARRCCAGRC	1	-2.101	0.2748	23	0.056	2052.4	0.043
Gli2(Zf)/GM2-Gli2-ChIP-Chip(GSE112702)/Homer	YSTGGGTGGTCT	1	-2.095	0.2748	11	0.0268	853.1	0.0179
ZNF41(Zf)/HEK293-ZNF41.GFP-ChIP-Seq(GSE58341)/Homer	CCTCATGGTGYCYTWYTCCCTTGTG	1	-2.03	0.2919	2	0.0049	73.1	0.0015
CTCF(Zf)/CD4+-CTCF-ChIP-Seq(Barski_et_al.)/Homer	AYAGTGCCMYCTRGTGGCCA	1	-2.024	0.2922	6	0.0146	398.6	0.0084
NeuroD1(bHLH)/Islet-NeuroD1-ChIP-Seq(GSE30298)/Homer	GCCATCTGTT	1	-2.003	0.2969	34	0.0827	3234.5	0.0678
NFAT(RHD)/Jurkat-NFATC1-ChIP-Seq(Jolma_et_al.)/Homer	ATTTTCCATT	1	-1.98	0.3023	40	0.0973	3883.1	0.0814
MafA(bZIP)/Islet-MafA-ChIP-Seq(GSE30298)/Homer	TGCTGACTCA	1	-1.966	0.3049	34	0.0827	3247.9	0.0681
PAX3:FKHR-fusion(Paired,Homeobox)/Rh4-PAX3:FKHR-ChIP-Seq(GSE19063)/Homer	ACCRTGACTAATTNN	1	-1.952	0.3077	9	0.0219	686.4	0.0144
PRDM1(Zf)/Hela-PRDM1-ChIP-Seq(GSE31477)/Homer	ACTTTCACTTTC	1	-1.927	0.314	27	0.0657	2520.9	0.0528
MITF(bHLH)/MastCells-MITF-ChIP-Seq(GSE48085)/Homer	RTCATGTGAC	1	-1.906	0.319	34	0.0827	3269.9	0.0685
HOXA1(Homeobox)/mES-Hoxa1-ChIP-Seq(SRP084292)/Homer	TGATKGATGR	1	-1.9	0.3195	11	0.0268	889.7	0.0186
PGR(NR)/EndoStromal-PGR-ChIP-Seq(GSE69539)/Homer	AAGAACATWHTGTTC	1	-1.893	0.3203	12	0.0292	990	0.0207
OCT:OCT(POU,Homeobox)/NPC-Brn1-ChIP-Seq(GSE35496)/Homer	ATGAATATTCATGAG	1	-1.891	0.3203	1	0.0024	19.8	0.0004
MafK(bZIP)/C2C12-MafK-ChIP-Seq(GSE36030)/Homer	GCTGASTCAGCA	1	-1.885	0.3203	10	0.0243	794.1	0.0166
HNF6(Homeobox)/Liver-Hnf6-ChIP-Seq(ERP000394)/Homer	NTATYGATCH	1	-1.885	0.3203	22	0.0535	2010.3	0.0421
Hoxd12(Homeobox)/ChickenMSG-Hoxd12.Flag-ChIP-Seq(GSE86088)/Homer	HDGYAATGAAAN	1	-1.85	0.328	78	0.1898	8109	0.1699
AP-1(bZIP)/ThioMac-PU.1-ChIP-Seq(GSE21512)/Homer	VTGACTCATC	1	-1.842	0.3289	27	0.0657	2548.6	0.0534
Mef2c(MADS)/GM12878-Mef2c-ChIP-Seq(GSE32465)/Homer	DCYAAAAATAGM	1	-1.823	0.3336	18	0.0438	1613.9	0.0338
NFkB-p65-Rel(RHD)/ThioMac-LPS-Expression(GSE23622)/Homer	GGAAATTCCC	1	-1.805	0.3382	4	0.0097	246.4	0.0052
BORIS(Zf)/K562-CTCFL-ChIP-Seq(GSE32465)/Homer	CNNBRGCGCCCCCTGSTGGC	1	-1.801	0.3382	7	0.017	520.2	0.0109
ZNF317(Zf)/HEK293-ZNF317.GFP-ChIP-Seq(GSE58341)/Homer	GTCWGCTGTYYCTCT	1	-1.775	0.3451	5	0.0122	338.6	0.0071
OCT:OCT(POU,Homeobox)/NPC-OCT6-ChIP-Seq(GSE43916)/Homer	YATGCATATRCATRT	1	-1.775	0.3451	4	0.0097	249.3	0.0052
BMYB(HTH)/Hela-BMYB-ChIP-Seq(GSE27030)/Homer	NHAACBGYYV	1	-1.759	0.3476	69	0.1679	7160.9	0.1501
STAT5(Stat)/mCD4+-Stat5-ChIP-Seq(GSE12346)/Homer	RTTTCTNAGAAA	1	-1.752	0.3485	17	0.0414	1529.7	0.0321
Bcl11a(Zf)/HSPC-BCL11A-ChIP-Seq(GSE104676)/Homer	TYTGACCASWRG	1	-1.743	0.3499	30	0.073	2902.5	0.0608
Nkx2.2(Homeobox)/NPC-Nkx2.2-ChIP-Seq(GSE61673)/Homer	BTBRAGTGSN	1	-1.722	0.3558	80	0.1946	8407.7	0.1762
Tbx5(T-box)/HL1-Tbx5.biotin-ChIP-Seq(GSE21529)/Homer	AGGTGTCA	1	-1.705	0.3601	132	0.3212	14289.3	0.2994
CEBP(bZIP)/ThioMac-CEBPb-ChIP-Seq(GSE21512)/Homer	ATTGCGCAAC	1	-1.689	0.3644	28	0.0681	2708.8	0.0568
ZNF692(Zf)/HEK293-ZNF692.GFP-ChIP-Seq(GSE58341)/Homer	GTGGGCCCCA	1	-1.663	0.3722	5	0.0122	352.9	0.0074
Atf3(bZIP)/GBM-ATF3-ChIP-Seq(GSE33912)/Homer	DATGASTCATHN	1	-1.623	0.386	23	0.056	2198.5	0.0461
CHR(?)/Hela-CellCycle-Expression/Homer	SRGTTTCAAA	1	-1.612	0.3882	31	0.0754	3060.1	0.0641
SCRT1(Zf)/HEK293-SCRT1.eGFP-ChIP-Seq(Encode)/Homer	GCAACAGGTG	1	-1.589	0.3958	14	0.0341	1262	0.0264
Rbpj1(?)/Panc1-Rbpj1-ChIP-Seq(GSE47459)/Homer	HTTTCCCASG	1	-1.588	0.3958	65	0.1582	6813.5	0.1428
Mouse_Recombination_Hotspot(Zf)/Testis-DMC1-ChIP-Seq(GSE24438)/Homer	ACTYKNATTCGTGNTACTTC	1	-1.557	0.405	4	0.0097	273.1	0.0057
VDR(NR),DR3/GM10855-VDR+vitD-ChIP-Seq(GSE22484)/Homer	ARAGGTCANWGAGTTCANNN	1	-1.544	0.4085	9	0.0219	761.4	0.016
JunB(bZIP)/DendriticCells-Junb-ChIP-Seq(GSE36099)/Homer	RATGASTCAT	1	-1.538	0.409	19	0.0462	1801.4	0.0378
CRX(Homeobox)/Retina-Crx-ChIP-Seq(GSE20012)/Homer	GCTAATCC	1	-1.532	0.41	98	0.2384	10557.2	0.2212
NFIL3(bZIP)/HepG2-NFIL3-ChIP-Seq(Encode)/Homer	VTTACGTAAYNNNNN	1	-1.525	0.4109	23	0.056	2232.4	0.0468
E2F3(E2F)/MEF-E2F3-ChIP-Seq(GSE71376)/Homer	BTKGGCGGGAAA	1	-1.51	0.4154	14	0.0341	1283.3	0.0269
bZIP:IRF(bZIP,IRF)/Th17-BatF-ChIP-Seq(GSE39756)/Homer	NAGTTTCABTHTGACTNW	1	-1.492	0.4212	19	0.0462	1816.5	0.0381
PAX5(Paired,Homeobox),condensed/GM12878-PAX5-ChIP-Seq(GSE32465)/Homer	GTCACGCTCSCTGM	1	-1.491	0.4212	4	0.0097	281	0.0059
PR(NR)/T47D-PR-ChIP-Seq(GSE31130)/Homer	VAGRACAKNCTGTBC	1	-1.488	0.4212	92	0.2238	9910.6	0.2077
GATA(Zf),IR3/iTreg-Gata3-ChIP-Seq(GSE20898)/Homer	NNNNNBAGATAWYATCTVHN	1	-1.482	0.4212	6	0.0146	474.7	0.0099
EBF(EBF)/proBcell-EBF-ChIP-Seq(GSE21978)/Homer	DGTCCCYRGGGA	1	-1.422	0.4441	9	0.0219	788	0.0165
RUNX-AML(Runt)/CD4+-PolII-ChIP-Seq(Barski_et_al.)/Homer	GCTGTGGTTW	1	-1.417	0.4445	30	0.073	3033.2	0.0636
STAT1(Stat)/HelaS3-STAT1-ChIP-Seq(GSE12782)/Homer	NATTTCCNGGAAAT	1	-1.4	0.4503	14	0.0341	1314.5	0.0275
Gata1(Zf)/K562-GATA1-ChIP-Seq(GSE18829)/Homer	SAGATAAGRV	1	-1.394	0.4511	24	0.0584	2389.1	0.0501
PRDM9(Zf)/Testis-DMC1-ChIP-Seq(GSE35498)/Homer	ADGGYAGYAGCATCT	1	-1.391	0.4511	16	0.0389	1529.6	0.0321
Stat3(Stat)/mES-Stat3-ChIP-Seq(GSE11431)/Homer	CTTCCGGGAA	1	-1.389	0.4511	21	0.0511	2066.7	0.0433
Cux2(Homeobox)/Liver-Cux2-ChIP-Seq(GSE35985)/Homer	HNRAATCAAT	1	-1.384	0.4511	17	0.0414	1638	0.0343
Phox2a(Homeobox)/Neuron-Phox2a-ChIP-Seq(GSE31456)/Homer	YTAATYNRATTA	1	-1.377	0.4515	15	0.0365	1427.2	0.0299
Hoxa10(Homeobox)/ChickenMSG-Hoxa10.Flag-ChIP-Seq(GSE86088)/Homer	GGYAATGAAA	1	-1.373	0.4515	25	0.0608	2506.7	0.0525
SpiB(ETS)/OCILY3-SPIB-ChIP-Seq(GSE56857)/Homer	AAAGRGGAAGTG	1	-1.369	0.4515	11	0.0268	1007.9	0.0211
GFY(?)/Promoter/Homer	ACTACAATTCCC	1	-1.365	0.4515	3	0.0073	203.1	0.0043
GRE(NR),IR3/A549-GR-ChIP-Seq(GSE32465)/Homer	NRGVACABNVTGTYCY	1	-1.354	0.4542	6	0.0146	496.2	0.0104
Brn2(POU,Homeobox)/NPC-Brn2-ChIP-Seq(GSE35496)/Homer	ATGAATATTC	1	-1.353	0.4542	4	0.0097	299.1	0.0063
E2F1(E2F)/Hela-E2F1-ChIP-Seq(GSE22478)/Homer	CWGGCGGGAA	1	-1.339	0.4576	4	0.0097	301.4	0.0063
Mef2a(MADS)/HL1-Mef2a.biotin-ChIP-Seq(GSE21529)/Homer	CYAAAAATAG	1	-1.335	0.4577	16	0.0389	1547.4	0.0324
ZNF264(Zf)/HEK293-ZNF264.GFP-ChIP-Seq(GSE58341)/Homer	RGGGCACTAACY	1	-1.335	0.4577	22	0.0535	2195.2	0.046
ZNF341(Zf)/EBV-ZNF341-ChIP-Seq(GSE113194)/Homer	GGAACAGCCG	1	-1.328	0.4577	28	0.0681	2853.6	0.0598
Rfx2(HTH)/LoVo-RFX2-ChIP-Seq(GSE49402)/Homer	GTTGCCATGGCAACM	1	-1.318	0.4602	4	0.0097	304	0.0064
Unknown(Homeobox)/Limb-p300-ChIP-Seq/Homer	SSCMATWAAA	1	-1.304	0.4648	27	0.0657	2754	0.0577
Znf263(Zf)/K562-Znf263-ChIP-Seq(GSE31477)/Homer	CVGTSCTCCC	1	-1.277	0.4756	66	0.1606	7122.5	0.1493
IRF8(IRF)/BMDM-IRF8-ChIP-Seq(GSE77884)/Homer	GRAASTGAAAST	1	-1.274	0.4756	14	0.0341	1352.6	0.0283
Atoh1(bHLH)/Cerebellum-Atoh1-ChIP-Seq(GSE22111)/Homer	VNRVCAGCTGGY	1	-1.265	0.4775	42	0.1022	4435.4	0.0929
MafB(bZIP)/BMM-Mafb-ChIP-Seq(GSE75722)/Homer	WNTGCTGASTCAGCANWTTY	1	-1.24	0.4879	16	0.0389	1579.3	0.0331
IRF1(IRF)/PBMC-IRF1-ChIP-Seq(GSE43036)/Homer	GAAAGTGAAAGT	1	-1.234	0.4888	7	0.017	622.5	0.013
Egr1(Zf)/K562-Egr1-ChIP-Seq(GSE32465)/Homer	TGCGTGGGYG	1	-1.23	0.4891	20	0.0487	2018	0.0423
E2F4(E2F)/K562-E2F4-ChIP-Seq(GSE31477)/Homer	GGCGGGAAAH	1	-1.227	0.4891	8	0.0195	729	0.0153
ZNF136(Zf)/HEK293-ZNF136.GFP-ChIP-Seq(GSE58341)/Homer	YTKGATAHAGTATTCTWGGTNGGCA	1	-1.21	0.495	4	0.0097	320.4	0.0067
Smad4(MAD)/ESC-SMAD4-ChIP-Seq(GSE29422)/Homer	VBSYGTCTGG	1	-1.194	0.5012	61	0.1484	6615.5	0.1386
Tbx20(T-box)/Heart-Tbx20-ChIP-Seq(GSE29636)/Homer	GGTGYTGACAGS	1	-1.187	0.503	10	0.0243	950	0.0199
ISRE(IRF)/ThioMac-LPS-Expression(GSE23622)/Homer	AGTTTCASTTTC	1	-1.145	0.5224	3	0.0073	230.9	0.0048
Hoxc9(Homeobox)/Ainv15-Hoxc9-ChIP-Seq(GSE21812)/Homer	GGCCATAAATCA	1	-1.131	0.5278	19	0.0462	1948.8	0.0408
TFE3(bHLH)/MEF-TFE3-ChIP-Seq(GSE75757)/Homer	GTCACGTGACYV	1	-1.131	0.5278	3	0.0073	232.5	0.0049
ZNF143|STAF(Zf)/CUTLL-ZNF143-ChIP-Seq(GSE29600)/Homer	ATTTCCCAGVAKSCY	1	-1.118	0.5309	13	0.0316	1295.3	0.0271
Mef2b(MADS)/HEK293-Mef2b.V5-ChIP-Seq(GSE67450)/Homer	GCTATTTTTGGM	1	-1.113	0.5315	31	0.0754	3290.8	0.069
HOXA2(Homeobox)/mES-Hoxa2-ChIP-Seq(Donaldson_et_al.)/Homer	GYCATCMATCAT	1	-1.077	0.5489	4	0.0097	342.2	0.0072
DMRT6(DM)/Testis-DMRT6-ChIP-Seq(GSE60440)/Homer	YDGHTACAWTGTADC	1	-1.061	0.5557	9	0.0219	878.2	0.0184
KLF10(Zf)/HEK293-KLF10.GFP-ChIP-Seq(GSE58341)/Homer	GGGGGTGTGTCC	1	-1.043	0.5636	18	0.0438	1874.5	0.0393
GRE(NR),IR3/RAW264.7-GRE-ChIP-Seq(Unpublished)/Homer	VAGRACAKWCTGTYC	1	-1.037	0.565	9	0.0219	885.7	0.0186
ZNF675(Zf)/HEK293-ZNF675.GFP-ChIP-Seq(GSE58341)/Homer	ARGAGGMCAAAATGW	1	-1.025	0.5702	6	0.0146	564.8	0.0118
CDX4(Homeobox)/ZebrafishEmbryos-Cdx4.Myc-ChIP-Seq(GSE48254)/Homer	NGYCATAAAWCH	1	-1.013	0.5747	34	0.0827	3684.9	0.0772
Zfp57(Zf)/H1-ZFP57.HA-ChIP-Seq(GSE115387)/Homer	NANTGCSGCA	1	-1.012	0.5747	6	0.0146	567.3	0.0119
bHLHE40(bHLH)/HepG2-BHLHE40-ChIP-Seq(GSE31477)/Homer	KCACGTGMCN	1	-0.989	0.5845	7	0.017	681.3	0.0143
Nrf2(bZIP)/Lymphoblast-Nrf2-ChIP-Seq(GSE37589)/Homer	HTGCTGAGTCAT	1	-0.9847	0.5849	2	0.0049	151.6	0.0032
Eomes(T-box)/H9-Eomes-ChIP-Seq(GSE26097)/Homer	ATTAACACCT	1	-0.9823	0.5849	88	0.2141	9864.7	0.2067
Reverb(NR),DR2/RAW-Reverba.biotin-ChIP-Seq(GSE45914)/Homer	GTRGGTCASTGGGTCA	1	-0.966	0.5918	5	0.0122	470.3	0.0099
Fra1(bZIP)/BT549-Fra1-ChIP-Seq(GSE46166)/Homer	NNATGASTCATH	1	-0.9617	0.5922	17	0.0414	1798.2	0.0377
ERE(NR),IR3/MCF7-ERa-ChIP-Seq(Unpublished)/Homer	VAGGTCACNSTGACC	1	-0.9587	0.5922	9	0.0219	909.8	0.0191
E2F7(E2F)/Hela-E2F7-ChIP-Seq(GSE32673)/Homer	VDTTTCCCGCCA	1	-0.9526	0.5934	2	0.0049	155	0.0032
PU.1-IRF(ETS:IRF)/Bcell-PU.1-ChIP-Seq(GSE21512)/Homer	MGGAAGTGAAAC	1	-0.9445	0.5962	56	0.1363	6233.2	0.1306
PU.1:IRF8(ETS:IRF)/pDC-Irf8-ChIP-Seq(GSE66899)/Homer	GGAAGTGAAAST	1	-0.9416	0.5962	8	0.0195	804.7	0.0169
Fosl2(bZIP)/3T3L1-Fosl2-ChIP-Seq(GSE56872)/Homer	NATGASTCABNN	1	-0.9393	0.5962	10	0.0243	1026.7	0.0215
Bach1(bZIP)/K562-Bach1-ChIP-Seq(GSE31477)/Homer	AWWNTGCTGAGTCAT	1	-0.9371	0.5962	2	0.0049	157.6	0.0033
GLI3(Zf)/Limb-GLI3-ChIP-Chip(GSE11077)/Homer	CGTGGGTGGTCC	1	-0.9247	0.5997	4	0.0097	371.4	0.0078
E-box(bHLH)/Promoter/Homer	SSGGTCACGTGA	1	-0.9218	0.5997	2	0.0049	159.5	0.0033
Tbx21(T-box)/GM12878-TBX21-ChIP-Seq(Encode)/Homer	AGGTGTGAAA	1	-0.9105	0.6041	41	0.0998	4546	0.0953
Otx2(Homeobox)/EpiLC-Otx2-ChIP-Seq(GSE56098)/Homer	NYTAATCCYB	1	-0.8968	0.6104	29	0.0706	3188.8	0.0668
HIF2a(bHLH)/785_O-HIF2a-ChIP-Seq(GSE34871)/Homer	GCACGTACCC	1	-0.8961	0.6104	7	0.017	707.6	0.0148
Six4(Homeobox)/MCF7-SIX4-ChIP-Seq(Encode)/Homer	TGWAAYCTGABACCB	1	-0.8849	0.6135	2	0.0049	164.8	0.0035
Cdx2(Homeobox)/mES-Cdx2-ChIP-Seq(GSE14586)/Homer	GYMATAAAAH	1	-0.8681	0.6218	25	0.0608	2750.8	0.0576
Fra2(bZIP)/Striatum-Fra2-ChIP-Seq(GSE43429)/Homer	GGATGACTCATC	1	-0.8564	0.6271	14	0.0341	1507.6	0.0316
PSE(SNAPc)/K562-mStart-Seq/Homer	WAVTCACCMTAASYDAAAAG	1	-0.8372	0.6371	19	0.0462	2084.3	0.0437
Pax7(Paired,Homeobox),longest/Myoblast-Pax7-ChIP-Seq(GSE25064)/Homer	NTAATTDGCYAATTANNWWD	1	-0.8351	0.6371	1	0.0024	66.4	0.0014
BATF(bZIP)/Th17-BATF-ChIP-Seq(GSE39756)/Homer	DATGASTCAT	1	-0.8315	0.6371	20	0.0487	2201	0.0461
E2F(E2F)/Hela-CellCycle-Expression/Homer	TTSGCGCGAAAA	1	-0.824	0.6392	1	0.0024	67.9	0.0014
PAX6(Paired,Homeobox)/Forebrain-Pax6-ChIP-Seq(GSE66961)/Homer	NGTGTTCAVTSAAGCGKAAA	1	-0.8	0.6525	3	0.0073	287.4	0.006
Rfx1(HTH)/NPC-H3K4me1-ChIP-Seq(GSE16256)/Homer	KGTTGCCATGGCAA	1	-0.7989	0.6525	7	0.017	737.2	0.0154
Pit1+1bp(Homeobox)/GCrat-Pit1-ChIP-Seq(GSE58009)/Homer	ATGCATAATTCA	1	-0.7921	0.6534	11	0.0268	1194.9	0.025
IRF2(IRF)/Erythroblas-IRF2-ChIP-Seq(GSE36985)/Homer	GAAASYGAAASY	1	-0.7819	0.6579	4	0.0097	403.5	0.0085
Srebp1a(bHLH)/HepG2-Srebp1a-ChIP-Seq(GSE31477)/Homer	RTCACSCCAY	1	-0.7757	0.6598	6	0.0146	632	0.0132
NF-E2(bZIP)/K562-NFE2-ChIP-Seq(GSE31477)/Homer	GATGACTCAGCA	1	-0.748	0.6762	2	0.0049	185.2	0.0039
HINFP(Zf)/K562-HINFP.eGFP-ChIP-Seq(Encode)/Homer	TWVGGTCCGC	1	-0.7336	0.6837	3	0.0073	301.4	0.0063
STAT4(Stat)/CD4-Stat4-ChIP-Seq(GSE22104)/Homer	NYTTCCWGGAAR	1	-0.7296	0.6843	39	0.0949	4455.4	0.0934
LRF(Zf)/Erythroblasts-ZBTB7A-ChIP-Seq(GSE74977)/Homer	AAGACCCYYN	1	-0.7217	0.6875	45	0.1095	5156.2	0.1081
Tbr1(T-box)/Cortex-Tbr1-ChIP-Seq(GSE71384)/Homer	AAGGTGTKAA	1	-0.7193	0.6875	55	0.1338	6316.2	0.1324
Bach2(bZIP)/OCILy7-Bach2-ChIP-Seq(GSE44420)/Homer	TGCTGAGTCA	1	-0.7132	0.6889	6	0.0146	651.2	0.0136
HIF-1a(bHLH)/MCF7-HIF1a-ChIP-Seq(GSE28352)/Homer	TACGTGCV	1	-0.7115	0.6889	4	0.0097	421.7	0.0088
PBX2(Homeobox)/K562-PBX2-ChIP-Seq(Encode)/Homer	RTGATTKATRGN	1	-0.7079	0.6889	27	0.0657	3083.2	0.0646
RORa(NR)/Liver-Rora-ChIP-Seq(GSE101115)/Homer	AAWCTAGGTCARDNN	1	-0.7024	0.6898	5	0.0122	539.7	0.0113
Npas4(bHLH)/Neuron-Npas4-ChIP-Seq(GSE127793)/Homer	NHRTCACGACDN	1	-0.6907	0.6957	16	0.0389	1819.8	0.0381
ARE(NR)/LNCAP-AR-ChIP-Seq(GSE27824)/Homer	RGRACASNSTGTYCYB	1	-0.6806	0.7005	9	0.0219	1011.5	0.0212
HNF4a(NR),DR1/HepG2-HNF4a-ChIP-Seq(GSE25021)/Homer	CARRGKBCAAAGTYCA	1	-0.6796	0.7005	19	0.0462	2174.6	0.0456
Brachyury(T-box)/Mesoendoderm-Brachyury-ChIP-exo(GSE54963)/Homer	ANTTMRCASBNNNGTGYKAAN	1	-0.6783	0.7005	9	0.0219	1012.2	0.0212
THRb(NR)/HepG2-THRb.Flag-ChIP-Seq(Encode)/Homer	GGTCACCTGAGGTCA	1	-0.6654	0.7047	17	0.0414	1950.3	0.0409
NFkB-p65(RHD)/GM12787-p65-ChIP-Seq(GSE19485)/Homer	WGGGGATTTCCC	1	-0.6629	0.7047	18	0.0438	2068.6	0.0433
GSC(Homeobox)/FrogEmbryos-GSC-ChIP-Seq(DRA000576)/Homer	RGGATTAR	1	-0.642	0.7168	41	0.0998	4764.4	0.0998
Arnt:Ahr(bHLH)/MCF7-Arnt-ChIP-Seq(Lo_et_al.)/Homer	TBGCACGCAA	1	-0.6393	0.7168	14	0.0341	1615.5	0.0339
DMRT1(DM)/Testis-DMRT1-ChIP-Seq(GSE64892)/Homer	TWGHWACAWTGTWDC	1	-0.6376	0.7168	9	0.0219	1030.8	0.0216
bHLHE41(bHLH)/proB-Bhlhe41-ChIP-Seq(GSE93764)/Homer	KCACGTGMCN	1	-0.632	0.7174	25	0.0608	2906.8	0.0609
X-box(HTH)/NPC-H3K4me1-ChIP-Seq(GSE16256)/Homer	GGTTGCCATGGCAA	1	-0.6307	0.7174	4	0.0097	444.8	0.0093
Pax8(Paired,Homeobox)/Thyroid-Pax8-ChIP-Seq(GSE26938)/Homer	GTCATGCHTGRCTGS	1	-0.6202	0.7215	9	0.0219	1038.5	0.0218
TATA-Box(TBP)/Promoter/Homer	CCTTTTAWAGSC	1	-0.5925	0.7395	52	0.1265	6099	0.1278
Fos(bZIP)/TSC-Fos-ChIP-Seq(GSE110950)/Homer	NDATGASTCAYN	1	-0.5344	0.7814	16	0.0389	1917.3	0.0402
Prop1(Homeobox)/GHFT1-PROP1.biotin-ChIP-Seq(GSE77302)/Homer	NTAATBNAATTA	1	-0.5119	0.7967	20	0.0487	2410.3	0.0505
PAX5(Paired,Homeobox)/GM12878-PAX5-ChIP-Seq(GSE32465)/Homer	GCAGCCAAGCRTGACH	1	-0.5115	0.7967	9	0.0219	1093.6	0.0229
HIF-1b(HLH)/T47D-HIF1b-ChIP-Seq(GSE59937)/Homer	RTACGTGC	1	-0.5071	0.7967	22	0.0535	2652.6	0.0556
ZBTB18(Zf)/HEK293-ZBTB18.GFP-ChIP-Seq(GSE58341)/Homer	AACATCTGGA	1	-0.5063	0.7967	18	0.0438	2176.1	0.0456
E2F6(E2F)/Hela-E2F6-ChIP-Seq(GSE31477)/Homer	GGCGGGAARN	1	-0.5025	0.7967	9	0.0219	1098.6	0.023
Pax7(Paired,Homeobox)/Myoblast-Pax7-ChIP-Seq(GSE25064)/Homer	TAATCAATTA	1	-0.5017	0.7967	3	0.0073	364	0.0076
IRF:BATF(IRF:bZIP)/pDC-Irf8-ChIP-Seq(GSE66899)/Homer	CTTTCANTATGACTV	1	-0.4899	0.8	4	0.0097	492.3	0.0103
ZSCAN22(Zf)/HEK293-ZSCAN22.GFP-ChIP-Seq(GSE58341)/Homer	SMCAGTCWGAKGGAGGAGGC	1	-0.4756	0.8091	2	0.0049	244.3	0.0051
Tbox:Smad(T-box,MAD)/ESCd5-Smad2_3-ChIP-Seq(GSE29422)/Homer	AGGTGHCAGACA	1	-0.4651	0.8152	6	0.0146	751.2	0.0157
Smad2(MAD)/ES-SMAD2-ChIP-Seq(GSE29422)/Homer	CTGTCTGG	1	-0.4466	0.828	54	0.1314	6513.4	0.1365
Chop(bZIP)/MEF-Chop-ChIP-Seq(GSE35681)/Homer	ATTGCATCAT	1	-0.4152	0.8519	6	0.0146	777.1	0.0163
ZNF189(Zf)/HEK293-ZNF189.GFP-ChIP-Seq(GSE58341)/Homer	TGGAACAGMA	1	-0.4138	0.8519	30	0.073	3700.6	0.0776
Srebp2(bHLH)/HepG2-Srebp2-ChIP-Seq(GSE31477)/Homer	CGGTCACSCCAC	1	-0.398	0.8616	3	0.0073	401.2	0.0084
Duxbl(Homeobox)/NIH3T3-Duxbl.HA-ChIP-Seq(GSE119782)/Homer	TAAYCYAATCAA	1	-0.3976	0.8616	2	0.0049	268.2	0.0056
USF1(bHLH)/GM12878-Usf1-ChIP-Seq(GSE32465)/Homer	SGTCACGTGR	1	-0.3948	0.8616	9	0.0219	1165.1	0.0244
RFX(HTH)/K562-RFX3-ChIP-Seq(SRA012198)/Homer	CGGTTGCCATGGCAAC	1	-0.3947	0.8616	2	0.0049	269.4	0.0056
Six1(Homeobox)/Myoblast-Six1-ChIP-Chip(GSE20150)/Homer	GKVTCADRTTWC	1	-0.3831	0.8645	7	0.017	922.9	0.0193
PRDM10(Zf)/HEK293-PRDM10.eGFP-ChIP-Seq(Encode)/Homer	TGGTACATTCCA	1	-0.3689	0.8743	19	0.0462	2420	0.0507
p63(p53)/Keratinocyte-p63-ChIP-Seq(GSE17611)/Homer	NNDRCATGYCYNRRCATGYH	1	-0.3532	0.8856	10	0.0243	1321.1	0.0277
THRa(NR)/C17.2-THRa-ChIP-Seq(GSE38347)/Homer	GGTCANYTGAGGWCA	1	-0.3476	0.888	11	0.0268	1451.7	0.0304
Jun-AP1(bZIP)/K562-cJun-ChIP-Seq(GSE31477)/Homer	GATGASTCATCN	1	-0.3387	0.8934	5	0.0122	693.1	0.0145
ZNF711(Zf)/SHSY5Y-ZNF711-ChIP-Seq(GSE20673)/Homer	AGGCCTAG	1	-0.3332	0.8958	51	0.1241	6330	0.1327
Usf2(bHLH)/C2C12-Usf2-ChIP-Seq(GSE36030)/Homer	GTCACGTGGT	1	-0.3124	0.912	6	0.0146	841.1	0.0176
c-Jun-CRE(bZIP)/K562-cJun-ChIP-Seq(GSE31477)/Homer	ATGACGTCATCY	1	-0.3008	0.92	7	0.017	980.5	0.0205
c-Myc(bHLH)/LNCAP-cMyc-ChIP-Seq(Unpublished)/Homer	VCCACGTG	1	-0.2973	0.9207	6	0.0146	852.9	0.0179
HRE(HSF)/Striatum-HSF1-ChIP-Seq(GSE38000)/Homer	TTCTAGAABNTTCTA	1	-0.2871	0.9275	7	0.017	992	0.0208
ZBTB12(Zf)/HEK293-ZBTB12.GFP-ChIP-Seq(GSE58341)/Homer	NGNTCTAGAACCNGV	1	-0.2765	0.9348	12	0.0292	1645.2	0.0345
p73(p53)/Trachea-p73-ChIP-Seq(PRJNA310161)/Homer	NRRRCAWGTCCDGRCATGYY	1	-0.2701	0.9381	1	0.0024	167.5	0.0035
p53(p53)/Saos-p53-ChIP-Seq(GSE15780)/Homer	RRCATGYCYRGRCATGYYYN	1	-0.2635	0.9391	2	0.0049	324.9	0.0068
p53(p53)/Saos-p53-ChIP-Seq/Homer	RRCATGYCYRGRCATGYYYN	1	-0.2635	0.9391	2	0.0049	324.9	0.0068
Pknox1(Homeobox)/ES-Prep1-ChIP-Seq(GSE63282)/Homer	SCTGTCAVTCAV	1	-0.263	0.9391	6	0.0146	879.4	0.0184
IRF4(IRF)/GM12878-IRF4-ChIP-Seq(GSE32465)/Homer	ACTGAAACCA	1	-0.2582	0.9391	13	0.0316	1793.2	0.0376
Atf4(bZIP)/MEF-Atf4-ChIP-Seq(GSE35681)/Homer	MTGATGCAAT	1	-0.2494	0.9446	7	0.017	1024.6	0.0215
CLOCK(bHLH)/Liver-Clock-ChIP-Seq(GSE39860)/Homer	GHCACGTG	1	-0.2442	0.9469	10	0.0243	1423	0.0298
FOXA1:AR(Forkhead,NR)/LNCAP-AR-ChIP-Seq(GSE27824)/Homer	AGTAAACAAAAAAGAACAND	1	-0.2345	0.9535	2	0.0049	340.5	0.0071
RORg(NR)/Liver-Rorc-ChIP-Seq(GSE101115)/Homer	WAABTAGGTCAV	1	-0.2311	0.9541	2	0.0049	342.3	0.0072
Six2(Homeobox)/NephronProgenitor-Six2-ChIP-Seq(GSE39837)/Homer	GWAAYHTGAKMC	1	-0.2015	0.9801	31	0.0754	4144	0.0868
CRE(bZIP)/Promoter/Homer	CSGTGACGTCAC	1	-0.2014	0.9801	3	0.0073	513	0.0107
Stat3+il21(Stat)/CD4-Stat3-ChIP-Seq(GSE19198)/Homer	SVYTTCCNGGAARB	1	-0.1964	0.9801	22	0.0535	3027.2	0.0634
ZNF415(Zf)/HEK293-ZNF415.GFP-ChIP-Seq(GSE58341)/Homer	GRTGMTRGAGCC	1	-0.1911	0.9824	12	0.0292	1752.5	0.0367
Phox2b(Homeobox)/CLBGA-PHOX2B-ChIP-Seq(GSE90683)/Homer	TTAATTNAATTA	1	-0.1895	0.9824	4	0.0097	668.9	0.014
Max(bHLH)/K562-Max-ChIP-Seq(GSE31477)/Homer	RCCACGTGGYYN	1	-0.1864	0.9824	13	0.0316	1891	0.0396
Tbx6(T-box)/ESC-Tbx6-ChIP-Seq(GSE93524)/Homer	DAGGTGTBAA	1	-0.1789	0.9864	36	0.0876	4816.3	0.1009
ZFX(Zf)/mES-Zfx-ChIP-Seq(GSE11431)/Homer	AGGCCTRG	1	-0.1733	0.9893	38	0.0925	5078.4	0.1064
Tlx?(NR)/NPC-H3K4me1-ChIP-Seq(GSE16256)/Homer	CTGGCAGSCTGCCA	1	-0.172	0.9893	11	0.0268	1649.7	0.0346
HNF1b(Homeobox)/PDAC-HNF1B-ChIP-Seq(GSE64557)/Homer	GTTAATNATTAA	1	-0.1682	0.9893	3	0.0073	541.7	0.0114
Pbx3(Homeobox)/GM12878-PBX3-ChIP-Seq(GSE32465)/Homer	SCTGTCAMTCAN	1	-0.1565	0.9981	6	0.0146	990.5	0.0208
Zfp809(Zf)/ES-Zfp809-ChIP-Seq(GSE70799)/Homer	GGGGCTYGKCTGGGA	1	-0.1561	0.9981	3	0.0073	553.3	0.0116
NF1:FOXA1(CTF,Forkhead)/LNCAP-FOXA1-ChIP-Seq(GSE27824)/Homer	WNTGTTTRYTTTGGCA	1	-0.1533	0.9981	1	0.0024	226.2	0.0047
c-Myc(bHLH)/mES-cMyc-ChIP-Seq(GSE11431)/Homer	VVCCACGTGG	1	-0.1493	0.9981	8	0.0195	1279.6	0.0268
MafF(bZIP)/HepG2-MafF-ChIP-Seq(GSE31477)/Homer	HWWGTCAGCAWWTTT	1	-0.1328	1	6	0.0146	1024.8	0.0215
AR-halfsite(NR)/LNCaP-AR-ChIP-Seq(GSE27824)/Homer	CCAGGAACAG	1	-0.1274	1	145	0.3528	18119.7	0.3797
Smad3(MAD)/NPC-Smad3-ChIP-Seq(GSE36673)/Homer	TWGTCTGV	1	-0.1219	1	104	0.253	13280.4	0.2783
Atf2(bZIP)/3T3L1-Atf2-ChIP-Seq(GSE56872)/Homer	NRRTGACGTCAT	1	-0.1164	1	6	0.0146	1051	0.022
JunD(bZIP)/K562-JunD-ChIP-Seq/Homer	ATGACGTCATCN	1	-0.1119	1	1	0.0024	260.4	0.0055
ZNF322(Zf)/HEK293-ZNF322.GFP-ChIP-Seq(GSE58341)/Homer	GAGCCTGGTACTGWGCCTGR	1	-0.1102	1	5	0.0122	916	0.0192
RBPJ:Ebox(?,bHLH)/Panc1-Rbpj1-ChIP-Seq(GSE47459)/Homer	GGGRAARRGRMCAGMTG	1	-0.1095	1	8	0.0195	1350.4	0.0283
GATA:SCL(Zf,bHLH)/Ter119-SCL-ChIP-Seq(GSE18720)/Homer	CRGCTGBNGNSNNSAGATAA	1	-0.1069	1	2	0.0049	448.1	0.0094
NPAS(bHLH)/Liver-NPAS-ChIP-Seq(GSE39860)/Homer	NVCACGTG	1	-0.0812	1	38	0.0925	5395.2	0.1131
ZNF519(Zf)/HEK293-ZNF519.GFP-ChIP-Seq(GSE58341)/Homer	GAGSCCGAGC	1	-0.07755	1	2	0.0049	492.2	0.0103
Tbet(T-box)/CD8-Tbet-ChIP-Seq(GSE33802)/Homer	AGGTGTGAAM	1	-0.07554	1	32	0.0779	4655.9	0.0976
GATA3(Zf),DR4/iTreg-Gata3-ChIP-Seq(GSE20898)/Homer	AGATGKDGAGATAAG	1	-0.07306	1	1	0.0024	307.1	0.0064
BMAL1(bHLH)/Liver-Bmal1-ChIP-Seq(GSE39860)/Homer	GNCACGTG	1	-0.06975	1	45	0.1095	6343.4	0.1329
Egr2(Zf)/Thymocytes-Egr2-ChIP-Seq(GSE34254)/Homer	NGCGTGGGCGGR	1	-0.0656	1	1	0.0024	319.3	0.0067
Hnf1(Homeobox)/Liver-Foxa2-Chip-Seq(GSE25694)/Homer	GGTTAAWCATTAA	1	-0.06409	1	2	0.0049	518.4	0.0109
ZNF652/HepG2-ZNF652.Flag-ChIP-Seq(Encode)/Homer	TTAACCCTTTVNKKN	1	-0.05949	1	6	0.0146	1184.6	0.0248
NPAS2(bHLH)/Liver-NPAS2-ChIP-Seq(GSE39860)/Homer	KCCACGTGAC	1	-0.05255	1	22	0.0535	3464.3	0.0726
Meis1(Homeobox)/MastCells-Meis1-ChIP-Seq(GSE48085)/Homer	VGCTGWCAVB	1	-0.05066	1	53	0.129	7484.2	0.1568
CREB5(bZIP)/LNCaP-CREB5.V5-ChIP-Seq(GSE137775)/Homer	VVATGACGTCAT	1	-0.04554	1	6	0.0146	1235.5	0.0259
NFY(CCAAT)/Promoter/Homer	RGCCAATSRG	1	-0.04151	1	19	0.0462	3126.2	0.0655
Rfx5(HTH)/GM12878-Rfx5-ChIP-Seq(GSE31477)/Homer	SCCTAGCAACAG	1	-0.03988	1	6	0.0146	1261	0.0264
ZNF165(Zf)/WHIM12-ZNF165-ChIP-Seq(GSE65937)/Homer	AAGGKGRCGCAGGCA	1	-0.03984	1	1	0.0024	375.3	0.0079
Atf1(bZIP)/K562-ATF1-ChIP-Seq(GSE31477)/Homer	GATGACGTCA	1	-0.03068	1	12	0.0292	2217.6	0.0465
HRE(HSF)/HepG2-HSF1-ChIP-Seq(GSE31477)/Homer	BSTTCTRGAABVTTCYAGAA	1	-0.02925	1	2	0.0049	624.9	0.0131
ETS:E-box(ETS,bHLH)/HPC7-Scl-ChIP-Seq(GSE22178)/Homer	AGGAARCAGCTG	1	-0.02823	1	1	0.0024	414.1	0.0087
n-Myc(bHLH)/mES-nMyc-ChIP-Seq(GSE11431)/Homer	VRCCACGTGG	1	-0.02787	1	9	0.0219	1793.1	0.0376
Tgif1(Homeobox)/mES-Tgif1-ChIP-Seq(GSE55404)/Homer	YTGWCADY	1	-0.02638	1	108	0.2628	14565	0.3052
Atf7(bZIP)/3T3L1-Atf7-ChIP-Seq(GSE56872)/Homer	NGRTGACGTCAY	1	-0.02246	1	7	0.017	1527	0.032
MNT(bHLH)/HepG2-MNT-ChIP-Seq(Encode)/Homer	DGCACACGTG	1	-0.01476	1	18	0.0438	3258.5	0.0683
RORgt(NR)/EL4-RORgt.Flag-ChIP-Seq(GSE56019)/Homer	AAYTAGGTCA	1	-0.01435	1	1	0.0024	491.7	0.0103
RORgt(NR)/EL4-RORgt.Flag-ChIP-Seq(GSE56019)/Homer	AAYTAGGTCA	1	-0.01435	1	1	0.0024	491.7	0.0103
Rfx6(HTH)/Min6b1-Rfx6.HA-ChIP-Seq(GSE62844)/Homer	TGTTKCCTAGCAACM	1	-0.01296	1	27	0.0657	4552.7	0.0954
NF1(CTF)/LNCAP-NF1-ChIP-Seq(Unpublished)/Homer	CYTGGCABNSTGCCAR	1	-0.01101	1	5	0.0122	1320.5	0.0277
CArG(MADS)/PUER-Srf-ChIP-Seq(Sullivan_et_al.)/Homer	CCATATATGGNM	1	-0.005657	1	4	0.0097	1244.8	0.0261
Tgif2(Homeobox)/mES-Tgif2-ChIP-Seq(GSE55404)/Homer	TGTCANYT	1	-0.001598	1	106	0.2579	15437.3	0.3235
HIC1(Zf)/Treg-ZBTB29-ChIP-Seq(GSE99889)/Homer	TGCCAGCB	1	-0.000878	1	49	0.1192	8303.8	0.174
NF1-halfsite(CTF)/LNCaP-NF1-ChIP-Seq(Unpublished)/Homer	YTGCCAAG	1	-0.000813	1	45	0.1095	7781.3	0.1631
CEBP:CEBP(bZIP)/MEF-Chop-ChIP-Seq(GSE35681)/Homer	NTNATGCAAYMNNHTGMAAY	1	0	1	0	0	576.6	0.0121
CTCF-SatelliteElement(Zf?)/CD4+-CTCF-ChIP-Seq(Barski_et_al.)/Homer	TGCAGTTCCMVNWRTGGCCA	1	0	1	0	0	47.1	0.001
DUX4(Homeobox)/Myoblasts-DUX4.V5-ChIP-Seq(GSE75791)/Homer	NWTAAYCYAATCAWN	1	0	1	0	0	141.2	0.003
DUX(Homeobox)/C2C12-Dux-ChIP-Seq(GSE87279)/Homer	BCWGATTCAATCAAN	1	0	1	0	0	9.4	0.0002
EBNA1(EBV-virus)/Raji-EBNA1-ChIP-Seq(GSE30709)/Homer	GGYAGCAYDTGCTDCCCNNN	1	0	1	0	0	70.1	0.0015
GATA3(Zf),DR8/iTreg-Gata3-ChIP-Seq(GSE20898)/Homer	AGATSTNDNNDSAGATAASN	1	0	1	0	0	205.9	0.0043
GFX(?)/Promoter/Homer	ATTCTCGCGAGA	1	0	1	0	0	10.4	0.0002
GFY-Staf(?,Zf)/Promoter/Homer	RACTACAATTCCCAGAAKGC	1	0	1	0	0	98.7	0.0021
LXRE(NR),DR4/RAW-LXRb.biotin-ChIP-Seq(GSE21512)/Homer	RGGTTACTANAGGTCA	1	0	1	0	0	184.3	0.0039
NRF1(NRF)/MCF7-NRF1-ChIP-Seq(Unpublished)/Homer	CTGCGCATGCGC	1	0	1	0	0	127	0.0027
NRF(NRF)/Promoter/Homer	STGCGCATGCGC	1	0	1	0	0	255.7	0.0054
OCT:OCT(POU,Homeobox,IR1)/NPC-Brn2-ChIP-Seq(GSE35496)/Homer	ATGAATWATTCATGA	1	0	1	0	0	39.3	0.0008
Pax7(Paired,Homeobox),long/Myoblast-Pax7-ChIP-Seq(GSE25064)/Homer	TAATCHGATTAC	1	0	1	0	0	61.7	0.0013
PBX1(Homeobox)/MCF7-PBX1-ChIP-Seq(GSE28007)/Homer	GSCTGTCACTCA	1	0	1	0	0	318.4	0.0067
REST-NRSF(Zf)/Jurkat-NRSF-ChIP-Seq/Homer	GGMGCTGTCCATGGTGCTGA	1	0	1	0	0	19.9	0.0004
Ronin(THAP)/ES-Thap11-ChIP-Seq(GSE51522)/Homer	RACTACAACTCCCAGVAKGC	1	0	1	0	0	46.4	0.001
T1ISRE(IRF)/ThioMac-Ifnb-Expression/Homer	ACTTTCGTTTCT	1	0	1	0	0	46.7	0.001
YY1(Zf)/Promoter/Homer	CAAGATGGCGGC	1	0	1	0	0	163.2	0.0034
ZBTB33(Zf)/GM12878-ZBTB33-ChIP-Seq(GSE32465)/Homer	GGVTCTCGCGAGAAC	1	0	1	0	0	30.3	0.0006
ZFP3(Zf)/HEK293-ZFP3.GFP-ChIP-Seq(GSE58341)/Homer	GGGTTTTGAAGGATGARTAGGAGTT	1	0	1	0	0	8.3	0.0002
ZNF16(Zf)/HEK293-ZNF16.GFP-ChIP-Seq(GSE58341)/Homer	MACCTTCYATGGCTCCCTAKTGCCY	1	0	1	0	0	32.8	0.0007
ZNF528(Zf)/HEK293-ZNF528.GFP-ChIP-Seq(GSE58341)/Homer	AGAAATGACTTCCCT	1	0	1	0	0	24.7	0.0005
ZNF768(Zf)/Rajj-ZNF768-ChIP-Seq(GSE111879)/Homer	RHHCAGAGAGGB	1	0	1	0	0	136.7	0.0029

## Sheet: Supplementary_Data_1h
HOMER motif enrichment analysis
FOXO3 2i-only peaks
Motif Name	Consensus	P-value	Log P-value	q-value (Benjamini)	# of Target Sequences with Motif(of 85)	% of Target Sequences with Motif	# of Background Sequences with Motif(of 48771)	% of Background Sequences with Motif
FOXP1(Forkhead)/H9-FOXP1-ChIP-Seq(GSE31006)/Homer	NYYTGTTTACHN	1e-28	-65.05	0	39	0.4588	2302	0.0472
FOXK2(Forkhead)/U2OS-FOXK2-ChIP-Seq(E-MTAB-2204)/Homer	SCHTGTTTACAT	1e-22	-50.89	0	38	0.4471	3173.9	0.0651
Foxo3(Forkhead)/U2OS-Foxo3-ChIP-Seq(E-MTAB-2701)/Homer	DGTAAACA	1e-21	-49.85	0	42	0.4941	4247.2	0.0871
FOXK1(Forkhead)/HEK293-FOXK1-ChIP-Seq(GSE51673)/Homer	NVWTGTTTAC	1e-21	-49.32	0	48	0.5647	6029.3	0.1237
Foxf1(Forkhead)/Lung-Foxf1-ChIP-Seq(GSE77951)/Homer	WWATRTAAACAN	1e-17	-40.01	0	43	0.5059	5837.7	0.1198
Foxa2(Forkhead)/Liver-Foxa2-ChIP-Seq(GSE25694)/Homer	CYTGTTTACWYW	1e-17	-39.67	0	38	0.4471	4405.7	0.0904
Foxo1(Forkhead)/RAW-Foxo1-ChIP-Seq(Fan_et_al.)/Homer	CTGTTTAC	1e-12	-29.05	0	45	0.5294	8659.9	0.1777
FoxL2(Forkhead)/Ovary-FoxL2-ChIP-Seq(GSE60858)/Homer	WWTRTAAACAVG	1e-11	-26.89	0	34	0.4	5196.4	0.1066
Foxa3(Forkhead)/Liver-Foxa3-ChIP-Seq(GSE77670)/Homer	BSNTGTTTACWYWGN	1e-06	-15.88	0	16	0.1882	1858.2	0.0381
FOXA1(Forkhead)/LNCAP-FOXA1-ChIP-Seq(GSE27824)/Homer	WAAGTAAACA	1e-06	-14.98	0	32	0.3765	7353.7	0.1509
FOXM1(Forkhead)/MCF7-FOXM1-ChIP-Seq(GSE72977)/Homer	TRTTTACTTW	0.0001	-10.78	0.0008	25	0.2941	5985.7	0.1228
FOXA1(Forkhead)/MCF7-FOXA1-ChIP-Seq(GSE26831)/Homer	WAAGTAAACA	0.0001	-10.26	0.0013	25	0.2941	6169.2	0.1266
Fox:Ebox(Forkhead,bHLH)/Panc1-Foxa2-ChIP-Seq(GSE47459)/Homer	NNNVCTGWGYAAACASN	0.001	-8.994	0.0042	20	0.2353	4665.3	0.0957
Sox3(HMG)/NPC-Sox3-ChIP-Seq(GSE33059)/Homer	CCWTTGTY	0.001	-7.827	0.0125	28	0.3294	8500.3	0.1744
Sox7(HMG)/ESC-Sox7-ChIP-Seq(GSE133899)/Homer	VVRRAACAATGG	0.01	-6.897	0.0297	8	0.0941	1168	0.024
Sox4(HMG)/proB-Sox4-ChIP-Seq(GSE50066)/Homer	YCTTTGTTCC	0.01	-6.265	0.0523	15	0.1765	3730.4	0.0765
Sox2(HMG)/mES-Sox2-ChIP-Seq(GSE11431)/Homer	BCCATTGTTC	0.01	-5.481	0.1078	15	0.1765	4050.1	0.0831
Unknown-ESC-element(?)/mES-Nanog-ChIP-Seq(GSE11724)/Homer	CACAGCAGGGGG	0.01	-5.462	0.1078	8	0.0941	1473.5	0.0302
Sox6(HMG)/Myotubes-Sox6-ChIP-Seq(GSE32627)/Homer	CCATTGTTNY	0.01	-5.339	0.1112	24	0.2824	8067.4	0.1655
Zic3(Zf)/mES-Zic3-ChIP-Seq(GSE37889)/Homer	GGCCYCCTGCTGDGH	0.01	-5.234	0.1174	7	0.0824	1211.8	0.0249
Sox17(HMG)/Endoderm-Sox17-ChIP-Seq(GSE61475)/Homer	CCATTGTTYB	0.01	-5.194	0.1174	13	0.1529	3371.8	0.0692
Brn1(POU,Homeobox)/NPC-Brn1-ChIP-Seq(GSE35496)/Homer	TATGCWAATBAV	0.01	-5.017	0.1325	8	0.0941	1589.2	0.0326
KLF6(Zf)/PDAC-KLF6-ChIP-Seq(GSE64557)/Homer	MKGGGYGTGGCC	0.01	-5.012	0.1325	11	0.1294	2668	0.0547
Sox10(HMG)/SciaticNerve-Sox3-ChIP-Seq(GSE35132)/Homer	CCWTTGTYYB	0.01	-4.72	0.1634	22	0.2588	7532.9	0.1546
Sox15(HMG)/CPA-Sox15-ChIP-Seq(GSE62909)/Homer	RAACAATGGN	0.1	-4.587	0.1792	17	0.2	5342.9	0.1096
Hoxa13(Homeobox)/ChickenMSG-Hoxa13.Flag-ChIP-Seq(GSE86088)/Homer	CYHATAAAAN	0.1	-4.558	0.1792	37	0.4353	15150	0.3109
Hoxd13(Homeobox)/ChickenMSG-Hoxd13.Flag-ChIP-Seq(GSE86088)/Homer	NCYAATAAAA	0.1	-4.448	0.1906	26	0.3059	9638.1	0.1978
Oct6(POU,Homeobox)/NPC-Pou3f1-ChIP-Seq(GSE35496)/Homer	WATGCAAATGAG	0.1	-4.391	0.1946	9	0.1059	2141.6	0.0439
OCT4-SOX2-TCF-NANOG(POU,Homeobox,HMG)/mES-Oct4-ChIP-Seq(GSE11431)/Homer	ATTTGCATAACAATG	0.1	-4.35	0.1958	6	0.0706	1104.2	0.0227
Sox21(HMG)/ESC-SOX21-ChIP-Seq(GSE110505)/Homer	BCCWTTGTBYKV	0.1	-4.202	0.2195	23	0.2706	8367.5	0.1717
STAT1(Stat)/HelaS3-STAT1-ChIP-Seq(GSE12782)/Homer	NATTTCCNGGAAAT	0.1	-4.198	0.2195	7	0.0824	1481.3	0.0304
FoxD3(forkhead)/ZebrafishEmbryo-Foxd3.biotin-ChIP-seq(GSE106676)/Homer	TGTTTAYTTAGC	0.1	-4.117	0.2239	15	0.1765	4728	0.097
LRF(Zf)/Erythroblasts-ZBTB7A-ChIP-Seq(GSE74977)/Homer	AAGACCCYYN	0.1	-4.051	0.232	13	0.1529	3898.9	0.08
KLF1(Zf)/HUDEP2-KLF1-CutnRun(GSE136251)/Homer	VDGGGYGGGGCY	0.1	-3.915	0.2582	9	0.1059	2322.4	0.0477
Oct4(POU,Homeobox)/mES-Oct4-ChIP-Seq(GSE11431)/Homer	ATTTGCATAW	0.1	-3.719	0.3049	9	0.1059	2403.3	0.0493
STAT6(Stat)/Macrophage-Stat6-ChIP-Seq(GSE38377)/Homer	TTCCKNAGAA	0.1	-3.612	0.3298	10	0.1176	2857.5	0.0586
Klf4(Zf)/mES-Klf4-ChIP-Seq(GSE11431)/Homer	GCCACACCCA	0.1	-3.585	0.33	5	0.0588	971.5	0.0199
Klf9(Zf)/GBM-Klf9-ChIP-Seq(GSE62211)/Homer	GCCACRCCCACY	0.1	-3.543	0.335	5	0.0588	982.3	0.0202
STAT5(Stat)/mCD4+-Stat5-ChIP-Seq(GSE12346)/Homer	RTTTCTNAGAAA	0.1	-3.51	0.3374	7	0.0824	1709.6	0.0351
IRF4(IRF)/GM12878-IRF4-ChIP-Seq(GSE32465)/Homer	ACTGAAACCA	0.1	-3.469	0.3426	7	0.0824	1724.2	0.0354
HOXA2(Homeobox)/mES-Hoxa2-ChIP-Seq(Donaldson_et_al.)/Homer	GYCATCMATCAT	0.1	-3.469	0.3426	3	0.0353	390.7	0.008
KLF5(Zf)/LoVo-KLF5-ChIP-Seq(GSE49402)/Homer	DGGGYGKGGC	0.1	-3.403	0.3486	11	0.1294	3386.2	0.0695
Zic2(Zf)/ESC-Zic2-ChIP-Seq(SRP197560)/Homer	CHCAGCRGGRGG	0.1	-3.333	0.3652	5	0.0588	1040.1	0.0213
Zfp281(Zf)/ES-Zfp281-ChIP-Seq(GSE81042)/Homer	CCCCTCCCCCAC	0.1	-3.239	0.3921	4	0.0471	730.7	0.015
Oct2(POU,Homeobox)/Bcell-Oct2-ChIP-Seq(GSE21512)/Homer	ATATGCAAAT	0.1	-3.22	0.3921	6	0.0706	1437.9	0.0295
E2F7(E2F)/Hela-E2F7-ChIP-Seq(GSE32673)/Homer	VDTTTCCCGCCA	0.1	-3.081	0.4393	2	0.0235	195.9	0.004
KLF14(Zf)/HEK293-KLF14.GFP-ChIP-Seq(GSE58341)/Homer	RGKGGGCGKGGC	0.1	-3.048	0.4444	14	0.1647	4954.3	0.1017
Gata2(Zf)/K562-GATA2-ChIP-Seq(GSE18829)/Homer	BBCTTATCTS	0.1	-3.037	0.4444	10	0.1176	3156.2	0.0648
Hoxb4(Homeobox)/ES-Hoxb4-ChIP-Seq(GSE34014)/Homer	TGATTRATGGCY	0.1	-3.011	0.4444	4	0.0471	787.4	0.0162
Sox9(HMG)/Limb-SOX9-ChIP-Seq(GSE73225)/Homer	AGGVNCCTTTGT	0.1	-2.826	0.5214	11	0.1294	3728.9	0.0765
E2F4(E2F)/K562-E2F4-ChIP-Seq(GSE31477)/Homer	GGCGGGAAAH	0.1	-2.773	0.5388	4	0.0471	853.7	0.0175
Gata6(Zf)/HUG1N-GATA6-ChIP-Seq(GSE51936)/Homer	YCTTATCTBN	0.1	-2.769	0.5388	13	0.1529	4689.2	0.0962
STAT6(Stat)/CD4-Stat6-ChIP-Seq(GSE22104)/Homer	ABTTCYYRRGAA	0.1	-2.755	0.5388	9	0.1059	2880.2	0.0591
RORa(NR)/Liver-Rora-ChIP-Seq(GSE101115)/Homer	AAWCTAGGTCARDNN	0.1	-2.746	0.5388	3	0.0353	524.8	0.0108
Oct11(POU,Homeobox)/NCIH1048-POU2F3-ChIP-seq(GSE115123)/Homer	GATTTGCATA	0.1	-2.713	0.5388	6	0.0706	1635.2	0.0336
ZNF675(Zf)/HEK293-ZNF675.GFP-ChIP-Seq(GSE58341)/Homer	ARGAGGMCAAAATGW	0.1	-2.62	0.5723	3	0.0353	553.5	0.0114
CTCF(Zf)/CD4+-CTCF-ChIP-Seq(Barski_et_al.)/Homer	AYAGTGCCMYCTRGTGGCCA	0.1	-2.577	0.5868	2	0.0235	260.5	0.0053
GATA3(Zf)/iTreg-Gata3-ChIP-Seq(GSE20898)/Homer	AGATAASR	0.1	-2.517	0.6123	20	0.2353	8340.7	0.1711
Hoxd12(Homeobox)/ChickenMSG-Hoxd12.Flag-ChIP-Seq(GSE86088)/Homer	HDGYAATGAAAN	0.1	-2.486	0.6205	24	0.2824	10430.1	0.214
Lhx3(Homeobox)/Neuron-Lhx3-ChIP-Seq(GSE31456)/Homer	ADBTAATTAR	0.1	-2.479	0.6205	23	0.2706	9919.7	0.2035
HOXB13(Homeobox)/ProstateTumor-HOXB13-ChIP-Seq(GSE56288)/Homer	TTTTATKRGG	0.1	-2.453	0.6206	15	0.1765	5905.3	0.1212
TATA-Box(TBP)/Promoter/Homer	CCTTTTAWAGSC	0.1	-2.371	0.6629	17	0.2	6974.1	0.1431
ELF5(ETS)/T47D-ELF5-ChIP-Seq(GSE30407)/Homer	ACVAGGAAGT	0.1	-2.352	0.6644	9	0.1059	3130.5	0.0642
STAT4(Stat)/CD4-Stat4-ChIP-Seq(GSE22104)/Homer	NYTTCCWGGAAR	0.1	-2.313	0.6805	12	0.1412	4569	0.0937
Zic(Zf)/Cerebellum-ZIC1.2-ChIP-Seq(GSE60731)/Homer	CCTGCTGAGH	1	-2.262	0.7047	7	0.0824	2285.8	0.0469
ELF3(ETS)/PDAC-ELF3-ChIP-Seq(GSE64557)/Homer	ANCAGGAAGT	1	-2.259	0.7047	9	0.1059	3194.7	0.0656
ZNF711(Zf)/SHSY5Y-ZNF711-ChIP-Seq(GSE20673)/Homer	AGGCCTAG	1	-2.243	0.7047	12	0.1412	4627.8	0.095
Sp5(Zf)/mES-Sp5.Flag-ChIP-Seq(GSE72989)/Homer	RGKGGGCGGAGC	1	-2.235	0.7047	8	0.0941	2751.1	0.0564
THRb(NR)/HepG2-THRb.Flag-ChIP-Seq(Encode)/Homer	GGTCACCTGAGGTCA	1	-2.223	0.7047	5	0.0588	1444	0.0296
EHF(ETS)/LoVo-EHF-ChIP-Seq(GSE49402)/Homer	AVCAGGAAGT	1	-2.163	0.7226	14	0.1647	5679.8	0.1165
PPARa(NR),DR1/Liver-Ppara-ChIP-Seq(GSE47954)/Homer	VNAGGKCAAAGGTCA	1	-2.144	0.7259	10	0.1176	3748.8	0.0769
RAR:RXR(NR),DR0/ES-RAR-ChIP-Seq(GSE56893)/Homer	AGGTCAAGGTCA	1	-2.118	0.735	2	0.0235	342.9	0.007
BORIS(Zf)/K562-CTCFL-ChIP-Seq(GSE32465)/Homer	CNNBRGCGCCCCCTGSTGGC	1	-2.08	0.7527	2	0.0235	350.2	0.0072
RORg(NR)/Liver-Rorc-ChIP-Seq(GSE101115)/Homer	WAABTAGGTCAV	1	-2.048	0.7667	2	0.0235	357.6	0.0073
E2F6(E2F)/Hela-E2F6-ChIP-Seq(GSE31477)/Homer	GGCGGGAARN	1	-2.038	0.7667	4	0.0471	1113.6	0.0228
DLX5(Homeobox)/BasalGanglia-Dlx5-ChIP-seq(GSE124936)/Homer	SSTAATTA	1	-2.033	0.7667	12	0.1412	4812.1	0.0987
HOXA1(Homeobox)/mES-Hoxa1-ChIP-Seq(SRP084292)/Homer	TGATKGATGR	1	-2.027	0.7667	4	0.0471	1118.4	0.0229
Tcf7(HMG)/GM12878-TCF7-ChIP-Seq(Encode)/Homer	CTTTGATGTGSB	1	-2.022	0.7667	5	0.0588	1542.2	0.0316
ZKSCAN1(Zf)/HepG2-ZKSCAN1-ChIP-Seq(Encode)/Homer	GCACAYAGTAGGKCY	1	-1.992	0.7667	1	0.0118	84.7	0.0017
Mef2b(MADS)/HEK293-Mef2b.V5-ChIP-Seq(GSE67450)/Homer	GCTATTTTTGGM	1	-1.986	0.7667	11	0.1294	4363.6	0.0895
Nanog(Homeobox)/mES-Nanog-ChIP-Seq(GSE11724)/Homer	RGCCATTAAC	1	-1.981	0.7667	39	0.4588	19255.8	0.3951
THRa(NR)/C17.2-THRa-ChIP-Seq(GSE38347)/Homer	GGTCANYTGAGGWCA	1	-1.981	0.7667	4	0.0471	1138.7	0.0234
TEAD3(TEA)/HepG2-TEAD3-ChIP-Seq(Encode)/Homer	TRCATTCCAG	1	-1.978	0.7667	12	0.1412	4863.9	0.0998
Dlx3(Homeobox)/Kerainocytes-Dlx3-ChIP-Seq(GSE89884)/Homer	NDGTAATTAC	1	-1.948	0.7667	11	0.1294	4397.6	0.0902
DMRT6(DM)/Testis-DMRT6-ChIP-Seq(GSE60440)/Homer	YDGHTACAWTGTADC	1	-1.903	0.7717	4	0.0471	1173.3	0.0241
Tcfcp2l1(CP2)/mES-Tcfcp2l1-ChIP-Seq(GSE11431)/Homer	NRAACCRGTTYRAACCRGYT	1	-1.903	0.7717	2	0.0235	391.3	0.008
Lhx1(Homeobox)/EmbryoCarcinoma-Lhx1-ChIP-Seq(GSE70957)/Homer	NNYTAATTAR	1	-1.89	0.7717	16	0.1882	6977.7	0.1432
Bcl11a(Zf)/HSPC-BCL11A-ChIP-Seq(GSE104676)/Homer	TYTGACCASWRG	1	-1.886	0.7717	6	0.0706	2064.3	0.0424
Ronin(THAP)/ES-Thap11-ChIP-Seq(GSE51522)/Homer	RACTACAACTCCCAGVAKGC	1	-1.878	0.7717	1	0.0118	95.4	0.002
RARg(NR)/ES-RARg-ChIP-Seq(GSE30538)/Homer	AGGTCAAGGTCA	1	-1.869	0.7717	1	0.0118	96.4	0.002
E2F1(E2F)/Hela-E2F1-ChIP-Seq(GSE22478)/Homer	CWGGCGGGAA	1	-1.867	0.7717	2	0.0235	400.1	0.0082
DLX2(Homeobox)/BasalGanglia-Dlx2-ChIP-seq(GSE124936)/Homer	NNNTAATTAS	1	-1.861	0.7717	20	0.2353	9095.8	0.1866
RARa(NR)/K562-RARa-ChIP-Seq(Encode)/Homer	TTGAMCTTTG	1	-1.848	0.7717	24	0.2824	11238	0.2306
ELF1(ETS)/Jurkat-ELF1-ChIP-Seq(SRA014231)/Homer	AVCCGGAAGT	1	-1.829	0.7717	5	0.0588	1647.5	0.0338
Gata4(Zf)/Heart-Gata4-ChIP-Seq(GSE35151)/Homer	NBWGATAAGR	1	-1.813	0.7717	12	0.1412	5024.5	0.1031
LHX9(Homeobox)/Hct116-LHX9.V5-ChIP-Seq(GSE116822)/Homer	NGCTAATTAG	1	-1.793	0.7717	18	0.2118	8133.1	0.1669
Egr1(Zf)/K562-Egr1-ChIP-Seq(GSE32465)/Homer	TGCGTGGGYG	1	-1.789	0.7717	5	0.0588	1670.2	0.0343
Oct4:Sox17(POU,Homeobox,HMG)/F9-Sox17-ChIP-Seq(GSE44553)/Homer	CCATTGTATGCAAAT	1	-1.782	0.7717	3	0.0353	810.5	0.0166
E2F(E2F)/Hela-CellCycle-Expression/Homer	TTSGCGCGAAAA	1	-1.778	0.7717	1	0.0118	106	0.0022
Nr5a2(NR)/mES-Nr5a2-ChIP-Seq(GSE19019)/Homer	BTCAAGGTCA	1	-1.72	0.7876	5	0.0588	1711.2	0.0351
KLF10(Zf)/HEK293-KLF10.GFP-ChIP-Seq(GSE58341)/Homer	GGGGGTGTGTCC	1	-1.688	0.8055	5	0.0588	1731	0.0355
Rbpj1(?)/Panc1-Rbpj1-ChIP-Seq(GSE47459)/Homer	HTTTCCCASG	1	-1.662	0.8184	13	0.1529	5695.5	0.1169
HIF-1b(HLH)/T47D-HIF1b-ChIP-Seq(GSE59937)/Homer	RTACGTGC	1	-1.66	0.8184	7	0.0824	2694.6	0.0553
Stat3+il21(Stat)/CD4-Stat3-ChIP-Seq(GSE19198)/Homer	SVYTTCCNGGAARB	1	-1.643	0.8184	7	0.0824	2708.6	0.0556
E2F3(E2F)/MEF-E2F3-ChIP-Seq(GSE71376)/Homer	BTKGGCGGGAAA	1	-1.6	0.8464	4	0.0471	1328.7	0.0273
Elk1(ETS)/Hela-Elk1-ChIP-Seq(GSE31477)/Homer	HACTTCCGGY	1	-1.599	0.8464	5	0.0588	1788.8	0.0367
Isl1(Homeobox)/Neuron-Isl1-ChIP-Seq(GSE31456)/Homer	CTAATKGV	1	-1.577	0.8493	21	0.2471	10025.5	0.2057
En1(Homeobox)/SUM149-EN1-ChIP-Seq(GSE120957)/Homer	NDCTAATTAS	1	-1.569	0.8493	22	0.2588	10577.3	0.217
Unknown(Homeobox)/Limb-p300-ChIP-Seq/Homer	SSCMATWAAA	1	-1.563	0.8493	8	0.0941	3267.2	0.067
PRDM10(Zf)/HEK293-PRDM10.eGFP-ChIP-Seq(Encode)/Homer	TGGTACATTCCA	1	-1.562	0.8493	5	0.0588	1813.5	0.0372
ZNF143|STAF(Zf)/CUTLL-ZNF143-ChIP-Seq(GSE29600)/Homer	ATTTCCCAGVAKSCY	1	-1.518	0.8685	3	0.0353	925.3	0.019
Hnf1(Homeobox)/Liver-Foxa2-Chip-Seq(GSE25694)/Homer	GGTTAAWCATTAA	1	-1.516	0.8685	3	0.0353	926.1	0.019
BATF(bZIP)/Th17-BATF-ChIP-Seq(GSE39756)/Homer	DATGASTCAT	1	-1.507	0.8685	6	0.0706	2331	0.0478
SF1(NR)/H295R-Nr5a1-ChIP-Seq(GSE44220)/Homer	CAAGGHCANV	1	-1.498	0.8685	4	0.0471	1387.8	0.0285
CUX1(Homeobox)/K562-CUX1-ChIP-Seq(GSE92882)/Homer	TATCGATNAN	1	-1.494	0.8685	9	0.1059	3835.2	0.0787
ZSCAN22(Zf)/HEK293-ZSCAN22.GFP-ChIP-Seq(GSE58341)/Homer	SMCAGTCWGAKGGAGGAGGC	1	-1.491	0.8685	1	0.0118	146.3	0.003
Smad3(MAD)/NPC-Smad3-ChIP-Seq(GSE36673)/Homer	TWGTCTGV	1	-1.488	0.8685	22	0.2588	10704.3	0.2196
Lhx2(Homeobox)/HFSC-Lhx2-ChIP-Seq(GSE48068)/Homer	TAATTAGN	1	-1.481	0.8685	14	0.1647	6436.3	0.1321
GFY-Staf(?,Zf)/Promoter/Homer	RACTACAATTCCCAGAAKGC	1	-1.473	0.8685	1	0.0118	149.2	0.0031
ZEB1(Zf)/PDAC-ZEB1-ChIP-Seq(GSE64557)/Homer	VCAGGTRDRY	1	-1.466	0.8685	13	0.1529	5931.5	0.1217
LEF1(HMG)/H1-LEF1-ChIP-Seq(GSE64758)/Homer	CCTTTGATST	1	-1.455	0.8685	8	0.0941	3368.5	0.0691
USF1(bHLH)/GM12878-Usf1-ChIP-Seq(GSE32465)/Homer	SGTCACGTGR	1	-1.453	0.8685	3	0.0353	957.7	0.0196
Hoxa11(Homeobox)/ChickenMSG-Hoxa11.Flag-ChIP-Seq(GSE86088)/Homer	TTTTATGGCM	1	-1.451	0.8685	27	0.3176	13501.1	0.277
TCF4(bHLH)/SHSY5Y-TCF4-ChIP-Seq(GSE96915)/Homer	SMCATCTGKH	1	-1.433	0.8685	11	0.1294	4929.9	0.1012
Brachyury(T-box)/Mesoendoderm-Brachyury-ChIP-exo(GSE54963)/Homer	ANTTMRCASBNNNGTGYKAAN	1	-1.398	0.8702	3	0.0353	986	0.0202
ZBTB18(Zf)/HEK293-ZBTB18.GFP-ChIP-Seq(GSE58341)/Homer	AACATCTGGA	1	-1.363	0.8933	4	0.0471	1473.9	0.0302
Rfx5(HTH)/GM12878-Rfx5-ChIP-Seq(GSE31477)/Homer	SCCTAGCAACAG	1	-1.357	0.8933	3	0.0353	1008.7	0.0207
DMRT1(DM)/Testis-DMRT1-ChIP-Seq(GSE64892)/Homer	TWGHWACAWTGTWDC	1	-1.353	0.8933	4	0.0471	1480	0.0304
Elf4(ETS)/BMDM-Elf4-ChIP-Seq(GSE88699)/Homer	ACTTCCKGKT	1	-1.349	0.8933	9	0.1059	3989.4	0.0819
Brn2(POU,Homeobox)/NPC-Brn2-ChIP-Seq(GSE35496)/Homer	ATGAATATTC	1	-1.349	0.8933	2	0.0235	566.3	0.0116
Twist2(bHLH)/Myoblast-Twist2.Ty1-ChIP-Seq(GSE127998)/Homer	MCAGCTGBYH	1	-1.349	0.8933	12	0.1412	5556.8	0.114
Fra1(bZIP)/BT549-Fra1-ChIP-Seq(GSE46166)/Homer	NNATGASTCATH	1	-1.349	0.8933	5	0.0588	1968.1	0.0404
NF1:FOXA1(CTF,Forkhead)/LNCAP-FOXA1-ChIP-Seq(GSE27824)/Homer	WNTGTTTRYTTTGGCA	1	-1.334	0.8933	1	0.0118	175.2	0.0036
Olig2(bHLH)/Neuron-Olig2-ChIP-Seq(GSE30882)/Homer	RCCATMTGTT	1	-1.3	0.8946	15	0.1765	7221.6	0.1482
Sp2(Zf)/HEK293-Sp2.eGFP-ChIP-Seq(Encode)/Homer	YGGCCCCGCCCC	1	-1.3	0.8946	9	0.1059	4045.8	0.083
MYNN(Zf)/HEK293-MYNN.eGFP-ChIP-Seq(Encode)/Homer	TTCAAAWTAAAAGTC	1	-1.274	0.905	4	0.0471	1535.9	0.0315
bHLHE41(bHLH)/proB-Bhlhe41-ChIP-Seq(GSE93764)/Homer	KCACGTGMCN	1	-1.263	0.9083	6	0.0706	2541.5	0.0521
AP-1(bZIP)/ThioMac-PU.1-ChIP-Seq(GSE21512)/Homer	VTGACTCATC	1	-1.257	0.9083	6	0.0706	2547.8	0.0523
ETS(ETS)/Promoter/Homer	AACCGGAAGT	1	-1.254	0.9083	3	0.0353	1067.8	0.0219
RFX(HTH)/K562-RFX3-ChIP-Seq(SRA012198)/Homer	CGGTTGCCATGGCAAC	1	-1.238	0.9115	1	0.0118	196.3	0.004
ZBTB12(Zf)/HEK293-ZBTB12.GFP-ChIP-Seq(GSE58341)/Homer	NGNTCTAGAACCNGV	1	-1.237	0.9115	4	0.0471	1562.4	0.0321
RXR(NR),DR1/3T3L1-RXR-ChIP-Seq(GSE13511)/Homer	TAGGGCAAAGGTCA	1	-1.228	0.9115	8	0.0941	3607.8	0.074
COUP-TFII(NR)/K562-NR2F1-ChIP-Seq(Encode)/Homer	GKBCARAGGTCA	1	-1.223	0.9115	10	0.1176	4663.9	0.0957
Fos(bZIP)/TSC-Fos-ChIP-Seq(GSE110950)/Homer	NDATGASTCAYN	1	-1.222	0.9115	5	0.0588	2072.1	0.0425
CEBP:CEBP(bZIP)/MEF-Chop-ChIP-Seq(GSE35681)/Homer	NTNATGCAAYMNNHTGMAAY	1	-1.219	0.9115	2	0.0235	622.1	0.0128
Six4(Homeobox)/MCF7-SIX4-ChIP-Seq(Encode)/Homer	TGWAAYCTGABACCB	1	-1.213	0.9115	1	0.0118	202.7	0.0042
Nkx6.1(Homeobox)/Islet-Nkx6.1-ChIP-Seq(GSE40975)/Homer	GKTAATGR	1	-1.185	0.9153	30	0.3529	15685.7	0.3218
THRb(NR)/Liver-NR1A2-ChIP-Seq(GSE52613)/Homer	TRAGGTCA	1	-1.182	0.9153	29	0.3412	15131.5	0.3105
GATA(Zf),IR3/iTreg-Gata3-ChIP-Seq(GSE20898)/Homer	NNNNNBAGATAWYATCTVHN	1	-1.18	0.9153	2	0.0235	640.3	0.0131
MafF(bZIP)/HepG2-MafF-ChIP-Seq(GSE31477)/Homer	HWWGTCAGCAWWTTT	1	-1.171	0.9153	3	0.0353	1119.6	0.023
PPARE(NR),DR1/3T3L1-Pparg-ChIP-Seq(GSE13511)/Homer	TGACCTTTGCCCCA	1	-1.159	0.9153	7	0.0824	3164	0.0649
Tbx20(T-box)/Heart-Tbx20-ChIP-Seq(GSE29636)/Homer	GGTGYTGACAGS	1	-1.156	0.9153	2	0.0235	652.4	0.0134
TEAD4(TEA)/Tropoblast-Tead4-ChIP-Seq(GSE37350)/Homer	CCWGGAATGY	1	-1.151	0.9153	7	0.0824	3172.7	0.0651
OCT:OCT-short(POU,Homeobox)/NPC-OCT6-ChIP-Seq(GSE43916)/Homer	ATGCATWATGCATRW	1	-1.145	0.9153	9	0.1059	4234.6	0.0869
Rfx2(HTH)/LoVo-RFX2-ChIP-Seq(GSE49402)/Homer	GTTGCCATGGCAACM	1	-1.131	0.9164	1	0.0118	223.1	0.0046
E2A(bHLH)/proBcell-E2A-ChIP-Seq(GSE21978)/Homer	DNRCAGCTGY	1	-1.129	0.9164	8	0.0941	3724.7	0.0764
Cdx2(Homeobox)/mES-Cdx2-ChIP-Seq(GSE14586)/Homer	GYMATAAAAH	1	-1.123	0.9164	9	0.1059	4262.4	0.0875
NPAS2(bHLH)/Liver-NPAS2-ChIP-Seq(GSE39860)/Homer	KCCACGTGAC	1	-1.12	0.9164	7	0.0824	3207.8	0.0658
ERRg(NR)/Kidney-ESRRG-ChIP-Seq(GSE104905)/Homer	GTGACCTTGRVN	1	-1.112	0.9164	6	0.0706	2691.9	0.0552
DUX4(Homeobox)/Myoblasts-DUX4.V5-ChIP-Seq(GSE75791)/Homer	NWTAAYCYAATCAWN	1	-1.109	0.9164	1	0.0118	229.9	0.0047
HIF2a(bHLH)/785_O-HIF2a-ChIP-Seq(GSE34871)/Homer	GCACGTACCC	1	-1.098	0.9164	2	0.0235	681.5	0.014
ZNF467(Zf)/HEK293-ZNF467.GFP-ChIP-Seq(GSE58341)/Homer	TGGGGAAGGGCM	1	-1.092	0.9164	6	0.0706	2713.2	0.0557
Gata1(Zf)/K562-GATA1-ChIP-Seq(GSE18829)/Homer	SAGATAAGRV	1	-1.08	0.9171	6	0.0706	2726.3	0.0559
BHLHA15(bHLH)/NIH3T3-BHLHB8.HA-ChIP-Seq(GSE119782)/Homer	NAMCAGCTGK	1	-1.077	0.9171	9	0.1059	4324.2	0.0887
NRF1(NRF)/MCF7-NRF1-ChIP-Seq(Unpublished)/Homer	CTGCGCATGCGC	1	-1.048	0.9352	1	0.0118	247.4	0.0051
Bcl6(Zf)/Liver-Bcl6-ChIP-Seq(GSE31578)/Homer	NNNCTTTCCAGGAAA	1	-1.042	0.9353	12	0.1412	6001.4	0.1231
EWS:ERG-fusion(ETS)/CADO_ES1-EWS:ERG-ChIP-Seq(SRA014231)/Homer	ATTTCCTGTN	1	-1.04	0.9353	7	0.0824	3302.4	0.0678
PRDM14(Zf)/H1-PRDM14-ChIP-Seq(GSE22767)/Homer	RGGTCTCTAACY	1	-1.033	0.9353	3	0.0353	1215.5	0.0249
Tbet(T-box)/CD8-Tbet-ChIP-Seq(GSE33802)/Homer	AGGTGTGAAM	1	-1.024	0.9353	10	0.1176	4940.7	0.1014
ISRE(IRF)/ThioMac-LPS-Expression(GSE23622)/Homer	AGTTTCASTTTC	1	-1.022	0.9353	1	0.0118	255.7	0.0052
TRPS1(Zf)/MCF7-TRPS1-ChIP-Seq(GSE107013)/Homer	AGATAAGANN	1	-1.016	0.9353	22	0.2588	11578	0.2376
NFAT:AP1(RHD,bZIP)/Jurkat-NFATC1-ChIP-Seq(Jolma_et_al.)/Homer	SARTGGAAAAWRTGAGTCAB	1	-1.015	0.9353	2	0.0235	727.4	0.0149
Pit1+1bp(Homeobox)/GCrat-Pit1-ChIP-Seq(GSE58009)/Homer	ATGCATAATTCA	1	-1.001	0.9353	5	0.0588	2283.1	0.0468
Nkx2.1(Homeobox)/LungAC-Nkx2.1-ChIP-Seq(GSE43252)/Homer	RSCACTYRAG	1	-0.9971	0.9353	22	0.2588	11618.9	0.2384
GFY(?)/Promoter/Homer	ACTACAATTCCC	1	-0.9919	0.9353	1	0.0118	265.8	0.0055
Atf3(bZIP)/GBM-ATF3-ChIP-Seq(GSE33912)/Homer	DATGASTCATHN	1	-0.9776	0.9405	5	0.0588	2308.6	0.0474
ETS:E-box(ETS,bHLH)/HPC7-Scl-ChIP-Seq(GSE22178)/Homer	AGGAARCAGCTG	1	-0.9656	0.9465	1	0.0118	274.3	0.0056
Snail1(Zf)/LS174T-SNAIL1.HA-ChIP-Seq(GSE127183)/Homer	TRCACCTGCY	1	-0.9656	0.9465	5	0.0588	2321.5	0.0476
Nr5a2(NR)/Pancreas-LRH1-ChIP-Seq(GSE34295)/Homer	BTCAAGGTCA	1	-0.9638	0.9465	5	0.0588	2323.1	0.0477
ZNF317(Zf)/HEK293-ZNF317.GFP-ChIP-Seq(GSE58341)/Homer	GTCWGCTGTYYCTCT	1	-0.9628	0.9465	1	0.0118	275.6	0.0057
Nur77(NR)/K562-NR4A1-ChIP-Seq(GSE31363)/Homer	TGACCTTTNCNT	1	-0.9579	0.9465	2	0.0235	761.8	0.0156
Pdx1(Homeobox)/Islet-Pdx1-ChIP-Seq(SRA008281)/Homer	YCATYAATCA	1	-0.952	0.9465	10	0.1176	5051.3	0.1036
Twist(bHLH)/HMLE-TWIST1-ChIP-Seq(Chang_et_al)/Homer	VCAKCTGGNNNCCAGMTGBN	1	-0.9488	0.9465	1	0.0118	280.5	0.0058
Reverb(NR),DR2/RAW-Reverba.biotin-ChIP-Seq(GSE45914)/Homer	GTRGGTCASTGGGTCA	1	-0.946	0.9465	1	0.0118	281.6	0.0058
ZNF7(Zf)/HepG2-ZNF7.Flag-ChIP-Seq(Encode)/Homer	CTGCCWVCTTTTRTA	1	-0.9341	0.9465	5	0.0588	2356.1	0.0483
KLF3(Zf)/MEF-Klf3-ChIP-Seq(GSE44748)/Homer	NRGCCCCRCCCHBNN	1	-0.9246	0.9465	3	0.0353	1301.7	0.0267
Elk4(ETS)/Hela-Elk4-ChIP-Seq(GSE31477)/Homer	NRYTTCCGGY	1	-0.9213	0.9465	4	0.0471	1834.9	0.0377
JunB(bZIP)/DendriticCells-Junb-ChIP-Seq(GSE36099)/Homer	RATGASTCAT	1	-0.9045	0.9465	4	0.0471	1851.6	0.038
Stat3(Stat)/mES-Stat3-ChIP-Seq(GSE11431)/Homer	CTTCCGGGAA	1	-0.9045	0.9465	4	0.0471	1851.1	0.038
AP-2alpha(AP2)/Hela-AP2alpha-ChIP-Seq(GSE31477)/Homer	ATGCCCTGAGGC	1	-0.8909	0.9501	4	0.0471	1865	0.0383
AR-halfsite(NR)/LNCaP-AR-ChIP-Seq(GSE27824)/Homer	CCAGGAACAG	1	-0.8876	0.9501	28	0.3294	15254.3	0.313
Zac1(Zf)/Neuro2A-Plagl1-ChIP-Seq(GSE75942)/Homer	HAWGRGGCCM	1	-0.8841	0.9501	15	0.1765	7947.1	0.1631
ZEB2(Zf)/SNU398-ZEB2-ChIP-Seq(GSE103048)/Homer	GNMCAGGTGTGC	1	-0.8819	0.9501	6	0.0706	2962.9	0.0608
Mef2c(MADS)/GM12878-Mef2c-ChIP-Seq(GSE32465)/Homer	DCYAAAAATAGM	1	-0.8788	0.9501	5	0.0588	2420.2	0.0497
Ascl1(bHLH)/NeuralTubes-Ascl1-ChIP-Seq(GSE55840)/Homer	NNVVCAGCTGBN	1	-0.8778	0.9501	8	0.0941	4067	0.0834
Maz(Zf)/HepG2-Maz-ChIP-Seq(GSE31477)/Homer	GGGGGGGG	1	-0.8635	0.9501	8	0.0941	4089.2	0.0839
Phox2b(Homeobox)/CLBGA-PHOX2B-ChIP-Seq(GSE90683)/Homer	TTAATTNAATTA	1	-0.8595	0.9501	3	0.0353	1358.2	0.0279
EAR2(NR)/K562-NR2F6-ChIP-Seq(Encode)/Homer	NRBCARRGGTCA	1	-0.8501	0.9501	8	0.0941	4110.2	0.0843
Hoxd10(Homeobox)/ChickenMSG-Hoxd10.Flag-ChIP-Seq(GSE86088)/Homer	GGCMATGAAA	1	-0.8378	0.9567	11	0.1294	5802.7	0.1191
Barx1(Homeobox)/Stomach-Barx1.3xFlag-ChIP-Seq(GSE69483)/Homer	AAACMATTAN	1	-0.8115	0.9772	6	0.0706	3058.5	0.0628
Tcf21(bHLH)/ArterySmoothMuscle-Tcf21-ChIP-Seq(GSE61369)/Homer	NAACAGCTGG	1	-0.8103	0.9772	5	0.0588	2506	0.0514
CRX(Homeobox)/Retina-Crx-ChIP-Seq(GSE20012)/Homer	GCTAATCC	1	-0.7999	0.9788	21	0.2471	11518.6	0.2363
TR4(NR),DR1/Hela-TR4-ChIP-Seq(GSE24685)/Homer	GAGGTCAAAGGTCA	1	-0.7997	0.9788	1	0.0118	341.8	0.007
X-box(HTH)/NPC-H3K4me1-ChIP-Seq(GSE16256)/Homer	GGTTGCCATGGCAA	1	-0.7828	0.986	1	0.0118	349.9	0.0072
Zfp809(Zf)/ES-Zfp809-ChIP-Seq(GSE70799)/Homer	GGGGCTYGKCTGGGA	1	-0.7786	0.986	1	0.0118	351.8	0.0072
Mef2d(MADS)/Retina-Mef2d-ChIP-Seq(GSE61391)/Homer	GCTATTTTTAGC	1	-0.7765	0.986	2	0.0235	888.7	0.0182
NRF(NRF)/Promoter/Homer	STGCGCATGCGC	1	-0.7725	0.986	1	0.0118	354.4	0.0073
Fosl2(bZIP)/3T3L1-Fosl2-ChIP-Seq(GSE56872)/Homer	NATGASTCABNN	1	-0.7469	1	2	0.0235	912.8	0.0187
CEBP(bZIP)/ThioMac-CEBPb-ChIP-Seq(GSE21512)/Homer	ATTGCGCAAC	1	-0.7405	1	6	0.0706	3164	0.0649
FOXA1:AR(Forkhead,NR)/LNCAP-AR-ChIP-Seq(GSE27824)/Homer	AGTAAACAAAAAAGAACAND	1	-0.7273	1	1	0.0118	377.3	0.0077
Tgif2(Homeobox)/mES-Tgif2-ChIP-Seq(GSE55404)/Homer	TGTCANYT	1	-0.7199	1	25	0.2941	14009.1	0.2874
AMYB(HTH)/Testes-AMYB-ChIP-Seq(GSE44588)/Homer	TGGCAGTTGG	1	-0.7183	1	11	0.1294	6039.6	0.1239
IRF2(IRF)/Erythroblas-IRF2-ChIP-Seq(GSE36985)/Homer	GAAASYGAAASY	1	-0.718	1	1	0.0118	382.1	0.0078
MYB(HTH)/ERMYB-Myb-ChIPSeq(GSE22095)/Homer	GGCVGTTR	1	-0.7152	1	13	0.1529	7184.6	0.1474
MyoG(bHLH)/C2C12-MyoG-ChIP-Seq(GSE36024)/Homer	AACAGCTG	1	-0.7023	1	5	0.0588	2654.4	0.0545
COUP-TFII(NR)/Artia-Nr2f2-ChIP-Seq(GSE46497)/Homer	AGRGGTCA	1	-0.6907	1	10	0.1176	5527.5	0.1134
CHR(?)/Hela-CellCycle-Expression/Homer	SRGTTTCAAA	1	-0.6831	1	7	0.0824	3827.8	0.0785
GRE(NR),IR3/A549-GR-ChIP-Seq(GSE32465)/Homer	NRGVACABNVTGTYCY	1	-0.6655	1	1	0.0118	412.5	0.0085
Nkx2.2(Homeobox)/NPC-Nkx2.2-ChIP-Seq(GSE61673)/Homer	BTBRAGTGSN	1	-0.6626	1	13	0.1529	7308	0.1499
Ascl2(bHLH)/ESC-Ascl2-ChIP-Seq(GSE97712)/Homer	SSRGCAGCTGCH	1	-0.6557	1	5	0.0588	2725.6	0.0559
HNF4a(NR),DR1/HepG2-HNF4a-ChIP-Seq(GSE25021)/Homer	CARRGKBCAAAGTYCA	1	-0.6475	1	3	0.0353	1581.6	0.0325
HNF1b(Homeobox)/PDAC-HNF1B-ChIP-Seq(GSE64557)/Homer	GTTAATNATTAA	1	-0.6447	1	2	0.0235	1004.4	0.0206
PBX2(Homeobox)/K562-PBX2-ChIP-Seq(Encode)/Homer	RTGATTKATRGN	1	-0.6398	1	8	0.0941	4484.1	0.092
IRF3(IRF)/BMDM-Irf3-ChIP-Seq(GSE67343)/Homer	AGTTTCAKTTTC	1	-0.6242	1	3	0.0353	1610.9	0.0331
Pit1(Homeobox)/GCrat-Pit1-ChIP-Seq(GSE58009)/Homer	ATGMATATDC	1	-0.6171	1	11	0.1294	6267.8	0.1286
Tcf12(bHLH)/GM12878-Tcf12-ChIP-Seq(GSE32465)/Homer	VCAGCTGYTG	1	-0.6046	1	4	0.0471	2223.8	0.0456
HEB(bHLH)/mES-Heb-ChIP-Seq(GSE53233)/Homer	VCAGCTGBNN	1	-0.5996	1	9	0.1059	5149.1	0.1057
Six2(Homeobox)/NephronProgenitor-Six2-ChIP-Seq(GSE39837)/Homer	GWAAYHTGAKMC	1	-0.5989	1	8	0.0941	4569.8	0.0938
MNT(bHLH)/HepG2-MNT-ChIP-Seq(Encode)/Homer	DGCACACGTG	1	-0.5947	1	6	0.0706	3411.6	0.07
Hoxd11(Homeobox)/ChickenMSG-Hoxd11.Flag-ChIP-Seq(GSE86088)/Homer	VGCCATAAAA	1	-0.5862	1	23	0.2706	13278.4	0.2725
Gfi1b(Zf)/HPC7-Gfi1b-ChIP-Seq(GSE22178)/Homer	MAATCACTGC	1	-0.5839	1	4	0.0471	2255.8	0.0463
RORgt(NR)/EL4-RORgt.Flag-ChIP-Seq(GSE56019)/Homer	AAYTAGGTCA	1	-0.5832	1	1	0.0118	466.8	0.0096
RORgt(NR)/EL4-RORgt.Flag-ChIP-Seq(GSE56019)/Homer	AAYTAGGTCA	1	-0.5832	1	1	0.0118	466.8	0.0096
ZFX(Zf)/mES-Zfx-ChIP-Seq(GSE11431)/Homer	AGGCCTRG	1	-0.5816	1	6	0.0706	3436.5	0.0705
Rfx6(HTH)/Min6b1-Rfx6.HA-ChIP-Seq(GSE62844)/Homer	TGTTKCCTAGCAACM	1	-0.5811	1	6	0.0706	3437.1	0.0705
PGR(NR)/EndoStromal-PGR-ChIP-Seq(GSE69539)/Homer	AAGAACATWHTGTTC	1	-0.5801	1	2	0.0235	1071.8	0.022
NPAS(bHLH)/Liver-NPAS-ChIP-Seq(GSE39860)/Homer	NVCACGTG	1	-0.5799	1	9	0.1059	5194.5	0.1066
Fli1(ETS)/CD8-FLI-ChIP-Seq(GSE20898)/Homer	NRYTTCCGGH	1	-0.5682	1	7	0.0824	4050.7	0.0831
ERG(ETS)/VCaP-ERG-ChIP-Seq(GSE14097)/Homer	ACAGGAAGTG	1	-0.5665	1	11	0.1294	6393.6	0.1312
CRE(bZIP)/Promoter/Homer	CSGTGACGTCAC	1	-0.5641	1	1	0.0118	480.2	0.0099
EBF1(EBF)/Near-E2A-ChIP-Seq(GSE21512)/Homer	GTCCCCWGGGGA	1	-0.5595	1	5	0.0588	2888.4	0.0593
Bach2(bZIP)/OCILy7-Bach2-ChIP-Seq(GSE44420)/Homer	TGCTGAGTCA	1	-0.5536	1	1	0.0118	488.3	0.01
Myf5(bHLH)/GM-Myf5-ChIP-Seq(GSE24852)/Homer	BAACAGCTGT	1	-0.5475	1	3	0.0353	1714.9	0.0352
EBF2(EBF)/BrownAdipose-EBF2-ChIP-Seq(GSE97114)/Homer	NABTCCCWDGGGAVH	1	-0.547	1	5	0.0588	2911	0.0597
MITF(bHLH)/MastCells-MITF-ChIP-Seq(GSE48085)/Homer	RTCATGTGAC	1	-0.5417	1	5	0.0588	2921.9	0.06
Foxh1(Forkhead)/hESC-FOXH1-ChIP-Seq(GSE29422)/Homer	NNTGTGGATTSS	1	-0.5396	1	5	0.0588	2925.4	0.06
Nkx2.5(Homeobox)/HL1-Nkx2.5.biotin-ChIP-Seq(GSE21529)/Homer	RRSCACTYAA	1	-0.5356	1	15	0.1765	8811.9	0.1808
GLIS3(Zf)/Thyroid-Glis3.GFP-ChIP-Seq(GSE103297)/Homer	CTCCCTGGGAGGCCN	1	-0.5188	1	6	0.0706	3563.3	0.0731
PU.1(ETS)/ThioMac-PU.1-ChIP-Seq(GSE21512)/Homer	AGAGGAAGTG	1	-0.5147	1	3	0.0353	1763.9	0.0362
E2A(bHLH),near_PU.1/Bcell-PU.1-ChIP-Seq(GSE21512)/Homer	NVCACCTGBN	1	-0.5072	1	7	0.0824	4185.7	0.0859
Eomes(T-box)/H9-Eomes-ChIP-Seq(GSE26097)/Homer	ATTAACACCT	1	-0.4985	1	17	0.2	10097.8	0.2072
MyoD(bHLH)/Myotube-MyoD-ChIP-Seq(GSE21614)/Homer	RRCAGCTGYTSY	1	-0.4968	1	3	0.0353	1792	0.0368
EKLF(Zf)/Erythrocyte-Klf1-ChIP-Seq(GSE20478)/Homer	NWGGGTGTGGCY	1	-0.4864	1	1	0.0118	544	0.0112
Prop1(Homeobox)/GHFT1-PROP1.biotin-ChIP-Seq(GSE77302)/Homer	NTAATBNAATTA	1	-0.482	1	7	0.0824	4245.9	0.0871
Tcf3(HMG)/mES-Tcf3-ChIP-Seq(GSE11724)/Homer	ASWTCAAAGG	1	-0.4762	1	2	0.0235	1198.8	0.0246
Tbx6(T-box)/ESC-Tbx6-ChIP-Seq(GSE93524)/Homer	DAGGTGTBAA	1	-0.4759	1	7	0.0824	4260	0.0874
bHLHE40(bHLH)/HepG2-BHLHE40-ChIP-Seq(GSE31477)/Homer	KCACGTGMCN	1	-0.4744	1	1	0.0118	555.2	0.0114
ZNF416(Zf)/HEK293-ZNF416.GFP-ChIP-Seq(GSE58341)/Homer	WDNCTGGGCA	1	-0.4711	1	6	0.0706	3669.6	0.0753
Hoxa10(Homeobox)/ChickenMSG-Hoxa10.Flag-ChIP-Seq(GSE86088)/Homer	GGYAATGAAA	1	-0.4671	1	5	0.0588	3071.1	0.063
Rfx1(HTH)/NPC-H3K4me1-ChIP-Seq(GSE16256)/Homer	KGTTGCCATGGCAA	1	-0.4628	1	1	0.0118	566.3	0.0116
Nkx3.1(Homeobox)/LNCaP-Nkx3.1-ChIP-Seq(GSE28264)/Homer	AAGCACTTAA	1	-0.4573	1	17	0.2	10242.2	0.2102
EBF(EBF)/proBcell-EBF-ChIP-Seq(GSE21978)/Homer	DGTCCCYRGGGA	1	-0.4506	1	1	0.0118	578.1	0.0119
DLX1(Homeobox)/BasalGanglia-Dlx1-ChIP-seq(GSE124936)/Homer	NSNNTAATTA	1	-0.4386	1	13	0.1529	7949	0.1631
CArG(MADS)/PUER-Srf-ChIP-Seq(Sullivan_et_al.)/Homer	CCATATATGGNM	1	-0.4382	1	2	0.0235	1252.8	0.0257
BMAL1(bHLH)/Liver-Bmal1-ChIP-Seq(GSE39860)/Homer	GNCACGTG	1	-0.4369	1	10	0.1176	6167.4	0.1265
Jun-AP1(bZIP)/K562-cJun-ChIP-Seq(GSE31477)/Homer	GATGASTCATCN	1	-0.432	1	1	0.0118	597.8	0.0123
Sp1(Zf)/Promoter/Homer	GGCCCCGCCCCC	1	-0.431	1	1	0.0118	598.1	0.0123
ETV4(ETS)/HepG2-ETV4-ChIP-Seq(ENCODE)/Homer	ACCGGAAGTG	1	-0.4306	1	6	0.0706	3767.1	0.0773
Ap4(bHLH)/AML-Tfap4-ChIP-Seq(GSE45738)/Homer	NAHCAGCTGD	1	-0.4292	1	5	0.0588	3156.2	0.0648
CEBP:AP1(bZIP)/ThioMac-CEBPb-ChIP-Seq(GSE21512)/Homer	DRTGTTGCAA	1	-0.4249	1	5	0.0588	3166.1	0.065
PSE(SNAPc)/K562-mStart-Seq/Homer	WAVTCACCMTAASYDAAAAG	1	-0.4187	1	4	0.0471	2558.7	0.0525
Gli2(Zf)/GM2-Gli2-ChIP-Chip(GSE112702)/Homer	YSTGGGTGGTCT	1	-0.4125	1	1	0.0118	618.6	0.0127
IRF1(IRF)/PBMC-IRF1-ChIP-Seq(GSE43036)/Homer	GAAAGTGAAAGT	1	-0.4107	1	1	0.0118	620.8	0.0127
Phox2a(Homeobox)/Neuron-Phox2a-ChIP-Seq(GSE31456)/Homer	YTAATYNRATTA	1	-0.401	1	4	0.0471	2597.7	0.0533
ERE(NR),IR3/MCF7-ERa-ChIP-Seq(Unpublished)/Homer	VAGGTCACNSTGACC	1	-0.3923	1	1	0.0118	641	0.0132
Tbx21(T-box)/GM12878-TBX21-ChIP-Seq(Encode)/Homer	AGGTGTGAAA	1	-0.3886	1	7	0.0824	4495.6	0.0922
GABPA(ETS)/Jurkat-GABPa-ChIP-Seq(GSE17954)/Homer	RACCGGAAGT	1	-0.387	1	5	0.0588	3259.1	0.0669
CDX4(Homeobox)/ZebrafishEmbryos-Cdx4.Myc-ChIP-Seq(GSE48254)/Homer	NGYCATAAAWCH	1	-0.3797	1	8	0.0941	5136.9	0.1054
CLOCK(bHLH)/Liver-Clock-ChIP-Seq(GSE39860)/Homer	GHCACGTG	1	-0.3789	1	2	0.0235	1347.5	0.0276
AP-2gamma(AP2)/MCF7-TFAP2C-ChIP-Seq(GSE21234)/Homer	SCCTSAGGSCAW	1	-0.3772	1	4	0.0471	2652.1	0.0544
Hoxc9(Homeobox)/Ainv15-Hoxc9-ChIP-Seq(GSE21812)/Homer	GGCCATAAATCA	1	-0.3693	1	4	0.0471	2671.6	0.0548
HNF6(Homeobox)/Liver-Hnf6-ChIP-Seq(ERP000394)/Homer	NTATYGATCH	1	-0.3677	1	4	0.0471	2675.5	0.0549
ETV1(ETS)/GIST48-ETV1-ChIP-Seq(GSE22441)/Homer	AACCGGAAGT	1	-0.3633	1	8	0.0941	5189.4	0.1065
Slug(Zf)/Mesoderm-Snai2-ChIP-Seq(GSE61475)/Homer	SNGCACCTGCHS	1	-0.3631	1	2	0.0235	1375.5	0.0282
Hoxa9(Homeobox)/ChickenMSG-Hoxa9.Flag-ChIP-Seq(GSE86088)/Homer	RGCAATNAAA	1	-0.3603	1	23	0.2706	14172.3	0.2908
Erra(NR)/HepG2-Erra-ChIP-Seq(GSE31477)/Homer	CAAAGGTCAG	1	-0.3592	1	11	0.1294	7035.7	0.1444
Hnf6b(Homeobox)/LNCaP-Hnf6b-ChIP-Seq(GSE106305)/Homer	TATTGAYY	1	-0.3339	1	7	0.0824	4667.1	0.0958
SCL(bHLH)/HPC7-Scl-ChIP-Seq(GSE13511)/Homer	AVCAGCTG	1	-0.3303	1	24	0.2824	14910.6	0.3059
NFAT(RHD)/Jurkat-NFATC1-ChIP-Seq(Jolma_et_al.)/Homer	ATTTTCCATT	1	-0.3274	1	6	0.0706	4060.8	0.0833
HLF(bZIP)/HSC-HLF.Flag-ChIP-Seq(GSE69817)/Homer	RTTATGYAAB	1	-0.3257	1	7	0.0824	4695.7	0.0963
NFY(CCAAT)/Promoter/Homer	RGCCAATSRG	1	-0.3236	1	4	0.0471	2789.6	0.0572
Fra2(bZIP)/Striatum-Fra2-ChIP-Seq(GSE43429)/Homer	GGATGACTCATC	1	-0.3115	1	2	0.0235	1476.7	0.0303
Esrrb(NR)/mES-Esrrb-ChIP-Seq(GSE11431)/Homer	KTGACCTTGA	1	-0.3049	1	3	0.0353	2177.4	0.0447
OCT:OCT(POU,Homeobox)/NPC-OCT6-ChIP-Seq(GSE43916)/Homer	YATGCATATRCATRT	1	-0.3019	1	1	0.0118	765	0.0157
Mef2a(MADS)/HL1-Mef2a.biotin-ChIP-Seq(GSE21529)/Homer	CYAAAAATAG	1	-0.298	1	3	0.0353	2195.7	0.0451
MafA(bZIP)/Islet-MafA-ChIP-Seq(GSE30298)/Homer	TGCTGACTCA	1	-0.2961	1	3	0.0353	2200.6	0.0452
ARE(NR)/LNCAP-AR-ChIP-Seq(GSE27824)/Homer	RGRACASNSTGTYCYB	1	-0.2939	1	1	0.0118	778.6	0.016
Usf2(bHLH)/C2C12-Usf2-ChIP-Seq(GSE36030)/Homer	GTCACGTGGT	1	-0.2927	1	1	0.0118	780.7	0.016
Hand2(bHLH)/Mesoderm-Hand2-ChIP-Seq(GSE61475)/Homer	TGACANARRCCAGRC	1	-0.2919	1	2	0.0235	1519.3	0.0312
Cux2(Homeobox)/Liver-Cux2-ChIP-Seq(GSE35985)/Homer	HNRAATCAAT	1	-0.2886	1	3	0.0353	2220.1	0.0456
Etv2(ETS)/ES-ER71-ChIP-Seq(GSE59402)/Homer	NNAYTTCCTGHN	1	-0.2881	1	5	0.0588	3548.8	0.0728
Arnt:Ahr(bHLH)/MCF7-Arnt-ChIP-Seq(Lo_et_al.)/Homer	TBGCACGCAA	1	-0.2875	1	2	0.0235	1529.3	0.0314
c-Myc(bHLH)/LNCAP-cMyc-ChIP-Seq(Unpublished)/Homer	VCCACGTG	1	-0.2856	1	1	0.0118	792.4	0.0163
Pitx1(Homeobox)/Chicken-Pitx1-ChIP-Seq(GSE38910)/Homer	TAATCCCN	1	-0.2808	1	34	0.4	21024.7	0.4314
PU.1:IRF8(ETS:IRF)/pDC-Irf8-ChIP-Seq(GSE66899)/Homer	GGAAGTGAAAST	1	-0.2781	1	1	0.0118	805.5	0.0165
NF1(CTF)/LNCAP-NF1-ChIP-Seq(Unpublished)/Homer	CYTGGCABNSTGCCAR	1	-0.2708	1	1	0.0118	818.6	0.0168
Atf1(bZIP)/K562-ATF1-ChIP-Seq(GSE31477)/Homer	GATGACGTCA	1	-0.2683	1	3	0.0353	2277.8	0.0467
GRE(NR),IR3/RAW264.7-GRE-ChIP-Seq(Unpublished)/Homer	VAGRACAKWCTGTYC	1	-0.2675	1	1	0.0118	824.2	0.0169
ZNF189(Zf)/HEK293-ZNF189.GFP-ChIP-Seq(GSE58341)/Homer	TGGAACAGMA	1	-0.2673	1	4	0.0471	2958.5	0.0607
Max(bHLH)/K562-Max-ChIP-Seq(GSE31477)/Homer	RCCACGTGGYYN	1	-0.2666	1	2	0.0235	1579.7	0.0324
Smad4(MAD)/ESC-SMAD4-ChIP-Seq(GSE29422)/Homer	VBSYGTCTGG	1	-0.2646	1	7	0.0824	4925.5	0.1011
PRDM15(Zf)/ESC-Prdm15-ChIP-Seq(GSE73694)/Homer	YCCDNTCCAGGTTTT	1	-0.2624	1	5	0.0588	3638.7	0.0747
WT1(Zf)/Kidney-WT1-ChIP-Seq(GSE90016)/Homer	MCTCCCMCRCAB	1	-0.2532	1	2	0.0235	1613.8	0.0331
Atoh1(bHLH)/Cerebellum-Atoh1-ChIP-Seq(GSE22111)/Homer	VNRVCAGCTGGY	1	-0.2409	1	4	0.0471	3049.5	0.0626
NFkB-p65(RHD)/GM12787-p65-ChIP-Seq(GSE19485)/Homer	WGGGGATTTCCC	1	-0.2402	1	2	0.0235	1648.5	0.0338
PAX3:FKHR-fusion(Paired,Homeobox)/Rh4-PAX3:FKHR-ChIP-Seq(GSE19063)/Homer	ACCRTGACTAATTNN	1	-0.2389	1	1	0.0118	880.3	0.0181
Pitx1:Ebox(Homeobox,bHLH)/Hindlimb-Pitx1-ChIP-Seq(GSE41591)/Homer	YTAATTRAWWCCAGATGT	1	-0.2228	1	1	0.0118	915.5	0.0188
NeuroG2(bHLH)/Fibroblast-NeuroG2-ChIP-Seq(GSE75910)/Homer	ACCATCTGTT	1	-0.2221	1	7	0.0824	5114.1	0.1049
NF1-halfsite(CTF)/LNCaP-NF1-ChIP-Seq(Unpublished)/Homer	YTGCCAAG	1	-0.2193	1	7	0.0824	5128.6	0.1052
c-Jun-CRE(bZIP)/K562-cJun-ChIP-Seq(GSE31477)/Homer	ATGACGTCATCY	1	-0.2162	1	1	0.0118	930.2	0.0191
p63(p53)/Keratinocyte-p63-ChIP-Seq(GSE17611)/Homer	NNDRCATGYCYNRRCATGYH	1	-0.2099	1	1	0.0118	945.6	0.0194
Atf2(bZIP)/3T3L1-Atf2-ChIP-Seq(GSE56872)/Homer	NRRTGACGTCAT	1	-0.2058	1	1	0.0118	955.2	0.0196
HRE(HSF)/Striatum-HSF1-ChIP-Seq(GSE38000)/Homer	TTCTAGAABNTTCTA	1	-0.199	1	1	0.0118	972.9	0.02
Six1(Homeobox)/Myoblast-Six1-ChIP-Chip(GSE20150)/Homer	GKVTCADRTTWC	1	-0.199	1	1	0.0118	972.2	0.0199
SPDEF(ETS)/VCaP-SPDEF-ChIP-Seq(SRA014231)/Homer	ASWTCCTGBT	1	-0.198	1	5	0.0588	3904.7	0.0801
SCRT1(Zf)/HEK293-SCRT1.eGFP-ChIP-Seq(Encode)/Homer	GCAACAGGTG	1	-0.1936	1	1	0.0118	986.8	0.0202
Npas4(bHLH)/Neuron-Npas4-ChIP-Seq(GSE127793)/Homer	NHRTCACGACDN	1	-0.1859	1	2	0.0235	1818	0.0373
TEAD1(TEAD)/HepG2-TEAD1-ChIP-Seq(Encode)/Homer	CYRCATTCCA	1	-0.1659	1	5	0.0588	4068.1	0.0835
Tgif1(Homeobox)/mES-Tgif1-ChIP-Seq(GSE55404)/Homer	YTGWCADY	1	-0.1632	1	20	0.2353	13630	0.2797
TEAD2(TEA)/Py2T-Tead2-ChIP-Seq(GSE55709)/Homer	CCWGGAATGY	1	-0.161	1	2	0.0235	1913.4	0.0393
Atf4(bZIP)/MEF-Atf4-ChIP-Seq(GSE35681)/Homer	MTGATGCAAT	1	-0.1542	1	1	0.0118	1103.8	0.0226
ZNF341(Zf)/EBV-ZNF341-ChIP-Seq(GSE113194)/Homer	GGAACAGCCG	1	-0.1504	1	2	0.0235	1958.6	0.0402
HIC1(Zf)/Treg-ZBTB29-ChIP-Seq(GSE99889)/Homer	TGCCAGCB	1	-0.1474	1	7	0.0824	5542.7	0.1137
NFIL3(bZIP)/HepG2-NFIL3-ChIP-Seq(Encode)/Homer	VTTACGTAAYNNNNN	1	-0.1457	1	4	0.0471	3479.6	0.0714
MafB(bZIP)/BMM-Mafb-ChIP-Seq(GSE75722)/Homer	WNTGCTGASTCAGCANWTTY	1	-0.1395	1	1	0.0118	1155.3	0.0237
Ets1-distal(ETS)/CD4+-PolII-ChIP-Seq(Barski_et_al.)/Homer	MACAGGAAGT	1	-0.1371	1	1	0.0118	1164.8	0.0239
PRDM9(Zf)/Testis-DMC1-ChIP-Seq(GSE35498)/Homer	ADGGYAGYAGCATCT	1	-0.1315	1	1	0.0118	1186.4	0.0243
ZNF652/HepG2-ZNF652.Flag-ChIP-Seq(Encode)/Homer	TTAACCCTTTVNKKN	1	-0.1258	1	1	0.0118	1209.1	0.0248
TEAD(TEA)/Fibroblast-PU.1-ChIP-Seq(Unpublished)/Homer	YCWGGAATGY	1	-0.1148	1	3	0.0353	2928.2	0.0601
ZNF415(Zf)/HEK293-ZNF415.GFP-ChIP-Seq(GSE58341)/Homer	GRTGMTRGAGCC	1	-0.1017	1	1	0.0118	1321.1	0.0271
Ptf1a(bHLH)/Panc1-Ptf1a-ChIP-Seq(GSE47459)/Homer	ACAGCTGTTN	1	-0.1016	1	10	0.1176	7935.4	0.1628
NeuroD1(bHLH)/Islet-NeuroD1-ChIP-Seq(GSE30298)/Homer	GCCATCTGTT	1	-0.09321	1	2	0.0235	2273.1	0.0466
RUNX2(Runt)/PCa-RUNX2-ChIP-Seq(GSE33889)/Homer	NWAACCACADNN	1	-0.08924	1	3	0.0353	3116.9	0.064
IRF8(IRF)/BMDM-IRF8-ChIP-Seq(GSE77884)/Homer	GRAASTGAAAST	1	-0.08785	1	1	0.0118	1399.9	0.0287
Tbx5(T-box)/HL1-Tbx5.biotin-ChIP-Seq(GSE21529)/Homer	AGGTGTCA	1	-0.08401	1	16	0.1882	12028.3	0.2468
Atf7(bZIP)/3T3L1-Atf7-ChIP-Seq(GSE56872)/Homer	NGRTGACGTCAY	1	-0.08181	1	1	0.0118	1437.1	0.0295
Znf263(Zf)/K562-Znf263-ChIP-Seq(GSE31477)/Homer	CVGTSCTCCC	1	-0.08136	1	6	0.0706	5423.7	0.1113
ETS1(ETS)/Jurkat-ETS1-ChIP-Seq(GSE17954)/Homer	ACAGGAAGTG	1	-0.07946	1	4	0.0471	3977.4	0.0816
Bapx1(Homeobox)/VertebralCol-Bapx1-ChIP-Seq(GSE36672)/Homer	TTRAGTGSYK	1	-0.07535	1	10	0.1176	8255.6	0.1694
CREB5(bZIP)/LNCaP-CREB5.V5-ChIP-Seq(GSE137775)/Homer	VVATGACGTCAT	1	-0.07465	1	1	0.0118	1486.5	0.0305
n-Myc(bHLH)/mES-nMyc-ChIP-Seq(GSE11431)/Homer	VRCCACGTGG	1	-0.07045	1	1	0.0118	1517.7	0.0311
BMYB(HTH)/Hela-BMYB-ChIP-Seq(GSE27030)/Homer	NHAACBGYYV	1	-0.06894	1	7	0.0824	6285.3	0.129
RUNX(Runt)/HPC7-Runx1-ChIP-Seq(GSE22178)/Homer	SAAACCACAG	1	-0.06743	1	2	0.0235	2484.4	0.051
Tbr1(T-box)/Cortex-Tbr1-ChIP-Seq(GSE71384)/Homer	AAGGTGTKAA	1	-0.06121	1	7	0.0824	6396.7	0.1312
RUNX-AML(Runt)/CD4+-PolII-ChIP-Seq(Barski_et_al.)/Homer	GCTGTGGTTW	1	-0.0609	1	2	0.0235	2550.2	0.0523
PU.1-IRF(ETS:IRF)/Bcell-PU.1-ChIP-Seq(GSE21512)/Homer	MGGAAGTGAAAC	1	-0.05321	1	6	0.0706	5802.7	0.1191
PRDM1(Zf)/Hela-PRDM1-ChIP-Seq(GSE31477)/Homer	ACTTTCACTTTC	1	-0.05072	1	2	0.0235	2668.9	0.0548
Otx2(Homeobox)/EpiLC-Otx2-ChIP-Seq(GSE56098)/Homer	NYTAATCCYB	1	-0.04728	1	3	0.0353	3578.7	0.0734
Meis1(Homeobox)/MastCells-Meis1-ChIP-Seq(GSE48085)/Homer	VGCTGWCAVB	1	-0.04263	1	6	0.0706	5994.5	0.123
RUNX1(Runt)/Jurkat-RUNX1-ChIP-Seq(GSE29180)/Homer	AAACCACARM	1	-0.0369	1	3	0.0353	3754.5	0.077
Smad2(MAD)/ES-SMAD2-ChIP-Seq(GSE29422)/Homer	CTGTCTGG	1	-0.02845	1	4	0.0471	4772.3	0.0979
EWS:FLI1-fusion(ETS)/SK_N_MC-EWS:FLI1-ChIP-Seq(SRA014231)/Homer	VACAGGAAAT	1	-0.02395	1	1	0.0118	2100.9	0.0431
bZIP:IRF(bZIP,IRF)/Th17-BatF-ChIP-Seq(GSE39756)/Homer	NAGTTTCABTHTGACTNW	1	-0.02097	1	1	0.0118	2172.9	0.0446
GSC(Homeobox)/FrogEmbryos-GSC-ChIP-Seq(DRA000576)/Homer	RGGATTAR	1	-0.00652	1	4	0.0471	5826.1	0.1195
PR(NR)/T47D-PR-ChIP-Seq(GSE31130)/Homer	VAGRACAKNCTGTBC	1	-0.005129	1	8	0.0941	9232.7	0.1894
Bach1(bZIP)/K562-Bach1-ChIP-Seq(GSE31477)/Homer	AWWNTGCTGAGTCAT	1	0	1	0	0	143.2	0.0029
IRF:BATF(IRF:bZIP)/pDC-Irf8-ChIP-Seq(GSE66899)/Homer	CTTTCANTATGACTV	1	0	1	0	0	619	0.0127
Chop(bZIP)/MEF-Chop-ChIP-Seq(GSE35681)/Homer	ATTGCATCAT	1	0	1	0	0	865.8	0.0178
c-Myc(bHLH)/mES-cMyc-ChIP-Seq(GSE11431)/Homer	VVCCACGTGG	1	0	1	0	0	1073.5	0.022
CTCF-SatelliteElement(Zf?)/CD4+-CTCF-ChIP-Seq(Barski_et_al.)/Homer	TGCAGTTCCMVNWRTGGCCA	1	0	1	0	0	33.3	0.0007
Mouse_Recombination_Hotspot(Zf)/Testis-DMC1-ChIP-Seq(GSE24438)/Homer	ACTYKNATTCGTGNTACTTC	1	0	1	0	0	265	0.0054
RAR:RXR(NR),DR5/ES-RAR-ChIP-Seq(GSE56893)/Homer	RGGTCADNNAGAGGTCAV	1	0	1	0	0	72.1	0.0015
Duxbl(Homeobox)/NIH3T3-Duxbl.HA-ChIP-Seq(GSE119782)/Homer	TAAYCYAATCAA	1	0	1	0	0	304.1	0.0062
DUX(Homeobox)/C2C12-Dux-ChIP-Seq(GSE87279)/Homer	BCWGATTCAATCAAN	1	0	1	0	0	9.4	0.0002
EBNA1(EBV-virus)/Raji-EBNA1-ChIP-Seq(GSE30709)/Homer	GGYAGCAYDTGCTDCCCNNN	1	0	1	0	0	37.2	0.0008
E-box(bHLH)/Promoter/Homer	SSGGTCACGTGA	1	0	1	0	0	113.6	0.0023
Egr2(Zf)/Thymocytes-Egr2-ChIP-Seq(GSE34254)/Homer	NGCGTGGGCGGR	1	0	1	0	0	329.8	0.0068
ETS:RUNX(ETS,Runt)/Jurkat-RUNX1-ChIP-Seq(GSE17954)/Homer	RCAGGATGTGGT	1	0	1	0	0	254	0.0052
FXR(NR),IR1/Liver-FXR-ChIP-Seq(Chong_et_al.)/Homer	AGGTCANTGACCTB	1	0	1	0	0	1021.1	0.021
GATA3(Zf),DR4/iTreg-Gata3-ChIP-Seq(GSE20898)/Homer	AGATGKDGAGATAAG	1	0	1	0	0	402.8	0.0083
GATA3(Zf),DR8/iTreg-Gata3-ChIP-Seq(GSE20898)/Homer	AGATSTNDNNDSAGATAASN	1	0	1	0	0	265.6	0.0054
GATA(Zf),IR4/iTreg-Gata3-ChIP-Seq(GSE20898)/Homer	NAGATWNBNATCTNN	1	0	1	0	0	387.9	0.008
GATA:SCL(Zf,bHLH)/Ter119-SCL-ChIP-Seq(GSE18720)/Homer	CRGCTGBNGNSNNSAGATAA	1	0	1	0	0	388.3	0.008
GFX(?)/Promoter/Homer	ATTCTCGCGAGA	1	0	1	0	0	25.6	0.0005
GLI3(Zf)/Limb-GLI3-ChIP-Chip(GSE11077)/Homer	CGTGGGTGGTCC	1	0	1	0	0	266.1	0.0055
GRHL2(CP2)/HBE-GRHL2-ChIP-Seq(GSE46194)/Homer	AAACYKGTTWDACMRGTTTB	1	0	1	0	0	1240.3	0.0254
HIF-1a(bHLH)/MCF7-HIF1a-ChIP-Seq(GSE28352)/Homer	TACGTGCV	1	0	1	0	0	460.7	0.0095
HINFP(Zf)/K562-HINFP.eGFP-ChIP-Seq(Encode)/Homer	TWVGGTCCGC	1	0	1	0	0	535.1	0.011
HRE(HSF)/HepG2-HSF1-ChIP-Seq(GSE31477)/Homer	BSTTCTRGAABVTTCYAGAA	1	0	1	0	0	499	0.0102
JunD(bZIP)/K562-JunD-ChIP-Seq/Homer	ATGACGTCATCN	1	0	1	0	0	256.7	0.0053
LXRE(NR),DR4/RAW-LXRb.biotin-ChIP-Seq(GSE21512)/Homer	RGGTTACTANAGGTCA	1	0	1	0	0	137.8	0.0028
MafK(bZIP)/C2C12-MafK-ChIP-Seq(GSE36030)/Homer	GCTGASTCAGCA	1	0	1	0	0	498.3	0.0102
NFE2L2(bZIP)/HepG2-NFE2L2-ChIP-Seq(Encode)/Homer	AWWWTGCTGAGTCAT	1	0	1	0	0	163.3	0.0033
NF-E2(bZIP)/K562-NFE2-ChIP-Seq(GSE31477)/Homer	GATGACTCAGCA	1	0	1	0	0	145.3	0.003
NFkB-p65-Rel(RHD)/ThioMac-LPS-Expression(GSE23622)/Homer	GGAAATTCCC	1	0	1	0	0	206.6	0.0042
Nrf2(bZIP)/Lymphoblast-Nrf2-ChIP-Seq(GSE37589)/Homer	HTGCTGAGTCAT	1	0	1	0	0	124.3	0.0026
OCT:OCT(POU,Homeobox,IR1)/NPC-Brn2-ChIP-Seq(GSE35496)/Homer	ATGAATWATTCATGA	1	0	1	0	0	92.5	0.0019
OCT:OCT(POU,Homeobox)/NPC-Brn1-ChIP-Seq(GSE35496)/Homer	ATGAATATTCATGAG	1	0	1	0	0	52.8	0.0011
NFkB-p50,p52(RHD)/Monocyte-p50-ChIP-Chip(Schreiber_et_al.)/Homer	GGGGGAATCCCC	1	0	1	0	0	256.8	0.0053
p53(p53)/Saos-p53-ChIP-Seq(GSE15780)/Homer	RRCATGYCYRGRCATGYYYN	1	0	1	0	0	281.4	0.0058
p53(p53)/mES-cMyc-ChIP-Seq(GSE11431)/Homer	ACATGCCCGGGCAT	1	0	1	0	0	30.3	0.0006
p53(p53)/Saos-p53-ChIP-Seq/Homer	RRCATGYCYRGRCATGYYYN	1	0	1	0	0	281.4	0.0058
p73(p53)/Trachea-p73-ChIP-Seq(PRJNA310161)/Homer	NRRRCAWGTCCDGRCATGYY	1	0	1	0	0	117	0.0024
PAX5(Paired,Homeobox)/GM12878-PAX5-ChIP-Seq(GSE32465)/Homer	GCAGCCAAGCRTGACH	1	0	1	0	0	781.2	0.016
PAX5(Paired,Homeobox),condensed/GM12878-PAX5-ChIP-Seq(GSE32465)/Homer	GTCACGCTCSCTGM	1	0	1	0	0	237	0.0049
PAX6(Paired,Homeobox)/Forebrain-Pax6-ChIP-Seq(GSE66961)/Homer	NGTGTTCAVTSAAGCGKAAA	1	0	1	0	0	270.9	0.0056
Pax7(Paired,Homeobox),longest/Myoblast-Pax7-ChIP-Seq(GSE25064)/Homer	NTAATTDGCYAATTANNWWD	1	0	1	0	0	184.8	0.0038
Pax7(Paired,Homeobox),long/Myoblast-Pax7-ChIP-Seq(GSE25064)/Homer	TAATCHGATTAC	1	0	1	0	0	158.5	0.0033
Pax7(Paired,Homeobox)/Myoblast-Pax7-ChIP-Seq(GSE25064)/Homer	TAATCAATTA	1	0	1	0	0	614.2	0.0126
Pax8(Paired,Homeobox)/Thyroid-Pax8-ChIP-Seq(GSE26938)/Homer	GTCATGCHTGRCTGS	1	0	1	0	0	634.8	0.013
PBX1(Homeobox)/MCF7-PBX1-ChIP-Seq(GSE28007)/Homer	GSCTGTCACTCA	1	0	1	0	0	227.2	0.0047
Pbx3(Homeobox)/GM12878-PBX3-ChIP-Seq(GSE32465)/Homer	SCTGTCAMTCAN	1	0	1	0	0	764.1	0.0157
Pknox1(Homeobox)/ES-Prep1-ChIP-Seq(GSE63282)/Homer	SCTGTCAVTCAV	1	0	1	0	0	726.5	0.0149
RBPJ:Ebox(?,bHLH)/Panc1-Rbpj1-ChIP-Seq(GSE47459)/Homer	GGGRAARRGRMCAGMTG	1	0	1	0	0	903.7	0.0185
REST-NRSF(Zf)/Jurkat-NRSF-ChIP-Seq/Homer	GGMGCTGTCCATGGTGCTGA	1	0	1	0	0	12.8	0.0003
SpiB(ETS)/OCILY3-SPIB-ChIP-Seq(GSE56857)/Homer	AAAGRGGAAGTG	1	0	1	0	0	966.1	0.0198
Srebp1a(bHLH)/HepG2-Srebp1a-ChIP-Seq(GSE31477)/Homer	RTCACSCCAY	1	0	1	0	0	564.5	0.0116
Srebp2(bHLH)/HepG2-Srebp2-ChIP-Seq(GSE31477)/Homer	CGGTCACSCCAC	1	0	1	0	0	300.5	0.0062
T1ISRE(IRF)/ThioMac-Ifnb-Expression/Homer	ACTTTCGTTTCT	1	0	1	0	0	59	0.0012
Tbox:Smad(T-box,MAD)/ESCd5-Smad2_3-ChIP-Seq(GSE29422)/Homer	AGGTGHCAGACA	1	0	1	0	0	564.1	0.0116
TCFL2(HMG)/K562-TCF7L2-ChIP-Seq(GSE29196)/Homer	ACWTCAAAGG	1	0	1	0	0	366.9	0.0075
TFE3(bHLH)/MEF-TFE3-ChIP-Seq(GSE75757)/Homer	GTCACGTGACYV	1	0	1	0	0	185.9	0.0038
Tlx?(NR)/NPC-H3K4me1-ChIP-Seq(GSE16256)/Homer	CTGGCAGSCTGCCA	1	0	1	0	0	941.2	0.0193
VDR(NR),DR3/GM10855-VDR+vitD-ChIP-Seq(GSE22484)/Homer	ARAGGTCANWGAGTTCANNN	1	0	1	0	0	639.7	0.0131
YY1(Zf)/Promoter/Homer	CAAGATGGCGGC	1	0	1	0	0	196.5	0.004
ZBTB33(Zf)/GM12878-ZBTB33-ChIP-Seq(GSE32465)/Homer	GGVTCTCGCGAGAAC	1	0	1	0	0	66.2	0.0014
ZFP3(Zf)/HEK293-ZFP3.GFP-ChIP-Seq(GSE58341)/Homer	GGGTTTTGAAGGATGARTAGGAGTT	1	0	1	0	0	2.5	0.0001
Zfp57(Zf)/H1-ZFP57.HA-ChIP-Seq(GSE115387)/Homer	NANTGCSGCA	1	0	1	0	0	667.5	0.0137
ZNF136(Zf)/HEK293-ZNF136.GFP-ChIP-Seq(GSE58341)/Homer	YTKGATAHAGTATTCTWGGTNGGCA	1	0	1	0	0	436.5	0.009
ZNF165(Zf)/WHIM12-ZNF165-ChIP-Seq(GSE65937)/Homer	AAGGKGRCGCAGGCA	1	0	1	0	0	198.7	0.0041
ZNF16(Zf)/HEK293-ZNF16.GFP-ChIP-Seq(GSE58341)/Homer	MACCTTCYATGGCTCCCTAKTGCCY	1	0	1	0	0	18.5	0.0004
ZNF264(Zf)/HEK293-ZNF264.GFP-ChIP-Seq(GSE58341)/Homer	RGGGCACTAACY	1	0	1	0	0	1876.2	0.0385
ZNF322(Zf)/HEK293-ZNF322.GFP-ChIP-Seq(GSE58341)/Homer	GAGCCTGGTACTGWGCCTGR	1	0	1	0	0	571.3	0.0117
ZNF382(Zf)/HEK293-ZNF382.GFP-ChIP-Seq(GSE58341)/Homer	GNCTGTASTRNTGBCTCHTT	1	0	1	0	0	101.7	0.0021
ZNF41(Zf)/HEK293-ZNF41.GFP-ChIP-Seq(GSE58341)/Homer	CCTCATGGTGYCYTWYTCCCTTGTG	1	0	1	0	0	85.6	0.0018
ZNF519(Zf)/HEK293-ZNF519.GFP-ChIP-Seq(GSE58341)/Homer	GAGSCCGAGC	1	0	1	0	0	390.3	0.008
ZNF528(Zf)/HEK293-ZNF528.GFP-ChIP-Seq(GSE58341)/Homer	AGAAATGACTTCCCT	1	0	1	0	0	18.1	0.0004
ZNF669(Zf)/HEK293-ZNF669.GFP-ChIP-Seq(GSE58341)/Homer	GARTGGTCATCGCCC	1	0	1	0	0	166.2	0.0034
ZNF692(Zf)/HEK293-ZNF692.GFP-ChIP-Seq(GSE58341)/Homer	GTGGGCCCCA	1	0	1	0	0	224.2	0.0046
ZNF768(Zf)/Rajj-ZNF768-ChIP-Seq(GSE111879)/Homer	RHHCAGAGAGGB	1	0	1	0	0	88.3	0.0018

## Sheet: Supplementary_Data_1i
HOMER motif enrichment analysis
FOXO3 N24-only peaks
Motif Name	Consensus	P-value	Log P-value	q-value (Benjamini)	# of Target Sequences with Motif(of 255)	% of Target Sequences with Motif	# of Background Sequences with Motif(of 48142)	% of Background Sequences with Motif
FOXP1(Forkhead)/H9-FOXP1-ChIP-Seq(GSE31006)/Homer	NYYTGTTTACHN	1e-167	-384.6	0	162	0.6353	1660.9	0.0345
Foxo3(Forkhead)/U2OS-Foxo3-ChIP-Seq(E-MTAB-2701)/Homer	DGTAAACA	1e-162	-373.1	0	185	0.7255	2967.3	0.0616
FOXK2(Forkhead)/U2OS-FOXK2-ChIP-Seq(E-MTAB-2204)/Homer	SCHTGTTTACAT	1e-154	-355.3	0	171	0.6706	2447.8	0.0508
FOXK1(Forkhead)/HEK293-FOXK1-ChIP-Seq(GSE51673)/Homer	NVWTGTTTAC	1e-151	-349.2	0	195	0.7647	4106.8	0.0852
Foxf1(Forkhead)/Lung-Foxf1-ChIP-Seq(GSE77951)/Homer	WWATRTAAACAN	1e-136	-314.7	0	177	0.6941	3525.2	0.0732
Foxa2(Forkhead)/Liver-Foxa2-ChIP-Seq(GSE25694)/Homer	CYTGTTTACWYW	1e-105	-243.5	0	150	0.5882	3216.3	0.0667
Foxo1(Forkhead)/RAW-Foxo1-ChIP-Seq(Fan_et_al.)/Homer	CTGTTTAC	1e-93	-214.6	0	193	0.7569	8203.9	0.1702
FoxL2(Forkhead)/Ovary-FoxL2-ChIP-Seq(GSE60858)/Homer	WWTRTAAACAVG	1e-90	-208.4	0	138	0.5412	3223.3	0.0669
Foxa3(Forkhead)/Liver-Foxa3-ChIP-Seq(GSE77670)/Homer	BSNTGTTTACWYWGN	1e-38	-89.24	0	60	0.2353	1219.3	0.0253
FOXA1(Forkhead)/LNCAP-FOXA1-ChIP-Seq(GSE27824)/Homer	WAAGTAAACA	1e-37	-86.25	0	106	0.4157	4996.2	0.1037
FOXA1(Forkhead)/MCF7-FOXA1-ChIP-Seq(GSE26831)/Homer	WAAGTAAACA	1e-26	-60.4	0	82	0.3216	4076.5	0.0846
Fox:Ebox(Forkhead,bHLH)/Panc1-Foxa2-ChIP-Seq(GSE47459)/Homer	NNNVCTGWGYAAACASN	1e-18	-42.84	0	70	0.2745	4012.3	0.0833
FOXM1(Forkhead)/MCF7-FOXM1-ChIP-Seq(GSE72977)/Homer	TRTTTACTTW	1e-17	-40.11	0	70	0.2745	4224.3	0.0877
FoxD3(forkhead)/ZebrafishEmbryo-Foxd3.biotin-ChIP-seq(GSE106676)/Homer	TGTTTAYTTAGC	1e-14	-34.03	0	60	0.2353	3614.6	0.075
BORIS(Zf)/K562-CTCFL-ChIP-Seq(GSE32465)/Homer	CNNBRGCGCCCCCTGSTGGC	1e-09	-22.64	0	25	0.098	978.5	0.0203
OCT4-SOX2-TCF-NANOG(POU,Homeobox,HMG)/mES-Oct4-ChIP-Seq(GSE11431)/Homer	ATTTGCATAACAATG	1e-07	-16.34	0	15	0.0588	489.5	0.0102
CTCF(Zf)/CD4+-CTCF-ChIP-Seq(Barski_et_al.)/Homer	AYAGTGCCMYCTRGTGGCCA	1e-06	-14.26	0	14	0.0549	500.8	0.0104
Sox9(HMG)/Limb-SOX9-ChIP-Seq(GSE73225)/Homer	AGGVNCCTTTGT	1e-05	-12.77	0.0001	41	0.1608	3590.1	0.0745
HOXB13(Homeobox)/ProstateTumor-HOXB13-ChIP-Seq(GSE56288)/Homer	TTTTATKRGG	1e-05	-12.51	0.0001	43	0.1686	3894.1	0.0808
WT1(Zf)/Kidney-WT1-ChIP-Seq(GSE90016)/Homer	MCTCCCMCRCAB	1e-05	-12.31	0.0001	36	0.1412	3008.7	0.0624
ERG(ETS)/VCaP-ERG-ChIP-Seq(GSE14097)/Homer	ACAGGAAGTG	1e-05	-11.86	0.0001	66	0.2588	7325.2	0.152
Fli1(ETS)/CD8-FLI-ChIP-Seq(GSE20898)/Homer	NRYTTCCGGH	1e-05	-11.6	0.0002	53	0.2078	5448.8	0.1131
EHF(ETS)/LoVo-EHF-ChIP-Seq(GSE49402)/Homer	AVCAGGAAGT	0.0001	-10.89	0.0004	53	0.2078	5589.4	0.116
Elk4(ETS)/Hela-Elk4-ChIP-Seq(GSE31477)/Homer	NRYTTCCGGY	0.0001	-10.46	0.0005	35	0.1373	3147.5	0.0653
ETS1(ETS)/Jurkat-ETS1-ChIP-Seq(GSE17954)/Homer	ACAGGAAGTG	0.0001	-10.42	0.0005	46	0.1804	4670.2	0.0969
SPDEF(ETS)/VCaP-SPDEF-ChIP-Seq(SRA014231)/Homer	ASWTCCTGBT	0.0001	-10.41	0.0005	45	0.1765	4528.3	0.094
Elk1(ETS)/Hela-Elk1-ChIP-Seq(GSE31477)/Homer	HACTTCCGGY	0.0001	-10.08	0.0007	34	0.1333	3073.5	0.0638
EWS:FLI1-fusion(ETS)/SK_N_MC-EWS:FLI1-ChIP-Seq(SRA014231)/Homer	VACAGGAAAT	0.0001	-9.463	0.0012	29	0.1137	2512.6	0.0521
KLF14(Zf)/HEK293-KLF14.GFP-ChIP-Seq(GSE58341)/Homer	RGKGGGCGKGGC	0.0001	-9.252	0.0015	82	0.3216	10545.8	0.2188
Zfp281(Zf)/ES-Zfp281-ChIP-Seq(GSE81042)/Homer	CCCCTCCCCCAC	0.001	-9.052	0.0017	22	0.0863	1694	0.0352
ETS(ETS)/Promoter/Homer	AACCGGAAGT	0.001	-8.929	0.0019	22	0.0863	1708.8	0.0355
ETV4(ETS)/HepG2-ETV4-ChIP-Seq(ENCODE)/Homer	ACCGGAAGTG	0.001	-8.789	0.0021	50	0.1961	5598.7	0.1162
Sp2(Zf)/HEK293-Sp2.eGFP-ChIP-Seq(Encode)/Homer	YGGCCCCGCCCC	0.001	-8.572	0.0025	72	0.2824	9107.4	0.189
GABPA(ETS)/Jurkat-GABPa-ChIP-Seq(GSE17954)/Homer	RACCGGAAGT	0.001	-8.389	0.0029	41	0.1608	4355.4	0.0904
ETV1(ETS)/GIST48-ETV1-ChIP-Seq(GSE22441)/Homer	AACCGGAAGT	0.001	-8.323	0.0031	55	0.2157	6475.7	0.1344
Tbx20(T-box)/Heart-Tbx20-ChIP-Seq(GSE29636)/Homer	GGTGYTGACAGS	0.001	-8.298	0.0031	14	0.0549	864.5	0.0179
Elf4(ETS)/BMDM-Elf4-ChIP-Seq(GSE88699)/Homer	ACTTCCKGKT	0.001	-8.28	0.0031	43	0.1686	4672	0.0969
Stat3(Stat)/mES-Stat3-ChIP-Seq(GSE11431)/Homer	CTTCCGGGAA	0.001	-8.098	0.0035	25	0.098	2196.7	0.0456
Sp5(Zf)/mES-Sp5.Flag-ChIP-Seq(GSE72989)/Homer	RGKGGGCGGAGC	0.001	-8.091	0.0035	55	0.2157	6535	0.1356
GFY-Staf(?,Zf)/Promoter/Homer	RACTACAATTCCCAGAAKGC	0.001	-7.862	0.0042	7	0.0275	246.5	0.0051
Ronin(THAP)/ES-Thap11-ChIP-Seq(GSE51522)/Homer	RACTACAACTCCCAGVAKGC	0.001	-7.722	0.0048	6	0.0235	180.8	0.0038
ELF5(ETS)/T47D-ELF5-ChIP-Seq(GSE30407)/Homer	ACVAGGAAGT	0.001	-7.554	0.0055	31	0.1216	3096.2	0.0642
Zic(Zf)/Cerebellum-ZIC1.2-ChIP-Seq(GSE60731)/Homer	CCTGCTGAGH	0.001	-7.486	0.0057	35	0.1373	3676.5	0.0763
Atf1(bZIP)/K562-ATF1-ChIP-Seq(GSE31477)/Homer	GATGACGTCA	0.001	-7.324	0.0066	23	0.0902	2053.5	0.0426
Unknown-ESC-element(?)/mES-Nanog-ChIP-Seq(GSE11724)/Homer	CACAGCAGGGGG	0.001	-7.252	0.0069	27	0.1059	2599.8	0.054
Sox2(HMG)/mES-Sox2-ChIP-Seq(GSE11431)/Homer	BCCATTGTTC	0.001	-7.112	0.0078	34	0.1333	3610.1	0.0749
KLF1(Zf)/HUDEP2-KLF1-CutnRun(GSE136251)/Homer	VDGGGYGGGGCY	0.001	-7.046	0.0082	47	0.1843	5571.7	0.1156
Sox3(HMG)/NPC-Sox3-ChIP-Seq(GSE33059)/Homer	CCWTTGTY	0.001	-6.978	0.0085	58	0.2275	7322.8	0.152
TFE3(bHLH)/MEF-TFE3-ChIP-Seq(GSE75757)/Homer	GTCACGTGACYV	0.01	-6.905	0.009	7	0.0275	290.4	0.006
Egr1(Zf)/K562-Egr1-ChIP-Seq(GSE32465)/Homer	TGCGTGGGYG	0.01	-6.726	0.0106	32	0.1255	3403.6	0.0706
ELF3(ETS)/PDAC-ELF3-ChIP-Seq(GSE64557)/Homer	ANCAGGAAGT	0.01	-6.724	0.0106	29	0.1137	2975.6	0.0617
KLF3(Zf)/MEF-Klf3-ChIP-Seq(GSE44748)/Homer	NRGCCCCRCCCHBNN	0.01	-6.718	0.0106	30	0.1176	3118.9	0.0647
Etv2(ETS)/ES-ER71-ChIP-Seq(GSE59402)/Homer	NNAYTTCCTGHN	0.01	-6.662	0.0106	36	0.1412	4002.4	0.0831
CRE(bZIP)/Promoter/Homer	CSGTGACGTCAC	0.01	-6.513	0.0121	12	0.0471	812.6	0.0169
KLF5(Zf)/LoVo-KLF5-ChIP-Seq(GSE49402)/Homer	DGGGYGKGGC	0.01	-6.397	0.0133	58	0.2275	7503.9	0.1557
Atf7(bZIP)/3T3L1-Atf7-ChIP-Seq(GSE56872)/Homer	NGRTGACGTCAY	0.01	-6.261	0.015	17	0.0667	1438.3	0.0298
ELF1(ETS)/Jurkat-ELF1-ChIP-Seq(SRA014231)/Homer	AVCCGGAAGT	0.01	-6.202	0.0156	27	0.1059	2796.8	0.058
KLF6(Zf)/PDAC-KLF6-ChIP-Seq(GSE64557)/Homer	MKGGGYGTGGCC	0.01	-6.1	0.017	49	0.1922	6151.1	0.1276
Zic2(Zf)/ESC-Zic2-ChIP-Seq(SRP197560)/Homer	CHCAGCRGGRGG	0.01	-6.012	0.0183	23	0.0902	2273.9	0.0472
GRHL2(CP2)/HBE-GRHL2-ChIP-Seq(GSE46194)/Homer	AAACYKGTTWDACMRGTTTB	0.01	-5.973	0.0187	15	0.0588	1227.3	0.0255
STAT1(Stat)/HelaS3-STAT1-ChIP-Seq(GSE12782)/Homer	NATTTCCNGGAAAT	0.01	-5.953	0.0187	14	0.0549	1107.9	0.023
NFE2L2(bZIP)/HepG2-NFE2L2-ChIP-Seq(Encode)/Homer	AWWWTGCTGAGTCAT	0.01	-5.919	0.0191	4	0.0157	107.4	0.0022
Zic3(Zf)/mES-Zic3-ChIP-Seq(GSE37889)/Homer	GGCCYCCTGCTGDGH	0.01	-5.881	0.0195	28	0.1098	3006.8	0.0624
EWS:ERG-fusion(ETS)/CADO_ES1-EWS:ERG-ChIP-Seq(SRA014231)/Homer	ATTTCCTGTN	0.01	-5.78	0.0212	26	0.102	2740.5	0.0569
Rfx5(HTH)/GM12878-Rfx5-ChIP-Seq(GSE31477)/Homer	SCCTAGCAACAG	0.01	-5.634	0.0242	15	0.0588	1273.8	0.0264
STAT4(Stat)/CD4-Stat4-ChIP-Seq(GSE22104)/Homer	NYTTCCWGGAAR	0.01	-5.581	0.0251	33	0.1294	3815.5	0.0792
Sp1(Zf)/Promoter/Homer	GGCCCCGCCCCC	0.01	-5.545	0.0257	22	0.0863	2222.6	0.0461
Oct4(POU,Homeobox)/mES-Oct4-ChIP-Seq(GSE11431)/Homer	ATTTGCATAW	0.01	-5.49	0.0267	16	0.0627	1422.1	0.0295
Hnf6b(Homeobox)/LNCaP-Hnf6b-ChIP-Seq(GSE106305)/Homer	TATTGAYY	0.01	-5.418	0.0283	25	0.098	2673.3	0.0555
Bach1(bZIP)/K562-Bach1-ChIP-Seq(GSE31477)/Homer	AWWNTGCTGAGTCAT	0.01	-5.288	0.0318	4	0.0157	128.9	0.0027
bHLHE40(bHLH)/HepG2-BHLHE40-ChIP-Seq(GSE31477)/Homer	KCACGTGMCN	0.01	-5.276	0.0318	13	0.051	1071.9	0.0222
Sox6(HMG)/Myotubes-Sox6-ChIP-Seq(GSE32627)/Homer	CCATTGTTNY	0.01	-5.129	0.0362	50	0.1961	6626	0.1375
Sox21(HMG)/ESC-SOX21-ChIP-Seq(GSE110505)/Homer	BCCWTTGTBYKV	0.01	-5.012	0.0401	55	0.2157	7490.1	0.1554
Rfx2(HTH)/LoVo-RFX2-ChIP-Seq(GSE49402)/Homer	GTTGCCATGGCAACM	0.01	-5.009	0.0401	7	0.0275	410.2	0.0085
Sox15(HMG)/CPA-Sox15-ChIP-Seq(GSE62909)/Homer	RAACAATGGN	0.01	-4.993	0.0401	35	0.1373	4279.9	0.0888
Sox10(HMG)/SciaticNerve-Sox3-ChIP-Seq(GSE35132)/Homer	CCWTTGTYYB	0.01	-4.895	0.0433	50	0.1961	6709.4	0.1392
E-box(bHLH)/Promoter/Homer	SSGGTCACGTGA	0.01	-4.877	0.0436	6	0.0235	320.1	0.0066
c-Jun-CRE(bZIP)/K562-cJun-ChIP-Seq(GSE31477)/Homer	ATGACGTCATCY	0.01	-4.83	0.045	11	0.0431	882.7	0.0183
Hoxa13(Homeobox)/ChickenMSG-Hoxa13.Flag-ChIP-Seq(GSE86088)/Homer	CYHATAAAAN	0.01	-4.775	0.047	68	0.2667	9775.7	0.2029
c-Myc(bHLH)/LNCAP-cMyc-ChIP-Seq(Unpublished)/Homer	VCCACGTG	0.01	-4.653	0.0524	18	0.0706	1835.5	0.0381
LRF(Zf)/Erythroblasts-ZBTB7A-ChIP-Seq(GSE74977)/Homer	AAGACCCYYN	0.01	-4.628	0.0531	57	0.2235	7972.1	0.1654
Brn1(POU,Homeobox)/NPC-Brn1-ChIP-Seq(GSE35496)/Homer	TATGCWAATBAV	0.01	-4.606	0.0536	11	0.0431	911.2	0.0189
PU.1(ETS)/ThioMac-PU.1-ChIP-Seq(GSE21512)/Homer	AGAGGAAGTG	0.1	-4.581	0.0543	18	0.0706	1849.4	0.0384
Maz(Zf)/HepG2-Maz-ChIP-Seq(GSE31477)/Homer	GGGGGGGG	0.1	-4.542	0.0558	63	0.2471	9022.1	0.1872
GFY(?)/Promoter/Homer	ACTACAATTCCC	0.1	-4.429	0.0617	6	0.0235	353	0.0073
USF1(bHLH)/GM12878-Usf1-ChIP-Seq(GSE32465)/Homer	SGTCACGTGR	0.1	-4.306	0.069	15	0.0588	1484.3	0.0308
Hoxa11(Homeobox)/ChickenMSG-Hoxa11.Flag-ChIP-Seq(GSE86088)/Homer	TTTTATGGCM	0.1	-4.264	0.0711	62	0.2431	8973.7	0.1862
Stat3+il21(Stat)/CD4-Stat3-ChIP-Seq(GSE19198)/Homer	SVYTTCCNGGAARB	0.1	-4.237	0.0723	25	0.098	2953.1	0.0613
Sox17(HMG)/Endoderm-Sox17-ChIP-Seq(GSE61475)/Homer	CCATTGTTYB	0.1	-4.192	0.0747	23	0.0902	2663.3	0.0553
PR(NR)/T47D-PR-ChIP-Seq(GSE31130)/Homer	VAGRACAKNCTGTBC	0.1	-4.155	0.0767	60	0.2353	8680.4	0.1801
bHLHE41(bHLH)/proB-Bhlhe41-ChIP-Seq(GSE93764)/Homer	KCACGTGMCN	0.1	-4.14	0.077	35	0.1373	4542.3	0.0943
RFX(HTH)/K562-RFX3-ChIP-Seq(SRA012198)/Homer	CGGTTGCCATGGCAAC	0.1	-4.126	0.0772	6	0.0235	378.6	0.0079
Otx2(Homeobox)/EpiLC-Otx2-ChIP-Seq(GSE56098)/Homer	NYTAATCCYB	0.1	-4.082	0.0798	22	0.0863	2541.4	0.0527
Sox4(HMG)/proB-Sox4-ChIP-Seq(GSE50066)/Homer	YCTTTGTTCC	0.1	-3.992	0.0864	28	0.1098	3483.8	0.0723
CRX(Homeobox)/Retina-Crx-ChIP-Seq(GSE20012)/Homer	GCTAATCC	0.1	-3.884	0.0953	60	0.2353	8804.7	0.1827
Rfx6(HTH)/Min6b1-Rfx6.HA-ChIP-Seq(GSE62844)/Homer	TGTTKCCTAGCAACM	0.1	-3.831	0.0994	37	0.1451	4972.5	0.1032
Nrf2(bZIP)/Lymphoblast-Nrf2-ChIP-Seq(GSE37589)/Homer	HTGCTGAGTCAT	0.1	-3.829	0.0994	3	0.0118	111.1	0.0023
X-box(HTH)/NPC-H3K4me1-ChIP-Seq(GSE16256)/Homer	GGTTGCCATGGCAA	0.1	-3.796	0.1009	6	0.0235	408.3	0.0085
EAR2(NR)/K562-NR2F6-ChIP-Seq(Encode)/Homer	NRBCARRGGTCA	0.1	-3.754	0.1041	37	0.1451	5000.8	0.1038
Bapx1(Homeobox)/VertebralCol-Bapx1-ChIP-Seq(GSE36672)/Homer	TTRAGTGSYK	0.1	-3.736	0.105	55	0.2157	8017.2	0.1664
Hoxa9(Homeobox)/ChickenMSG-Hoxa9.Flag-ChIP-Seq(GSE86088)/Homer	RGCAATNAAA	0.1	-3.685	0.1094	68	0.2667	10287.8	0.2135
Ets1-distal(ETS)/CD4+-PolII-ChIP-Seq(Barski_et_al.)/Homer	MACAGGAAGT	0.1	-3.661	0.1109	12	0.0471	1188.6	0.0247
Rfx1(HTH)/NPC-H3K4me1-ChIP-Seq(GSE16256)/Homer	KGTTGCCATGGCAA	0.1	-3.638	0.1124	9	0.0353	791	0.0164
Bcl6(Zf)/Liver-Bcl6-ChIP-Seq(GSE31578)/Homer	NNNCTTTCCAGGAAA	0.1	-3.556	0.1208	40	0.1569	5570.6	0.1156
Oct11(POU,Homeobox)/NCIH1048-POU2F3-ChIP-seq(GSE115123)/Homer	GATTTGCATA	0.1	-3.438	0.1347	10	0.0392	954.1	0.0198
Cux2(Homeobox)/Liver-Cux2-ChIP-Seq(GSE35985)/Homer	HNRAATCAAT	0.1	-3.408	0.1375	12	0.0471	1235.1	0.0256
CEBP:AP1(bZIP)/ThioMac-CEBPb-ChIP-Seq(GSE21512)/Homer	DRTGTTGCAA	0.1	-3.407	0.1375	20	0.0784	2415.8	0.0501
Egr2(Zf)/Thymocytes-Egr2-ChIP-Seq(GSE34254)/Homer	NGCGTGGGCGGR	0.1	-3.358	0.1418	9	0.0353	833.5	0.0173
NFY(CCAAT)/Promoter/Homer	RGCCAATSRG	0.1	-3.357	0.1418	25	0.098	3208.8	0.0666
Atf2(bZIP)/3T3L1-Atf2-ChIP-Seq(GSE56872)/Homer	NRRTGACGTCAT	0.1	-3.355	0.1418	10	0.0392	969	0.0201
NF-E2(bZIP)/K562-NFE2-ChIP-Seq(GSE31477)/Homer	GATGACTCAGCA	0.1	-3.351	0.1418	3	0.0118	134.8	0.0028
Oct2(POU,Homeobox)/Bcell-Oct2-ChIP-Seq(GSE21512)/Homer	ATATGCAAAT	0.1	-3.345	0.1418	9	0.0353	835.1	0.0173
Pit1(Homeobox)/GCrat-Pit1-ChIP-Seq(GSE58009)/Homer	ATGMATATDC	0.1	-3.31	0.1421	24	0.0941	3065.6	0.0636
CLOCK(bHLH)/Liver-Clock-ChIP-Seq(GSE39860)/Homer	GHCACGTG	0.1	-3.269	0.1469	16	0.0627	1846.1	0.0383
CUX1(Homeobox)/K562-CUX1-ChIP-Seq(GSE92882)/Homer	TATCGATNAN	0.1	-3.237	0.1502	17	0.0667	2004.4	0.0416
Phox2b(Homeobox)/CLBGA-PHOX2B-ChIP-Seq(GSE90683)/Homer	TTAATTNAATTA	0.1	-3.228	0.1503	7	0.0275	592.5	0.0123
YY1(Zf)/Promoter/Homer	CAAGATGGCGGC	0.1	-3.069	0.1747	5	0.0196	366.7	0.0076
n-Myc(bHLH)/mES-nMyc-ChIP-Seq(GSE11431)/Homer	VRCCACGTGG	0.1	-3.028	0.1805	19	0.0745	2368.5	0.0491
Tcfcp2l1(CP2)/mES-Tcfcp2l1-ChIP-Seq(GSE11431)/Homer	NRAACCRGTTYRAACCRGYT	0.1	-2.997	0.1846	7	0.0275	624.9	0.013
Nkx3.1(Homeobox)/LNCaP-Nkx3.1-ChIP-Seq(GSE28264)/Homer	AAGCACTTAA	0.1	-2.94	0.1939	59	0.2314	9114.1	0.1891
NeuroG2(bHLH)/Fibroblast-NeuroG2-ChIP-Seq(GSE75910)/Homer	ACCATCTGTT	0.1	-2.939	0.1939	42	0.1647	6176.2	0.1282
Pitx1(Homeobox)/Chicken-Pitx1-ChIP-Seq(GSE38910)/Homer	TAATCCCN	0.1	-2.923	0.1939	103	0.4039	17035.2	0.3535
CREB5(bZIP)/LNCaP-CREB5.V5-ChIP-Seq(GSE137775)/Homer	VVATGACGTCAT	0.1	-2.85	0.2069	10	0.0392	1061.2	0.022
KLF10(Zf)/HEK293-KLF10.GFP-ChIP-Seq(GSE58341)/Homer	GGGGGTGTGTCC	0.1	-2.796	0.2167	21	0.0824	2757	0.0572
Ptf1a(bHLH)/Panc1-Ptf1a-ChIP-Seq(GSE47459)/Homer	ACAGCTGTTN	0.1	-2.763	0.2222	73	0.2863	11702.2	0.2428
E2F(E2F)/Hela-CellCycle-Expression/Homer	TTSGCGCGAAAA	0.1	-2.706	0.2332	4	0.0157	286.5	0.0059
Usf2(bHLH)/C2C12-Usf2-ChIP-Seq(GSE36030)/Homer	GTCACGTGGT	0.1	-2.7	0.2332	9	0.0353	948.6	0.0197
Oct6(POU,Homeobox)/NPC-Pou3f1-ChIP-Seq(GSE35496)/Homer	WATGCAAATGAG	0.1	-2.661	0.2402	11	0.0431	1247.6	0.0259
HNF6(Homeobox)/Liver-Hnf6-ChIP-Seq(ERP000394)/Homer	NTATYGATCH	0.1	-2.565	0.2625	13	0.051	1572.5	0.0326
GSC(Homeobox)/FrogEmbryos-GSC-ChIP-Seq(DRA000576)/Homer	RGGATTAR	0.1	-2.528	0.2702	27	0.1059	3836.5	0.0796
SpiB(ETS)/OCILY3-SPIB-ChIP-Seq(GSE56857)/Homer	AAAGRGGAAGTG	0.1	-2.465	0.2855	8	0.0314	851.1	0.0177
Nkx2.2(Homeobox)/NPC-Nkx2.2-ChIP-Seq(GSE61673)/Homer	BTBRAGTGSN	0.1	-2.458	0.2855	50	0.1961	7815.8	0.1622
Znf263(Zf)/K562-Znf263-ChIP-Seq(GSE31477)/Homer	CVGTSCTCCC	0.1	-2.407	0.298	59	0.2314	9436.9	0.1958
E2F3(E2F)/MEF-E2F3-ChIP-Seq(GSE71376)/Homer	BTKGGCGGGAAA	0.1	-2.358	0.3105	24	0.0941	3408.5	0.0707
NRF1(NRF)/MCF7-NRF1-ChIP-Seq(Unpublished)/Homer	CTGCGCATGCGC	0.1	-2.351	0.3107	8	0.0314	874.6	0.0181
NFIL3(bZIP)/HepG2-NFIL3-ChIP-Seq(Encode)/Homer	VTTACGTAAYNNNNN	0.1	-2.341	0.3114	16	0.0627	2108.7	0.0438
NFkB-p65-Rel(RHD)/ThioMac-LPS-Expression(GSE23622)/Homer	GGAAATTCCC	0.1	-2.331	0.3122	3	0.0118	206.7	0.0043
Klf4(Zf)/mES-Klf4-ChIP-Seq(GSE11431)/Homer	GCCACACCCA	0.1	-2.321	0.3131	15	0.0588	1955.7	0.0406
E2A(bHLH),near_PU.1/Bcell-PU.1-ChIP-Seq(GSE21512)/Homer	NVCACCTGBN	0.1	-2.316	0.3131	41	0.1608	6326.9	0.1313
GRE(NR),IR3/A549-GR-ChIP-Seq(GSE32465)/Homer	NRGVACABNVTGTYCY	0.1	-2.31	0.3131	5	0.0196	460.2	0.0096
Nur77(NR)/K562-NR4A1-ChIP-Seq(GSE31363)/Homer	TGACCTTTNCNT	0.1	-2.307	0.3131	6	0.0235	597.9	0.0124
COUP-TFII(NR)/K562-NR2F1-ChIP-Seq(Encode)/Homer	GKBCARAGGTCA	1	-2.3	0.3131	37	0.1451	5642.3	0.1171
Six1(Homeobox)/Myoblast-Six1-ChIP-Chip(GSE20150)/Homer	GKVTCADRTTWC	1	-2.272	0.3173	7	0.0275	745.1	0.0155
ZNF165(Zf)/WHIM12-ZNF165-ChIP-Seq(GSE65937)/Homer	AAGGKGRCGCAGGCA	1	-2.266	0.3173	6	0.0235	604.9	0.0126
Nanog(Homeobox)/mES-Nanog-ChIP-Seq(GSE11724)/Homer	RGCCATTAAC	1	-2.252	0.3192	96	0.3765	16255.5	0.3373
Eomes(T-box)/H9-Eomes-ChIP-Seq(GSE26097)/Homer	ATTAACACCT	1	-2.227	0.325	50	0.1961	7957.3	0.1651
MYB(HTH)/ERMYB-Myb-ChIPSeq(GSE22095)/Homer	GGCVGTTR	1	-2.206	0.3298	49	0.1922	7795	0.1618
Atf4(bZIP)/MEF-Atf4-ChIP-Seq(GSE35681)/Homer	MTGATGCAAT	1	-2.201	0.3298	7	0.0275	759.2	0.0158
ZNF382(Zf)/HEK293-ZNF382.GFP-ChIP-Seq(GSE58341)/Homer	GNCTGTASTRNTGBCTCHTT	1	-2.17	0.3371	2	0.0078	109.8	0.0023
Mouse_Recombination_Hotspot(Zf)/Testis-DMC1-ChIP-Seq(GSE24438)/Homer	ACTYKNATTCGTGNTACTTC	1	-2.166	0.3371	3	0.0118	222.6	0.0046
SCL(bHLH)/HPC7-Scl-ChIP-Seq(GSE13511)/Homer	AVCAGCTG	1	-2.152	0.3388	116	0.4549	20049.5	0.4161
E2F7(E2F)/Hela-E2F7-ChIP-Seq(GSE32673)/Homer	VDTTTCCCGCCA	1	-2.143	0.3396	6	0.0235	626.7	0.013
Tcf21(bHLH)/ArterySmoothMuscle-Tcf21-ChIP-Seq(GSE61369)/Homer	NAACAGCTGG	1	-2.136	0.3398	28	0.1098	4182.8	0.0868
Phox2a(Homeobox)/Neuron-Phox2a-ChIP-Seq(GSE31456)/Homer	YTAATYNRATTA	1	-2.056	0.3656	10	0.0392	1246.7	0.0259
ETS:E-box(ETS,bHLH)/HPC7-Scl-ChIP-Seq(GSE22178)/Homer	AGGAARCAGCTG	1	-2.047	0.3665	4	0.0157	364.6	0.0076
Six2(Homeobox)/NephronProgenitor-Six2-ChIP-Seq(GSE39837)/Homer	GWAAYHTGAKMC	1	-2.046	0.3665	24	0.0941	3545.9	0.0736
GLIS3(Zf)/Thyroid-Glis3.GFP-ChIP-Seq(GSE103297)/Homer	CTCCCTGGGAGGCCN	1	-2.036	0.3665	46	0.1804	7373.6	0.153
Ascl1(bHLH)/NeuralTubes-Ascl1-ChIP-Seq(GSE55840)/Homer	NNVVCAGCTGBN	1	-2.022	0.3686	44	0.1725	7028.9	0.1459
c-Myc(bHLH)/mES-cMyc-ChIP-Seq(GSE11431)/Homer	VVCCACGTGG	1	-2.017	0.3686	12	0.0471	1573.5	0.0327
STAT6(Stat)/Macrophage-Stat6-ChIP-Seq(GSE38377)/Homer	TTCCKNAGAA	1	-2.013	0.3686	14	0.0549	1896.6	0.0394
PRDM15(Zf)/ESC-Prdm15-ChIP-Seq(GSE73694)/Homer	YCCDNTCCAGGTTTT	1	-1.987	0.3748	28	0.1098	4257.2	0.0883
HIF-1a(bHLH)/MCF7-HIF1a-ChIP-Seq(GSE28352)/Homer	TACGTGCV	1	-1.972	0.3781	8	0.0314	959.9	0.0199
Olig2(bHLH)/Neuron-Olig2-ChIP-Seq(GSE30882)/Homer	RCCATMTGTT	1	-1.906	0.4013	48	0.1882	7816.7	0.1622
LEF1(HMG)/H1-LEF1-ChIP-Seq(GSE64758)/Homer	CCTTTGATST	1	-1.905	0.4013	18	0.0706	2597.1	0.0539
DLX5(Homeobox)/BasalGanglia-Dlx5-ChIP-seq(GSE124936)/Homer	SSTAATTA	1	-1.879	0.4074	19	0.0745	2776.8	0.0576
Klf9(Zf)/GBM-Klf9-ChIP-Seq(GSE62211)/Homer	GCCACRCCCACY	1	-1.868	0.4092	17	0.0667	2445.8	0.0508
Bcl11a(Zf)/HSPC-BCL11A-ChIP-Seq(GSE104676)/Homer	TYTGACCASWRG	1	-1.865	0.4092	18	0.0706	2614.8	0.0543
ZNF519(Zf)/HEK293-ZNF519.GFP-ChIP-Seq(GSE58341)/Homer	GAGSCCGAGC	1	-1.862	0.4092	9	0.0353	1143.7	0.0237
Nkx2.1(Homeobox)/LungAC-Nkx2.1-ChIP-Seq(GSE43252)/Homer	RSCACTYRAG	1	-1.839	0.414	69	0.2706	11655.4	0.2419
CDX4(Homeobox)/ZebrafishEmbryos-Cdx4.Myc-ChIP-Seq(GSE48254)/Homer	NGYCATAAAWCH	1	-1.836	0.414	21	0.0824	3134.6	0.065
NFkB-p65(RHD)/GM12787-p65-ChIP-Seq(GSE19485)/Homer	WGGGGATTTCCC	1	-1.824	0.4153	14	0.0549	1964.2	0.0408
Ap4(bHLH)/AML-Tfap4-ChIP-Seq(GSE45738)/Homer	NAHCAGCTGD	1	-1.814	0.4168	33	0.1294	5223	0.1084
Barx1(Homeobox)/Stomach-Barx1.3xFlag-ChIP-Seq(GSE69483)/Homer	AAACMATTAN	1	-1.811	0.4168	13	0.051	1804.7	0.0375
BMYB(HTH)/Hela-BMYB-ChIP-Seq(GSE27030)/Homer	NHAACBGYYV	1	-1.791	0.4218	40	0.1569	6472.2	0.1343
Erra(NR)/HepG2-Erra-ChIP-Seq(GSE31477)/Homer	CAAAGGTCAG	1	-1.779	0.4243	54	0.2118	8985	0.1865
Lhx1(Homeobox)/EmbryoCarcinoma-Lhx1-ChIP-Seq(GSE70957)/Homer	NNYTAATTAR	1	-1.779	0.4243	26	0.102	4022.1	0.0835
Dlx3(Homeobox)/Kerainocytes-Dlx3-ChIP-Seq(GSE89884)/Homer	NDGTAATTAC	1	-1.778	0.4243	16	0.0627	2315.2	0.048
LHX9(Homeobox)/Hct116-LHX9.V5-ChIP-Seq(GSE116822)/Homer	NGCTAATTAG	1	-1.764	0.4243	32	0.1255	5077.6	0.1054
MafK(bZIP)/C2C12-MafK-ChIP-Seq(GSE36030)/Homer	GCTGASTCAGCA	1	-1.759	0.4243	6	0.0235	704.5	0.0146
JunD(bZIP)/K562-JunD-ChIP-Seq/Homer	ATGACGTCATCN	1	-1.732	0.4327	3	0.0118	273.9	0.0057
T1ISRE(IRF)/ThioMac-Ifnb-Expression/Homer	ACTTTCGTTTCT	1	-1.727	0.4327	1	0.0039	37.4	0.0008
Sox7(HMG)/ESC-Sox7-ChIP-Seq(GSE133899)/Homer	VVRRAACAATGG	1	-1.723	0.4327	8	0.0314	1024.9	0.0213
Prop1(Homeobox)/GHFT1-PROP1.biotin-ChIP-Seq(GSE77302)/Homer	NTAATBNAATTA	1	-1.711	0.4345	15	0.0588	2175.9	0.0452
CTCF-SatelliteElement(Zf?)/CD4+-CTCF-ChIP-Seq(Barski_et_al.)/Homer	TGCAGTTCCMVNWRTGGCCA	1	-1.679	0.4461	1	0.0039	39.7	0.0008
HIF-1b(HLH)/T47D-HIF1b-ChIP-Seq(GSE59937)/Homer	RTACGTGC	1	-1.637	0.4629	28	0.1098	4452.6	0.0924
ZNF675(Zf)/HEK293-ZNF675.GFP-ChIP-Seq(GSE58341)/Homer	ARGAGGMCAAAATGW	1	-1.635	0.4629	4	0.0157	430.7	0.0089
OCT:OCT(POU,Homeobox,IR1)/NPC-Brn2-ChIP-Seq(GSE35496)/Homer	ATGAATWATTCATGA	1	-1.634	0.4629	1	0.0039	41.6	0.0009
p73(p53)/Trachea-p73-ChIP-Seq(PRJNA310161)/Homer	NRRRCAWGTCCDGRCATGYY	1	-1.627	0.4629	2	0.0078	154.6	0.0032
Six4(Homeobox)/MCF7-SIX4-ChIP-Seq(Encode)/Homer	TGWAAYCTGABACCB	1	-1.627	0.4629	2	0.0078	154.4	0.0032
ZNF317(Zf)/HEK293-ZNF317.GFP-ChIP-Seq(GSE58341)/Homer	GTCWGCTGTYYCTCT	1	-1.625	0.4629	3	0.0118	288.1	0.006
COUP-TFII(NR)/Artia-Nr2f2-ChIP-Seq(GSE46497)/Homer	AGRGGTCA	1	-1.605	0.4629	41	0.1608	6781.8	0.1407
p63(p53)/Keratinocyte-p63-ChIP-Seq(GSE17611)/Homer	NNDRCATGYCYNRRCATGYH	1	-1.577	0.4733	9	0.0353	1229.6	0.0255
REST-NRSF(Zf)/Jurkat-NRSF-ChIP-Seq/Homer	GGMGCTGTCCATGGTGCTGA	1	-1.571	0.4737	1	0.0039	44.7	0.0009
Ascl2(bHLH)/ESC-Ascl2-ChIP-Seq(GSE97712)/Homer	SSRGCAGCTGCH	1	-1.541	0.4859	32	0.1255	5220.3	0.1083
ZNF669(Zf)/HEK293-ZNF669.GFP-ChIP-Seq(GSE58341)/Homer	GARTGGTCATCGCCC	1	-1.54	0.4859	3	0.0118	301.1	0.0062
Gata4(Zf)/Heart-Gata4-ChIP-Seq(GSE35151)/Homer	NBWGATAAGR	1	-1.53	0.4861	21	0.0824	3289.8	0.0683
PAX5(Paired,Homeobox)/GM12878-PAX5-ChIP-Seq(GSE32465)/Homer	GCAGCCAAGCRTGACH	1	-1.527	0.4861	10	0.0392	1411.2	0.0293
E2F6(E2F)/Hela-E2F6-ChIP-Seq(GSE31477)/Homer	GGCGGGAARN	1	-1.516	0.4882	19	0.0745	2949.7	0.0612
NRF(NRF)/Promoter/Homer	STGCGCATGCGC	1	-1.496	0.4955	7	0.0275	929.2	0.0193
HEB(bHLH)/mES-Heb-ChIP-Seq(GSE53233)/Homer	VCAGCTGBNN	1	-1.487	0.4971	51	0.2	8680.9	0.1801
NFAT(RHD)/Jurkat-NFATC1-ChIP-Seq(Jolma_et_al.)/Homer	ATTTTCCATT	1	-1.485	0.4971	19	0.0745	2965.6	0.0615
DLX2(Homeobox)/BasalGanglia-Dlx2-ChIP-seq(GSE124936)/Homer	NNNTAATTAS	1	-1.46	0.5057	33	0.1294	5454.6	0.1132
BMAL1(bHLH)/Liver-Bmal1-ChIP-Seq(GSE39860)/Homer	GNCACGTG	1	-1.459	0.5057	37	0.1451	6172.8	0.1281
En1(Homeobox)/SUM149-EN1-ChIP-Seq(GSE120957)/Homer	NDCTAATTAS	1	-1.425	0.5188	40	0.1569	6739.4	0.1399
Max(bHLH)/K562-Max-ChIP-Seq(GSE31477)/Homer	RCCACGTGGYYN	1	-1.414	0.522	14	0.0549	2135.1	0.0443
PRDM14(Zf)/H1-PRDM14-ChIP-Seq(GSE22767)/Homer	RGGTCTCTAACY	1	-1.413	0.522	8	0.0314	1119.5	0.0232
AP-1(bZIP)/ThioMac-PU.1-ChIP-Seq(GSE21512)/Homer	VTGACTCATC	1	-1.392	0.5283	13	0.051	1973.8	0.041
Esrrb(NR)/mES-Esrrb-ChIP-Seq(GSE11431)/Homer	KTGACCTTGA	1	-1.39	0.5283	15	0.0588	2319.6	0.0481
Hoxd12(Homeobox)/ChickenMSG-Hoxd12.Flag-ChIP-Seq(GSE86088)/Homer	HDGYAATGAAAN	1	-1.383	0.5283	39	0.1529	6592.3	0.1368
GATA3(Zf)/iTreg-Gata3-ChIP-Seq(GSE20898)/Homer	AGATAASR	1	-1.371	0.5318	31	0.1216	5160.6	0.1071
TEAD4(TEA)/Tropoblast-Tead4-ChIP-Seq(GSE37350)/Homer	CCWGGAATGY	1	-1.37	0.5318	19	0.0745	3028.7	0.0628
STAT6(Stat)/CD4-Stat6-ChIP-Seq(GSE22104)/Homer	ABTTCYYRRGAA	1	-1.364	0.5318	12	0.0471	1814.4	0.0377
FXR(NR),IR1/Liver-FXR-ChIP-Seq(Chong_et_al.)/Homer	AGGTCANTGACCTB	1	-1.363	0.5318	10	0.0392	1473.5	0.0306
GATA3(Zf),DR8/iTreg-Gata3-ChIP-Seq(GSE20898)/Homer	AGATSTNDNNDSAGATAASN	1	-1.361	0.5318	2	0.0078	185.1	0.0038
ETS:RUNX(ETS,Runt)/Jurkat-RUNX1-ChIP-Seq(GSE17954)/Homer	RCAGGATGTGGT	1	-1.34	0.5359	3	0.0118	335.6	0.007
Myf5(bHLH)/GM-Myf5-ChIP-Seq(GSE24852)/Homer	BAACAGCTGT	1	-1.337	0.5359	19	0.0745	3047.1	0.0632
THRb(NR)/HepG2-THRb.Flag-ChIP-Seq(Encode)/Homer	GGTCACCTGAGGTCA	1	-1.332	0.5359	15	0.0588	2348.8	0.0487
Hoxd11(Homeobox)/ChickenMSG-Hoxd11.Flag-ChIP-Seq(GSE86088)/Homer	VGCCATAAAA	1	-1.332	0.5359	53	0.2078	9185.6	0.1906
Gfi1b(Zf)/HPC7-Gfi1b-ChIP-Seq(GSE22178)/Homer	MAATCACTGC	1	-1.33	0.5359	14	0.0549	2175.9	0.0452
Brachyury(T-box)/Mesoendoderm-Brachyury-ChIP-exo(GSE54963)/Homer	ANTTMRCASBNNNGTGYKAAN	1	-1.32	0.5359	6	0.0235	818	0.017
Hoxd13(Homeobox)/ChickenMSG-Hoxd13.Flag-ChIP-Seq(GSE86088)/Homer	NCYAATAAAA	1	-1.31	0.5372	35	0.1373	5928	0.123
E2F4(E2F)/K562-E2F4-ChIP-Seq(GSE31477)/Homer	GGCGGGAAAH	1	-1.303	0.5383	16	0.0627	2538.9	0.0527
Pax7(Paired,Homeobox),long/Myoblast-Pax7-ChIP-Seq(GSE25064)/Homer	TAATCHGATTAC	1	-1.301	0.5383	1	0.0039	60.8	0.0013
Fra2(bZIP)/Striatum-Fra2-ChIP-Seq(GSE43429)/Homer	GGATGACTCATC	1	-1.298	0.5383	8	0.0314	1159.7	0.0241
HOXA1(Homeobox)/mES-Hoxa1-ChIP-Seq(SRP084292)/Homer	TGATKGATGR	1	-1.293	0.5383	5	0.0196	662.4	0.0137
MITF(bHLH)/MastCells-MITF-ChIP-Seq(GSE48085)/Homer	RTCATGTGAC	1	-1.285	0.5384	19	0.0745	3077.9	0.0639
NF1(CTF)/LNCAP-NF1-ChIP-Seq(Unpublished)/Homer	CYTGGCABNSTGCCAR	1	-1.284	0.5384	10	0.0392	1505.1	0.0312
IRF:BATF(IRF:bZIP)/pDC-Irf8-ChIP-Seq(GSE66899)/Homer	CTTTCANTATGACTV	1	-1.237	0.5604	3	0.0118	355.1	0.0074
ZNF41(Zf)/HEK293-ZNF41.GFP-ChIP-Seq(GSE58341)/Homer	CCTCATGGTGYCYTWYTCCCTTGTG	1	-1.234	0.5604	1	0.0039	65.7	0.0014
Snail1(Zf)/LS174T-SNAIL1.HA-ChIP-Seq(GSE127183)/Homer	TRCACCTGCY	1	-1.23	0.5604	23	0.0902	3825.6	0.0794
GATA(Zf),IR3/iTreg-Gata3-ChIP-Seq(GSE20898)/Homer	NNNNNBAGATAWYATCTVHN	1	-1.227	0.5604	3	0.0118	357.1	0.0074
Bach2(bZIP)/OCILy7-Bach2-ChIP-Seq(GSE44420)/Homer	TGCTGAGTCA	1	-1.206	0.5678	4	0.0157	522.4	0.0108
PU.1-IRF(ETS:IRF)/Bcell-PU.1-ChIP-Seq(GSE21512)/Homer	MGGAAGTGAAAC	1	-1.204	0.5678	31	0.1216	5287.7	0.1097
Atoh1(bHLH)/Cerebellum-Atoh1-ChIP-Seq(GSE22111)/Homer	VNRVCAGCTGGY	1	-1.187	0.5736	27	0.1059	4576.2	0.095
DLX1(Homeobox)/BasalGanglia-Dlx1-ChIP-seq(GSE124936)/Homer	NSNNTAATTA	1	-1.178	0.5764	28	0.1098	4764.7	0.0989
Lhx3(Homeobox)/Neuron-Lhx3-ChIP-Seq(GSE31456)/Homer	ADBTAATTAR	1	-1.175	0.5764	35	0.1373	6039.1	0.1253
ERRg(NR)/Kidney-ESRRG-ChIP-Seq(GSE104905)/Homer	GTGACCTTGRVN	1	-1.172	0.5764	19	0.0745	3147.1	0.0653
ZNF7(Zf)/HepG2-ZNF7.Flag-ChIP-Seq(Encode)/Homer	CTGCCWVCTTTTRTA	1	-1.17	0.5764	12	0.0471	1905.7	0.0395
IRF8(IRF)/BMDM-IRF8-ChIP-Seq(GSE77884)/Homer	GRAASTGAAAST	1	-1.165	0.5764	8	0.0314	1210.8	0.0251
ZEB1(Zf)/PDAC-ZEB1-ChIP-Seq(GSE64557)/Homer	VCAGGTRDRY	1	-1.162	0.5764	46	0.1804	8065.9	0.1674
GFX(?)/Promoter/Homer	ATTCTCGCGAGA	1	-1.16	0.5764	1	0.0039	71.7	0.0015
MyoG(bHLH)/C2C12-MyoG-ChIP-Seq(GSE36024)/Homer	AACAGCTG	1	-1.145	0.5786	28	0.1098	4790.1	0.0994
Lhx2(Homeobox)/HFSC-Lhx2-ChIP-Seq(GSE48068)/Homer	TAATTAGN	1	-1.143	0.5786	22	0.0863	3706.1	0.0769
Hoxd10(Homeobox)/ChickenMSG-Hoxd10.Flag-ChIP-Seq(GSE86088)/Homer	GGCMATGAAA	1	-1.138	0.5786	23	0.0902	3890.9	0.0807
BATF(bZIP)/Th17-BATF-ChIP-Seq(GSE39756)/Homer	DATGASTCAT	1	-1.136	0.5786	11	0.0431	1746.2	0.0362
ZNF416(Zf)/HEK293-ZNF416.GFP-ChIP-Seq(GSE58341)/Homer	WDNCTGGGCA	1	-1.114	0.5873	34	0.1333	5910.1	0.1226
MYNN(Zf)/HEK293-MYNN.eGFP-ChIP-Seq(Encode)/Homer	TTCAAAWTAAAAGTC	1	-1.109	0.5878	6	0.0235	887.7	0.0184
TCF4(bHLH)/SHSY5Y-TCF4-ChIP-Seq(GSE96915)/Homer	SMCATCTGKH	1	-1.095	0.5936	35	0.1373	6110.1	0.1268
JunB(bZIP)/DendriticCells-Junb-ChIP-Seq(GSE36099)/Homer	RATGASTCAT	1	-1.091	0.5938	9	0.0353	1416.1	0.0294
IRF2(IRF)/Erythroblas-IRF2-ChIP-Seq(GSE36985)/Homer	GAAASYGAAASY	1	-1.09	0.5938	3	0.0118	387.5	0.008
Jun-AP1(bZIP)/K562-cJun-ChIP-Seq(GSE31477)/Homer	GATGASTCATCN	1	-1.069	0.6018	4	0.0157	559.2	0.0116
RUNX-AML(Runt)/CD4+-PolII-ChIP-Seq(Barski_et_al.)/Homer	GCTGTGGTTW	1	-1.068	0.6018	16	0.0627	2675.1	0.0555
RUNX2(Runt)/PCa-RUNX2-ChIP-Seq(GSE33889)/Homer	NWAACCACADNN	1	-1.068	0.6018	18	0.0706	3036	0.063
HNF4a(NR),DR1/HepG2-HNF4a-ChIP-Seq(GSE25021)/Homer	CARRGKBCAAAGTYCA	1	-1.067	0.6018	11	0.0431	1781.8	0.037
PU.1:IRF8(ETS:IRF)/pDC-Irf8-ChIP-Seq(GSE66899)/Homer	GGAAGTGAAAST	1	-1.061	0.6018	5	0.0196	732.9	0.0152
FOXA1:AR(Forkhead,NR)/LNCAP-AR-ChIP-Seq(GSE27824)/Homer	AGTAAACAAAAAAGAACAND	1	-1.057	0.6018	2	0.0078	232.5	0.0048
MyoD(bHLH)/Myotube-MyoD-ChIP-Seq(GSE21614)/Homer	RRCAGCTGYTSY	1	-1.054	0.6018	21	0.0824	3589.4	0.0745
STAT5(Stat)/mCD4+-Stat5-ChIP-Seq(GSE12346)/Homer	RTTTCTNAGAAA	1	-1.051	0.6018	8	0.0314	1258.8	0.0261
GATA:SCL(Zf,bHLH)/Ter119-SCL-ChIP-Seq(GSE18720)/Homer	CRGCTGBNGNSNNSAGATAA	1	-1.044	0.6018	3	0.0118	398.3	0.0083
Chop(bZIP)/MEF-Chop-ChIP-Seq(GSE35681)/Homer	ATTGCATCAT	1	-1.025	0.6072	4	0.0157	572.3	0.0119
NPAS(bHLH)/Liver-NPAS-ChIP-Seq(GSE39860)/Homer	NVCACGTG	1	-1.02	0.6076	31	0.1216	5445	0.113
THRb(NR)/Liver-NR1A2-ChIP-Seq(GSE52613)/Homer	TRAGGTCA	1	-1.019	0.6076	92	0.3608	16788.6	0.3484
Arnt:Ahr(bHLH)/MCF7-Arnt-ChIP-Seq(Lo_et_al.)/Homer	TBGCACGCAA	1	-1.014	0.6076	15	0.0588	2529.8	0.0525
HIF2a(bHLH)/785_O-HIF2a-ChIP-Seq(GSE34871)/Homer	GCACGTACCC	1	-0.9959	0.6156	9	0.0353	1461.7	0.0303
Nkx6.1(Homeobox)/Islet-Nkx6.1-ChIP-Seq(GSE40975)/Homer	GKTAATGR	1	-0.9851	0.62	53	0.2078	9551	0.1982
Srebp1a(bHLH)/HepG2-Srebp1a-ChIP-Seq(GSE31477)/Homer	RTCACSCCAY	1	-0.9763	0.6231	4	0.0157	588	0.0122
Tbr1(T-box)/Cortex-Tbr1-ChIP-Seq(GSE71384)/Homer	AAGGTGTKAA	1	-0.955	0.6341	29	0.1137	5136.1	0.1066
Mef2d(MADS)/Retina-Mef2d-ChIP-Seq(GSE61391)/Homer	GCTATTTTTAGC	1	-0.9545	0.6341	4	0.0157	594.1	0.0123
MafB(bZIP)/BMM-Mafb-ChIP-Seq(GSE75722)/Homer	WNTGCTGASTCAGCANWTTY	1	-0.9493	0.6341	8	0.0314	1305.6	0.0271
Twist2(bHLH)/Myoblast-Twist2.Ty1-ChIP-Seq(GSE127998)/Homer	MCAGCTGBYH	1	-0.9452	0.6341	40	0.1569	7181.3	0.149
Gata6(Zf)/HUG1N-GATA6-ChIP-Seq(GSE51936)/Homer	YCTTATCTBN	1	-0.9447	0.6341	17	0.0667	2940.4	0.061
HLF(bZIP)/HSC-HLF.Flag-ChIP-Seq(GSE69817)/Homer	RTTATGYAAB	1	-0.9409	0.6341	16	0.0627	2761	0.0573
CEBP:CEBP(bZIP)/MEF-Chop-ChIP-Seq(GSE35681)/Homer	NTNATGCAAYMNNHTGMAAY	1	-0.9326	0.6342	3	0.0118	427.7	0.0089
ZNF467(Zf)/HEK293-ZNF467.GFP-ChIP-Seq(GSE58341)/Homer	TGGGGAAGGGCM	1	-0.9254	0.6365	28	0.1098	4979.2	0.1033
Mef2a(MADS)/HL1-Mef2a.biotin-ChIP-Seq(GSE21529)/Homer	CYAAAAATAG	1	-0.9248	0.6365	8	0.0314	1317	0.0273
Srebp2(bHLH)/HepG2-Srebp2-ChIP-Seq(GSE31477)/Homer	CGGTCACSCCAC	1	-0.9184	0.6365	3	0.0118	431.9	0.009
p53(p53)/Saos-p53-ChIP-Seq(GSE15780)/Homer	RRCATGYCYRGRCATGYYYN	1	-0.9159	0.6365	2	0.0078	260.3	0.0054
p53(p53)/Saos-p53-ChIP-Seq/Homer	RRCATGYCYRGRCATGYYYN	1	-0.9159	0.6365	2	0.0078	260.3	0.0054
PGR(NR)/EndoStromal-PGR-ChIP-Seq(GSE69539)/Homer	AAGAACATWHTGTTC	1	-0.9101	0.6365	5	0.0196	786.8	0.0163
Smad4(MAD)/ESC-SMAD4-ChIP-Seq(GSE29422)/Homer	VBSYGTCTGG	1	-0.8871	0.6472	38	0.149	6873.6	0.1426
Isl1(Homeobox)/Neuron-Isl1-ChIP-Seq(GSE31456)/Homer	CTAATKGV	1	-0.8832	0.6474	41	0.1608	7436.7	0.1543
MafA(bZIP)/Islet-MafA-ChIP-Seq(GSE30298)/Homer	TGCTGACTCA	1	-0.8763	0.6496	17	0.0667	2991.7	0.0621
Atf3(bZIP)/GBM-ATF3-ChIP-Seq(GSE33912)/Homer	DATGASTCATHN	1	-0.873	0.6496	10	0.0392	1709	0.0355
Tcf12(bHLH)/GM12878-Tcf12-ChIP-Seq(GSE32465)/Homer	VCAGCTGYTG	1	-0.8578	0.6571	25	0.098	4487.2	0.0931
Fosl2(bZIP)/3T3L1-Fosl2-ChIP-Seq(GSE56872)/Homer	NATGASTCABNN	1	-0.8429	0.6646	5	0.0196	813.7	0.0169
OCT:OCT(POU,Homeobox)/NPC-OCT6-ChIP-Seq(GSE43916)/Homer	YATGCATATRCATRT	1	-0.8414	0.6646	2	0.0078	277.5	0.0058
Hoxa10(Homeobox)/ChickenMSG-Hoxa10.Flag-ChIP-Seq(GSE86088)/Homer	GGYAATGAAA	1	-0.8394	0.6646	11	0.0431	1912.1	0.0397
E2F1(E2F)/Hela-E2F1-ChIP-Seq(GSE22478)/Homer	CWGGCGGGAA	1	-0.8307	0.6657	8	0.0314	1366.6	0.0284
Cdx2(Homeobox)/mES-Cdx2-ChIP-Seq(GSE14586)/Homer	GYMATAAAAH	1	-0.8217	0.6694	13	0.051	2293.6	0.0476
E2A(bHLH)/proBcell-E2A-ChIP-Seq(GSE21978)/Homer	DNRCAGCTGY	1	-0.813	0.6729	37	0.1451	6771.1	0.1405
EKLF(Zf)/Erythrocyte-Klf1-ChIP-Seq(GSE20478)/Homer	NWGGGTGTGGCY	1	-0.8031	0.6773	5	0.0196	830.3	0.0172
Pit1+1bp(Homeobox)/GCrat-Pit1-ChIP-Seq(GSE58009)/Homer	ATGCATAATTCA	1	-0.7893	0.6844	6	0.0235	1020.3	0.0212
PPARa(NR),DR1/Liver-Ppara-ChIP-Seq(GSE47954)/Homer	VNAGGKCAAAGGTCA	1	-0.7801	0.6883	24	0.0941	4376.2	0.0908
Meis1(Homeobox)/MastCells-Meis1-ChIP-Seq(GSE48085)/Homer	VGCTGWCAVB	1	-0.7733	0.6907	38	0.149	7006.7	0.1454
PRDM10(Zf)/HEK293-PRDM10.eGFP-ChIP-Seq(Encode)/Homer	TGGTACATTCCA	1	-0.7704	0.6907	12	0.0471	2144.3	0.0445
BHLHA15(bHLH)/NIH3T3-BHLHB8.HA-ChIP-Seq(GSE119782)/Homer	NAMCAGCTGK	1	-0.7536	0.6996	31	0.1216	5716.8	0.1186
Slug(Zf)/Mesoderm-Snai2-ChIP-Seq(GSE61475)/Homer	SNGCACCTGCHS	1	-0.7486	0.7008	14	0.0549	2534.3	0.0526
TRPS1(Zf)/MCF7-TRPS1-ChIP-Seq(GSE107013)/Homer	AGATAAGANN	1	-0.7477	0.7008	38	0.149	7038.8	0.1461
Fra1(bZIP)/BT549-Fra1-ChIP-Seq(GSE46166)/Homer	NNATGASTCATH	1	-0.7386	0.7031	8	0.0314	1419.4	0.0295
IRF1(IRF)/PBMC-IRF1-ChIP-Seq(GSE43036)/Homer	GAAAGTGAAAGT	1	-0.7273	0.7087	3	0.0118	492.7	0.0102
NFkB-p50,p52(RHD)/Monocyte-p50-ChIP-Chip(Schreiber_et_al.)/Homer	GGGGGAATCCCC	1	-0.7245	0.7087	3	0.0118	493.7	0.0102
ZBTB12(Zf)/HEK293-ZBTB12.GFP-ChIP-Seq(GSE58341)/Homer	NGNTCTAGAACCNGV	1	-0.7201	0.7091	9	0.0353	1618.4	0.0336
IRF3(IRF)/BMDM-Irf3-ChIP-Seq(GSE67343)/Homer	AGTTTCAKTTTC	1	-0.6911	0.7276	7	0.0275	1260.5	0.0262
HNF1b(Homeobox)/PDAC-HNF1B-ChIP-Seq(GSE64557)/Homer	GTTAATNATTAA	1	-0.6819	0.7319	3	0.0118	509	0.0106
SCRT1(Zf)/HEK293-SCRT1.eGFP-ChIP-Seq(Encode)/Homer	GCAACAGGTG	1	-0.6812	0.7319	7	0.0275	1266.5	0.0263
TEAD(TEA)/Fibroblast-PU.1-ChIP-Seq(Unpublished)/Homer	YCWGGAATGY	1	-0.677	0.7319	12	0.0471	2215.3	0.046
Tlx?(NR)/NPC-H3K4me1-ChIP-Seq(GSE16256)/Homer	CTGGCAGSCTGCCA	1	-0.6631	0.7385	9	0.0353	1657.8	0.0344
ZNF143|STAF(Zf)/CUTLL-ZNF143-ChIP-Seq(GSE29600)/Homer	ATTTCCCAGVAKSCY	1	-0.6543	0.7426	8	0.0314	1474	0.0306
Gata2(Zf)/K562-GATA2-ChIP-Seq(GSE18829)/Homer	BBCTTATCTS	1	-0.6301	0.7583	11	0.0431	2063.9	0.0428
PSE(SNAPc)/K562-mStart-Seq/Homer	WAVTCACCMTAASYDAAAAG	1	-0.6193	0.7641	9	0.0353	1689.8	0.0351
VDR(NR),DR3/GM10855-VDR+vitD-ChIP-Seq(GSE22484)/Homer	ARAGGTCANWGAGTTCANNN	1	-0.619	0.7641	4	0.0157	728.2	0.0151
Nr5a2(NR)/Pancreas-LRH1-ChIP-Seq(GSE34295)/Homer	BTCAAGGTCA	1	-0.6164	0.7641	14	0.0549	2648.7	0.055
RUNX1(Runt)/Jurkat-RUNX1-ChIP-Seq(GSE29180)/Homer	AAACCACARM	1	-0.6106	0.7641	21	0.0824	3990.1	0.0828
ZEB2(Zf)/SNU398-ZEB2-ChIP-Seq(GSE103048)/Homer	GNMCAGGTGTGC	1	-0.6074	0.7641	23	0.0902	4375	0.0908
DMRT6(DM)/Testis-DMRT6-ChIP-Seq(GSE60440)/Homer	YDGHTACAWTGTADC	1	-0.6051	0.7641	4	0.0157	735.7	0.0153
Fos(bZIP)/TSC-Fos-ChIP-Seq(GSE110950)/Homer	NDATGASTCAYN	1	-0.5989	0.765	8	0.0314	1512.6	0.0314
ZNF652/HepG2-ZNF652.Flag-ChIP-Seq(Encode)/Homer	TTAACCCTTTVNKKN	1	-0.5961	0.765	5	0.0196	934.9	0.0194
OCT:OCT-short(POU,Homeobox)/NPC-OCT6-ChIP-Seq(GSE43916)/Homer	ATGCATWATGCATRW	1	-0.5783	0.776	11	0.0431	2107.4	0.0437
CEBP(bZIP)/ThioMac-CEBPb-ChIP-Seq(GSE21512)/Homer	ATTGCGCAAC	1	-0.5771	0.776	11	0.0431	2108.4	0.0438
bZIP:IRF(bZIP,IRF)/Th17-BatF-ChIP-Seq(GSE39756)/Homer	NAGTTTCABTHTGACTNW	1	-0.5664	0.7804	7	0.0275	1342.7	0.0279
TATA-Box(TBP)/Promoter/Homer	CCTTTTAWAGSC	1	-0.5577	0.7848	27	0.1059	5203.5	0.108
Nkx2.5(Homeobox)/HL1-Nkx2.5.biotin-ChIP-Seq(GSE21529)/Homer	RRSCACTYAA	1	-0.5569	0.7848	45	0.1765	8643	0.1794
LXRE(NR),DR4/RAW-LXRb.biotin-ChIP-Seq(GSE21512)/Homer	RGGTTACTANAGGTCA	1	-0.5512	0.785	1	0.0039	162.2	0.0034
Pitx1:Ebox(Homeobox,bHLH)/Hindlimb-Pitx1-ChIP-Seq(GSE41591)/Homer	YTAATTRAWWCCAGATGT	1	-0.5457	0.7869	3	0.0118	568.5	0.0118
TEAD2(TEA)/Py2T-Tead2-ChIP-Seq(GSE55709)/Homer	CCWGGAATGY	1	-0.5299	0.7969	9	0.0353	1761.8	0.0366
EBF1(EBF)/Near-E2A-ChIP-Seq(GSE21512)/Homer	GTCCCCWGGGGA	1	-0.5242	0.799	27	0.1059	5250.3	0.109
NF1:FOXA1(CTF,Forkhead)/LNCAP-FOXA1-ChIP-Seq(GSE27824)/Homer	WNTGTTTRYTTTGGCA	1	-0.5174	0.802	1	0.0039	171.9	0.0036
RORgt(NR)/EL4-RORgt.Flag-ChIP-Seq(GSE56019)/Homer	AAYTAGGTCA	1	-0.5142	0.802	2	0.0078	380.8	0.0079
RORgt(NR)/EL4-RORgt.Flag-ChIP-Seq(GSE56019)/Homer	AAYTAGGTCA	1	-0.5142	0.802	2	0.0078	380.8	0.0079
ZFX(Zf)/mES-Zfx-ChIP-Seq(GSE11431)/Homer	AGGCCTRG	1	-0.5084	0.802	32	0.1255	6235.4	0.1294
RXR(NR),DR1/3T3L1-RXR-ChIP-Seq(GSE13511)/Homer	TAGGGCAAAGGTCA	1	-0.5067	0.802	25	0.098	4890.9	0.1015
HRE(HSF)/HepG2-HSF1-ChIP-Seq(GSE31477)/Homer	BSTTCTRGAABVTTCYAGAA	1	-0.4986	0.8049	3	0.0118	592.6	0.0123
GRE(NR),IR3/RAW264.7-GRE-ChIP-Seq(Unpublished)/Homer	VAGRACAKWCTGTYC	1	-0.49	0.8095	4	0.0157	800.6	0.0166
Foxh1(Forkhead)/hESC-FOXH1-ChIP-Seq(GSE29422)/Homer	NNTGTGGATTSS	1	-0.4706	0.8229	10	0.0392	2013.7	0.0418
Mef2c(MADS)/GM12878-Mef2c-ChIP-Seq(GSE32465)/Homer	DCYAAAAATAGM	1	-0.4635	0.8262	7	0.0275	1423.7	0.0295
Pknox1(Homeobox)/ES-Prep1-ChIP-Seq(GSE63282)/Homer	SCTGTCAVTCAV	1	-0.4561	0.83	4	0.0157	822.2	0.0171
EBF(EBF)/proBcell-EBF-ChIP-Seq(GSE21978)/Homer	DGTCCCYRGGGA	1	-0.4547	0.83	5	0.0196	1027.1	0.0213
HRE(HSF)/Striatum-HSF1-ChIP-Seq(GSE38000)/Homer	TTCTAGAABNTTCTA	1	-0.4516	0.83	4	0.0157	825.5	0.0171
ZNF341(Zf)/EBV-ZNF341-ChIP-Seq(GSE113194)/Homer	GGAACAGCCG	1	-0.4494	0.83	16	0.0627	3219.1	0.0668
ZBTB18(Zf)/HEK293-ZBTB18.GFP-ChIP-Seq(GSE58341)/Homer	AACATCTGGA	1	-0.4482	0.83	10	0.0392	2036.3	0.0423
AMYB(HTH)/Testes-AMYB-ChIP-Seq(GSE44588)/Homer	TGGCAGTTGG	1	-0.4371	0.8334	34	0.1333	6742.9	0.1399
RBPJ:Ebox(?,bHLH)/Panc1-Rbpj1-ChIP-Seq(GSE47459)/Homer	GGGRAARRGRMCAGMTG	1	-0.4348	0.8334	6	0.0235	1246.4	0.0259
MNT(bHLH)/HepG2-MNT-ChIP-Seq(Encode)/Homer	DGCACACGTG	1	-0.4305	0.8341	16	0.0627	3244.5	0.0673
Rbpj1(?)/Panc1-Rbpj1-ChIP-Seq(GSE47459)/Homer	HTTTCCCASG	1	-0.4265	0.835	31	0.1216	6180.3	0.1282
GATA(Zf),IR4/iTreg-Gata3-ChIP-Seq(GSE20898)/Homer	NAGATWNBNATCTNN	1	-0.4195	0.8384	1	0.0039	202.5	0.0042
Tbx5(T-box)/HL1-Tbx5.biotin-ChIP-Seq(GSE21529)/Homer	AGGTGTCA	1	-0.4194	0.8384	68	0.2667	13315.8	0.2763
ARE(NR)/LNCAP-AR-ChIP-Seq(GSE27824)/Homer	RGRACASNSTGTYCYB	1	-0.4148	0.8384	4	0.0157	851.6	0.0177
Pbx3(Homeobox)/GM12878-PBX3-ChIP-Seq(GSE32465)/Homer	SCTGTCAMTCAN	1	-0.4134	0.8384	4	0.0157	853	0.0177
Tbox:Smad(T-box,MAD)/ESCd5-Smad2_3-ChIP-Seq(GSE29422)/Homer	AGGTGHCAGACA	1	-0.4086	0.8384	3	0.0118	645.7	0.0134
Tgif2(Homeobox)/mES-Tgif2-ChIP-Seq(GSE55404)/Homer	TGTCANYT	1	-0.4058	0.8384	67	0.2627	13157.8	0.273
SF1(NR)/H295R-Nr5a1-ChIP-Seq(GSE44220)/Homer	CAAGGHCANV	1	-0.4048	0.8384	8	0.0314	1680.2	0.0349
HINFP(Zf)/K562-HINFP.eGFP-ChIP-Seq(Encode)/Homer	TWVGGTCCGC	1	-0.3995	0.8384	9	0.0353	1888.9	0.0392
Hoxc9(Homeobox)/Ainv15-Hoxc9-ChIP-Seq(GSE21812)/Homer	GGCCATAAATCA	1	-0.3975	0.8384	7	0.0275	1484.3	0.0308
ISRE(IRF)/ThioMac-LPS-Expression(GSE23622)/Homer	AGTTTCASTTTC	1	-0.3954	0.8384	1	0.0039	211.7	0.0044
GATA3(Zf),DR4/iTreg-Gata3-ChIP-Seq(GSE20898)/Homer	AGATGKDGAGATAAG	1	-0.3878	0.841	1	0.0039	214	0.0044
NF1-halfsite(CTF)/LNCaP-NF1-ChIP-Seq(Unpublished)/Homer	YTGCCAAG	1	-0.3849	0.8411	38	0.149	7620.9	0.1581
ZBTB33(Zf)/GM12878-ZBTB33-ChIP-Seq(GSE32465)/Homer	GGVTCTCGCGAGAAC	1	-0.373	0.8488	1	0.0039	220.1	0.0046
ZNF415(Zf)/HEK293-ZNF415.GFP-ChIP-Seq(GSE58341)/Homer	GRTGMTRGAGCC	1	-0.3559	0.861	11	0.0431	2346	0.0487
TEAD1(TEAD)/HepG2-TEAD1-ChIP-Seq(Encode)/Homer	CYRCATTCCA	1	-0.3479	0.8655	16	0.0627	3365.3	0.0698
NPAS2(bHLH)/Liver-NPAS2-ChIP-Seq(GSE39860)/Homer	KCCACGTGAC	1	-0.3477	0.8655	18	0.0706	3765.6	0.0781
Brn2(POU,Homeobox)/NPC-Brn2-ChIP-Seq(GSE35496)/Homer	ATGAATATTC	1	-0.3477	0.8655	1	0.0039	231.6	0.0048
Tgif1(Homeobox)/mES-Tgif1-ChIP-Seq(GSE55404)/Homer	YTGWCADY	1	-0.3473	0.8655	62	0.2431	12349	0.2563
AP-2gamma(AP2)/MCF7-TFAP2C-ChIP-Seq(GSE21234)/Homer	SCCTSAGGSCAW	1	-0.3424	0.8655	28	0.1098	5755.2	0.1194
Twist(bHLH)/HMLE-TWIST1-ChIP-Seq(Chang_et_al)/Homer	VCAKCTGGNNNCCAGMTGBN	1	-0.3372	0.8655	2	0.0078	472.4	0.0098
NeuroD1(bHLH)/Islet-NeuroD1-ChIP-Seq(GSE30298)/Homer	GCCATCTGTT	1	-0.3349	0.8655	15	0.0588	3185.9	0.0661
AP-2alpha(AP2)/Hela-AP2alpha-ChIP-Seq(GSE31477)/Homer	ATGCCCTGAGGC	1	-0.3028	0.8881	20	0.0784	4247.5	0.0881
ZNF136(Zf)/HEK293-ZNF136.GFP-ChIP-Seq(GSE58341)/Homer	YTKGATAHAGTATTCTWGGTNGGCA	1	-0.2846	0.9019	1	0.0039	263.1	0.0055
Oct4:Sox17(POU,Homeobox,HMG)/F9-Sox17-ChIP-Seq(GSE44553)/Homer	CCATTGTATGCAAAT	1	-0.2777	0.9057	2	0.0078	515.9	0.0107
EBF2(EBF)/BrownAdipose-EBF2-ChIP-Seq(GSE97114)/Homer	NABTCCCWDGGGAVH	1	-0.2766	0.9057	20	0.0784	4301.4	0.0893
RUNX(Runt)/HPC7-Runx1-ChIP-Seq(GSE22178)/Homer	SAAACCACAG	1	-0.2713	0.9066	12	0.0471	2680.6	0.0556
ZNF264(Zf)/HEK293-ZNF264.GFP-ChIP-Seq(GSE58341)/Homer	RGGGCACTAACY	1	-0.27	0.9066	11	0.0431	2475.6	0.0514
HOXA2(Homeobox)/mES-Hoxa2-ChIP-Seq(Donaldson_et_al.)/Homer	GYCATCMATCAT	1	-0.2661	0.9066	1	0.0039	274.1	0.0057
PBX2(Homeobox)/K562-PBX2-ChIP-Seq(Encode)/Homer	RTGATTKATRGN	1	-0.2659	0.9066	11	0.0431	2482.6	0.0515
PAX6(Paired,Homeobox)/Forebrain-Pax6-ChIP-Seq(GSE66961)/Homer	NGTGTTCAVTSAAGCGKAAA	1	-0.2597	0.9074	1	0.0039	278.4	0.0058
CHR(?)/Hela-CellCycle-Expression/Homer	SRGTTTCAAA	1	-0.2484	0.9153	11	0.0431	2514	0.0522
Hoxb4(Homeobox)/ES-Hoxb4-ChIP-Seq(GSE34014)/Homer	TGATTRATGGCY	1	-0.2405	0.9201	2	0.0078	547.6	0.0114
Pax7(Paired,Homeobox)/Myoblast-Pax7-ChIP-Seq(GSE25064)/Homer	TAATCAATTA	1	-0.24	0.9201	1	0.0039	291	0.006
RORg(NR)/Liver-Rorc-ChIP-Seq(GSE101115)/Homer	WAABTAGGTCAV	1	-0.24	0.9201	1	0.0039	291.3	0.006
IRF4(IRF)/GM12878-IRF4-ChIP-Seq(GSE32465)/Homer	ACTGAAACCA	1	-0.238	0.9201	6	0.0235	1463.6	0.0304
ZNF711(Zf)/SHSY5Y-ZNF711-ChIP-Seq(GSE20673)/Homer	AGGCCTAG	1	-0.2279	0.9219	44	0.1725	9209.9	0.1911
TCFL2(HMG)/K562-TCF7L2-ChIP-Seq(GSE29196)/Homer	ACWTCAAAGG	1	-0.2156	0.9309	1	0.0039	309.5	0.0064
PAX3:FKHR-fusion(Paired,Homeobox)/Rh4-PAX3:FKHR-ChIP-Seq(GSE19063)/Homer	ACCRTGACTAATTNN	1	-0.213	0.9309	2	0.0078	574	0.0119
PPARE(NR),DR1/3T3L1-Pparg-ChIP-Seq(GSE13511)/Homer	TGACCTTTGCCCCA	1	-0.2115	0.9309	18	0.0706	4045.7	0.084
Tbx21(T-box)/GM12878-TBX21-ChIP-Seq(Encode)/Homer	AGGTGTGAAA	1	-0.2082	0.9309	16	0.0627	3641	0.0756
Mef2b(MADS)/HEK293-Mef2b.V5-ChIP-Seq(GSE67450)/Homer	GCTATTTTTGGM	1	-0.2071	0.9309	12	0.0471	2806.6	0.0582
Tbx6(T-box)/ESC-Tbx6-ChIP-Seq(GSE93524)/Homer	DAGGTGTBAA	1	-0.2009	0.9324	19	0.0745	4279.5	0.0888
Nr5a2(NR)/mES-Nr5a2-ChIP-Seq(GSE19019)/Homer	BTCAAGGTCA	1	-0.1959	0.9346	8	0.0314	1972.1	0.0409
Zfp809(Zf)/ES-Zfp809-ChIP-Seq(GSE70799)/Homer	GGGGCTYGKCTGGGA	1	-0.1935	0.9346	4	0.0157	1079.7	0.0224
Hand2(bHLH)/Mesoderm-Hand2-ChIP-Seq(GSE61475)/Homer	TGACANARRCCAGRC	1	-0.1822	0.9427	7	0.0275	1779	0.0369
RARa(NR)/K562-RARa-ChIP-Seq(Encode)/Homer	TTGAMCTTTG	1	-0.1726	0.9493	53	0.2078	11196.7	0.2323
ERE(NR),IR3/MCF7-ERa-ChIP-Seq(Unpublished)/Homer	VAGGTCACNSTGACC	1	-0.1662	0.953	3	0.0118	882.8	0.0183
DMRT1(DM)/Testis-DMRT1-ChIP-Seq(GSE64892)/Homer	TWGHWACAWTGTWDC	1	-0.1521	0.9641	3	0.0118	905.2	0.0188
Smad2(MAD)/ES-SMAD2-ChIP-Seq(GSE29422)/Homer	CTGTCTGG	1	-0.1503	0.9641	30	0.1176	6700.8	0.1391
PAX5(Paired,Homeobox),condensed/GM12878-PAX5-ChIP-Seq(GSE32465)/Homer	GTCACGCTCSCTGM	1	-0.1475	0.9641	1	0.0039	374.1	0.0078
TEAD3(TEA)/HepG2-TEAD3-ChIP-Seq(Encode)/Homer	TRCATTCCAG	1	-0.1458	0.9641	17	0.0667	4030.3	0.0836
RAR:RXR(NR),DR0/ES-RAR-ChIP-Seq(GSE56893)/Homer	AGGTCAAGGTCA	1	-0.1323	0.9734	1	0.0039	393.9	0.0082
Smad3(MAD)/NPC-Smad3-ChIP-Seq(GSE36673)/Homer	TWGTCTGV	1	-0.1294	0.9738	58	0.2275	12401.1	0.2573
AR-halfsite(NR)/LNCaP-AR-ChIP-Seq(GSE27824)/Homer	CCAGGAACAG	1	-0.1197	0.9808	83	0.3255	17341.9	0.3599
Pdx1(Homeobox)/Islet-Pdx1-ChIP-Seq(SRA008281)/Homer	YCATYAATCA	1	-0.1189	0.9808	11	0.0431	2831.7	0.0588
TR4(NR),DR1/Hela-TR4-ChIP-Seq(GSE24685)/Homer	GAGGTCAAAGGTCA	1	-0.1122	0.9832	1	0.0039	422.8	0.0088
PRDM1(Zf)/Hela-PRDM1-ChIP-Seq(GSE31477)/Homer	ACTTTCACTTTC	1	-0.1115	0.9832	7	0.0275	1953.4	0.0405
Zac1(Zf)/Neuro2A-Plagl1-ChIP-Seq(GSE75942)/Homer	HAWGRGGCCM	1	-0.1079	0.9832	58	0.2275	12536	0.2601
CArG(MADS)/PUER-Srf-ChIP-Seq(Sullivan_et_al.)/Homer	CCATATATGGNM	1	-0.1076	0.9832	3	0.0118	994.9	0.0206
GLI3(Zf)/Limb-GLI3-ChIP-Chip(GSE11077)/Homer	CGTGGGTGGTCC	1	-0.0997	0.9858	1	0.0039	443.4	0.0092
Unknown(Homeobox)/Limb-p300-ChIP-Seq/Homer	SSCMATWAAA	1	-0.0971	0.9859	8	0.0314	2233.7	0.0464
Reverb(NR),DR2/RAW-Reverba.biotin-ChIP-Seq(GSE45914)/Homer	GTRGGTCASTGGGTCA	1	-0.09694	0.9859	1	0.0039	448.7	0.0093
RORa(NR)/Liver-Rora-ChIP-Seq(GSE101115)/Homer	AAWCTAGGTCARDNN	1	-0.0964	0.9859	1	0.0039	449.2	0.0093
Tcf7(HMG)/GM12878-TCF7-ChIP-Seq(Encode)/Homer	CTTTGATGTGSB	1	-0.09448	0.9859	4	0.0157	1284.7	0.0267
ZNF189(Zf)/HEK293-ZNF189.GFP-ChIP-Seq(GSE58341)/Homer	TGGAACAGMA	1	-0.08295	0.9902	13	0.051	3424.8	0.0711
THRa(NR)/C17.2-THRa-ChIP-Seq(GSE38347)/Homer	GGTCANYTGAGGWCA	1	-0.07628	0.9943	5	0.0196	1596.9	0.0331
NFAT:AP1(RHD,bZIP)/Jurkat-NFATC1-ChIP-Seq(Jolma_et_al.)/Homer	SARTGGAAAAWRTGAGTCAB	1	-0.06939	0.9988	1	0.0039	508.9	0.0106
HIC1(Zf)/Treg-ZBTB29-ChIP-Seq(GSE99889)/Homer	TGCCAGCB	1	-0.06551	1	41	0.1608	9457	0.1962
Hnf1(Homeobox)/Liver-Foxa2-Chip-Seq(GSE25694)/Homer	GGTTAAWCATTAA	1	-0.06179	1	1	0.0039	529.7	0.011
Tbet(T-box)/CD8-Tbet-ChIP-Seq(GSE33802)/Homer	AGGTGTGAAM	1	-0.06079	1	14	0.0549	3777.5	0.0784
Npas4(bHLH)/Neuron-Npas4-ChIP-Seq(GSE127793)/Homer	NHRTCACGACDN	1	-0.04894	1	10	0.0392	2946	0.0611
Tcf3(HMG)/mES-Tcf3-ChIP-Seq(GSE11724)/Homer	ASWTCAAAGG	1	-0.04554	1	2	0.0078	916.5	0.019
ZNF322(Zf)/HEK293-ZNF322.GFP-ChIP-Seq(GSE58341)/Homer	GAGCCTGGTACTGWGCCTGR	1	-0.04427	1	3	0.0118	1216.5	0.0252
Pax8(Paired,Homeobox)/Thyroid-Pax8-ChIP-Seq(GSE26938)/Homer	GTCATGCHTGRCTGS	1	-0.03652	1	3	0.0118	1263.9	0.0262
ZNF692(Zf)/HEK293-ZNF692.GFP-ChIP-Seq(GSE58341)/Homer	GTGGGCCCCA	1	-0.03344	1	1	0.0039	641.9	0.0133
Gli2(Zf)/GM2-Gli2-ChIP-Chip(GSE112702)/Homer	YSTGGGTGGTCT	1	-0.03039	1	2	0.0078	1004.3	0.0208
MafF(bZIP)/HepG2-MafF-ChIP-Seq(GSE31477)/Homer	HWWGTCAGCAWWTTT	1	-0.0191	1	1	0.0039	744.4	0.0154
PRDM9(Zf)/Testis-DMC1-ChIP-Seq(GSE35498)/Homer	ADGGYAGYAGCATCT	1	-0.01784	1	4	0.0157	1728.6	0.0359
Gata1(Zf)/K562-GATA1-ChIP-Seq(GSE18829)/Homer	SAGATAAGRV	1	-0.01047	1	4	0.0157	1862.7	0.0387
Zfp57(Zf)/H1-ZFP57.HA-ChIP-Seq(GSE115387)/Homer	NANTGCSGCA	1	-0.002006	1	3	0.0118	1932.7	0.0401
RAR:RXR(NR),DR5/ES-RAR-ChIP-Seq(GSE56893)/Homer	RGGTCADNNAGAGGTCAV	1	0	1	0	0	84.4	0.0018
DUX4(Homeobox)/Myoblasts-DUX4.V5-ChIP-Seq(GSE75791)/Homer	NWTAAYCYAATCAWN	1	0	1	0	0	128.3	0.0027
Duxbl(Homeobox)/NIH3T3-Duxbl.HA-ChIP-Seq(GSE119782)/Homer	TAAYCYAATCAA	1	0	1	0	0	189	0.0039
DUX(Homeobox)/C2C12-Dux-ChIP-Seq(GSE87279)/Homer	BCWGATTCAATCAAN	1	0	1	0	0	10.5	0.0002
EBNA1(EBV-virus)/Raji-EBNA1-ChIP-Seq(GSE30709)/Homer	GGYAGCAYDTGCTDCCCNNN	1	0	1	0	0	53	0.0011
OCT:OCT(POU,Homeobox)/NPC-Brn1-ChIP-Seq(GSE35496)/Homer	ATGAATATTCATGAG	1	0	1	0	0	16.8	0.0003
p53(p53)/mES-cMyc-ChIP-Seq(GSE11431)/Homer	ACATGCCCGGGCAT	1	0	1	0	0	64	0.0013
Pax7(Paired,Homeobox),longest/Myoblast-Pax7-ChIP-Seq(GSE25064)/Homer	NTAATTDGCYAATTANNWWD	1	0	1	0	0	72.8	0.0015
PBX1(Homeobox)/MCF7-PBX1-ChIP-Seq(GSE28007)/Homer	GSCTGTCACTCA	1	0	1	0	0	310	0.0064
RARg(NR)/ES-RARg-ChIP-Seq(GSE30538)/Homer	AGGTCAAGGTCA	1	0	1	0	0	122.7	0.0025
ZFP3(Zf)/HEK293-ZFP3.GFP-ChIP-Seq(GSE58341)/Homer	GGGTTTTGAAGGATGARTAGGAGTT	1	0	1	0	0	3.5	0.0001
ZKSCAN1(Zf)/HepG2-ZKSCAN1-ChIP-Seq(Encode)/Homer	GCACAYAGTAGGKCY	1	0	1	0	0	122.2	0.0025
ZNF16(Zf)/HEK293-ZNF16.GFP-ChIP-Seq(GSE58341)/Homer	MACCTTCYATGGCTCCCTAKTGCCY	1	0	1	0	0	21.3	0.0004
ZNF528(Zf)/HEK293-ZNF528.GFP-ChIP-Seq(GSE58341)/Homer	AGAAATGACTTCCCT	1	0	1	0	0	20.3	0.0004
ZNF768(Zf)/Rajj-ZNF768-ChIP-Seq(GSE111879)/Homer	RHHCAGAGAGGB	1	0	1	0	0	118	0.0024
ZSCAN22(Zf)/HEK293-ZSCAN22.GFP-ChIP-Seq(GSE58341)/Homer	SMCAGTCWGAKGGAGGAGGC	1	0	1	0	0	331.4	0.0069

## Sheet: Supplementary_Data_1j
HOMER motif enrichment analysis
FOXO3 shared peaks
Motif Name	Consensus	P-value	Log P-value	q-value (Benjamini)	# of Target Sequences with Motif(of 118)	% of Target Sequences with Motif	# of Background Sequences with Motif(of 47581)	% of Background Sequences with Motif
FOXP1(Forkhead)/H9-FOXP1-ChIP-Seq(GSE31006)/Homer	NYYTGTTTACHN	1e-75	-173.8	0	73	0.6186	1589.2	0.0334
Foxo3(Forkhead)/U2OS-Foxo3-ChIP-Seq(E-MTAB-2701)/Homer	DGTAAACA	1e-66	-153.5	0	79	0.6695	2811.4	0.0591
FOXK2(Forkhead)/U2OS-FOXK2-ChIP-Seq(E-MTAB-2204)/Homer	SCHTGTTTACAT	1e-64	-148.1	0	72	0.6102	2171.8	0.0456
FOXK1(Forkhead)/HEK293-FOXK1-ChIP-Seq(GSE51673)/Homer	NVWTGTTTAC	1e-56	-130	0	79	0.6695	3830.4	0.0805
Foxf1(Forkhead)/Lung-Foxf1-ChIP-Seq(GSE77951)/Homer	WWATRTAAACAN	1e-56	-129.1	0	76	0.6441	3414.6	0.0717
Foxo1(Forkhead)/RAW-Foxo1-ChIP-Seq(Fan_et_al.)/Homer	CTGTTTAC	1e-40	-92.79	0	83	0.7034	7240.7	0.1521
Foxa2(Forkhead)/Liver-Foxa2-ChIP-Seq(GSE25694)/Homer	CYTGTTTACWYW	1e-36	-84.26	0	57	0.4831	2894.2	0.0608
FoxL2(Forkhead)/Ovary-FoxL2-ChIP-Seq(GSE60858)/Homer	WWTRTAAACAVG	1e-36	-84.23	0	58	0.4915	3043.5	0.0639
Foxa3(Forkhead)/Liver-Foxa3-ChIP-Seq(GSE77670)/Homer	BSNTGTTTACWYWGN	1e-20	-47.83	0	29	0.2458	1104.4	0.0232
FOXA1(Forkhead)/LNCAP-FOXA1-ChIP-Seq(GSE27824)/Homer	WAAGTAAACA	1e-13	-31.71	0	42	0.3559	4559.5	0.0958
FOXA1(Forkhead)/MCF7-FOXA1-ChIP-Seq(GSE26831)/Homer	WAAGTAAACA	1e-08	-20.48	0	31	0.2627	3704.7	0.0778
Fox:Ebox(Forkhead,bHLH)/Panc1-Foxa2-ChIP-Seq(GSE47459)/Homer	NNNVCTGWGYAAACASN	1e-05	-13.22	0.0001	25	0.2119	3556.1	0.0747
FOXM1(Forkhead)/MCF7-FOXM1-ChIP-Seq(GSE72977)/Homer	TRTTTACTTW	1e-05	-12.26	0.0002	25	0.2119	3754.5	0.0789
CTCF(Zf)/CD4+-CTCF-ChIP-Seq(Barski_et_al.)/Homer	AYAGTGCCMYCTRGTGGCCA	1e-05	-11.93	0.0002	9	0.0763	518.6	0.0109
Sp5(Zf)/mES-Sp5.Flag-ChIP-Seq(GSE72989)/Homer	RGKGGGCGGAGC	1e-05	-11.72	0.0002	38	0.322	7544.4	0.1585
KLF3(Zf)/MEF-Klf3-ChIP-Seq(GSE44748)/Homer	NRGCCCCRCCCHBNN	1e-05	-11.56	0.0003	24	0.2034	3652.8	0.0767
FoxD3(forkhead)/ZebrafishEmbryo-Foxd3.biotin-ChIP-seq(GSE106676)/Homer	TGTTTAYTTAGC	0.0001	-10.71	0.0006	21	0.178	3082.7	0.0648
KLF1(Zf)/HUDEP2-KLF1-CutnRun(GSE136251)/Homer	VDGGGYGGGGCY	0.0001	-10.63	0.0006	33	0.2797	6387.2	0.1342
Klf9(Zf)/GBM-Klf9-ChIP-Seq(GSE62211)/Homer	GCCACRCCCACY	0.0001	-10.63	0.0006	20	0.1695	2854.6	0.06
PBX1(Homeobox)/MCF7-PBX1-ChIP-Seq(GSE28007)/Homer	GSCTGTCACTCA	0.0001	-9.215	0.0022	6	0.0508	293.6	0.0062
BORIS(Zf)/K562-CTCFL-ChIP-Seq(GSE32465)/Homer	CNNBRGCGCCCCCTGSTGGC	0.001	-8.946	0.0027	11	0.0932	1135.3	0.0239
TFE3(bHLH)/MEF-TFE3-ChIP-Seq(GSE75757)/Homer	GTCACGTGACYV	0.001	-8.691	0.0034	6	0.0508	323.4	0.0068
Usf2(bHLH)/C2C12-Usf2-ChIP-Seq(GSE36030)/Homer	GTCACGTGGT	0.001	-8.186	0.0053	10	0.0847	1038.8	0.0218
KLF5(Zf)/LoVo-KLF5-ChIP-Seq(GSE49402)/Homer	DGGGYGKGGC	0.001	-8.043	0.0059	36	0.3051	8253.7	0.1734
E-box(bHLH)/Promoter/Homer	SSGGTCACGTGA	0.001	-7.885	0.0066	6	0.0508	376.1	0.0079
NFY(CCAAT)/Promoter/Homer	RGCCAATSRG	0.001	-7.704	0.0076	19	0.161	3274.9	0.0688
KLF6(Zf)/PDAC-KLF6-ChIP-Seq(GSE64557)/Homer	MKGGGYGTGGCC	0.001	-7.259	0.0115	30	0.2542	6656	0.1398
bHLHE40(bHLH)/HepG2-BHLHE40-ChIP-Seq(GSE31477)/Homer	KCACGTGMCN	0.001	-7.177	0.012	10	0.0847	1183.5	0.0249
KLF14(Zf)/HEK293-KLF14.GFP-ChIP-Seq(GSE58341)/Homer	RGKGGGCGKGGC	0.001	-7.126	0.0122	44	0.3729	11383.2	0.2391
Sp2(Zf)/HEK293-Sp2.eGFP-ChIP-Seq(Encode)/Homer	YGGCCCCGCCCC	0.001	-6.94	0.0142	40	0.339	10093.2	0.212
CLOCK(bHLH)/Liver-Clock-ChIP-Seq(GSE39860)/Homer	GHCACGTG	0.01	-6.844	0.0151	13	0.1102	1935.2	0.0407
Pbx3(Homeobox)/GM12878-PBX3-ChIP-Seq(GSE32465)/Homer	SCTGTCAMTCAN	0.01	-6.682	0.0172	8	0.0678	842.2	0.0177
Sp1(Zf)/Promoter/Homer	GGCCCCGCCCCC	0.01	-6.655	0.0172	17	0.1441	3020.5	0.0635
Unknown-ESC-element(?)/mES-Nanog-ChIP-Seq(GSE11724)/Homer	CACAGCAGGGGG	0.01	-6.235	0.0254	14	0.1186	2331.3	0.049
USF1(bHLH)/GM12878-Usf1-ChIP-Seq(GSE32465)/Homer	SGTCACGTGR	0.01	-6.033	0.0301	11	0.0932	1620.3	0.034
Ronin(THAP)/ES-Thap11-ChIP-Seq(GSE51522)/Homer	RACTACAACTCCCAGVAKGC	0.01	-5.945	0.032	4	0.0339	228.4	0.0048
Pknox1(Homeobox)/ES-Prep1-ChIP-Seq(GSE63282)/Homer	SCTGTCAVTCAV	0.01	-5.448	0.0512	7	0.0593	813.2	0.0171
Znf263(Zf)/K562-Znf263-ChIP-Seq(GSE31477)/Homer	CVGTSCTCCC	0.01	-5.336	0.0558	35	0.2966	9225.3	0.1938
NF1:FOXA1(CTF,Forkhead)/LNCAP-FOXA1-ChIP-Seq(GSE27824)/Homer	WNTGTTTRYTTTGGCA	0.01	-5.244	0.0596	3	0.0254	140.6	0.003
GFY-Staf(?,Zf)/Promoter/Homer	RACTACAATTCCCAGAAKGC	0.01	-5.221	0.0596	4	0.0339	280.1	0.0059
c-Myc(bHLH)/mES-cMyc-ChIP-Seq(GSE11431)/Homer	VVCCACGTGG	0.01	-4.869	0.0825	10	0.0847	1635.1	0.0343
p53(p53)/mES-cMyc-ChIP-Seq(GSE11431)/Homer	ACATGCCCGGGCAT	0.01	-4.707	0.0946	2	0.0169	57.7	0.0012
c-Myc(bHLH)/LNCAP-cMyc-ChIP-Seq(Unpublished)/Homer	VCCACGTG	0.01	-4.69	0.0946	12	0.1017	2218.3	0.0466
Maz(Zf)/HepG2-Maz-ChIP-Seq(GSE31477)/Homer	GGGGGGGG	0.1	-4.56	0.1046	34	0.2881	9337.3	0.1962
OCT4-SOX2-TCF-NANOG(POU,Homeobox,HMG)/mES-Oct4-ChIP-Seq(GSE11431)/Homer	ATTTGCATAACAATG	0.1	-4.442	0.1152	5	0.0424	544.9	0.0114
MITF(bHLH)/MastCells-MITF-ChIP-Seq(GSE48085)/Homer	RTCATGTGAC	0.1	-4.437	0.1152	15	0.1271	3166.8	0.0665
Zic3(Zf)/mES-Zic3-ChIP-Seq(GSE37889)/Homer	GGCCYCCTGCTGDGH	0.1	-4.27	0.1308	14	0.1186	2931.8	0.0616
Stat3(Stat)/mES-Stat3-ChIP-Seq(GSE11431)/Homer	CTTCCGGGAA	0.1	-4.256	0.1308	11	0.0932	2072.7	0.0435
TEAD3(TEA)/HepG2-TEAD3-ChIP-Seq(Encode)/Homer	TRCATTCCAG	0.1	-4.135	0.1437	16	0.1356	3589.4	0.0754
STAT6(Stat)/Macrophage-Stat6-ChIP-Seq(GSE38377)/Homer	TTCCKNAGAA	0.1	-4.096	0.1464	10	0.0847	1843.2	0.0387
ETS:RUNX(ETS,Runt)/Jurkat-RUNX1-ChIP-Seq(GSE17954)/Homer	RCAGGATGTGGT	0.1	-4.093	0.1464	4	0.0339	391.9	0.0082
RORa(NR)/Liver-Rora-ChIP-Seq(GSE101115)/Homer	AAWCTAGGTCARDNN	0.1	-4.093	0.1464	4	0.0339	391.3	0.0082
TEAD2(TEA)/Py2T-Tead2-ChIP-Seq(GSE55709)/Homer	CCWGGAATGY	0.1	-4.015	0.1498	9	0.0763	1594.4	0.0335
KLF10(Zf)/HEK293-KLF10.GFP-ChIP-Seq(GSE58341)/Homer	GGGGGTGTGTCC	0.1	-4	0.1498	14	0.1186	3034.2	0.0637
ZNF143|STAF(Zf)/CUTLL-ZNF143-ChIP-Seq(GSE29600)/Homer	ATTTCCCAGVAKSCY	0.1	-3.993	0.1498	8	0.0678	1335.7	0.0281
Klf4(Zf)/mES-Klf4-ChIP-Seq(GSE11431)/Homer	GCCACACCCA	0.1	-3.991	0.1498	11	0.0932	2156.9	0.0453
bHLHE41(bHLH)/proB-Bhlhe41-ChIP-Seq(GSE93764)/Homer	KCACGTGMCN	0.1	-3.909	0.1549	20	0.1695	4964.4	0.1043
EKLF(Zf)/Erythrocyte-Klf1-ChIP-Seq(GSE20478)/Homer	NWGGGTGTGGCY	0.1	-3.894	0.1549	6	0.0508	857.6	0.018
NRF1(NRF)/MCF7-NRF1-ChIP-Seq(Unpublished)/Homer	CTGCGCATGCGC	0.1	-3.868	0.1559	8	0.0678	1367.3	0.0287
n-Myc(bHLH)/mES-nMyc-ChIP-Seq(GSE11431)/Homer	VRCCACGTGG	0.1	-3.77	0.1691	12	0.1017	2524.4	0.053
p53(p53)/Saos-p53-ChIP-Seq(GSE15780)/Homer	RRCATGYCYRGRCATGYYYN	0.1	-3.73	0.1702	3	0.0254	247.6	0.0052
p53(p53)/Saos-p53-ChIP-Seq/Homer	RRCATGYCYRGRCATGYYYN	0.1	-3.73	0.1702	3	0.0254	247.6	0.0052
Max(bHLH)/K562-Max-ChIP-Seq(GSE31477)/Homer	RCCACGTGGYYN	0.1	-3.681	0.1761	11	0.0932	2262.5	0.0475
TEAD(TEA)/Fibroblast-PU.1-ChIP-Seq(Unpublished)/Homer	YCWGGAATGY	0.1	-3.608	0.1863	10	0.0847	1997.6	0.042
SPDEF(ETS)/VCaP-SPDEF-ChIP-Seq(SRA014231)/Homer	ASWTCCTGBT	0.1	-3.579	0.1889	18	0.1525	4482.6	0.0942
Oct6(POU,Homeobox)/NPC-Pou3f1-ChIP-Seq(GSE35496)/Homer	WATGCAAATGAG	0.1	-3.576	0.1889	7	0.0593	1179	0.0248
Oct4:Sox17(POU,Homeobox,HMG)/F9-Sox17-ChIP-Seq(GSE44553)/Homer	CCATTGTATGCAAAT	0.1	-3.484	0.2015	4	0.0339	474	0.01
Zic2(Zf)/ESC-Zic2-ChIP-Seq(SRP197560)/Homer	CHCAGCRGGRGG	0.1	-3.417	0.2123	11	0.0932	2359.9	0.0496
Egr1(Zf)/K562-Egr1-ChIP-Seq(GSE32465)/Homer	TGCGTGGGYG	0.1	-3.412	0.2123	16	0.1356	3920	0.0824
p73(p53)/Trachea-p73-ChIP-Seq(PRJNA310161)/Homer	NRRRCAWGTCCDGRCATGYY	0.1	-3.396	0.2123	2	0.0169	115.6	0.0024
Zic(Zf)/Cerebellum-ZIC1.2-ChIP-Seq(GSE60731)/Homer	CCTGCTGAGH	0.1	-3.318	0.2245	15	0.1271	3644.9	0.0766
Oct11(POU,Homeobox)/NCIH1048-POU2F3-ChIP-seq(GSE115123)/Homer	GATTTGCATA	0.1	-3.317	0.2245	6	0.0508	983.7	0.0207
TEAD4(TEA)/Tropoblast-Tead4-ChIP-Seq(GSE37350)/Homer	CCWGGAATGY	0.1	-3.275	0.2279	12	0.1017	2721	0.0572
Atf4(bZIP)/MEF-Atf4-ChIP-Seq(GSE35681)/Homer	MTGATGCAAT	0.1	-3.165	0.251	5	0.0424	764.4	0.0161
Chop(bZIP)/MEF-Chop-ChIP-Seq(GSE35681)/Homer	ATTGCATCAT	0.1	-3.061	0.2747	4	0.0339	543.5	0.0114
Tcfcp2l1(CP2)/mES-Tcfcp2l1-ChIP-Seq(GSE11431)/Homer	NRAACCRGTTYRAACCRGYT	0.1	-3.012	0.2848	4	0.0339	552.3	0.0116
ZNF467(Zf)/HEK293-ZNF467.GFP-ChIP-Seq(GSE58341)/Homer	TGGGGAAGGGCM	0.1	-2.995	0.286	18	0.1525	4807.3	0.101
HIF-1b(HLH)/T47D-HIF1b-ChIP-Seq(GSE59937)/Homer	RTACGTGC	0.1	-2.973	0.2885	18	0.1525	4820.4	0.1013
GFY(?)/Promoter/Homer	ACTACAATTCCC	0.1	-2.907	0.3044	3	0.0254	344.2	0.0072
Gata2(Zf)/K562-GATA2-ChIP-Seq(GSE18829)/Homer	BBCTTATCTS	0.1	-2.848	0.3187	9	0.0763	1978.1	0.0416
OCT:OCT(POU,Homeobox)/NPC-Brn1-ChIP-Seq(GSE35496)/Homer	ATGAATATTCATGAG	0.1	-2.812	0.3265	1	0.0085	25.1	0.0005
NRF(NRF)/Promoter/Homer	STGCGCATGCGC	0.1	-2.692	0.3637	7	0.0593	1440.7	0.0303
Npas4(bHLH)/Neuron-Npas4-ChIP-Seq(GSE127793)/Homer	NHRTCACGACDN	0.1	-2.681	0.3637	12	0.1017	2996.2	0.0629
NFkB-p65(RHD)/GM12787-p65-ChIP-Seq(GSE19485)/Homer	WGGGGATTTCCC	0.1	-2.67	0.3637	8	0.0678	1745.6	0.0367
TEAD1(TEAD)/HepG2-TEAD1-ChIP-Seq(Encode)/Homer	CYRCATTCCA	0.1	-2.601	0.3839	12	0.1017	3037.7	0.0638
Brn1(POU,Homeobox)/NPC-Brn1-ChIP-Seq(GSE35496)/Homer	TATGCWAATBAV	0.1	-2.549	0.3999	5	0.0424	916	0.0192
STAT6(Stat)/CD4-Stat6-ChIP-Seq(GSE22104)/Homer	ABTTCYYRRGAA	0.1	-2.374	0.4709	8	0.0678	1866.1	0.0392
Tcf21(bHLH)/ArterySmoothMuscle-Tcf21-ChIP-Seq(GSE61369)/Homer	NAACAGCTGG	0.1	-2.34	0.4818	14	0.1186	3856	0.081
CRE(bZIP)/Promoter/Homer	CSGTGACGTCAC	0.1	-2.315	0.4882	5	0.0424	984.7	0.0207
Zfp281(Zf)/ES-Zfp281-ChIP-Seq(GSE81042)/Homer	CCCCTCCCCCAC	0.1	-2.311	0.4882	7	0.0593	1582	0.0332
BMYB(HTH)/Hela-BMYB-ChIP-Seq(GSE27030)/Homer	NHAACBGYYV	1	-2.264	0.5023	20	0.1695	6008.1	0.1262
Ascl2(bHLH)/ESC-Ascl2-ChIP-Seq(GSE97712)/Homer	SSRGCAGCTGCH	1	-2.256	0.5023	17	0.1441	4952.1	0.104
Sox3(HMG)/NPC-Sox3-ChIP-Seq(GSE33059)/Homer	CCWTTGTY	1	-2.22	0.5139	21	0.178	6403.4	0.1345
Pitx1:Ebox(Homeobox,bHLH)/Hindlimb-Pitx1-ChIP-Seq(GSE41591)/Homer	YTAATTRAWWCCAGATGT	1	-2.169	0.5348	3	0.0254	474.4	0.01
HNF1b(Homeobox)/PDAC-HNF1B-ChIP-Seq(GSE64557)/Homer	GTTAATNATTAA	1	-2.151	0.539	3	0.0254	478.5	0.0101
Stat3+il21(Stat)/CD4-Stat3-ChIP-Seq(GSE19198)/Homer	SVYTTCCNGGAARB	1	-2.134	0.5426	10	0.0847	2631.8	0.0553
En1(Homeobox)/SUM149-EN1-ChIP-Seq(GSE120957)/Homer	NDCTAATTAS	1	-2.08	0.5666	21	0.178	6523.3	0.137
MafB(bZIP)/BMM-Mafb-ChIP-Seq(GSE75722)/Homer	WNTGCTGASTCAGCANWTTY	1	-2.074	0.5666	5	0.0424	1064.4	0.0224
SpiB(ETS)/OCILY3-SPIB-ChIP-Seq(GSE56857)/Homer	AAAGRGGAAGTG	1	-2.03	0.5835	4	0.0339	784.3	0.0165
Tcf12(bHLH)/GM12878-Tcf12-ChIP-Seq(GSE32465)/Homer	VCAGCTGYTG	1	-1.962	0.6184	14	0.1186	4114.3	0.0864
PAX3:FKHR-fusion(Paired,Homeobox)/Rh4-PAX3:FKHR-ChIP-Seq(GSE19063)/Homer	ACCRTGACTAATTNN	1	-1.922	0.6376	3	0.0254	532	0.0112
ELF5(ETS)/T47D-ELF5-ChIP-Seq(GSE30407)/Homer	ACVAGGAAGT	1	-1.906	0.6416	11	0.0932	3108	0.0653
STAT4(Stat)/CD4-Stat4-ChIP-Seq(GSE22104)/Homer	NYTTCCWGGAAR	1	-1.902	0.6416	12	0.1017	3457.4	0.0726
PAX6(Paired,Homeobox)/Forebrain-Pax6-ChIP-Seq(GSE66961)/Homer	NGTGTTCAVTSAAGCGKAAA	1	-1.897	0.6416	2	0.0169	276.4	0.0058
p63(p53)/Keratinocyte-p63-ChIP-Seq(GSE17611)/Homer	NNDRCATGYCYNRRCATGYH	1	-1.888	0.6416	5	0.0424	1133.1	0.0238
NFAT(RHD)/Jurkat-NFATC1-ChIP-Seq(Jolma_et_al.)/Homer	ATTTTCCATT	1	-1.861	0.6457	10	0.0847	2793.9	0.0587
Rbpj1(?)/Panc1-Rbpj1-ChIP-Seq(GSE47459)/Homer	HTTTCCCASG	1	-1.861	0.6457	18	0.1525	5628.9	0.1183
AP-2alpha(AP2)/Hela-AP2alpha-ChIP-Seq(GSE31477)/Homer	ATGCCCTGAGGC	1	-1.853	0.6457	15	0.1271	4553.6	0.0957
Zfp57(Zf)/H1-ZFP57.HA-ChIP-Seq(GSE115387)/Homer	NANTGCSGCA	1	-1.824	0.6514	9	0.0763	2474.2	0.052
Gata6(Zf)/HUG1N-GATA6-ChIP-Seq(GSE51936)/Homer	YCTTATCTBN	1	-1.78	0.6745	10	0.0847	2845.5	0.0598
ZEB1(Zf)/PDAC-ZEB1-ChIP-Seq(GSE64557)/Homer	VCAGGTRDRY	1	-1.763	0.6801	23	0.1949	7564.9	0.1589
THRa(NR)/C17.2-THRa-ChIP-Seq(GSE38347)/Homer	GGTCANYTGAGGWCA	1	-1.753	0.6803	6	0.0508	1510.1	0.0317
Atf7(bZIP)/3T3L1-Atf7-ChIP-Seq(GSE56872)/Homer	NGRTGACGTCAY	1	-1.737	0.6856	6	0.0508	1518.2	0.0319
ZNF669(Zf)/HEK293-ZNF669.GFP-ChIP-Seq(GSE58341)/Homer	GARTGGTCATCGCCC	1	-1.683	0.7174	2	0.0169	317.7	0.0067
NPAS(bHLH)/Liver-NPAS-ChIP-Seq(GSE39860)/Homer	NVCACGTG	1	-1.667	0.7226	17	0.1441	5440.3	0.1143
EBF(EBF)/proBcell-EBF-ChIP-Seq(GSE21978)/Homer	DGTCCCYRGGGA	1	-1.649	0.7294	4	0.0339	914.8	0.0192
GATA3(Zf)/iTreg-Gata3-ChIP-Seq(GSE20898)/Homer	AGATAASR	1	-1.613	0.7498	16	0.1356	5124.9	0.1077
Nrf2(bZIP)/Lymphoblast-Nrf2-ChIP-Seq(GSE37589)/Homer	HTGCTGAGTCAT	1	-1.57	0.7758	1	0.0085	94.3	0.002
Rfx5(HTH)/GM12878-Rfx5-ChIP-Seq(GSE31477)/Homer	SCCTAGCAACAG	1	-1.569	0.7758	5	0.0424	1270.3	0.0267
MNT(bHLH)/HepG2-MNT-ChIP-Seq(Encode)/Homer	DGCACACGTG	1	-1.564	0.7758	11	0.0932	3352.7	0.0704
ZNF692(Zf)/HEK293-ZNF692.GFP-ChIP-Seq(GSE58341)/Homer	GTGGGCCCCA	1	-1.552	0.7758	3	0.0254	639.6	0.0134
HEB(bHLH)/mES-Heb-ChIP-Seq(GSE53233)/Homer	VCAGCTGBNN	1	-1.549	0.7758	24	0.2034	8178.6	0.1718
MafF(bZIP)/HepG2-MafF-ChIP-Seq(GSE31477)/Homer	HWWGTCAGCAWWTTT	1	-1.546	0.7758	3	0.0254	641.7	0.0135
Rfx6(HTH)/Min6b1-Rfx6.HA-ChIP-Seq(GSE62844)/Homer	TGTTKCCTAGCAACM	1	-1.535	0.7758	15	0.1271	4830.8	0.1015
Bach1(bZIP)/K562-Bach1-ChIP-Seq(GSE31477)/Homer	AWWNTGCTGAGTCAT	1	-1.533	0.7758	1	0.0085	98.2	0.0021
JunD(bZIP)/K562-JunD-ChIP-Seq/Homer	ATGACGTCATCN	1	-1.53	0.7758	2	0.0169	351.8	0.0074
NFE2L2(bZIP)/HepG2-NFE2L2-ChIP-Seq(Encode)/Homer	AWWWTGCTGAGTCAT	1	-1.524	0.7758	1	0.0085	99.7	0.0021
Gfi1b(Zf)/HPC7-Gfi1b-ChIP-Seq(GSE22178)/Homer	MAATCACTGC	1	-1.512	0.7758	7	0.0593	1978.6	0.0416
Ptf1a(bHLH)/Panc1-Ptf1a-ChIP-Seq(GSE47459)/Homer	ACAGCTGTTN	1	-1.475	0.7803	31	0.2627	10950.9	0.2301
SCL(bHLH)/HPC7-Scl-ChIP-Seq(GSE13511)/Homer	AVCAGCTG	1	-1.466	0.7815	51	0.4322	18802	0.395
NPAS2(bHLH)/Liver-NPAS2-ChIP-Seq(GSE39860)/Homer	KCCACGTGAC	1	-1.458	0.7816	12	0.1017	3801.1	0.0799
GFX(?)/Promoter/Homer	ATTCTCGCGAGA	1	-1.44	0.7901	1	0.0085	109.3	0.0023
NF-E2(bZIP)/K562-NFE2-ChIP-Seq(GSE31477)/Homer	GATGACTCAGCA	1	-1.416	0.8029	1	0.0085	113	0.0024
Gata1(Zf)/K562-GATA1-ChIP-Seq(GSE18829)/Homer	SAGATAAGRV	1	-1.376	0.8294	6	0.0508	1714.7	0.036
STAT1(Stat)/HelaS3-STAT1-ChIP-Seq(GSE12782)/Homer	NATTTCCNGGAAAT	1	-1.375	0.8294	4	0.0339	1030.9	0.0217
BMAL1(bHLH)/Liver-Bmal1-ChIP-Seq(GSE39860)/Homer	GNCACGTG	1	-1.34	0.8474	18	0.1525	6153.9	0.1293
Oct4(POU,Homeobox)/mES-Oct4-ChIP-Seq(GSE11431)/Homer	ATTTGCATAW	1	-1.338	0.8474	5	0.0424	1389.4	0.0292
Gata4(Zf)/Heart-Gata4-ChIP-Seq(GSE35151)/Homer	NBWGATAAGR	1	-1.332	0.8474	10	0.0847	3179.4	0.0668
Egr2(Zf)/Thymocytes-Egr2-ChIP-Seq(GSE34254)/Homer	NGCGTGGGCGGR	1	-1.319	0.8474	4	0.0339	1057.6	0.0222
PAX5(Paired,Homeobox)/GM12878-PAX5-ChIP-Seq(GSE32465)/Homer	GCAGCCAAGCRTGACH	1	-1.282	0.872	5	0.0424	1421.7	0.0299
Tcf3(HMG)/mES-Tcf3-ChIP-Seq(GSE11724)/Homer	ASWTCAAAGG	1	-1.279	0.872	3	0.0254	740.5	0.0156
Atf2(bZIP)/3T3L1-Atf2-ChIP-Seq(GSE56872)/Homer	NRRTGACGTCAT	1	-1.273	0.872	4	0.0339	1080.7	0.0227
YY1(Zf)/Promoter/Homer	CAAGATGGCGGC	1	-1.262	0.872	2	0.0169	424.4	0.0089
PBX2(Homeobox)/K562-PBX2-ChIP-Seq(Encode)/Homer	RTGATTKATRGN	1	-1.252	0.8735	8	0.0678	2515.1	0.0528
Ap4(bHLH)/AML-Tfap4-ChIP-Seq(GSE45738)/Homer	NAHCAGCTGD	1	-1.25	0.8735	14	0.1186	4744.4	0.0997
X-box(HTH)/NPC-H3K4me1-ChIP-Seq(GSE16256)/Homer	GGTTGCCATGGCAA	1	-1.249	0.8735	2	0.0169	428.1	0.009
Elf4(ETS)/BMDM-Elf4-ChIP-Seq(GSE88699)/Homer	ACTTCCKGKT	1	-1.244	0.8735	14	0.1186	4751.1	0.0998
NF1(CTF)/LNCAP-NF1-ChIP-Seq(Unpublished)/Homer	CYTGGCABNSTGCCAR	1	-1.24	0.8735	5	0.0424	1446.2	0.0304
Nkx2.5(Homeobox)/HL1-Nkx2.5.biotin-ChIP-Seq(GSE21529)/Homer	RRSCACTYAA	1	-1.24	0.8735	24	0.2034	8575.2	0.1801
Hnf6b(Homeobox)/LNCaP-Hnf6b-ChIP-Seq(GSE106305)/Homer	TATTGAYY	1	-1.23	0.8735	8	0.0678	2533.8	0.0532
E2A(bHLH)/proBcell-E2A-ChIP-Seq(GSE21978)/Homer	DNRCAGCTGY	1	-1.228	0.8735	18	0.1525	6286.2	0.1321
E2A(bHLH),near_PU.1/Bcell-PU.1-ChIP-Seq(GSE21512)/Homer	NVCACCTGBN	1	-1.213	0.8735	17	0.1441	5923.2	0.1244
EBF2(EBF)/BrownAdipose-EBF2-ChIP-Seq(GSE97114)/Homer	NABTCCCWDGGGAVH	1	-1.208	0.8735	12	0.1017	4037.5	0.0848
PGR(NR)/EndoStromal-PGR-ChIP-Seq(GSE69539)/Homer	AAGAACATWHTGTTC	1	-1.2	0.8735	3	0.0254	774.3	0.0163
GRE(NR),IR3/A549-GR-ChIP-Seq(GSE32465)/Homer	NRGVACABNVTGTYCY	1	-1.173	0.8788	2	0.0169	453.9	0.0095
Hoxa9(Homeobox)/ChickenMSG-Hoxa9.Flag-ChIP-Seq(GSE86088)/Homer	RGCAATNAAA	1	-1.166	0.879	27	0.2288	9848.5	0.2069
CREB5(bZIP)/LNCaP-CREB5.V5-ChIP-Seq(GSE137775)/Homer	VVATGACGTCAT	1	-1.16	0.879	4	0.0339	1141	0.024
GRE(NR),IR3/RAW264.7-GRE-ChIP-Seq(Unpublished)/Homer	VAGRACAKWCTGTYC	1	-1.156	0.879	3	0.0254	794.1	0.0167
Nkx3.1(Homeobox)/LNCaP-Nkx3.1-ChIP-Seq(GSE28264)/Homer	AAGCACTTAA	1	-1.15	0.879	25	0.2119	9094.5	0.1911
GRHL2(CP2)/HBE-GRHL2-ChIP-Seq(GSE46194)/Homer	AAACYKGTTWDACMRGTTTB	1	-1.148	0.879	4	0.0339	1147.7	0.0241
EWS:FLI1-fusion(ETS)/SK_N_MC-EWS:FLI1-ChIP-Seq(SRA014231)/Homer	VACAGGAAAT	1	-1.143	0.879	8	0.0678	2605.8	0.0547
EWS:ERG-fusion(ETS)/CADO_ES1-EWS:ERG-ChIP-Seq(SRA014231)/Homer	ATTTCCTGTN	1	-1.142	0.879	8	0.0678	2606.4	0.0548
Arnt:Ahr(bHLH)/MCF7-Arnt-ChIP-Seq(Lo_et_al.)/Homer	TBGCACGCAA	1	-1.141	0.879	9	0.0763	2979.8	0.0626
Etv2(ETS)/ES-ER71-ChIP-Seq(GSE59402)/Homer	NNAYTTCCTGHN	1	-1.13	0.879	12	0.1017	4119.3	0.0865
AP-2gamma(AP2)/MCF7-TFAP2C-ChIP-Seq(GSE21234)/Homer	SCCTSAGGSCAW	1	-1.124	0.879	17	0.1441	6035.1	0.1268
Tlx?(NR)/NPC-H3K4me1-ChIP-Seq(GSE16256)/Homer	CTGGCAGSCTGCCA	1	-1.114	0.879	5	0.0424	1526.1	0.0321
Rfx1(HTH)/NPC-H3K4me1-ChIP-Seq(GSE16256)/Homer	KGTTGCCATGGCAA	1	-1.104	0.879	3	0.0254	819.7	0.0172
RBPJ:Ebox(?,bHLH)/Panc1-Rbpj1-ChIP-Seq(GSE47459)/Homer	GGGRAARRGRMCAGMTG	1	-1.098	0.879	4	0.0339	1176.4	0.0247
STAT5(Stat)/mCD4+-Stat5-ChIP-Seq(GSE12346)/Homer	RTTTCTNAGAAA	1	-1.081	0.883	4	0.0339	1186.5	0.0249
Cux2(Homeobox)/Liver-Cux2-ChIP-Seq(GSE35985)/Homer	HNRAATCAAT	1	-1.057	0.8997	4	0.0339	1201.7	0.0252
RUNX1(Runt)/Jurkat-RUNX1-ChIP-Seq(GSE29180)/Homer	AAACCACARM	1	-1.049	0.9012	10	0.0847	3446.1	0.0724
Nkx2.2(Homeobox)/NPC-Nkx2.2-ChIP-Seq(GSE61673)/Homer	BTBRAGTGSN	1	-1.045	0.9012	21	0.178	7695.5	0.1617
TRPS1(Zf)/MCF7-TRPS1-ChIP-Seq(GSE107013)/Homer	AGATAAGANN	1	-1.043	0.9012	19	0.161	6919.7	0.1454
Oct2(POU,Homeobox)/Bcell-Oct2-ChIP-Seq(GSE21512)/Homer	ATATGCAAAT	1	-1.041	0.9012	3	0.0254	851.6	0.0179
Slug(Zf)/Mesoderm-Snai2-ChIP-Seq(GSE61475)/Homer	SNGCACCTGCHS	1	-1.037	0.9012	7	0.0593	2324.4	0.0488
ETS(ETS)/Promoter/Homer	AACCGGAAGT	1	-1.036	0.9012	6	0.0508	1951.3	0.041
NFkB-p65-Rel(RHD)/ThioMac-LPS-Expression(GSE23622)/Homer	GGAAATTCCC	1	-1.003	0.9119	1	0.0085	184.5	0.0039
Atoh1(bHLH)/Cerebellum-Atoh1-ChIP-Seq(GSE22111)/Homer	VNRVCAGCTGGY	1	-0.9964	0.9127	12	0.1017	4271	0.0897
PR(NR)/T47D-PR-ChIP-Seq(GSE31130)/Homer	VAGRACAKNCTGTBC	1	-0.9957	0.9127	22	0.1864	8162.9	0.1715
Ascl1(bHLH)/NeuralTubes-Ascl1-ChIP-Seq(GSE55840)/Homer	NNVVCAGCTGBN	1	-0.9899	0.9127	18	0.1525	6607.7	0.1388
Dlx3(Homeobox)/Kerainocytes-Dlx3-ChIP-Seq(GSE89884)/Homer	NDGTAATTAC	1	-0.9739	0.9179	7	0.0593	2381.7	0.05
GATA3(Zf),DR8/iTreg-Gata3-ChIP-Seq(GSE20898)/Homer	AGATSTNDNNDSAGATAASN	1	-0.9735	0.9179	1	0.0085	191.8	0.004
ETV4(ETS)/HepG2-ETV4-ChIP-Seq(ENCODE)/Homer	ACCGGAAGTG	1	-0.9546	0.9256	16	0.1356	5878.1	0.1235
Sox2(HMG)/mES-Sox2-ChIP-Seq(GSE11431)/Homer	BCCATTGTTC	1	-0.9467	0.9279	9	0.0763	3173.9	0.0667
c-Jun-CRE(bZIP)/K562-cJun-ChIP-Seq(GSE31477)/Homer	ATGACGTCATCY	1	-0.9359	0.9328	3	0.0254	909.4	0.0191
Sox10(HMG)/SciaticNerve-Sox3-ChIP-Seq(GSE35132)/Homer	CCWTTGTYYB	1	-0.9256	0.9375	16	0.1356	5920.2	0.1244
GATA3(Zf),DR4/iTreg-Gata3-ChIP-Seq(GSE20898)/Homer	AGATGKDGAGATAAG	1	-0.9001	0.9565	1	0.0085	210	0.0044
FOXA1:AR(Forkhead,NR)/LNCAP-AR-ChIP-Seq(GSE27824)/Homer	AGTAAACAAAAAAGAACAND	1	-0.8893	0.9618	1	0.0085	213	0.0045
Nanog(Homeobox)/mES-Nanog-ChIP-Seq(GSE11724)/Homer	RGCCATTAAC	1	-0.88	0.9656	40	0.339	15514.1	0.3259
PRDM1(Zf)/Hela-PRDM1-ChIP-Seq(GSE31477)/Homer	ACTTTCACTTTC	1	-0.8767	0.9656	5	0.0424	1705.1	0.0358
Fli1(ETS)/CD8-FLI-ChIP-Seq(GSE20898)/Homer	NRYTTCCGGH	1	-0.8707	0.9656	15	0.1271	5609.9	0.1179
DLX2(Homeobox)/BasalGanglia-Dlx2-ChIP-seq(GSE124936)/Homer	NNNTAATTAS	1	-0.8644	0.9656	14	0.1186	5225.4	0.1098
ZNF7(Zf)/HepG2-ZNF7.Flag-ChIP-Seq(Encode)/Homer	CTGCCWVCTTTTRTA	1	-0.8557	0.9688	5	0.0424	1723.1	0.0362
Sox15(HMG)/CPA-Sox15-ChIP-Seq(GSE62909)/Homer	RAACAATGGN	1	-0.8275	0.9915	10	0.0847	3703.2	0.0778
Hoxa10(Homeobox)/ChickenMSG-Hoxa10.Flag-ChIP-Seq(GSE86088)/Homer	GGYAATGAAA	1	-0.8207	0.993	5	0.0424	1754	0.0368
Hoxd10(Homeobox)/ChickenMSG-Hoxd10.Flag-ChIP-Seq(GSE86088)/Homer	GGCMATGAAA	1	-0.8037	1	10	0.0847	3734.9	0.0785
Brn2(POU,Homeobox)/NPC-Brn2-ChIP-Seq(GSE35496)/Homer	ATGAATATTC	1	-0.8002	1	1	0.0085	240.9	0.0051
ZNF136(Zf)/HEK293-ZNF136.GFP-ChIP-Seq(GSE58341)/Homer	YTKGATAHAGTATTCTWGGTNGGCA	1	-0.7822	1	1	0.0085	246.2	0.0052
ELF3(ETS)/PDAC-ELF3-ChIP-Seq(GSE64557)/Homer	ANCAGGAAGT	1	-0.776	1	8	0.0678	2979.9	0.0626
Sox6(HMG)/Myotubes-Sox6-ChIP-Seq(GSE32627)/Homer	CCATTGTTNY	1	-0.7733	1	15	0.1271	5762.2	0.1211
Hoxa11(Homeobox)/ChickenMSG-Hoxa11.Flag-ChIP-Seq(GSE86088)/Homer	TTTTATGGCM	1	-0.7713	1	22	0.1864	8557.8	0.1798
DLX1(Homeobox)/BasalGanglia-Dlx1-ChIP-seq(GSE124936)/Homer	NSNNTAATTA	1	-0.7691	1	12	0.1017	4575.2	0.0961
AMYB(HTH)/Testes-AMYB-ChIP-Seq(GSE44588)/Homer	TGGCAGTTGG	1	-0.7629	1	16	0.1356	6178	0.1298
Sox4(HMG)/proB-Sox4-ChIP-Seq(GSE50066)/Homer	YCTTTGTTCC	1	-0.7597	1	8	0.0678	2999.2	0.063
LEF1(HMG)/H1-LEF1-ChIP-Seq(GSE64758)/Homer	CCTTTGATST	1	-0.7592	1	6	0.0508	2207.7	0.0464
Atf1(bZIP)/K562-ATF1-ChIP-Seq(GSE31477)/Homer	GATGACGTCA	1	-0.7555	1	6	0.0508	2211.6	0.0465
RORg(NR)/Liver-Rorc-ChIP-Seq(GSE101115)/Homer	WAABTAGGTCAV	1	-0.7534	1	1	0.0085	256.5	0.0054
ZNF165(Zf)/WHIM12-ZNF165-ChIP-Seq(GSE65937)/Homer	AAGGKGRCGCAGGCA	1	-0.7456	1	2	0.0169	643.6	0.0135
RUNX-AML(Runt)/CD4+-PolII-ChIP-Seq(Barski_et_al.)/Homer	GCTGTGGTTW	1	-0.7245	1	6	0.0508	2245.4	0.0472
Nr5a2(NR)/mES-Nr5a2-ChIP-Seq(GSE19019)/Homer	BTCAAGGTCA	1	-0.7131	1	5	0.0424	1858.1	0.039
THRb(NR)/HepG2-THRb.Flag-ChIP-Seq(Encode)/Homer	GGTCACCTGAGGTCA	1	-0.713	1	6	0.0508	2258.2	0.0474
Tcf7(HMG)/GM12878-TCF7-ChIP-Seq(Encode)/Homer	CTTTGATGTGSB	1	-0.7027	1	3	0.0254	1068.2	0.0224
Sox9(HMG)/Limb-SOX9-ChIP-Seq(GSE73225)/Homer	AGGVNCCTTTGT	1	-0.6901	1	8	0.0678	3089.5	0.0649
Smad3(MAD)/NPC-Smad3-ChIP-Seq(GSE36673)/Homer	TWGTCTGV	1	-0.6863	1	30	0.2542	11950.7	0.2511
EHF(ETS)/LoVo-EHF-ChIP-Seq(GSE49402)/Homer	AVCAGGAAGT	1	-0.6812	1	14	0.1186	5519.8	0.116
ELF1(ETS)/Jurkat-ELF1-ChIP-Seq(SRA014231)/Homer	AVCCGGAAGT	1	-0.6762	1	8	0.0678	3108.1	0.0653
E2F4(E2F)/K562-E2F4-ChIP-Seq(GSE31477)/Homer	GGCGGGAAAH	1	-0.6625	1	8	0.0678	3127.9	0.0657
CEBP:AP1(bZIP)/ThioMac-CEBPb-ChIP-Seq(GSE21512)/Homer	DRTGTTGCAA	1	-0.6611	1	6	0.0508	2319.9	0.0487
DLX5(Homeobox)/BasalGanglia-Dlx5-ChIP-seq(GSE124936)/Homer	SSTAATTA	1	-0.6589	1	7	0.0593	2727.9	0.0573
HNF6(Homeobox)/Liver-Hnf6-ChIP-Seq(ERP000394)/Homer	NTATYGATCH	1	-0.6551	1	4	0.0339	1514.1	0.0318
NF1-halfsite(CTF)/LNCaP-NF1-ChIP-Seq(Unpublished)/Homer	YTGCCAAG	1	-0.6511	1	18	0.1525	7191.7	0.1511
MafA(bZIP)/Islet-MafA-ChIP-Seq(GSE30298)/Homer	TGCTGACTCA	1	-0.6491	1	7	0.0593	2740.1	0.0576
PRDM14(Zf)/H1-PRDM14-ChIP-Seq(GSE22767)/Homer	RGGTCTCTAACY	1	-0.6483	1	3	0.0254	1113.8	0.0234
PRDM15(Zf)/ESC-Prdm15-ChIP-Seq(GSE73694)/Homer	YCCDNTCCAGGTTTT	1	-0.6435	1	10	0.0847	3966.3	0.0833
ERG(ETS)/VCaP-ERG-ChIP-Seq(GSE14097)/Homer	ACAGGAAGTG	1	-0.6428	1	18	0.1525	7208	0.1514
ZNF189(Zf)/HEK293-ZNF189.GFP-ChIP-Seq(GSE58341)/Homer	TGGAACAGMA	1	-0.6421	1	8	0.0678	3156	0.0663
ZSCAN22(Zf)/HEK293-ZSCAN22.GFP-ChIP-Seq(GSE58341)/Homer	SMCAGTCWGAKGGAGGAGGC	1	-0.6362	1	1	0.0085	303.8	0.0064
Pdx1(Homeobox)/Islet-Pdx1-ChIP-Seq(SRA008281)/Homer	YCATYAATCA	1	-0.6313	1	7	0.0593	2764.6	0.0581
Lhx3(Homeobox)/Neuron-Lhx3-ChIP-Seq(GSE31456)/Homer	ADBTAATTAR	1	-0.6267	1	14	0.1186	5619	0.118
IRF:BATF(IRF:bZIP)/pDC-Irf8-ChIP-Seq(GSE66899)/Homer	CTTTCANTATGACTV	1	-0.6166	1	1	0.0085	312.9	0.0066
ETV1(ETS)/GIST48-ETV1-ChIP-Seq(GSE22441)/Homer	AACCGGAAGT	1	-0.605	1	16	0.1356	6475.3	0.136
ZNF416(Zf)/HEK293-ZNF416.GFP-ChIP-Seq(GSE58341)/Homer	WDNCTGGGCA	1	-0.5983	1	14	0.1186	5674.9	0.1192
AR-halfsite(NR)/LNCaP-AR-ChIP-Seq(GSE27824)/Homer	CCAGGAACAG	1	-0.5982	1	41	0.3475	16619.4	0.3491
GATA:SCL(Zf,bHLH)/Ter119-SCL-ChIP-Seq(GSE18720)/Homer	CRGCTGBNGNSNNSAGATAA	1	-0.5918	1	1	0.0085	325	0.0068
ETS1(ETS)/Jurkat-ETS1-ChIP-Seq(GSE17954)/Homer	ACAGGAAGTG	1	-0.5891	1	12	0.1017	4875.4	0.1024
bZIP:IRF(bZIP,IRF)/Th17-BatF-ChIP-Seq(GSE39756)/Homer	NAGTTTCABTHTGACTNW	1	-0.5857	1	3	0.0254	1170.7	0.0246
Tbx20(T-box)/Heart-Tbx20-ChIP-Seq(GSE29636)/Homer	GGTGYTGACAGS	1	-0.5744	1	2	0.0169	759.9	0.016
Sox21(HMG)/ESC-SOX21-ChIP-Seq(GSE110505)/Homer	BCCWTTGTBYKV	1	-0.5715	1	16	0.1356	6546.8	0.1375
E2F(E2F)/Hela-CellCycle-Expression/Homer	TTSGCGCGAAAA	1	-0.5663	1	1	0.0085	337.3	0.0071
ZBTB33(Zf)/GM12878-ZBTB33-ChIP-Seq(GSE32465)/Homer	GGVTCTCGCGAGAAC	1	-0.5663	1	1	0.0085	337.8	0.0071
WT1(Zf)/Kidney-WT1-ChIP-Seq(GSE90016)/Homer	MCTCCCMCRCAB	1	-0.5633	1	8	0.0678	3277	0.0688
GATA(Zf),IR3/iTreg-Gata3-ChIP-Seq(GSE20898)/Homer	NNNNNBAGATAWYATCTVHN	1	-0.5477	1	1	0.0085	348	0.0073
EAR2(NR)/K562-NR2F6-ChIP-Seq(Encode)/Homer	NRBCARRGGTCA	1	-0.5475	1	11	0.0932	4543.7	0.0955
PRDM10(Zf)/HEK293-PRDM10.eGFP-ChIP-Seq(Encode)/Homer	TGGTACATTCCA	1	-0.5424	1	5	0.0424	2058.3	0.0432
BHLHA15(bHLH)/NIH3T3-BHLHB8.HA-ChIP-Seq(GSE119782)/Homer	NAMCAGCTGK	1	-0.5373	1	13	0.1102	5388.2	0.1132
MyoD(bHLH)/Myotube-MyoD-ChIP-Seq(GSE21614)/Homer	RRCAGCTGYTSY	1	-0.5307	1	8	0.0678	3330.7	0.07
Fosl2(bZIP)/3T3L1-Fosl2-ChIP-Seq(GSE56872)/Homer	NATGASTCABNN	1	-0.519	1	2	0.0169	805.6	0.0169
MYB(HTH)/ERMYB-Myb-ChIPSeq(GSE22095)/Homer	GGCVGTTR	1	-0.5174	1	18	0.1525	7491.9	0.1574
RORgt(NR)/EL4-RORgt.Flag-ChIP-Seq(GSE56019)/Homer	AAYTAGGTCA	1	-0.5145	1	1	0.0085	366.3	0.0077
RORgt(NR)/EL4-RORgt.Flag-ChIP-Seq(GSE56019)/Homer	AAYTAGGTCA	1	-0.5145	1	1	0.0085	366.3	0.0077
PSE(SNAPc)/K562-mStart-Seq/Homer	WAVTCACCMTAASYDAAAAG	1	-0.5092	1	4	0.0339	1678.4	0.0353
RAR:RXR(NR),DR0/ES-RAR-ChIP-Seq(GSE56893)/Homer	AGGTCAAGGTCA	1	-0.4916	1	1	0.0085	380.1	0.008
OCT:OCT(POU,Homeobox)/NPC-OCT6-ChIP-Seq(GSE43916)/Homer	YATGCATATRCATRT	1	-0.49	1	1	0.0085	381.1	0.008
PAX5(Paired,Homeobox),condensed/GM12878-PAX5-ChIP-Seq(GSE32465)/Homer	GTCACGCTCSCTGM	1	-0.49	1	1	0.0085	381.2	0.008
NeuroD1(bHLH)/Islet-NeuroD1-ChIP-Seq(GSE30298)/Homer	GCCATCTGTT	1	-0.4872	1	7	0.0593	2985.6	0.0627
RUNX2(Runt)/PCa-RUNX2-ChIP-Seq(GSE33889)/Homer	NWAACCACADNN	1	-0.4855	1	6	0.0508	2564	0.0539
ZNF711(Zf)/SHSY5Y-ZNF711-ChIP-Seq(GSE20673)/Homer	AGGCCTAG	1	-0.4749	1	24	0.2034	10071.4	0.2116
GLIS3(Zf)/Thyroid-Glis3.GFP-ChIP-Seq(GSE103297)/Homer	CTCCCTGGGAGGCCN	1	-0.4623	1	18	0.1525	7633.9	0.1604
Olig2(bHLH)/Neuron-Olig2-ChIP-Seq(GSE30882)/Homer	RCCATMTGTT	1	-0.4521	1	17	0.1441	7246.6	0.1522
ZNF264(Zf)/HEK293-ZNF264.GFP-ChIP-Seq(GSE58341)/Homer	RGGGCACTAACY	1	-0.4484	1	6	0.0508	2626.4	0.0552
Snail1(Zf)/LS174T-SNAIL1.HA-ChIP-Seq(GSE127183)/Homer	TRCACCTGCY	1	-0.4249	1	8	0.0678	3528.7	0.0741
Hoxd12(Homeobox)/ChickenMSG-Hoxd12.Flag-ChIP-Seq(GSE86088)/Homer	HDGYAATGAAAN	1	-0.4197	1	14	0.1186	6080.9	0.1277
GLI3(Zf)/Limb-GLI3-ChIP-Chip(GSE11077)/Homer	CGTGGGTGGTCC	1	-0.4197	1	1	0.0085	430.8	0.009
RFX(HTH)/K562-RFX3-ChIP-Seq(SRA012198)/Homer	CGGTTGCCATGGCAAC	1	-0.4158	1	1	0.0085	433.5	0.0091
GABPA(ETS)/Jurkat-GABPa-ChIP-Seq(GSE17954)/Homer	RACCGGAAGT	1	-0.4139	1	10	0.0847	4405.1	0.0925
NFAT:AP1(RHD,bZIP)/Jurkat-NFATC1-ChIP-Seq(Jolma_et_al.)/Homer	SARTGGAAAAWRTGAGTCAB	1	-0.3945	1	1	0.0085	450.1	0.0095
Reverb(NR),DR2/RAW-Reverba.biotin-ChIP-Seq(GSE45914)/Homer	GTRGGTCASTGGGTCA	1	-0.3945	1	1	0.0085	450.8	0.0095
Rfx2(HTH)/LoVo-RFX2-ChIP-Seq(GSE49402)/Homer	GTTGCCATGGCAACM	1	-0.3826	1	1	0.0085	460.6	0.0097
Tbx21(T-box)/GM12878-TBX21-ChIP-Seq(Encode)/Homer	AGGTGTGAAA	1	-0.3786	1	7	0.0593	3194.1	0.0671
Myf5(bHLH)/GM-Myf5-ChIP-Seq(GSE24852)/Homer	BAACAGCTGT	1	-0.3695	1	6	0.0508	2775.1	0.0583
Sox7(HMG)/ESC-Sox7-ChIP-Seq(GSE133899)/Homer	VVRRAACAATGG	1	-0.3691	1	2	0.0169	962.1	0.0202
FXR(NR),IR1/Liver-FXR-ChIP-Seq(Chong_et_al.)/Homer	AGGTCANTGACCTB	1	-0.3583	1	3	0.0254	1446.1	0.0304
Hoxc9(Homeobox)/Ainv15-Hoxc9-ChIP-Seq(GSE21812)/Homer	GGCCATAAATCA	1	-0.3526	1	3	0.0254	1455.5	0.0306
Bach2(bZIP)/OCILy7-Bach2-ChIP-Seq(GSE44420)/Homer	TGCTGAGTCA	1	-0.3505	1	1	0.0085	489	0.0103
Sox17(HMG)/Endoderm-Sox17-ChIP-Seq(GSE61475)/Homer	CCATTGTTYB	1	-0.3457	1	5	0.0424	2379.7	0.05
NFkB-p50,p52(RHD)/Monocyte-p50-ChIP-Chip(Schreiber_et_al.)/Homer	GGGGGAATCCCC	1	-0.3432	1	1	0.0085	496.4	0.0104
Bapx1(Homeobox)/VertebralCol-Bapx1-ChIP-Seq(GSE36672)/Homer	TTRAGTGSYK	1	-0.343	1	18	0.1525	7996	0.168
Gli2(Zf)/GM2-Gli2-ChIP-Chip(GSE112702)/Homer	YSTGGGTGGTCT	1	-0.3388	1	2	0.0169	1002.8	0.0211
Meis1(Homeobox)/MastCells-Meis1-ChIP-Seq(GSE48085)/Homer	VGCTGWCAVB	1	-0.3379	1	14	0.1186	6316.5	0.1327
Lhx1(Homeobox)/EmbryoCarcinoma-Lhx1-ChIP-Seq(GSE70957)/Homer	NNYTAATTAR	1	-0.3286	1	8	0.0678	3750.6	0.0788
HIF2a(bHLH)/785_O-HIF2a-ChIP-Seq(GSE34871)/Homer	GCACGTACCC	1	-0.3282	1	3	0.0254	1495.2	0.0314
HIF-1a(bHLH)/MCF7-HIF1a-ChIP-Seq(GSE28352)/Homer	TACGTGCV	1	-0.3259	1	2	0.0169	1020	0.0214
Erra(NR)/HepG2-Erra-ChIP-Seq(GSE31477)/Homer	CAAAGGTCAG	1	-0.3203	1	19	0.161	8498.2	0.1785
Zfp809(Zf)/ES-Zfp809-ChIP-Seq(GSE70799)/Homer	GGGGCTYGKCTGGGA	1	-0.3197	1	2	0.0169	1029.7	0.0216
Twist2(bHLH)/Myoblast-Twist2.Ty1-ChIP-Seq(GSE127998)/Homer	MCAGCTGBYH	1	-0.319	1	15	0.1271	6805.2	0.143
Tgif1(Homeobox)/mES-Tgif1-ChIP-Seq(GSE55404)/Homer	YTGWCADY	1	-0.3152	1	25	0.2119	11037.7	0.2319
CUX1(Homeobox)/K562-CUX1-ChIP-Seq(GSE92882)/Homer	TATCGATNAN	1	-0.3133	1	4	0.0339	1989.4	0.0418
HNF4a(NR),DR1/HepG2-HNF4a-ChIP-Seq(GSE25021)/Homer	CARRGKBCAAAGTYCA	1	-0.31	1	3	0.0254	1527.3	0.0321
Bcl6(Zf)/Liver-Bcl6-ChIP-Seq(GSE31578)/Homer	NNNCTTTCCAGGAAA	1	-0.3084	1	11	0.0932	5118	0.1075
EBF1(EBF)/Near-E2A-ChIP-Seq(GSE21512)/Homer	GTCCCCWGGGGA	1	-0.3026	1	11	0.0932	5136.9	0.1079
Nr5a2(NR)/Pancreas-LRH1-ChIP-Seq(GSE34295)/Homer	BTCAAGGTCA	1	-0.293	1	5	0.0424	2494.6	0.0524
SF1(NR)/H295R-Nr5a1-ChIP-Seq(GSE44220)/Homer	CAAGGHCANV	1	-0.287	1	3	0.0254	1570.7	0.033
Tbet(T-box)/CD8-Tbet-ChIP-Seq(GSE33802)/Homer	AGGTGTGAAM	1	-0.2812	1	7	0.0593	3433.5	0.0721
Jun-AP1(bZIP)/K562-cJun-ChIP-Seq(GSE31477)/Homer	GATGASTCATCN	1	-0.2802	1	1	0.0085	565.5	0.0119
MyoG(bHLH)/C2C12-MyoG-ChIP-Seq(GSE36024)/Homer	AACAGCTG	1	-0.2778	1	9	0.0763	4336.1	0.0911
Elk4(ETS)/Hela-Elk4-ChIP-Seq(GSE31477)/Homer	NRYTTCCGGY	1	-0.2776	1	7	0.0593	3443.7	0.0723
Six2(Homeobox)/NephronProgenitor-Six2-ChIP-Seq(GSE39837)/Homer	GWAAYHTGAKMC	1	-0.2752	1	7	0.0593	3450.6	0.0725
Prop1(Homeobox)/GHFT1-PROP1.biotin-ChIP-Seq(GSE77302)/Homer	NTAATBNAATTA	1	-0.2728	1	4	0.0339	2076.4	0.0436
CHR(?)/Hela-CellCycle-Expression/Homer	SRGTTTCAAA	1	-0.2719	1	4	0.0339	2078.2	0.0437
OCT:OCT-short(POU,Homeobox)/NPC-OCT6-ChIP-Seq(GSE43916)/Homer	ATGCATWATGCATRW	1	-0.2706	1	4	0.0339	2081.1	0.0437
ZNF322(Zf)/HEK293-ZNF322.GFP-ChIP-Seq(GSE58341)/Homer	GAGCCTGGTACTGWGCCTGR	1	-0.2701	1	2	0.0169	1108.9	0.0233
Srebp1a(bHLH)/HepG2-Srebp1a-ChIP-Seq(GSE31477)/Homer	RTCACSCCAY	1	-0.2622	1	1	0.0085	588.1	0.0124
HINFP(Zf)/K562-HINFP.eGFP-ChIP-Seq(Encode)/Homer	TWVGGTCCGC	1	-0.2613	1	4	0.0339	2103.1	0.0442
COUP-TFII(NR)/Artia-Nr2f2-ChIP-Seq(GSE46497)/Homer	AGRGGTCA	1	-0.2575	1	13	0.1102	6165.2	0.1295
E2F6(E2F)/Hela-E2F6-ChIP-Seq(GSE31477)/Homer	GGCGGGAARN	1	-0.2543	1	7	0.0593	3512.9	0.0738
Mef2d(MADS)/Retina-Mef2d-ChIP-Seq(GSE61391)/Homer	GCTATTTTTAGC	1	-0.2527	1	1	0.0085	601.9	0.0126
RARa(NR)/K562-RARa-ChIP-Seq(Encode)/Homer	TTGAMCTTTG	1	-0.2507	1	23	0.1949	10484	0.2202
PPARa(NR),DR1/Liver-Ppara-ChIP-Seq(GSE47954)/Homer	VNAGGKCAAAGGTCA	1	-0.2489	1	8	0.0678	3983	0.0837
CDX4(Homeobox)/ZebrafishEmbryos-Cdx4.Myc-ChIP-Seq(GSE48254)/Homer	NGYCATAAAWCH	1	-0.2483	1	6	0.0508	3072.4	0.0645
Nkx2.1(Homeobox)/LungAC-Nkx2.1-ChIP-Seq(GSE43252)/Homer	RSCACTYRAG	1	-0.2408	1	25	0.2119	11377.5	0.239
LRF(Zf)/Erythroblasts-ZBTB7A-ChIP-Seq(GSE74977)/Homer	AAGACCCYYN	1	-0.2406	1	18	0.1525	8400.8	0.1765
SCRT1(Zf)/HEK293-SCRT1.eGFP-ChIP-Seq(Encode)/Homer	GCAACAGGTG	1	-0.2397	1	2	0.0169	1164.6	0.0245
MafK(bZIP)/C2C12-MafK-ChIP-Seq(GSE36030)/Homer	GCTGASTCAGCA	1	-0.2307	1	1	0.0085	633.5	0.0133
RXR(NR),DR1/3T3L1-RXR-ChIP-Seq(GSE13511)/Homer	TAGGGCAAAGGTCA	1	-0.2246	1	9	0.0763	4519.7	0.0949
Fra2(bZIP)/Striatum-Fra2-ChIP-Seq(GSE43429)/Homer	GGATGACTCATC	1	-0.224	1	2	0.0169	1196.6	0.0251
Lhx2(Homeobox)/HFSC-Lhx2-ChIP-Seq(GSE48068)/Homer	TAATTAGN	1	-0.22	1	7	0.0593	3624.7	0.0761
Pitx1(Homeobox)/Chicken-Pitx1-ChIP-Seq(GSE38910)/Homer	TAATCCCN	1	-0.2152	1	35	0.2966	15704.2	0.3299
NFIL3(bZIP)/HepG2-NFIL3-ChIP-Seq(Encode)/Homer	VTTACGTAAYNNNNN	1	-0.2105	1	4	0.0339	2237.1	0.047
VDR(NR),DR3/GM10855-VDR+vitD-ChIP-Seq(GSE22484)/Homer	ARAGGTCANWGAGTTCANNN	1	-0.1934	1	1	0.0085	696.9	0.0146
Eomes(T-box)/H9-Eomes-ChIP-Seq(GSE26097)/Homer	ATTAACACCT	1	-0.1827	1	15	0.1271	7383.9	0.1551
Tbr1(T-box)/Cortex-Tbr1-ChIP-Seq(GSE71384)/Homer	AAGGTGTKAA	1	-0.1817	1	9	0.0763	4696.8	0.0987
Six1(Homeobox)/Myoblast-Six1-ChIP-Chip(GSE20150)/Homer	GKVTCADRTTWC	1	-0.1805	1	1	0.0085	721.8	0.0152
ZFX(Zf)/mES-Zfx-ChIP-Seq(GSE11431)/Homer	AGGCCTRG	1	-0.1804	1	13	0.1102	6509.7	0.1368
DMRT6(DM)/Testis-DMRT6-ChIP-Seq(GSE60440)/Homer	YDGHTACAWTGTADC	1	-0.18	1	1	0.0085	722.2	0.0152
RUNX(Runt)/HPC7-Runx1-ChIP-Seq(GSE22178)/Homer	SAAACCACAG	1	-0.1794	1	4	0.0339	2335.4	0.0491
HLF(bZIP)/HSC-HLF.Flag-ChIP-Seq(GSE69817)/Homer	RTTATGYAAB	1	-0.1793	1	5	0.0424	2826.6	0.0594
Bcl11a(Zf)/HSPC-BCL11A-ChIP-Seq(GSE104676)/Homer	TYTGACCASWRG	1	-0.1724	1	4	0.0339	2359.3	0.0496
Tbx6(T-box)/ESC-Tbx6-ChIP-Seq(GSE93524)/Homer	DAGGTGTBAA	1	-0.1673	1	7	0.0593	3831.8	0.0805
E2F7(E2F)/Hela-E2F7-ChIP-Seq(GSE32673)/Homer	VDTTTCCCGCCA	1	-0.1666	1	1	0.0085	750.3	0.0158
Foxh1(Forkhead)/hESC-FOXH1-ChIP-Seq(GSE29422)/Homer	NNTGTGGATTSS	1	-0.1644	1	3	0.0254	1877.1	0.0394
Brachyury(T-box)/Mesoendoderm-Brachyury-ChIP-exo(GSE54963)/Homer	ANTTMRCASBNNNGTGYKAAN	1	-0.1639	1	1	0.0085	756.2	0.0159
Elk1(ETS)/Hela-Elk1-ChIP-Seq(GSE31477)/Homer	HACTTCCGGY	1	-0.1561	1	6	0.0508	3404.7	0.0715
Isl1(Homeobox)/Neuron-Isl1-ChIP-Seq(GSE31456)/Homer	CTAATKGV	1	-0.1557	1	14	0.1186	7094.3	0.149
ERRg(NR)/Kidney-ESRRG-ChIP-Seq(GSE104905)/Homer	GTGACCTTGRVN	1	-0.1533	1	5	0.0424	2929.1	0.0615
JunB(bZIP)/DendriticCells-Junb-ChIP-Seq(GSE36099)/Homer	RATGASTCAT	1	-0.1451	1	2	0.0169	1400	0.0294
NeuroG2(bHLH)/Fibroblast-NeuroG2-ChIP-Seq(GSE75910)/Homer	ACCATCTGTT	1	-0.1405	1	11	0.0932	5830	0.1225
LHX9(Homeobox)/Hct116-LHX9.V5-ChIP-Seq(GSE116822)/Homer	NGCTAATTAG	1	-0.138	1	9	0.0763	4919	0.1033
Smad4(MAD)/ESC-SMAD4-ChIP-Seq(GSE29422)/Homer	VBSYGTCTGG	1	-0.1358	1	13	0.1102	6771.2	0.1422
ERE(NR),IR3/MCF7-ERa-ChIP-Seq(Unpublished)/Homer	VAGGTCACNSTGACC	1	-0.1355	1	1	0.0085	826.5	0.0174
Fra1(bZIP)/BT549-Fra1-ChIP-Seq(GSE46166)/Homer	NNATGASTCATH	1	-0.1347	1	2	0.0169	1435.6	0.0302
Unknown(Homeobox)/Limb-p300-ChIP-Seq/Homer	SSCMATWAAA	1	-0.1325	1	3	0.0254	1994.6	0.0419
Zac1(Zf)/Neuro2A-Plagl1-ChIP-Seq(GSE75942)/Homer	HAWGRGGCCM	1	-0.1311	1	27	0.2288	12941.4	0.2719
Smad2(MAD)/ES-SMAD2-ChIP-Seq(GSE29422)/Homer	CTGTCTGG	1	-0.1278	1	12	0.1017	6371	0.1338
ARE(NR)/LNCAP-AR-ChIP-Seq(GSE27824)/Homer	RGRACASNSTGTYCYB	1	-0.1267	1	1	0.0085	851.5	0.0179
DMRT1(DM)/Testis-DMRT1-ChIP-Seq(GSE64892)/Homer	TWGHWACAWTGTWDC	1	-0.1247	1	1	0.0085	857.2	0.018
Hoxd11(Homeobox)/ChickenMSG-Hoxd11.Flag-ChIP-Seq(GSE86088)/Homer	VGCCATAAAA	1	-0.1177	1	17	0.1441	8700.1	0.1828
Fos(bZIP)/TSC-Fos-ChIP-Seq(GSE110950)/Homer	NDATGASTCAYN	1	-0.114	1	2	0.0169	1513.5	0.0318
PPARE(NR),DR1/3T3L1-Pparg-ChIP-Seq(GSE13511)/Homer	TGACCTTTGCCCCA	1	-0.1098	1	6	0.0508	3647	0.0766
E2F3(E2F)/MEF-E2F3-ChIP-Seq(GSE71376)/Homer	BTKGGCGGGAAA	1	-0.1054	1	7	0.0593	4167.6	0.0876
Hand2(bHLH)/Mesoderm-Hand2-ChIP-Seq(GSE61475)/Homer	TGACANARRCCAGRC	1	-0.1049	1	2	0.0169	1552.9	0.0326
COUP-TFII(NR)/K562-NR2F1-ChIP-Seq(Encode)/Homer	GKBCARAGGTCA	1	-0.1037	1	9	0.0763	5143.6	0.1081
PU.1-IRF(ETS:IRF)/Bcell-PU.1-ChIP-Seq(GSE21512)/Homer	MGGAAGTGAAAC	1	-0.102	1	8	0.0678	4676.2	0.0982
Esrrb(NR)/mES-Esrrb-ChIP-Seq(GSE11431)/Homer	KTGACCTTGA	1	-0.09717	1	3	0.0254	2160.3	0.0454
Mef2b(MADS)/HEK293-Mef2b.V5-ChIP-Seq(GSE67450)/Homer	GCTATTTTTGGM	1	-0.0956	1	4	0.0339	2710.2	0.0569
Pit1(Homeobox)/GCrat-Pit1-ChIP-Seq(GSE58009)/Homer	ATGMATATDC	1	-0.09521	1	5	0.0424	3234	0.0679
CArG(MADS)/PUER-Srf-ChIP-Seq(Sullivan_et_al.)/Homer	CCATATATGGNM	1	-0.09419	1	1	0.0085	962.1	0.0202
Tgif2(Homeobox)/mES-Tgif2-ChIP-Seq(GSE55404)/Homer	TGTCANYT	1	-0.08888	1	24	0.2034	12062.9	0.2534
Hoxd13(Homeobox)/ChickenMSG-Hoxd13.Flag-ChIP-Seq(GSE86088)/Homer	NCYAATAAAA	1	-0.08646	1	10	0.0847	5760.9	0.121
TCF4(bHLH)/SHSY5Y-TCF4-ChIP-Seq(GSE96915)/Homer	SMCATCTGKH	1	-0.08171	1	10	0.0847	5804.2	0.1219
Tbx5(T-box)/HL1-Tbx5.biotin-ChIP-Seq(GSE21529)/Homer	AGGTGTCA	1	-0.0777	1	25	0.2119	12634.2	0.2654
Barx1(Homeobox)/Stomach-Barx1.3xFlag-ChIP-Seq(GSE69483)/Homer	AAACMATTAN	1	-0.07717	1	2	0.0169	1695.6	0.0356
Cdx2(Homeobox)/mES-Cdx2-ChIP-Seq(GSE14586)/Homer	GYMATAAAAH	1	-0.07367	1	3	0.0254	2306.9	0.0485
Pit1+1bp(Homeobox)/GCrat-Pit1-ChIP-Seq(GSE58009)/Homer	ATGCATAATTCA	1	-0.07138	1	1	0.0085	1067.7	0.0224
BATF(bZIP)/Th17-BATF-ChIP-Seq(GSE39756)/Homer	DATGASTCAT	1	-0.07109	1	2	0.0169	1733.1	0.0364
ZBTB18(Zf)/HEK293-ZBTB18.GFP-ChIP-Seq(GSE58341)/Homer	AACATCTGGA	1	-0.07094	1	2	0.0169	1734.2	0.0364
Atf3(bZIP)/GBM-ATF3-ChIP-Seq(GSE33912)/Homer	DATGASTCATHN	1	-0.07048	1	2	0.0169	1737.5	0.0365
ZBTB12(Zf)/HEK293-ZBTB12.GFP-ChIP-Seq(GSE58341)/Homer	NGNTCTAGAACCNGV	1	-0.0675	1	2	0.0169	1757.4	0.0369
THRb(NR)/Liver-NR1A2-ChIP-Seq(GSE52613)/Homer	TRAGGTCA	1	-0.06467	1	32	0.2712	15838.2	0.3327
CRX(Homeobox)/Retina-Crx-ChIP-Seq(GSE20012)/Homer	GCTAATCC	1	-0.06034	1	15	0.1271	8396.8	0.1764
Ets1-distal(ETS)/CD4+-PolII-ChIP-Seq(Barski_et_al.)/Homer	MACAGGAAGT	1	-0.05609	1	1	0.0085	1159.2	0.0244
PU.1(ETS)/ThioMac-PU.1-ChIP-Seq(GSE21512)/Homer	AGAGGAAGTG	1	-0.05423	1	2	0.0169	1858.2	0.039
HIC1(Zf)/Treg-ZBTB29-ChIP-Seq(GSE99889)/Homer	TGCCAGCB	1	-0.05305	1	17	0.1441	9426.8	0.198
ZEB2(Zf)/SNU398-ZEB2-ChIP-Seq(GSE103048)/Homer	GNMCAGGTGTGC	1	-0.05028	1	6	0.0508	4155.3	0.0873
Pax8(Paired,Homeobox)/Thyroid-Pax8-ChIP-Seq(GSE26938)/Homer	GTCATGCHTGRCTGS	1	-0.04949	1	1	0.0085	1207.1	0.0254
Phox2a(Homeobox)/Neuron-Phox2a-ChIP-Seq(GSE31456)/Homer	YTAATYNRATTA	1	-0.04949	1	1	0.0085	1207	0.0254
AP-1(bZIP)/ThioMac-PU.1-ChIP-Seq(GSE21512)/Homer	VTGACTCATC	1	-0.04466	1	2	0.0169	1947.9	0.0409
IRF4(IRF)/GM12878-IRF4-ChIP-Seq(GSE32465)/Homer	ACTGAAACCA	1	-0.03875	1	1	0.0085	1301.6	0.0273
HOXB13(Homeobox)/ProstateTumor-HOXB13-ChIP-Seq(GSE56288)/Homer	TTTTATKRGG	1	-0.03575	1	5	0.0424	3825.9	0.0804
CEBP(bZIP)/ThioMac-CEBPb-ChIP-Seq(GSE21512)/Homer	ATTGCGCAAC	1	-0.03227	1	2	0.0169	2096	0.044
Mef2a(MADS)/HL1-Mef2a.biotin-ChIP-Seq(GSE21529)/Homer	CYAAAAATAG	1	-0.03148	1	1	0.0085	1381.4	0.029
Nkx6.1(Homeobox)/Islet-Nkx6.1-ChIP-Seq(GSE40975)/Homer	GKTAATGR	1	-0.02762	1	15	0.1271	9027.9	0.1897
Mef2c(MADS)/GM12878-Mef2c-ChIP-Seq(GSE32465)/Homer	DCYAAAAATAGM	1	-0.02715	1	1	0.0085	1438.2	0.0302
PRDM9(Zf)/Testis-DMC1-ChIP-Seq(GSE35498)/Homer	ADGGYAGYAGCATCT	1	-0.02042	1	1	0.0085	1548.6	0.0325
E2F1(E2F)/Hela-E2F1-ChIP-Seq(GSE22478)/Homer	CWGGCGGGAA	1	-0.01601	1	1	0.0085	1642.5	0.0345
ZNF415(Zf)/HEK293-ZNF415.GFP-ChIP-Seq(GSE58341)/Homer	GRTGMTRGAGCC	1	-0.01384	1	2	0.0169	2474.6	0.052
Hoxa13(Homeobox)/ChickenMSG-Hoxa13.Flag-ChIP-Seq(GSE86088)/Homer	CYHATAAAAN	1	-0.01168	1	14	0.1186	9176.9	0.1928
TATA-Box(TBP)/Promoter/Homer	CCTTTTAWAGSC	1	-0.006355	1	5	0.0424	4775.9	0.1003
GSC(Homeobox)/FrogEmbryos-GSC-ChIP-Seq(DRA000576)/Homer	RGGATTAR	1	-0.005262	1	3	0.0254	3605.4	0.0757
Otx2(Homeobox)/EpiLC-Otx2-ChIP-Seq(GSE56098)/Homer	NYTAATCCYB	1	-0.002206	1	1	0.0085	2405.9	0.0505
ZNF341(Zf)/EBV-ZNF341-ChIP-Seq(GSE113194)/Homer	GGAACAGCCG	1	-0.000416	1	1	0.0085	3039.6	0.0639
CEBP:CEBP(bZIP)/MEF-Chop-ChIP-Seq(GSE35681)/Homer	NTNATGCAAYMNNHTGMAAY	1	0	1	0	0	346.2	0.0073
CTCF-SatelliteElement(Zf?)/CD4+-CTCF-ChIP-Seq(Barski_et_al.)/Homer	TGCAGTTCCMVNWRTGGCCA	1	0	1	0	0	39.2	0.0008
Mouse_Recombination_Hotspot(Zf)/Testis-DMC1-ChIP-Seq(GSE24438)/Homer	ACTYKNATTCGTGNTACTTC	1	0	1	0	0	165.3	0.0035
RAR:RXR(NR),DR5/ES-RAR-ChIP-Seq(GSE56893)/Homer	RGGTCADNNAGAGGTCAV	1	0	1	0	0	88.8	0.0019
DUX4(Homeobox)/Myoblasts-DUX4.V5-ChIP-Seq(GSE75791)/Homer	NWTAAYCYAATCAWN	1	0	1	0	0	113.8	0.0024
Duxbl(Homeobox)/NIH3T3-Duxbl.HA-ChIP-Seq(GSE119782)/Homer	TAAYCYAATCAA	1	0	1	0	0	175	0.0037
DUX(Homeobox)/C2C12-Dux-ChIP-Seq(GSE87279)/Homer	BCWGATTCAATCAAN	1	0	1	0	0	5.3	0.0001
EBNA1(EBV-virus)/Raji-EBNA1-ChIP-Seq(GSE30709)/Homer	GGYAGCAYDTGCTDCCCNNN	1	0	1	0	0	49.8	0.001
ETS:E-box(ETS,bHLH)/HPC7-Scl-ChIP-Seq(GSE22178)/Homer	AGGAARCAGCTG	1	0	1	0	0	294	0.0062
GATA(Zf),IR4/iTreg-Gata3-ChIP-Seq(GSE20898)/Homer	NAGATWNBNATCTNN	1	0	1	0	0	204.7	0.0043
Hnf1(Homeobox)/Liver-Foxa2-Chip-Seq(GSE25694)/Homer	GGTTAAWCATTAA	1	0	1	0	0	492.3	0.0103
HOXA1(Homeobox)/mES-Hoxa1-ChIP-Seq(SRP084292)/Homer	TGATKGATGR	1	0	1	0	0	693.6	0.0146
HOXA2(Homeobox)/mES-Hoxa2-ChIP-Seq(Donaldson_et_al.)/Homer	GYCATCMATCAT	1	0	1	0	0	245.4	0.0052
Hoxb4(Homeobox)/ES-Hoxb4-ChIP-Seq(GSE34014)/Homer	TGATTRATGGCY	1	0	1	0	0	503.2	0.0106
HRE(HSF)/HepG2-HSF1-ChIP-Seq(GSE31477)/Homer	BSTTCTRGAABVTTCYAGAA	1	0	1	0	0	564.8	0.0119
HRE(HSF)/Striatum-HSF1-ChIP-Seq(GSE38000)/Homer	TTCTAGAABNTTCTA	1	0	1	0	0	733.2	0.0154
IRF1(IRF)/PBMC-IRF1-ChIP-Seq(GSE43036)/Homer	GAAAGTGAAAGT	1	0	1	0	0	387.6	0.0081
IRF2(IRF)/Erythroblas-IRF2-ChIP-Seq(GSE36985)/Homer	GAAASYGAAASY	1	0	1	0	0	291.9	0.0061
IRF3(IRF)/BMDM-Irf3-ChIP-Seq(GSE67343)/Homer	AGTTTCAKTTTC	1	0	1	0	0	984.3	0.0207
IRF8(IRF)/BMDM-IRF8-ChIP-Seq(GSE77884)/Homer	GRAASTGAAAST	1	0	1	0	0	1030	0.0216
ISRE(IRF)/ThioMac-LPS-Expression(GSE23622)/Homer	AGTTTCASTTTC	1	0	1	0	0	144.2	0.003
LXRE(NR),DR4/RAW-LXRb.biotin-ChIP-Seq(GSE21512)/Homer	RGGTTACTANAGGTCA	1	0	1	0	0	144.2	0.003
MYNN(Zf)/HEK293-MYNN.eGFP-ChIP-Seq(Encode)/Homer	TTCAAAWTAAAAGTC	1	0	1	0	0	815.5	0.0171
Nur77(NR)/K562-NR4A1-ChIP-Seq(GSE31363)/Homer	TGACCTTTNCNT	1	0	1	0	0	527.5	0.0111
OCT:OCT(POU,Homeobox,IR1)/NPC-Brn2-ChIP-Seq(GSE35496)/Homer	ATGAATWATTCATGA	1	0	1	0	0	25.4	0.0005
Pax7(Paired,Homeobox),longest/Myoblast-Pax7-ChIP-Seq(GSE25064)/Homer	NTAATTDGCYAATTANNWWD	1	0	1	0	0	68.2	0.0014
Pax7(Paired,Homeobox),long/Myoblast-Pax7-ChIP-Seq(GSE25064)/Homer	TAATCHGATTAC	1	0	1	0	0	88.1	0.0019
Pax7(Paired,Homeobox)/Myoblast-Pax7-ChIP-Seq(GSE25064)/Homer	TAATCAATTA	1	0	1	0	0	256	0.0054
Phox2b(Homeobox)/CLBGA-PHOX2B-ChIP-Seq(GSE90683)/Homer	TTAATTNAATTA	1	0	1	0	0	643.5	0.0135
PU.1:IRF8(ETS:IRF)/pDC-Irf8-ChIP-Seq(GSE66899)/Homer	GGAAGTGAAAST	1	0	1	0	0	572.2	0.012
RARg(NR)/ES-RARg-ChIP-Seq(GSE30538)/Homer	AGGTCAAGGTCA	1	0	1	0	0	101.3	0.0021
REST-NRSF(Zf)/Jurkat-NRSF-ChIP-Seq/Homer	GGMGCTGTCCATGGTGCTGA	1	0	1	0	0	40.3	0.0008
Six4(Homeobox)/MCF7-SIX4-ChIP-Seq(Encode)/Homer	TGWAAYCTGABACCB	1	0	1	0	0	135.3	0.0028
Srebp2(bHLH)/HepG2-Srebp2-ChIP-Seq(GSE31477)/Homer	CGGTCACSCCAC	1	0	1	0	0	431.4	0.0091
T1ISRE(IRF)/ThioMac-Ifnb-Expression/Homer	ACTTTCGTTTCT	1	0	1	0	0	32.3	0.0007
Tbox:Smad(T-box,MAD)/ESCd5-Smad2_3-ChIP-Seq(GSE29422)/Homer	AGGTGHCAGACA	1	0	1	0	0	643.9	0.0135
TCFL2(HMG)/K562-TCF7L2-ChIP-Seq(GSE29196)/Homer	ACWTCAAAGG	1	0	1	0	0	243.9	0.0051
TR4(NR),DR1/Hela-TR4-ChIP-Seq(GSE24685)/Homer	GAGGTCAAAGGTCA	1	0	1	0	0	402.5	0.0085
Twist(bHLH)/HMLE-TWIST1-ChIP-Seq(Chang_et_al)/Homer	VCAKCTGGNNNCCAGMTGBN	1	0	1	0	0	404.3	0.0085
ZFP3(Zf)/HEK293-ZFP3.GFP-ChIP-Seq(GSE58341)/Homer	GGGTTTTGAAGGATGARTAGGAGTT	1	0	1	0	0	0.6	0
ZKSCAN1(Zf)/HepG2-ZKSCAN1-ChIP-Seq(Encode)/Homer	GCACAYAGTAGGKCY	1	0	1	0	0	98.9	0.0021
ZNF16(Zf)/HEK293-ZNF16.GFP-ChIP-Seq(GSE58341)/Homer	MACCTTCYATGGCTCCCTAKTGCCY	1	0	1	0	0	30.4	0.0006
ZNF317(Zf)/HEK293-ZNF317.GFP-ChIP-Seq(GSE58341)/Homer	GTCWGCTGTYYCTCT	1	0	1	0	0	254.8	0.0054
ZNF382(Zf)/HEK293-ZNF382.GFP-ChIP-Seq(GSE58341)/Homer	GNCTGTASTRNTGBCTCHTT	1	0	1	0	0	96.5	0.002
ZNF41(Zf)/HEK293-ZNF41.GFP-ChIP-Seq(GSE58341)/Homer	CCTCATGGTGYCYTWYTCCCTTGTG	1	0	1	0	0	68.7	0.0014
ZNF519(Zf)/HEK293-ZNF519.GFP-ChIP-Seq(GSE58341)/Homer	GAGSCCGAGC	1	0	1	0	0	1296.6	0.0272
ZNF528(Zf)/HEK293-ZNF528.GFP-ChIP-Seq(GSE58341)/Homer	AGAAATGACTTCCCT	1	0	1	0	0	9	0.0002
ZNF652/HepG2-ZNF652.Flag-ChIP-Seq(Encode)/Homer	TTAACCCTTTVNKKN	1	0	1	0	0	837.6	0.0176
ZNF675(Zf)/HEK293-ZNF675.GFP-ChIP-Seq(GSE58341)/Homer	ARGAGGMCAAAATGW	1	0	1	0	0	439.1	0.0092
ZNF768(Zf)/Rajj-ZNF768-ChIP-Seq(GSE111879)/Homer	RHHCAGAGAGGB	1	0	1	0	0	113.3	0.0024

[truncated: 10 more sheets: Supplementary_Data_1k, Supplementary_Data_1l, Supplementary_Data_1m, Supplementary_Data_1n, Supplementary_Data_1o, Supplementary_Data_1p, Supplementary_Data_1q, Supplementary_Data_1r, Supplementary_Data_1s, Supplementary_Data_1t]
