# Supplementary material for: FoxO transcription factors actuate the formative pluripotency specific gene expression programme
Source: Nat Commun. 2024 Sep 9;15:7879. doi: 10.1038/s41467-024-51794-9 (PMC11384738; doi:10.1038/s41467-024-51794-9)
Supplement: Supplementary file 5 — Supplementary Data 2 [file 41467_2024_51794_MOESM5_ESM.xlsx]

## Sheet: Supplementary_Data_2a
RNA-seq datasets & gene categories
		N24 vs 2i WT dataset							KO vs WT datasets													RAPA vs DMSO datasets										siFoxO1 vs siCtrl dataset				MK vs NT datasets						FoxO1 targets		Pluripotency genes (adapted from Kalkan et al., 2019)					Pluripotency genes (from Carbognin et al., 2023)
geneId	log2FoldChange_wt_N24_vs_2i	padj_wt_N24_vs_2i	pvalue_wt_N24_vs_2i	log2FoldChange_pten_2i_vs_wt	padj_pten_2i_vs_wt	pvalue_pten_2i_vs_wt	log2FoldChange_pten_N24_vs_wt	padj_pten_N24_vs_wt	pvalue_pten_N24_vs_wt	log2FoldChange_tsc2_2i_vs_wt	padj_tsc2_2i_vs_wt	pvalue_tsc2_2i_vs_wt	log2FoldChange_tsc2_N24_vs_wt	padj_tsc2_N24_vs_wt	pvalue_tsc2_N24_vs_wt	log2FoldChange_wt_rapa_vs_dmso	padj_wt_rapa_vs_dmso	pvalue_wt_rapa_vs_dmso	log2FoldChange_pten_dmso_vs_wt_dmso	padj_pten_dmso_vs_wt_dmso	pvalue_pten_dmso_vs_wt_dmso	log2FoldChange_pten_rapa_vs_wt_rapa	padj_pten_rapa_vs_wt_rapa	pvalue_pten_rapa_vs_wt_rapa	log2FoldChange_tsc2_dmso_vs_wt_dmso	padj_tsc2_dmso_vs_wt_dmso	pvalue_tsc2_dmso_vs_wt_dmso	log2FoldChange_tsc2_rapa_vs_wt_rapa	padj_tsc2_rapa_vs_wt_rapa	pvalue_tsc2_rapa_vs_wt_rapa	log2FoldChange_siFoxO1_vs_siCtrl	padj_siFoxO1_vs_siCtrl	pvalue_siFoxO1_vs_siCtrl	log2FoldChange_2i_MK_vs_NT	padj_2i_MK_vs_NT	pvalue_2i_MK_vs_NT	log2FoldChange_N24_MK_vs_NT	padj_N24_MK_vs_NT	pvalue_N24_MK_vs_NT	is_FoxO1_target	is_FoxO1_N24_target	is_FoxO1_2i_target	FoxO1_target_type	is_naive	is_formative	is_general_plur	is_naive_early	is_naive_late	is_formative_early
Tcea1	0.251151	0.0354628	0.0156447	-0.365562	0.0093143	0.000537474	0.04696	0.903239	0.648677	-0.231109	0.0744883	0.0290397	-0.0302764	0.989677	0.689204	-0.420052	0.184735	0.0196209	0.233064	0.576539	0.18739	0.334146	0.352844	0.0646561	0.421066	0.201207	0.0167963	0.61618	0.0305592	0.000579603	0.102221	0.949715	0.286902	0.0792657	1	0.647959	-0.195707	0.999665	0.257535	TRUE	FALSE	TRUE	2i_specific	FALSE	FALSE	FALSE	FALSE	FALSE	FALSE
Cops5	-0.147444	0.00381603	0.00121705	-0.0638934	0.378745	0.160135	0.036642	0.789339	0.422955	-0.277917	3.93198e-08	2.08167e-09	0.00928373	0.998914	0.873086	-0.0148534	0.985183	0.935983	0.0393659	0.965522	0.831218	-0.00494495	0.995258	0.978786	0.293422	0.555444	0.109535	0.203004	0.857011	0.270265	-0.0182893	0.994909	0.863474	-0.267991	1	0.172841	0.0992239	0.999665	0.616686	TRUE	FALSE	TRUE	2i_specific	FALSE	FALSE	FALSE	FALSE	FALSE	FALSE
Defb41	NA	NA	NA	NA	NA	NA	NA	NA	NA	NA	NA	NA	NA	NA	NA	NA	NA	NA	NA	NA	NA	NA	NA	NA	NA	NA	NA	NA	NA	NA	NA	NA	NA	NA	NA	NA	NA	NA	NA	TRUE	FALSE	TRUE	2i_specific	FALSE	FALSE	FALSE	FALSE	FALSE	FALSE
Gm5099	NA	NA	NA	NA	NA	NA	NA	NA	NA	NA	NA	NA	NA	NA	NA	NA	NA	NA	NA	NA	NA	NA	NA	NA	NA	NA	NA	NA	NA	NA	NA	NA	NA	NA	NA	NA	NA	NA	NA	TRUE	FALSE	TRUE	2i_specific	FALSE	FALSE	FALSE	FALSE	FALSE	FALSE
Lonrf2	-2.31845	1.33708e-15	8.08592e-17	0.328699	0.432833	0.202011	0.980685	0.0193782	0.000606952	1.42484	3.85495e-07	2.51481e-08	1.64517	4.53643e-07	2.41837e-09	NA	NA	NA	NA	NA	NA	NA	NA	NA	NA	NA	NA	NA	NA	NA	NA	NA	NA	-1.58542	1	0.214907	0.373438	NA	0.830878	TRUE	FALSE	TRUE	2i_specific	FALSE	FALSE	FALSE	FALSE	FALSE	FALSE
Mettl21e	NA	NA	NA	NA	NA	NA	NA	NA	NA	NA	NA	NA	NA	NA	NA	NA	NA	NA	NA	NA	NA	NA	NA	NA	NA	NA	NA	NA	NA	NA	NA	NA	NA	NA	NA	NA	NA	NA	NA	TRUE	FALSE	TRUE	2i_specific	FALSE	FALSE	FALSE	FALSE	FALSE	FALSE
Myo1b	-0.656791	1.57604e-08	1.89725e-09	-0.108109	0.561708	0.320061	-0.140093	0.614353	0.204317	0.0227515	0.896611	0.83438	0.188232	0.708875	0.23762	0.0805707	0.943513	0.779267	-0.0732868	0.960545	0.799851	-0.192776	0.832976	0.497973	0.0422616	0.990203	0.882594	0.470087	0.61348	0.0895628	-0.262813	0.906271	0.209912	-0.228341	1	0.343723	-0.0363967	0.999665	0.886476	TRUE	FALSE	TRUE	2i_specific	FALSE	FALSE	FALSE	FALSE	FALSE	FALSE
Gls	-0.0694214	0.705465	0.604949	-0.37144	0.0469782	0.00576189	0.163129	0.637864	0.223751	-0.431501	0.00594968	0.00137622	-0.296638	0.172421	0.0184373	-0.203631	0.789812	0.421595	0.17207	0.835395	0.492138	0.569466	0.214054	0.0235993	0.412194	0.533553	0.100376	0.372417	0.709084	0.140559	-0.307737	0.594837	0.0407382	0.0352215	1	0.851227	-0.252225	0.999665	0.178346	TRUE	FALSE	TRUE	2i_specific	FALSE	FALSE	FALSE	FALSE	FALSE	FALSE
Hsfy2	NA	NA	NA	NA	NA	NA	NA	NA	NA	NA	NA	NA	NA	NA	NA	NA	NA	NA	NA	NA	NA	NA	NA	NA	NA	NA	NA	NA	NA	NA	NA	NA	NA	NA	NA	NA	NA	NA	NA	TRUE	FALSE	TRUE	2i_specific	FALSE	FALSE	FALSE	FALSE	FALSE	FALSE
Sgo2a	NA	NA	NA	NA	NA	NA	NA	NA	NA	NA	NA	NA	0.14792	0.359085	0.0597263	0.0926019	0.868368	0.558295	0.0667516	0.915427	0.673458	0.110228	0.826884	0.484504	0.444167	0.0931394	0.00462273	0.378831	0.265656	0.0152519	0.0213485	0.994909	0.808845	0.147799	1	0.306522	-0.386654	0.691168	0.0101079	TRUE	FALSE	TRUE	2i_specific	FALSE	FALSE	FALSE	TRUE	FALSE	FALSE
Raph1	-0.62056	1.27822e-10	1.21717e-11	-0.0822687	0.601548	0.364492	-0.0725856	0.794394	0.433738	-0.0656469	0.61352	0.470734	0.241975	0.138741	0.0132076	-0.0559141	0.959168	0.8499	-0.0737605	0.961419	0.802433	-0.0982668	0.943318	0.740229	0.472386	0.552534	0.107742	0.356024	0.821798	0.226983	0.315597	0.686338	0.0622122	0.0613645	1	0.76224	-0.0907212	0.999665	0.669381	TRUE	FALSE	TRUE	2i_specific	FALSE	FALSE	FALSE	FALSE	FALSE	FALSE
Nrp2	-2.605	6.02018e-16	3.55084e-17	-0.340107	0.498619	0.260104	-0.43575	0.574921	0.17392	0.0888292	0.850609	0.768462	0.574805	0.438169	0.0854698	-0.0602513	NA	0.956662	-0.688924	NA	0.553854	0.962945	NA	0.367424	0.214205	NA	0.845168	0.616316	NA	0.567645	-0.306094	NA	0.556954	0.307674	1	0.570808	0.666792	NA	0.483382	TRUE	FALSE	TRUE	2i_specific	FALSE	FALSE	FALSE	TRUE	FALSE	FALSE
Gpr1	NA	NA	NA	NA	NA	NA	NA	NA	NA	NA	NA	NA	NA	NA	NA	NA	NA	NA	NA	NA	NA	NA	NA	NA	NA	NA	NA	NA	NA	NA	NA	NA	NA	NA	NA	NA	NA	NA	NA	TRUE	FALSE	TRUE	2i_specific	FALSE	FALSE	FALSE	FALSE	FALSE	FALSE
Mreg	-1.48737	1.22593e-32	2.96203e-34	0.131752	0.512387	0.272536	0.808263	1.69215e-08	4.12818e-11	0.0847718	0.62262	0.480858	0.243835	0.0727418	0.00493894	-0.855484	NA	0.177503	0.757353	NA	0.200558	0.322553	NA	0.622089	1.37825	0.209838	0.0182216	0.778343	0.814831	0.22177	1.02917	0.138204	0.00218533	-0.0483396	1	0.930352	-0.329884	NA	0.610167	TRUE	FALSE	TRUE	2i_specific	FALSE	FALSE	FALSE	FALSE	FALSE	FALSE
Acsl3	-0.227656	0.172355	0.100655	-0.070582	0.792922	0.610575	0.0360058	0.948864	0.795276	-0.0608529	0.77239	0.660911	-0.0716313	0.936979	0.523583	-0.0464216	0.936362	0.753487	0.328982	0.190902	0.0251236	0.125265	0.771313	0.396472	0.356068	0.191664	0.0151893	0.320725	0.370251	0.0290006	-0.0799311	0.97975	0.455715	-0.207696	1	0.124865	-0.334138	0.806317	0.0146822	TRUE	FALSE	TRUE	2i_specific	FALSE	FALSE	FALSE	FALSE	FALSE	FALSE
4930440C22Rik	NA	NA	NA	NA	NA	NA	NA	NA	NA	NA	NA	NA	NA	NA	NA	NA	NA	NA	NA	NA	NA	NA	NA	NA	NA	NA	NA	NA	NA	NA	NA	NA	NA	NA	NA	NA	NA	NA	NA	TRUE	FALSE	TRUE	2i_specific	FALSE	FALSE	FALSE	FALSE	FALSE	FALSE
B230216N24Rik	NA	NA	NA	NA	NA	NA	NA	NA	NA	NA	NA	NA	NA	NA	NA	NA	NA	NA	NA	NA	NA	NA	NA	NA	NA	NA	NA	NA	NA	NA	NA	NA	NA	NA	NA	NA	NA	NA	NA	TRUE	FALSE	TRUE	2i_specific	FALSE	FALSE	FALSE	FALSE	FALSE	FALSE
Tfcp2l1	-3.66766	2.17252e-34	4.90947e-36	0.398074	0.394286	0.172295	0.948082	0.0322758	0.0012192	0.994761	0.00316276	0.000647521	0.832045	1.83921e-05	1.58922e-07	1.20518	0.255854	0.0348808	2.12465	0.00384519	9.91719e-05	-0.382849	NA	0.48364	1.88036	0.020981	0.000554644	0.0282342	0.998995	0.959548	0.417155	0.978847	0.428813	-0.193227	1	0.657667	-1.07347	0.961392	0.0301369	TRUE	FALSE	TRUE	2i_specific	TRUE	FALSE	FALSE	TRUE	FALSE	FALSE
Epb41l5	0.302258	0.0151632	0.00583275	-0.158097	0.368997	0.153142	-0.260436	0.184142	0.0173317	-0.424823	0.000896964	0.000150174	-0.0101937	0.998914	0.940483	-0.539159	0.37852	0.0784202	-0.526364	0.415351	0.0933415	-0.0643605	0.965977	0.833399	0.114965	0.962269	0.7085	-0.168603	0.971513	0.577221	-0.193679	0.969603	0.334481	0.0547809	1	0.869743	0.155804	NA	0.640058	TRUE	FALSE	TRUE	2i_specific	FALSE	FALSE	FALSE	FALSE	FALSE	FALSE
Elk4	-0.321349	0.0261717	0.0109991	-0.147968	0.47364	0.238645	-0.157012	0.638067	0.224193	-0.126659	0.46685	0.317426	0.142576	0.990578	0.706382	0.689551	NA	0.157707	0.312183	NA	0.530559	0.0671317	NA	0.886935	0.667263	0.6711	0.171851	0.177372	0.984216	0.70478	-0.192609	0.978582	0.419385	0.435736	1	0.300767	0.0525627	NA	0.9048	TRUE	FALSE	TRUE	2i_specific	FALSE	FALSE	FALSE	FALSE	FALSE	FALSE
Ren2	NA	NA	NA	NA	NA	NA	NA	NA	NA	NA	NA	NA	NA	NA	NA	NA	NA	NA	NA	NA	NA	NA	NA	NA	NA	NA	NA	NA	NA	NA	NA	NA	NA	NA	NA	NA	NA	NA	NA	TRUE	FALSE	TRUE	2i_specific	FALSE	FALSE	FALSE	FALSE	FALSE	FALSE
Mgat4e	-0.0584097	0.941886	0.914042	0.52882	0.551535	0.309475	-0.195525	NA	0.723348	-0.50017	0.536415	0.38714	0.592713	NA	0.318903	NA	NA	NA	NA	NA	NA	NA	NA	NA	NA	NA	NA	NA	NA	NA	NA	NA	NA	NA	NA	NA	NA	NA	NA	TRUE	FALSE	TRUE	2i_specific	FALSE	FALSE	FALSE	FALSE	FALSE	FALSE
Nr5a2	-3.73019	9.95904e-158	8.49264e-161	-0.317878	0.0796038	0.0126888	-0.060872	0.914234	0.683617	-0.212773	0.190055	0.0955	1.63056	9.20042e-29	2.15593e-32	0.3589	0.772619	0.395576	0.512788	0.624294	0.22305	-0.246696	0.863476	0.558349	1.29991	0.0442296	0.00157203	0.479147	0.835097	0.23981	0.724716	0.272306	0.00643734	-0.1872	1	0.789562	-0.829846	0.999665	0.279614	TRUE	FALSE	TRUE	2i_specific	TRUE	FALSE	FALSE	TRUE	FALSE	FALSE
Dennd1b	0.0739322	0.641028	0.529938	-0.0595439	0.795628	0.61413	0.286459	0.163318	0.0141893	0.273838	0.055458	0.0201106	-0.00423553	0.998914	0.970716	0.144357	0.904975	0.651574	0.682836	0.210779	0.0295907	0.802841	0.12681	0.00930644	0.485912	0.592174	0.1247	0.525932	0.621458	0.0918455	0.342423	0.779521	0.0976802	-0.135504	1	0.659866	-0.240517	0.999665	0.451833	TRUE	FALSE	TRUE	2i_specific	FALSE	FALSE	FALSE	FALSE	FALSE	FALSE
Gm34816	NA	NA	NA	NA	NA	NA	NA	NA	NA	NA	NA	NA	NA	NA	NA	NA	NA	NA	NA	NA	NA	NA	NA	NA	NA	NA	NA	NA	NA	NA	NA	NA	NA	NA	NA	NA	NA	NA	NA	TRUE	FALSE	TRUE	2i_specific	FALSE	FALSE	FALSE	FALSE	FALSE	FALSE
Tor1aip2	-0.484659	1.14669e-11	9.77848e-13	0.0597908	0.610707	0.374893	0.0133353	0.962986	0.845566	0.367042	7.14277e-07	4.92867e-08	0.167307	0.0274482	0.00133302	-0.232442	0.568974	0.187362	-0.154337	0.766438	0.381346	0.132616	0.810423	0.453938	0.198977	0.775026	0.255217	0.238874	0.763464	0.175433	-0.140493	0.875196	0.177048	0.241679	1	0.127816	-0.0919908	0.999665	0.574153	TRUE	FALSE	TRUE	2i_specific	FALSE	FALSE	FALSE	FALSE	FALSE	FALSE
Dars2	0.0338206	0.823403	0.749019	-0.181252	0.268765	0.0878561	0.0284737	0.945812	0.787278	-0.55362	3.3235e-06	2.73731e-07	-0.0909493	0.831006	0.351344	-0.0502217	NA	0.913424	-0.93281	NA	0.0511806	0.201591	NA	0.674574	0.278905	0.926543	0.544465	0.146209	0.989559	0.751734	-0.115588	0.994909	0.737118	-0.518054	1	0.419275	-0.396277	NA	0.515879	TRUE	FALSE	TRUE	2i_specific	FALSE	FALSE	FALSE	FALSE	FALSE	FALSE
Prdx6	0.332789	0.00304421	0.000939092	-0.224739	0.125427	0.0257544	0.276437	0.0957848	0.00590222	-0.493586	1.08621e-05	1.02584e-06	-0.166251	0.126457	0.0112604	-0.519811	0.000826174	5.59593e-06	-0.351972	0.0363299	0.00204112	0.0267184	0.963565	0.817355	-0.527618	0.000504844	4.14061e-06	-0.374954	0.0545605	0.00133129	-0.0302396	0.994909	0.756532	0.139369	1	0.451603	0.00441448	0.999665	0.981255	TRUE	FALSE	TRUE	2i_specific	FALSE	FALSE	FALSE	FALSE	FALSE	FALSE
Cep170	0.136621	0.355596	0.247062	-0.203075	0.268021	0.087378	-0.182625	0.501125	0.121861	0.0510311	0.77686	0.667276	-0.182228	0.752073	0.271266	0.0806913	0.95858	0.848479	-0.512421	0.633347	0.236245	-0.896085	0.263651	0.0359059	0.404899	0.838609	0.336715	0.636305	0.687337	0.124093	0.326678	0.915705	0.236527	0.16796	1	0.622814	-0.223124	NA	0.535528	TRUE	FALSE	TRUE	2i_specific	FALSE	FALSE	FALSE	FALSE	FALSE	FALSE
Kif28	NA	NA	NA	NA	NA	NA	NA	NA	NA	NA	NA	NA	0.219664	0.996616	0.732067	NA	NA	NA	NA	NA	NA	NA	NA	NA	NA	NA	NA	NA	NA	NA	NA	NA	NA	NA	NA	NA	NA	NA	NA	TRUE	FALSE	TRUE	2i_specific	FALSE	FALSE	FALSE	FALSE	FALSE	FALSE
Mark1	-0.481862	0.141761	0.079534	-0.10124	0.856822	0.710674	0.111229	0.915477	0.687653	-0.498965	0.151549	0.0712395	-0.510698	0.784639	0.301385	-0.323653	NA	0.648984	-0.217673	NA	0.758996	0.352739	NA	0.620624	0.0940149	NA	0.893189	0.166602	NA	0.816211	0.62131	NA	0.254467	-0.934866	1	0.155523	-0.289113	NA	0.674426	TRUE	FALSE	TRUE	2i_specific	FALSE	FALSE	FALSE	FALSE	FALSE	FALSE
D730003I15Rik	0.105824	0.893569	0.841817	-0.190691	0.865966	0.724791	-0.480585	NA	0.377291	0.00678127	0.994186	0.990018	1.01682	NA	0.114184	0.577385	NA	0.57697	0.913732	NA	0.35222	1.13961	NA	0.25224	1.54492	NA	0.113365	-0.13435	NA	0.89453	0.228572	NA	0.731135	-0.564647	1	0.618865	-0.686853	NA	0.559303	TRUE	FALSE	TRUE	2i_specific	FALSE	FALSE	FALSE	FALSE	FALSE	FALSE
B230208H11Rik	-0.354914	0.592562	0.476374	-0.972834	0.22095	0.0637827	-0.16686	0.929308	0.745814	-1.0565	0.115654	0.0504957	0.182442	0.998914	0.74219	-0.307843	NA	0.747067	-0.872522	NA	0.377432	-1.54777	NA	0.161976	0.583768	NA	0.528222	0.662047	NA	0.482218	-0.317841	NA	0.631547	NA	NA	NA	NA	NA	NA	TRUE	FALSE	TRUE	2i_specific	FALSE	FALSE	FALSE	FALSE	FALSE	FALSE
Plagl1	-5.21585	2.44523e-210	6.95064e-214	0.267044	0.215851	0.0614128	-0.294008	0.51872	0.131527	1.00663	5.25501e-11	1.6618e-12	1.61005	2.39018e-09	6.72106e-12	NA	NA	NA	NA	NA	NA	NA	NA	NA	NA	NA	NA	NA	NA	NA	-0.262345	NA	0.665167	-0.361841	1	0.17862	-0.00323553	0.999665	0.996049	TRUE	FALSE	TRUE	2i_specific	FALSE	FALSE	FALSE	FALSE	FALSE	FALSE
C330004P14Rik	NA	NA	NA	NA	NA	NA	NA	NA	NA	NA	NA	NA	NA	NA	NA	NA	NA	NA	NA	NA	NA	NA	NA	NA	NA	NA	NA	NA	NA	NA	NA	NA	NA	NA	NA	NA	NA	NA	NA	TRUE	FALSE	TRUE	2i_specific	FALSE	FALSE	FALSE	FALSE	FALSE	FALSE
Nhsl1	-1.35435	9.6477e-19	4.71689e-20	-0.108038	0.675805	0.454266	-0.0580672	0.919587	0.701811	-0.635751	0.00010673	1.34778e-05	0.593133	0.317922	0.0485729	0.146918	NA	0.863551	-0.328167	NA	0.70472	-0.397374	NA	0.652485	0.159874	NA	0.85061	-0.329407	NA	0.702595	0.651219	0.85384	0.150577	0.142614	1	0.767624	-0.71674	NA	0.24383	TRUE	FALSE	TRUE	2i_specific	FALSE	FALSE	FALSE	FALSE	FALSE	FALSE
BC048559	NA	NA	NA	NA	NA	NA	NA	NA	NA	NA	NA	NA	0.258881	NA	0.715839	NA	NA	NA	NA	NA	NA	NA	NA	NA	NA	NA	NA	NA	NA	NA	NA	NA	NA	NA	NA	NA	NA	NA	NA	TRUE	FALSE	TRUE	2i_specific	FALSE	FALSE	FALSE	FALSE	FALSE	FALSE
Ostm1	-0.976079	1.49912e-16	8.50465e-18	0.229841	0.145279	0.0326485	0.120229	0.718881	0.308604	0.324963	0.0102763	0.00262165	0.124258	0.884334	0.425227	-0.293583	NA	0.655307	-0.0874834	NA	0.893673	-0.107236	NA	0.872719	0.255271	0.95929	0.693207	-0.450196	0.953584	0.507392	-0.41165	0.968273	0.324577	-0.0995146	1	0.844319	-0.0900267	NA	0.871262	TRUE	FALSE	TRUE	2i_specific	FALSE	FALSE	FALSE	FALSE	FALSE	FALSE
Rtn4ip1	-0.0266627	0.865905	0.804618	0.0582405	0.779335	0.588163	0.0615319	0.867886	0.566824	-0.121522	0.412925	0.267233	-0.0389245	0.998914	0.75045	0.185226	NA	0.77878	-0.582779	NA	0.399122	0.113472	NA	0.86457	0.00643902	0.999537	0.992278	-0.0818	0.996986	0.900956	-0.339829	0.968273	0.322192	-0.0355359	1	0.962073	0.370849	NA	0.594712	TRUE	FALSE	TRUE	2i_specific	FALSE	FALSE	FALSE	FALSE	FALSE	FALSE
Prdm1	-0.907866	0.0352913	0.0155491	-2.40326	1.08404e-07	6.26374e-10	-1.44632	0.00904833	0.000224863	-1.9639	4.1688e-06	3.54905e-07	1.14027	0.0825375	0.00588449	-0.141804	NA	0.823896	-2.19081	NA	0.00138245	-0.0298466	NA	0.964035	-0.132338	0.983224	0.830248	0.000641901	0.9996	0.999197	0.308131	NA	0.489907	0.526269	1	0.40134	0.0369834	NA	0.957927	TRUE	FALSE	TRUE	2i_specific	FALSE	FALSE	FALSE	FALSE	FALSE	FALSE
Prep	-1.75921	2.56348e-73	1.38449e-75	0.209719	0.123528	0.0251435	0.180023	0.366751	0.0642182	0.389891	0.000227315	3.15321e-05	0.26892	0.0193709	0.000851093	-0.449459	0.469017	0.122652	0.243012	0.775169	0.391745	0.317004	0.682419	0.280591	0.558605	0.36434	0.0469152	0.368658	0.796414	0.207287	-0.150604	0.97975	0.438172	-0.287566	1	0.174887	-0.451391	0.999665	0.0632996	TRUE	FALSE	TRUE	2i_specific	FALSE	FALSE	FALSE	FALSE	FALSE	FALSE
Gm36595	NA	NA	NA	NA	NA	NA	NA	NA	NA	NA	NA	NA	0.357382	NA	0.676198	NA	NA	NA	NA	NA	NA	NA	NA	NA	NA	NA	NA	NA	NA	NA	NA	NA	NA	NA	NA	NA	NA	NA	NA	TRUE	FALSE	TRUE	2i_specific	FALSE	FALSE	FALSE	FALSE	FALSE	FALSE
1110002J07Rik	-2.62755	1.09277e-25	3.67311e-27	0.684149	0.016499	0.0012393	1.74067	1.72956e-09	2.31388e-12	0.674102	0.00643684	0.00151178	0.816687	0.0597258	0.00378228	NA	NA	NA	NA	NA	NA	NA	NA	NA	NA	NA	NA	NA	NA	NA	NA	NA	NA	-0.902397	1	0.423898	-0.206466	NA	0.881884	TRUE	FALSE	TRUE	2i_specific	FALSE	FALSE	FALSE	FALSE	FALSE	FALSE
Arid5b	-0.787566	7.8048e-12	6.53912e-13	0.0196388	0.936352	0.856356	-0.0233888	0.958041	0.832702	0.224865	0.092331	0.0382263	0.467885	0.000137329	1.77796e-06	0.619668	0.166268	0.0165094	0.883873	0.0141318	0.000593012	0.39356	0.472105	0.113047	1.21298	0.000279739	2.12228e-06	0.535696	0.381511	0.030338	0.239691	0.899162	0.200987	0.00384342	1	0.99436	-0.136372	0.999665	0.806805	TRUE	FALSE	TRUE	2i_specific	FALSE	FALSE	FALSE	FALSE	TRUE	FALSE
1700028I16Rik	0.283879	0.738034	0.64321	0.320456	0.787033	0.601007	-0.186337	NA	0.758942	-0.381023	0.690625	0.559406	0.579477	NA	0.389157	NA	NA	NA	NA	NA	NA	NA	NA	NA	NA	NA	NA	NA	NA	NA	NA	NA	NA	NA	NA	NA	NA	NA	NA	TRUE	FALSE	TRUE	2i_specific	FALSE	FALSE	FALSE	FALSE	FALSE	FALSE
Nt5dc3	-0.669051	1.68569e-07	2.36826e-08	0.376182	0.017842	0.00138805	0.24411	0.299825	0.0432554	0.680702	1.2006e-07	6.97053e-09	0.198047	0.931958	0.505529	-0.249263	NA	0.613095	0.227964	NA	0.638159	0.474277	NA	0.333128	-0.0193303	0.998428	0.968503	0.00348309	0.999409	0.994431	-0.241837	0.969603	0.33761	-0.364186	1	0.378672	-0.73599	NA	0.114088	TRUE	FALSE	TRUE	2i_specific	FALSE	FALSE	FALSE	FALSE	FALSE	FALSE
Spic	-5.64797	2.53959e-24	9.04159e-26	-1.03499	0.0425817	0.00499226	-1.2532	0.523738	0.134902	-0.151275	0.786235	0.678756	2.37842	0.118189	0.0100672	NA	NA	NA	NA	NA	NA	NA	NA	NA	NA	NA	NA	NA	NA	NA	NA	NA	NA	-0.602657	1	0.330944	-0.130314	NA	0.949788	TRUE	FALSE	TRUE	2i_specific	FALSE	FALSE	FALSE	TRUE	FALSE	FALSE
Gm36283	NA	NA	NA	NA	NA	NA	NA	NA	NA	NA	NA	NA	NA	NA	NA	NA	NA	NA	NA	NA	NA	NA	NA	NA	NA	NA	NA	NA	NA	NA	NA	NA	NA	NA	NA	NA	NA	NA	NA	TRUE	FALSE	TRUE	2i_specific	FALSE	FALSE	FALSE	FALSE	FALSE	FALSE
Mdm2	0.544024	3.07454e-05	6.13291e-06	-0.2051	0.2716	0.0894732	-0.0497704	0.91358	0.678294	0.247626	0.0959523	0.0400597	0.187689	0.449984	0.0903132	-0.252165	0.508757	0.145374	0.258676	0.487167	0.130955	0.224396	0.593833	0.195848	0.375732	0.270842	0.0279337	0.23715	0.75902	0.170818	-0.0396172	0.994909	0.682621	-0.210816	1	0.257676	-0.167982	0.999665	0.352549	TRUE	FALSE	TRUE	2i_specific	FALSE	FALSE	FALSE	FALSE	FALSE	FALSE
4933411E08Rik	NA	NA	NA	NA	NA	NA	NA	NA	NA	NA	NA	NA	NA	NA	NA	NA	NA	NA	NA	NA	NA	NA	NA	NA	NA	NA	NA	NA	NA	NA	NA	NA	NA	NA	NA	NA	NA	NA	NA	TRUE	FALSE	TRUE	2i_specific	FALSE	FALSE	FALSE	FALSE	FALSE	FALSE
Wif1	NA	NA	NA	NA	NA	NA	NA	NA	NA	NA	NA	NA	NA	NA	NA	NA	NA	NA	NA	NA	NA	NA	NA	NA	NA	NA	NA	NA	NA	NA	NA	NA	NA	NA	NA	NA	NA	NA	NA	TRUE	FALSE	TRUE	2i_specific	FALSE	FALSE	FALSE	FALSE	FALSE	FALSE
Pisd-ps1	NA	NA	NA	NA	NA	NA	NA	NA	NA	NA	NA	NA	0.119444	0.812136	0.331444	NA	NA	NA	NA	NA	NA	NA	NA	NA	NA	NA	NA	NA	NA	NA	NA	NA	NA	NA	NA	NA	NA	NA	NA	TRUE	FALSE	TRUE	2i_specific	FALSE	FALSE	FALSE	FALSE	FALSE	FALSE
Vstm2a	NA	NA	NA	NA	NA	NA	NA	NA	NA	NA	NA	NA	NA	NA	NA	0.298343	NA	0.775748	0.00813932	NA	0.99387	0.34842	NA	0.734652	0.158316	NA	0.880919	-0.525324	NA	0.619868	0.540028	NA	0.384737	NA	NA	NA	NA	NA	NA	TRUE	FALSE	TRUE	2i_specific	FALSE	FALSE	FALSE	FALSE	FALSE	FALSE
Sanbr	NA	NA	NA	NA	NA	NA	NA	NA	NA	NA	NA	NA	NA	NA	NA	NA	NA	NA	NA	NA	NA	NA	NA	NA	NA	NA	NA	NA	NA	NA	NA	NA	NA	NA	NA	NA	NA	NA	NA	TRUE	FALSE	TRUE	2i_specific	FALSE	FALSE	FALSE	FALSE	FALSE	FALSE
Mir6372	NA	NA	NA	NA	NA	NA	NA	NA	NA	NA	NA	NA	NA	NA	NA	NA	NA	NA	NA	NA	NA	NA	NA	NA	NA	NA	NA	NA	NA	NA	NA	NA	NA	NA	NA	NA	NA	NA	NA	TRUE	FALSE	TRUE	2i_specific	FALSE	FALSE	FALSE	FALSE	FALSE	FALSE
Fbxw11	-0.108594	0.219427	0.135364	-0.0303351	0.836304	0.676324	0.0190163	0.948617	0.79393	-0.0681376	0.501085	0.350852	0.0985367	0.722279	0.247946	-0.046437	0.946065	0.793119	-0.217333	0.62241	0.221241	-0.317205	0.39196	0.0784836	-0.215951	0.738754	0.223913	-0.390109	0.3827	0.0305642	-0.0830249	0.97975	0.528207	-0.10079	1	0.63207	0.100022	0.999665	0.635661	TRUE	FALSE	TRUE	2i_specific	FALSE	FALSE	FALSE	FALSE	FALSE	FALSE
Fstl4	NA	NA	NA	NA	NA	NA	NA	NA	NA	NA	NA	NA	NA	NA	NA	NA	NA	NA	NA	NA	NA	NA	NA	NA	NA	NA	NA	NA	NA	NA	NA	NA	NA	NA	NA	NA	NA	NA	NA	TRUE	FALSE	TRUE	2i_specific	FALSE	FALSE	FALSE	FALSE	FALSE	FALSE
Fat2	-2.44236	0.00055511	0.000142959	-1.21394	NA	0.034232	1.01668	NA	0.134725	-1.67852	0.0193578	0.00560291	-0.750946	NA	0.292748	NA	NA	NA	NA	NA	NA	NA	NA	NA	NA	NA	NA	NA	NA	NA	NA	NA	NA	NA	NA	NA	NA	NA	NA	TRUE	FALSE	TRUE	2i_specific	FALSE	FALSE	FALSE	FALSE	FALSE	FALSE
9230020A06Rik	NA	NA	NA	NA	NA	NA	NA	NA	NA	NA	NA	NA	NA	NA	NA	NA	NA	NA	NA	NA	NA	NA	NA	NA	NA	NA	NA	NA	NA	NA	NA	NA	NA	NA	NA	NA	NA	NA	NA	TRUE	FALSE	TRUE	2i_specific	FALSE	FALSE	FALSE	FALSE	FALSE	FALSE
Aspa	0.847172	0.586147	0.469434	1.95878	NA	0.0811619	1.19274	NA	0.2448	5.02415	3.33731e-05	3.60957e-06	-0.206752	NA	0.848196	NA	NA	NA	NA	NA	NA	NA	NA	NA	NA	NA	NA	NA	NA	NA	NA	NA	NA	NA	NA	NA	NA	NA	NA	TRUE	FALSE	TRUE	2i_specific	FALSE	FALSE	FALSE	FALSE	FALSE	FALSE
Nlk	-0.242392	0.0130104	0.00489093	-0.0109165	0.955712	0.898576	-0.0601789	0.826142	0.48843	-0.115075	0.313266	0.183214	-0.132659	0.80187	0.319902	-0.209295	0.712018	0.313342	-0.485891	0.166048	0.0203017	-0.350556	0.432772	0.0965087	-0.671134	0.0399993	0.00136909	-0.189367	0.908188	0.366521	-0.0663979	0.982299	0.57166	-0.0679714	1	0.736727	-0.287988	0.999665	0.159948	TRUE	FALSE	TRUE	2i_specific	FALSE	FALSE	FALSE	FALSE	FALSE	FALSE
Lyrm9	0.248447	0.303462	0.202344	-0.0334746	0.940338	0.865575	-0.161449	0.778758	0.404332	-0.552027	0.0251361	0.00765049	0.34619	0.712493	0.240878	-0.199402	0.954338	0.838025	-0.913974	0.744282	0.351556	-0.770654	0.795285	0.434992	-0.766478	0.888095	0.430936	-1.07145	0.857263	0.272755	0.10948	0.994909	0.819178	-0.454176	1	0.45211	-0.220939	NA	0.714508	TRUE	FALSE	TRUE	2i_specific	FALSE	FALSE	FALSE	FALSE	FALSE	FALSE
Suz12	-0.243509	0.0261473	0.0109833	-0.0967253	0.553905	0.312201	0.210277	0.241569	0.0280788	-0.0449559	0.755603	0.638761	0.0150254	0.998914	0.836377	0.0803763	0.855807	0.527586	-0.47391	0.00693838	0.000215706	-0.576109	0.000839612	7.01346e-06	-0.442109	0.020981	0.000554962	-0.527133	0.00413941	3.81943e-05	0.0820365	0.949715	0.286468	0.0480446	1	0.710075	-0.347486	0.639755	0.00825184	TRUE	FALSE	TRUE	2i_specific	FALSE	FALSE	FALSE	FALSE	TRUE	FALSE
Rffl	-0.348463	0.0159059	0.00617569	-0.174113	0.390499	0.169157	-0.30427	0.19805	0.0195867	-0.5224	0.000370299	5.4787e-05	0.0367276	0.998914	0.823793	0.403644	NA	0.476915	-0.818353	NA	0.166903	-0.730104	NA	0.20583	0.0248954	0.998428	0.965565	-0.352544	0.964939	0.545482	-0.143937	0.994909	0.687065	-0.391575	1	0.457254	-0.185528	NA	0.73666	TRUE	FALSE	TRUE	2i_specific	FALSE	FALSE	FALSE	FALSE	FALSE	FALSE
Acaca	0.635943	6.47535e-05	1.37081e-05	-0.229303	0.32104	0.119096	-0.150379	0.712803	0.302038	-0.359743	0.0432865	0.0148205	-0.122536	0.840207	0.362515	-0.15367	0.854992	0.524739	0.48091	0.264608	0.0429762	-0.0300062	0.978066	0.902148	0.226241	0.842957	0.341454	-0.00407503	0.999173	0.986663	-0.123673	0.97975	0.433273	-0.2374	1	0.423582	-0.183774	0.999665	0.51216	TRUE	FALSE	TRUE	2i_specific	FALSE	FALSE	FALSE	FALSE	FALSE	FALSE
Tbx4	1.8925	9.91022e-10	1.03243e-10	-0.259776	0.643235	0.417161	-0.598582	0.240545	0.0277905	-0.727232	0.080669	0.0321656	-0.248767	0.873324	0.410397	-0.34161	NA	0.7479	-1.53314	NA	0.17533	-0.096635	NA	0.928846	-1.19454	NA	0.281114	-0.760706	NA	0.494835	0.00291853	NA	0.996636	0.242493	1	0.852742	-1.53961	NA	0.204364	TRUE	FALSE	TRUE	2i_specific	FALSE	FALSE	FALSE	FALSE	FALSE	FALSE
Cuedc1	1.03237	0.000277178	6.65172e-05	-0.458068	0.263053	0.0842054	-0.236556	0.75156	0.354222	0.0510175	0.904704	0.846456	-0.377949	0.885424	0.427255	-0.0415351	NA	0.939336	0.332372	NA	0.537215	-0.372243	NA	0.507525	0.871093	0.536356	0.101508	0.906684	0.605201	0.0866169	-0.194696	0.994909	0.686946	-0.429949	1	0.50281	0.593466	NA	0.373227	TRUE	FALSE	TRUE	2i_specific	FALSE	FALSE	FALSE	FALSE	FALSE	FALSE
Ankfn1	NA	NA	NA	NA	NA	NA	NA	NA	NA	NA	NA	NA	NA	NA	NA	NA	NA	NA	NA	NA	NA	NA	NA	NA	NA	NA	NA	NA	NA	NA	NA	NA	NA	NA	NA	NA	NA	NA	NA	TRUE	FALSE	TRUE	2i_specific	FALSE	FALSE	FALSE	FALSE	FALSE	FALSE
Spag9	-0.352551	0.00114635	0.000319331	0.0802763	0.635525	0.40751	0.0360701	0.923509	0.714925	0.142475	0.259674	0.143031	-0.448278	0.00746816	0.000251385	1.02467	0.101818	0.0070432	-0.410223	0.691634	0.289852	-1.09859	0.0882159	0.00478976	0.0285922	0.996895	0.940875	0.0219357	0.998995	0.954417	0.231437	0.978582	0.416515	0.108724	1	0.746258	0.0742221	NA	0.82938	TRUE	FALSE	TRUE	2i_specific	FALSE	FALSE	FALSE	FALSE	FALSE	FALSE
Bloodlinc	NA	NA	NA	NA	NA	NA	NA	NA	NA	NA	NA	NA	NA	NA	NA	NA	NA	NA	NA	NA	NA	NA	NA	NA	NA	NA	NA	NA	NA	NA	NA	NA	NA	NA	NA	NA	NA	NA	NA	TRUE	FALSE	TRUE	2i_specific	FALSE	FALSE	FALSE	FALSE	FALSE	FALSE
Helz	-0.5756	3.19673e-06	5.37711e-07	0.151932	0.41092	0.184736	0.22365	0.327946	0.0517457	0.359991	0.00700879	0.001675	0.138325	0.474317	0.0998501	0.183558	0.595782	0.20706	-0.120599	0.788363	0.412341	-0.22782	0.481518	0.118297	-0.646356	0.00149621	1.672e-05	-0.814003	1.78385e-05	4.38921e-08	0.238939	0.545946	0.0327161	-0.020933	1	0.888952	-0.060176	0.999665	0.703974	TRUE	FALSE	TRUE	2i_specific	FALSE	FALSE	FALSE	FALSE	FALSE	FALSE
4732490B19Rik	NA	NA	NA	NA	NA	NA	NA	NA	NA	NA	NA	NA	NA	NA	NA	NA	NA	NA	NA	NA	NA	NA	NA	NA	NA	NA	NA	NA	NA	NA	NA	NA	NA	NA	NA	NA	NA	NA	NA	TRUE	FALSE	TRUE	2i_specific	FALSE	FALSE	FALSE	FALSE	FALSE	FALSE
Slc39a11	-1.95158	1.16498e-42	1.77992e-44	-0.201978	0.313335	0.114519	-0.246794	0.480819	0.110452	0.0742224	0.692073	0.561252	-0.356501	0.361823	0.0604522	-0.173983	NA	0.692064	-0.503422	0.660431	0.25955	-0.452426	NA	0.318681	0.0222503	0.998428	0.95942	-0.323196	0.94384	0.471835	0.0318122	0.995821	0.90255	-0.250693	1	0.440688	-0.689041	0.999665	0.0711888	TRUE	FALSE	TRUE	2i_specific	FALSE	FALSE	FALSE	TRUE	FALSE	FALSE
St6galnac1	NA	NA	NA	NA	NA	NA	NA	NA	NA	NA	NA	NA	NA	NA	NA	NA	NA	NA	NA	NA	NA	NA	NA	NA	NA	NA	NA	NA	NA	NA	NA	NA	NA	NA	NA	NA	NA	NA	NA	TRUE	FALSE	TRUE	2i_specific	FALSE	FALSE	FALSE	FALSE	FALSE	FALSE
Mir6516	NA	NA	NA	NA	NA	NA	NA	NA	NA	NA	NA	NA	NA	NA	NA	NA	NA	NA	NA	NA	NA	NA	NA	NA	NA	NA	NA	NA	NA	NA	0.577383	NA	0.377154	0.958256	1	0.52559	-1.74932	NA	0.25372	TRUE	FALSE	TRUE	2i_specific	FALSE	FALSE	FALSE	FALSE	FALSE	FALSE
Dnajb9	0.0809984	0.723358	0.625741	-0.377839	0.124667	0.0255239	0.287563	0.411847	0.0792273	-0.00545292	0.984115	0.974115	-0.147228	0.958116	0.570999	0.451237	NA	0.367804	-0.147142	NA	0.774184	0.256752	NA	0.600187	-0.0230514	0.998428	0.963979	-0.253197	0.972004	0.610693	0.329917	0.883402	0.185277	-0.114902	1	0.796598	0.479315	NA	0.294881	TRUE	FALSE	TRUE	2i_specific	FALSE	FALSE	FALSE	FALSE	FALSE	FALSE
Frmd6	-0.81756	2.81015e-05	5.56358e-06	0.220556	0.437275	0.205225	0.0763769	0.91358	0.678972	0.812168	2.46434e-05	2.57606e-06	0.345515	0.401838	0.0723402	-0.112509	NA	0.855336	0.614851	NA	0.30581	0.377479	NA	0.537089	0.23506	0.960568	0.699648	0.318117	0.972004	0.60292	0.19807	0.985061	0.591873	-0.047462	1	0.927021	0.0670985	NA	0.906828	TRUE	FALSE	TRUE	2i_specific	FALSE	FALSE	FALSE	FALSE	FALSE	FALSE
Plekhh1	-1.64631	9.12786e-27	2.893e-28	0.313044	0.143107	0.0318076	0.186778	0.632247	0.219523	0.336786	0.0575743	0.0210667	0.491788	0.272111	0.0372071	1.98726	NA	0.155104	3.73747	NA	0.00735766	0.0303534	NA	0.979631	2.47636	NA	0.0736668	0.596839	NA	0.607975	0.412958	NA	0.41727	-0.123144	1	0.841592	-0.184207	NA	0.812221	TRUE	FALSE	TRUE	2i_specific	FALSE	FALSE	FALSE	FALSE	FALSE	FALSE
9430078K24Rik	NA	NA	NA	NA	NA	NA	NA	NA	NA	NA	NA	NA	NA	NA	NA	NA	NA	NA	NA	NA	NA	NA	NA	NA	NA	NA	NA	NA	NA	NA	NA	NA	NA	NA	NA	NA	NA	NA	NA	TRUE	FALSE	TRUE	2i_specific	FALSE	FALSE	FALSE	FALSE	FALSE	FALSE
Actn1	-0.92115	4.17457e-65	2.90724e-67	0.169058	0.0162755	0.00120499	0.140065	0.127455	0.00932818	0.224331	0.000138849	1.80468e-05	0.209474	0.000721951	1.30692e-05	0.0657041	0.933962	0.74341	0.100035	0.895313	0.619474	-0.0815758	0.922037	0.686418	0.334103	0.514696	0.0941904	0.0694306	0.988197	0.727986	0.062222	0.994909	0.64666	-0.0687602	1	0.704842	-0.208907	0.999665	0.280431	TRUE	FALSE	TRUE	2i_specific	FALSE	FALSE	FALSE	FALSE	FALSE	FALSE
Zfyve1	0.519478	1.33456e-08	1.59139e-09	0.295468	0.0104448	0.000638038	0.18899	0.228658	0.0254984	0.267546	0.00856398	0.00210614	-0.0132663	0.998914	0.921004	1.11277	NA	0.121931	0.205109	NA	0.779618	-0.50165	NA	0.474517	0.21767	NA	0.766532	-1.50005	NA	0.0420888	0.150073	0.994909	0.680407	-0.468704	1	0.602771	-0.126373	NA	0.891656	TRUE	FALSE	TRUE	2i_specific	FALSE	FALSE	FALSE	FALSE	FALSE	FALSE
Ism2	-4.04852	8.32612e-47	1.11236e-48	0.103606	0.767649	0.571772	0.773173	0.171724	0.0155061	-0.0818869	0.771082	0.658849	0.718897	0.171758	0.0182899	NA	NA	NA	NA	NA	NA	NA	NA	NA	NA	NA	NA	NA	NA	NA	NA	NA	NA	NA	NA	NA	NA	NA	NA	TRUE	FALSE	TRUE	2i_specific	FALSE	FALSE	FALSE	FALSE	FALSE	FALSE
Sel1l	-0.0877486	0.374367	0.263802	-0.0220874	0.895112	0.778292	-0.00274787	0.994785	0.972136	0.15069	0.123829	0.0550508	-0.0570924	0.987663	0.674902	-0.20595	0.831685	0.491053	0.232603	0.801564	0.437293	-0.236519	0.792328	0.427838	-0.477834	0.564846	0.113676	-0.234363	0.931087	0.431573	0.0539225	0.994909	0.78682	0.0603899	1	0.811042	-0.017006	0.999665	0.948476	TRUE	FALSE	TRUE	2i_specific	FALSE	FALSE	FALSE	FALSE	FALSE	FALSE
Prl2c5	NA	NA	NA	NA	NA	NA	NA	NA	NA	NA	NA	NA	NA	NA	NA	NA	NA	NA	NA	NA	NA	NA	NA	NA	NA	NA	NA	NA	NA	NA	NA	NA	NA	NA	NA	NA	NA	NA	NA	TRUE	FALSE	TRUE	2i_specific	FALSE	FALSE	FALSE	FALSE	FALSE	FALSE
Aoah	-0.574779	0.00574015	0.00192821	-0.494077	0.0565546	0.00759871	-0.0923469	0.892962	0.624593	0.111916	0.674776	0.54121	0.242636	0.650288	0.19021	NA	NA	NA	NA	NA	NA	NA	NA	NA	NA	NA	NA	NA	NA	NA	-0.0750801	NA	0.901077	0.844754	1	0.426191	-1.32965	NA	0.302904	TRUE	FALSE	TRUE	2i_specific	FALSE	FALSE	FALSE	FALSE	FALSE	TRUE
Olfr1370	NA	NA	NA	NA	NA	NA	NA	NA	NA	NA	NA	NA	NA	NA	NA	NA	NA	NA	NA	NA	NA	NA	NA	NA	NA	NA	NA	NA	NA	NA	NA	NA	NA	NA	NA	NA	NA	NA	NA	TRUE	FALSE	TRUE	2i_specific	FALSE	FALSE	FALSE	FALSE	FALSE	FALSE
Mir1983	NA	NA	NA	NA	NA	NA	NA	NA	NA	NA	NA	NA	NA	NA	NA	NA	NA	NA	NA	NA	NA	NA	NA	NA	NA	NA	NA	NA	NA	NA	NA	NA	NA	NA	NA	NA	NA	NA	NA	TRUE	FALSE	TRUE	2i_specific	FALSE	FALSE	FALSE	FALSE	FALSE	FALSE
Nrsn1	1.10009	0.314713	0.211591	-1.56468	NA	0.155878	0.0134663	NA	0.986878	-0.803137	0.579459	0.432865	-1.0426	NA	0.362428	NA	NA	NA	NA	NA	NA	NA	NA	NA	NA	NA	NA	NA	NA	NA	NA	NA	NA	NA	NA	NA	NA	NA	NA	TRUE	FALSE	TRUE	2i_specific	FALSE	FALSE	FALSE	FALSE	FALSE	FALSE
Ofcc1	NA	NA	NA	NA	NA	NA	NA	NA	NA	NA	NA	NA	NA	NA	NA	NA	NA	NA	NA	NA	NA	NA	NA	NA	NA	NA	NA	NA	NA	NA	NA	NA	NA	NA	NA	NA	NA	NA	NA	TRUE	FALSE	TRUE	2i_specific	FALSE	FALSE	FALSE	FALSE	FALSE	FALSE
Sycp2l	-1.96434	0.000252175	6.00689e-05	-0.0871137	0.927077	0.835992	0.63857	0.637864	0.223832	-0.320312	0.600738	0.45734	-0.506047	0.921685	0.48676	NA	NA	NA	NA	NA	NA	NA	NA	NA	NA	NA	NA	NA	NA	NA	NA	NA	NA	NA	NA	NA	NA	NA	NA	TRUE	FALSE	TRUE	2i_specific	FALSE	FALSE	FALSE	FALSE	FALSE	FALSE
Nedd9	-1.66552	0.000410558	0.000102698	0.815872	0.137771	0.0300125	0.162578	0.925353	0.726621	-0.283257	0.615054	0.472524	-0.0991868	0.998914	0.885548	NA	NA	NA	NA	NA	NA	NA	NA	NA	NA	NA	NA	NA	NA	NA	NA	NA	NA	NA	NA	NA	NA	NA	NA	TRUE	FALSE	TRUE	2i_specific	FALSE	FALSE	FALSE	FALSE	FALSE	FALSE
Hivep1	-0.0152853	0.93266	0.899124	0.18133	0.33744	0.131102	-0.0479879	0.91685	0.690866	-0.00531566	0.979227	0.965065	-0.24492	0.706149	0.234779	1.05604	0.276016	0.0408659	0.0158354	0.994121	0.975892	0.3231	0.851176	0.52891	-0.55753	0.801262	0.288798	-0.858475	0.626878	0.0933676	-0.087344	0.994909	0.725549	-0.0179518	1	0.967887	-0.1695	NA	0.709931	TRUE	FALSE	TRUE	2i_specific	FALSE	FALSE	FALSE	FALSE	FALSE	FALSE
4921525O09Rik	NA	NA	NA	NA	NA	NA	NA	NA	NA	NA	NA	NA	-0.682939	0.715706	0.243055	NA	NA	NA	NA	NA	NA	NA	NA	NA	NA	NA	NA	NA	NA	NA	NA	NA	NA	NA	NA	NA	NA	NA	NA	TRUE	FALSE	TRUE	2i_specific	FALSE	FALSE	FALSE	FALSE	FALSE	FALSE
Naa35	-0.541826	8.79202e-14	6.09794e-15	0.041119	0.749466	0.548719	0.152594	0.246925	0.0293421	0.0375722	0.711647	0.58542	0.0257518	0.993097	0.719079	0.418379	0.161137	0.0156748	0.223265	0.588868	0.196618	-0.170187	0.714896	0.324307	0.417377	0.195124	0.0157043	-0.0795175	0.976555	0.645062	0.211783	0.868806	0.166222	-0.109348	1	0.462431	-0.256743	0.999665	0.0973189	TRUE	FALSE	TRUE	2i_specific	FALSE	FALSE	FALSE	FALSE	FALSE	FALSE
Fancc	-0.16641	0.216073	0.132881	-0.106292	0.577159	0.336602	-0.101385	0.758667	0.364713	-0.293037	0.0294581	0.00926533	-0.0611078	0.990008	0.693161	0.862226	NA	0.209721	0.944488	0.554937	0.171363	1.09534	NA	0.106885	0.859715	0.727613	0.213644	-0.377895	0.971513	0.578344	0.393343	0.959425	0.309211	-0.180788	1	0.702045	0.129701	NA	0.788523	TRUE	FALSE	TRUE	2i_specific	FALSE	FALSE	FALSE	FALSE	FALSE	FALSE
D730050B12Rik	NA	NA	NA	NA	NA	NA	NA	NA	NA	NA	NA	NA	NA	NA	NA	NA	NA	NA	NA	NA	NA	NA	NA	NA	NA	NA	NA	NA	NA	NA	NA	NA	NA	NA	NA	NA	NA	NA	NA	TRUE	FALSE	TRUE	2i_specific	FALSE	FALSE	FALSE	FALSE	FALSE	FALSE
Mir9-2	NA	NA	NA	NA	NA	NA	NA	NA	NA	NA	NA	NA	NA	NA	NA	NA	NA	NA	NA	NA	NA	NA	NA	NA	NA	NA	NA	NA	NA	NA	NA	NA	NA	NA	NA	NA	NA	NA	NA	TRUE	FALSE	TRUE	2i_specific	FALSE	FALSE	FALSE	FALSE	FALSE	FALSE
Tmem161b	-0.173615	0.25382	0.161974	-0.0837857	0.712517	0.498899	0.185119	0.523968	0.135273	-0.0237617	0.906194	0.848752	0.828884	0.24469	0.0315502	0.483538	0.598264	0.210629	0.917507	0.14923	0.0170596	-0.168633	0.910547	0.661586	1.30095	0.0250644	0.000710716	0.644635	0.629726	0.0946932	0.245348	0.923912	0.248209	-0.270531	1	0.228195	-0.284263	0.999665	0.21999	TRUE	FALSE	TRUE	2i_specific	FALSE	FALSE	FALSE	FALSE	FALSE	FALSE
Bhmt	NA	NA	NA	NA	NA	NA	NA	NA	NA	NA	NA	NA	2.81723	0.0956934	0.0072709	NA	NA	NA	NA	NA	NA	NA	NA	NA	NA	NA	NA	NA	NA	NA	NA	NA	NA	NA	NA	NA	NA	NA	NA	TRUE	FALSE	TRUE	2i_specific	FALSE	FALSE	FALSE	FALSE	FALSE	FALSE
Dmgdh	-3.56715	1.33623e-12	1.02838e-13	1.18563	0.0514108	0.00663032	-0.370235	0.825564	0.487074	2.35831	8.85796e-07	6.27506e-08	2.5301	1.00612e-05	7.78016e-08	NA	NA	NA	NA	NA	NA	NA	NA	NA	NA	NA	NA	NA	NA	NA	NA	NA	NA	-0.219058	1	0.79412	0	NA	1	TRUE	FALSE	TRUE	2i_specific	FALSE	FALSE	FALSE	TRUE	FALSE	FALSE
Lhfpl2	-4.09043	8.95109e-41	1.48209e-42	0.81148	0.0151526	0.00107399	-0.521004	0.550496	0.152884	1.45876	6.88731e-08	3.83227e-09	0.767172	0.44021	0.0862691	NA	NA	NA	NA	NA	NA	NA	NA	NA	NA	NA	NA	NA	NA	NA	NA	NA	NA	0.177232	1	0.777926	-0.359657	NA	0.715975	TRUE	FALSE	TRUE	2i_specific	FALSE	FALSE	FALSE	FALSE	FALSE	FALSE
Ap3b1	-0.781048	9.37838e-49	1.1663e-50	0.10349	0.169158	0.0414032	0.0210034	0.918049	0.694658	0.110382	0.0774567	0.0305053	0.163675	0.496772	0.108558	0.0533148	0.953464	0.824507	-0.00669254	0.995074	0.977887	0.0556371	0.962162	0.814858	0.225932	0.846633	0.347455	0.104893	0.977656	0.659093	0.115471	0.97975	0.544361	-0.335434	1	0.125902	-0.422378	0.999665	0.070295	TRUE	FALSE	TRUE	2i_specific	FALSE	FALSE	FALSE	TRUE	FALSE	FALSE
Gcnt4	-5.26271	1.10036e-06	1.71951e-07	0.0209482	0.98916	0.971238	0.545675	0.905583	0.657179	-0.415716	0.622636	0.480959	2.75403	0.125409	0.0110348	NA	NA	NA	NA	NA	NA	NA	NA	NA	NA	NA	NA	NA	NA	NA	NA	NA	NA	NA	NA	NA	NA	NA	NA	TRUE	FALSE	TRUE	2i_specific	FALSE	FALSE	FALSE	FALSE	FALSE	FALSE
Cd180	NA	NA	NA	NA	NA	NA	NA	NA	NA	NA	NA	NA	NA	NA	NA	NA	NA	NA	NA	NA	NA	NA	NA	NA	NA	NA	NA	NA	NA	NA	NA	NA	NA	NA	NA	NA	NA	NA	NA	TRUE	FALSE	TRUE	2i_specific	FALSE	FALSE	FALSE	FALSE	FALSE	FALSE
Rnf180	-0.813411	0.241209	0.15211	-0.723193	0.431192	0.200714	-0.525558	NA	0.406147	-1.39381	0.0657253	0.0248653	0.574539	0.80176	0.319456	NA	NA	NA	NA	NA	NA	NA	NA	NA	NA	NA	NA	NA	NA	NA	NA	NA	NA	NA	NA	NA	NA	NA	NA	TRUE	FALSE	TRUE	2i_specific	FALSE	FALSE	FALSE	FALSE	FALSE	FALSE
Ipo11	0.245808	0.0186811	0.0074196	-0.187243	0.170863	0.0420269	-0.0655363	0.817436	0.474667	-0.133841	0.264641	0.146651	-0.0856018	0.590221	0.153041	0.0587581	0.945119	0.788076	0.17518	0.793772	0.421619	-0.0360772	0.974188	0.869735	0.117772	0.940754	0.592977	-0.123325	0.97147	0.574476	-0.359376	0.264501	0.00613209	0.284299	1	0.184134	0.0295667	0.999665	0.890525	TRUE	FALSE	TRUE	2i_specific	FALSE	FALSE	FALSE	FALSE	FALSE	FALSE
Ndufs4	-0.167888	0.0519914	0.0243774	-0.0239121	0.87843	0.747681	-0.0537527	0.817436	0.473813	0.0627911	0.548548	0.400067	0.0427898	0.970115	0.603381	0.0463137	0.947482	0.801874	0.119445	0.847722	0.517567	-0.0357869	0.96924	0.846708	0.103013	0.935037	0.577211	-0.0578717	0.989559	0.754576	-0.214068	0.741133	0.0807249	-0.193846	1	0.324312	0.145297	0.999665	0.468727	TRUE	FALSE	TRUE	2i_specific	FALSE	FALSE	FALSE	FALSE	FALSE	FALSE
4930467J12Rik	NA	NA	NA	NA	NA	NA	NA	NA	NA	NA	NA	NA	NA	NA	NA	NA	NA	NA	NA	NA	NA	NA	NA	NA	NA	NA	NA	NA	NA	NA	NA	NA	NA	NA	NA	NA	NA	NA	NA	TRUE	FALSE	TRUE	2i_specific	FALSE	FALSE	FALSE	FALSE	FALSE	FALSE
Kctd6	-1.88162	1.86119e-27	5.74018e-29	0.0829817	0.789816	0.606048	0.708824	0.00230725	3.79488e-05	-0.0480284	0.8489	0.766375	-0.109044	0.922355	0.488713	-0.153308	NA	0.853396	1.51405	NA	0.0503895	1.1947	NA	0.130626	1.0333	NA	0.18809	0.575265	NA	0.477669	0.262136	0.97975	0.492549	-0.300681	1	0.601995	-0.331457	NA	0.649167	TRUE	FALSE	TRUE	2i_specific	FALSE	FALSE	FALSE	FALSE	FALSE	FALSE
Atxn7	-0.0291623	0.923005	0.885552	-0.220464	0.519973	0.279936	0.117189	0.866554	0.561506	0.484976	0.0458436	0.0159176	0.291029	0.81681	0.336143	1.00858	NA	0.0456626	0.617986	NA	0.226901	-0.718224	NA	0.149807	0.381927	0.89369	0.459461	-0.768699	0.686175	0.122997	0.0824304	0.994909	0.802914	-0.296798	1	0.584017	-0.155184	NA	0.785379	TRUE	FALSE	TRUE	2i_specific	FALSE	FALSE	FALSE	FALSE	FALSE	FALSE
Gm5458	NA	NA	NA	NA	NA	NA	NA	NA	NA	NA	NA	NA	NA	NA	NA	NA	NA	NA	NA	NA	NA	NA	NA	NA	NA	NA	NA	NA	NA	NA	NA	NA	NA	NA	NA	NA	NA	NA	NA	TRUE	FALSE	TRUE	2i_specific	FALSE	FALSE	FALSE	FALSE	FALSE	FALSE
D14Ertd670e	NA	NA	NA	NA	NA	NA	NA	NA	NA	NA	NA	NA	NA	NA	NA	NA	NA	NA	NA	NA	NA	NA	NA	NA	NA	NA	NA	NA	NA	NA	NA	NA	NA	NA	NA	NA	NA	NA	NA	TRUE	FALSE	TRUE	2i_specific	FALSE	FALSE	FALSE	FALSE	FALSE	FALSE
Erc2	-0.595772	0.00765728	0.00267232	-0.142388	0.685998	0.466653	0.138885	0.827025	0.489824	-0.777675	0.000734347	0.000119295	-0.129316	0.936876	0.521863	0.872755	NA	0.271079	0.0590902	NA	0.94153	-0.708877	NA	0.35247	0.156113	NA	0.849531	-1.21842	NA	0.116084	0.0770041	NA	0.889839	0.221549	1	0.777322	-0.558497	NA	0.513168	TRUE	FALSE	TRUE	2i_specific	FALSE	FALSE	FALSE	FALSE	FALSE	FALSE
Cacna2d3	NA	NA	NA	NA	NA	NA	NA	NA	NA	NA	NA	NA	NA	NA	NA	NA	NA	NA	NA	NA	NA	NA	NA	NA	NA	NA	NA	NA	NA	NA	NA	NA	NA	NA	NA	NA	NA	NA	NA	TRUE	FALSE	TRUE	2i_specific	FALSE	FALSE	FALSE	FALSE	FALSE	FALSE
Sh2d4b	-5.0245	1.53466e-75	7.96122e-78	0.190327	0.476994	0.241326	-0.20475	0.868676	0.570394	0.723046	6.51555e-05	7.7092e-06	2.00911	5.4111e-05	5.70591e-07	NA	NA	NA	NA	NA	NA	NA	NA	NA	NA	NA	NA	NA	NA	NA	NA	NA	NA	-0.679667	1	0.646459	-1.55068	NA	0.525183	TRUE	FALSE	TRUE	2i_specific	FALSE	FALSE	FALSE	TRUE	FALSE	FALSE
4930431P03Rik	NA	NA	NA	NA	NA	NA	NA	NA	NA	NA	NA	NA	NA	NA	NA	NA	NA	NA	NA	NA	NA	NA	NA	NA	NA	NA	NA	NA	NA	NA	NA	NA	NA	NA	NA	NA	NA	NA	NA	TRUE	FALSE	TRUE	2i_specific	FALSE	FALSE	FALSE	FALSE	FALSE	FALSE
Gm15217	NA	NA	NA	NA	NA	NA	NA	NA	NA	NA	NA	NA	NA	NA	NA	NA	NA	NA	NA	NA	NA	NA	NA	NA	NA	NA	NA	NA	NA	NA	NA	NA	NA	NA	NA	NA	NA	NA	NA	TRUE	FALSE	TRUE	2i_specific	FALSE	FALSE	FALSE	FALSE	FALSE	FALSE
Olfr724	NA	NA	NA	NA	NA	NA	NA	NA	NA	NA	NA	NA	NA	NA	NA	NA	NA	NA	NA	NA	NA	NA	NA	NA	NA	NA	NA	NA	NA	NA	NA	NA	NA	NA	NA	NA	NA	NA	NA	TRUE	FALSE	TRUE	2i_specific	FALSE	FALSE	FALSE	FALSE	FALSE	FALSE
Gm5622	NA	NA	NA	NA	NA	NA	NA	NA	NA	NA	NA	NA	NA	NA	NA	NA	NA	NA	NA	NA	NA	NA	NA	NA	NA	NA	NA	NA	NA	NA	NA	NA	NA	NA	NA	NA	NA	NA	NA	TRUE	FALSE	TRUE	2i_specific	FALSE	FALSE	FALSE	FALSE	FALSE	FALSE
Zfhx2	-1.61864	2.43768e-18	1.22646e-19	0.351261	0.184905	0.047709	0.48128	0.109917	0.00722211	0.114138	0.657579	0.520334	0.162133	0.823158	0.343365	0.68733	0.405786	0.0920831	1.10726	0.0805256	0.00610706	0.550535	0.535756	0.150162	0.590534	0.641658	0.152416	-0.275305	0.945633	0.482928	0.541526	0.451005	0.0193956	-0.0684065	1	0.774639	-0.612629	0.992374	0.0330647	TRUE	FALSE	TRUE	2i_specific	FALSE	FALSE	FALSE	FALSE	FALSE	FALSE
Cma1	NA	NA	NA	NA	NA	NA	NA	NA	NA	NA	NA	NA	NA	NA	NA	NA	NA	NA	NA	NA	NA	NA	NA	NA	NA	NA	NA	NA	NA	NA	NA	NA	NA	NA	NA	NA	NA	NA	NA	TRUE	FALSE	TRUE	2i_specific	FALSE	FALSE	FALSE	FALSE	FALSE	FALSE
2410022M11Rik	NA	NA	NA	NA	NA	NA	NA	NA	NA	NA	NA	NA	0.561492	0.803116	0.322041	NA	NA	NA	NA	NA	NA	NA	NA	NA	NA	NA	NA	NA	NA	NA	NA	NA	NA	NA	NA	NA	NA	NA	NA	TRUE	FALSE	TRUE	2i_specific	FALSE	FALSE	FALSE	FALSE	FALSE	FALSE
Cdadc1	-0.0535593	0.782824	0.697252	-0.117562	0.626326	0.395194	-0.105791	0.800795	0.444921	0.0949845	0.632483	0.492071	0.422865	0.142424	0.0137418	-0.242396	NA	0.605552	-0.36377	0.803207	0.440871	0.42477	NA	0.363669	-0.00951654	0.999183	0.983698	0.169213	0.98637	0.719795	0.127189	0.994909	0.659332	-0.261472	1	0.610396	-0.221175	NA	0.679096	TRUE	FALSE	TRUE	2i_specific	FALSE	FALSE	FALSE	FALSE	FALSE	FALSE
Mipep	0.0653272	0.690126	0.586768	0.151425	0.438484	0.207149	-0.0265698	0.956147	0.824679	0.029329	0.879203	0.808664	-0.108379	0.846542	0.374472	-0.187073	NA	0.754732	-0.344816	NA	0.566353	0.0852298	NA	0.887617	-0.376461	0.922501	0.531899	-0.388078	0.95908	0.528766	0.196674	0.981899	0.569778	0.511477	1	0.435941	-0.171089	NA	0.790851	TRUE	FALSE	TRUE	2i_specific	FALSE	FALSE	FALSE	FALSE	FALSE	FALSE
Stmn4	NA	NA	NA	NA	NA	NA	NA	NA	NA	NA	NA	NA	NA	NA	NA	NA	NA	NA	NA	NA	NA	NA	NA	NA	NA	NA	NA	NA	NA	NA	NA	NA	NA	NA	NA	NA	NA	NA	NA	TRUE	FALSE	TRUE	2i_specific	FALSE	FALSE	FALSE	FALSE	FALSE	FALSE
Dock5	-0.021746	0.79691	0.715392	-0.292998	7.70281e-05	1.16314e-06	0.00933645	0.969669	0.875503	-0.0221294	0.810892	0.712873	0.0450003	0.918882	0.481274	0.170481	0.917227	0.702211	0.238805	0.886207	0.592207	0.306472	NA	0.481971	0.275451	0.923854	0.537478	-0.0956753	0.995791	0.829574	-0.0954762	0.994909	0.672297	0.293191	1	0.494855	-0.145832	NA	0.743899	TRUE	FALSE	TRUE	2i_specific	FALSE	FALSE	FALSE	FALSE	FALSE	TRUE
Tsc22d1	-0.666822	1.21065e-05	2.23255e-06	0.194215	0.387151	0.167034	0.399098	0.0820671	0.00466298	0.517802	0.00129201	0.00022871	-0.0318927	0.998914	0.789723	-0.189545	0.747299	0.358661	0.971817	9.3463e-05	1.08148e-06	0.286926	0.555981	0.163752	0.177756	0.866537	0.383319	-0.00926041	0.998995	0.96447	0.100719	0.973662	0.346003	-0.176146	1	0.33641	-0.323352	0.999665	0.0924503	TRUE	FALSE	TRUE	2i_specific	FALSE	FALSE	FALSE	TRUE	FALSE	FALSE
Mir5130	NA	NA	NA	NA	NA	NA	NA	NA	NA	NA	NA	NA	NA	NA	NA	NA	NA	NA	NA	NA	NA	NA	NA	NA	NA	NA	NA	NA	NA	NA	NA	NA	NA	NA	NA	NA	NA	NA	NA	TRUE	FALSE	TRUE	2i_specific	FALSE	FALSE	FALSE	FALSE	FALSE	FALSE
Amacr	-0.450218	0.0206174	0.00831464	0.208517	0.437452	0.205659	0.10582	0.856264	0.542546	0.710269	0.000101511	1.27466e-05	0.309105	0.552949	0.132973	0.00720845	NA	0.992871	-0.354566	NA	0.66629	-0.351111	NA	0.670036	-0.207614	NA	0.799332	-0.117966	NA	0.88442	-0.156039	NA	0.775795	-0.639121	1	0.472699	-0.305389	NA	0.752145	TRUE	FALSE	TRUE	2i_specific	FALSE	FALSE	FALSE	FALSE	FALSE	FALSE
Kcns2	-2.29949	0.00852289	0.00302468	-0.380324	NA	0.57072	1.3081	NA	0.103541	-1.34073	0.137531	0.0629895	-0.986967	NA	0.252566	NA	NA	NA	NA	NA	NA	NA	NA	NA	NA	NA	NA	NA	NA	NA	NA	NA	NA	NA	NA	NA	NA	NA	NA	TRUE	FALSE	TRUE	2i_specific	FALSE	FALSE	FALSE	FALSE	FALSE	FALSE
4930555K19Rik	NA	NA	NA	NA	NA	NA	NA	NA	NA	NA	NA	NA	NA	NA	NA	NA	NA	NA	NA	NA	NA	NA	NA	NA	NA	NA	NA	NA	NA	NA	NA	NA	NA	NA	NA	NA	NA	NA	NA	TRUE	FALSE	TRUE	2i_specific	FALSE	FALSE	FALSE	FALSE	FALSE	FALSE
Rspo2	NA	NA	NA	NA	NA	NA	NA	NA	NA	NA	NA	NA	NA	NA	NA	NA	NA	NA	NA	NA	NA	NA	NA	NA	NA	NA	NA	NA	NA	NA	NA	NA	NA	NA	NA	NA	NA	NA	NA	TRUE	FALSE	TRUE	2i_specific	FALSE	FALSE	FALSE	FALSE	FALSE	FALSE
Tmem65	-0.295834	0.0461313	0.0212069	-0.0748885	0.756439	0.55783	0.0501014	0.918552	0.697931	-0.0594375	0.75979	0.643489	-0.110873	0.81625	0.335394	-0.213948	0.862079	0.543222	-0.0370238	0.981846	0.915827	-0.097269	0.955975	0.785798	-0.480649	0.681738	0.178437	-0.171721	0.976555	0.63148	-0.0116343	0.996884	0.952928	0.0670001	1	0.838052	-0.0694635	NA	0.838691	TRUE	FALSE	TRUE	2i_specific	FALSE	FALSE	FALSE	FALSE	FALSE	FALSE
D030024E09Rik	NA	NA	NA	NA	NA	NA	NA	NA	NA	NA	NA	NA	NA	NA	NA	NA	NA	NA	NA	NA	NA	NA	NA	NA	NA	NA	NA	NA	NA	NA	NA	NA	NA	NA	NA	NA	NA	NA	NA	TRUE	FALSE	TRUE	2i_specific	FALSE	FALSE	FALSE	FALSE	FALSE	FALSE
Efr3a	-0.671139	1.16058e-08	1.37155e-09	0.135315	0.452665	0.219393	0.0207756	0.963454	0.851926	0.203777	0.140137	0.0646012	0.0312071	0.998914	0.822773	0.218944	0.821674	0.468886	0.34256	0.655179	0.256299	0.205547	0.830685	0.493507	0.222768	0.894873	0.462075	0.404707	0.768796	0.17926	-0.240718	0.839904	0.138419	0.0199536	1	0.911138	-0.0517565	0.999665	0.786954	TRUE	FALSE	TRUE	2i_specific	FALSE	FALSE	FALSE	FALSE	FALSE	FALSE
1110038F14Rik	-0.021687	0.900864	0.852658	0.202146	0.257806	0.081771	0.0626313	0.879038	0.590775	0.455214	0.000556223	8.72359e-05	0.0911748	0.851297	0.379518	-0.347984	0.386189	0.0817075	-0.290944	0.514715	0.145667	0.107097	0.879337	0.596732	-0.212496	0.800798	0.286673	-0.0327154	0.996986	0.872022	0.0763639	0.97975	0.537533	-0.187498	1	0.438138	-0.221178	0.999665	0.367823	TRUE	FALSE	TRUE	2i_specific	FALSE	FALSE	FALSE	FALSE	FALSE	FALSE
Rpl3	0.157821	0.201742	0.121759	0.00480211	0.986785	0.962681	0.0520808	0.885932	0.606379	-0.0732826	0.621876	0.480147	-0.0171637	0.998914	0.754293	-0.084271	0.816247	0.458305	-0.00669854	0.988246	0.952976	-0.00454967	0.993939	0.968095	-0.178935	0.570135	0.1155	0.0238928	0.995824	0.833504	0.0307227	0.994909	0.650535	-0.0812821	1	0.485988	0.0288765	0.999665	0.803987	TRUE	FALSE	TRUE	2i_specific	FALSE	FALSE	FALSE	FALSE	FALSE	FALSE
Acvr1b	-1.15385	6.70877e-37	1.33012e-38	0.570681	2.16355e-09	8.66752e-12	-0.134831	0.548056	0.150395	0.382801	4.99284e-05	5.68744e-06	-0.0686437	0.925597	0.494821	-0.113266	NA	0.861196	-0.525571	NA	0.426192	-0.196709	NA	0.76506	-0.683864	0.815668	0.30453	-0.344413	0.972004	0.602292	-0.270022	0.97975	0.537387	-0.241091	1	0.644815	-0.0488155	NA	0.929732	TRUE	FALSE	TRUE	2i_specific	FALSE	FALSE	FALSE	FALSE	FALSE	FALSE
Itga5	-0.527128	8.52706e-06	1.53611e-06	0.247889	0.115459	0.0226326	0.566391	3.78928e-05	2.35581e-07	0.292707	0.0239257	0.0072005	-0.0358801	0.998914	0.76126	NA	NA	NA	NA	NA	NA	NA	NA	NA	NA	NA	NA	NA	NA	NA	NA	NA	NA	NA	NA	NA	NA	NA	NA	TRUE	FALSE	TRUE	2i_specific	FALSE	FALSE	FALSE	FALSE	FALSE	FALSE
Slx4	0.0209304	0.860442	0.796589	0.0968292	0.468168	0.232561	0.0294423	0.923539	0.716214	0.105016	0.331393	0.197979	0.0212195	0.998914	0.852736	-0.458814	NA	0.486188	-0.485335	NA	0.463328	0.547702	NA	0.40092	-0.625284	0.846372	0.345579	0.809645	0.805306	0.214165	0.155561	0.994909	0.67766	0.059442	1	0.915833	-0.0996434	NA	0.866322	TRUE	FALSE	TRUE	2i_specific	FALSE	FALSE	FALSE	FALSE	FALSE	FALSE
4833415N18Rik	NA	NA	NA	NA	NA	NA	NA	NA	NA	NA	NA	NA	NA	NA	NA	NA	NA	NA	NA	NA	NA	NA	NA	NA	NA	NA	NA	NA	NA	NA	NA	NA	NA	NA	NA	NA	NA	NA	NA	TRUE	FALSE	TRUE	2i_specific	FALSE	FALSE	FALSE	FALSE	FALSE	FALSE
Ube2v2	0.204604	0.34003	0.2333	-0.411123	0.1009	0.018422	0.0352713	0.959473	0.836169	-0.417208	0.0495528	0.01754	-0.00237678	0.99922	0.979786	-0.370927	0.101444	0.00691485	0.0337823	0.961419	0.803849	0.289637	0.261398	0.0353935	0.0348477	0.977635	0.798157	0.231474	0.626433	0.0930594	0.00587296	0.996884	0.9498	-0.177765	1	0.308668	0.179239	0.999665	0.302654	TRUE	FALSE	TRUE	2i_specific	FALSE	FALSE	FALSE	FALSE	FALSE	FALSE
Cebpd	1.85154	3.2712e-06	5.51631e-07	0.563274	0.343614	0.135418	0.277984	0.793293	0.431763	0.297525	0.582267	0.436167	-0.314783	0.852505	0.381682	0.551048	NA	0.371657	1.26552	NA	0.0363852	0.717631	NA	0.220835	-0.310886	0.949563	0.630281	-0.348428	0.969555	0.56812	0.0116551	0.997085	0.976209	0.427218	1	0.630695	-0.303304	NA	0.708847	TRUE	FALSE	TRUE	2i_specific	FALSE	FALSE	FALSE	FALSE	FALSE	FALSE
Eif2b5	-0.270937	0.00108375	0.000299818	0.420724	2.20851e-06	1.71849e-08	0.130804	0.415923	0.0811421	0.560648	2.23702e-12	5.89777e-14	0.054822	0.821722	0.341782	-0.287768	0.324186	0.0576985	0.00688465	0.991572	0.963648	0.205739	0.572365	0.176934	-0.0262157	0.98809	0.862351	-0.022181	0.996986	0.884777	0.0528466	0.985282	0.599769	-0.14986	1	0.377057	-0.129694	0.999665	0.454157	TRUE	FALSE	TRUE	2i_specific	FALSE	FALSE	FALSE	FALSE	FALSE	FALSE
Chrd	2.38855	4.29131e-08	5.53491e-09	0.503961	0.491904	0.253986	-0.124931	0.924085	0.720731	0.589048	0.316653	0.186049	-0.284225	0.918882	0.479872	NA	NA	NA	NA	NA	NA	NA	NA	NA	NA	NA	NA	NA	NA	NA	NA	NA	NA	NA	NA	NA	NA	NA	NA	TRUE	FALSE	TRUE	2i_specific	FALSE	FALSE	FALSE	FALSE	FALSE	FALSE
Gm6551	NA	NA	NA	NA	NA	NA	NA	NA	NA	NA	NA	NA	NA	NA	NA	NA	NA	NA	NA	NA	NA	NA	NA	NA	NA	NA	NA	NA	NA	NA	NA	NA	NA	NA	NA	NA	NA	NA	NA	TRUE	FALSE	TRUE	2i_specific	FALSE	FALSE	FALSE	FALSE	FALSE	FALSE
Rfc4	0.25434	0.0669411	0.0326909	-0.0274013	0.918114	0.818853	0.058986	0.891529	0.618394	-0.0668343	0.705434	0.578174	0.000703365	0.99947	0.995879	0.343602	0.765242	0.385543	-0.63753	0.468655	0.119696	-0.436879	0.678536	0.273884	-0.536656	0.697619	0.189055	-0.495738	0.803912	0.212642	0.445162	0.871156	0.171033	-0.523966	1	0.307002	-0.462857	NA	0.348206	TRUE	FALSE	TRUE	2i_specific	FALSE	FALSE	FALSE	FALSE	FALSE	FALSE
Rtp2	NA	NA	NA	NA	NA	NA	NA	NA	NA	NA	NA	NA	NA	NA	NA	NA	NA	NA	NA	NA	NA	NA	NA	NA	NA	NA	NA	NA	NA	NA	NA	NA	NA	NA	NA	NA	NA	NA	NA	TRUE	FALSE	TRUE	2i_specific	FALSE	FALSE	FALSE	FALSE	FALSE	FALSE
A230028O05Rik	NA	NA	NA	NA	NA	NA	NA	NA	NA	NA	NA	NA	NA	NA	NA	NA	NA	NA	NA	NA	NA	NA	NA	NA	NA	NA	NA	NA	NA	NA	NA	NA	NA	NA	NA	NA	NA	NA	NA	TRUE	FALSE	TRUE	2i_specific	FALSE	FALSE	FALSE	FALSE	FALSE	FALSE
Fgf12	NA	NA	NA	NA	NA	NA	NA	NA	NA	NA	NA	NA	NA	NA	NA	NA	NA	NA	NA	NA	NA	NA	NA	NA	NA	NA	NA	NA	NA	NA	NA	NA	NA	NA	NA	NA	NA	NA	NA	TRUE	FALSE	TRUE	2i_specific	FALSE	FALSE	FALSE	FALSE	FALSE	FALSE
Lmln	0.633395	2.29955e-05	4.46772e-06	-0.0413707	0.891	0.770804	-0.263161	0.32812	0.0518247	-0.211429	0.262138	0.144798	-0.0231274	0.998914	0.947546	2.21606	NA	0.00640002	-0.158787	NA	0.847959	0.0266098	NA	0.973462	1.16954	0.644605	0.154081	-1.98861	0.25128	0.0138856	-0.0261552	0.996884	0.972406	-0.640503	1	0.326776	-0.282526	NA	0.653037	TRUE	FALSE	TRUE	2i_specific	FALSE	FALSE	FALSE	FALSE	FALSE	FALSE
4930542D17Rik	NA	NA	NA	NA	NA	NA	NA	NA	NA	NA	NA	NA	NA	NA	NA	NA	NA	NA	NA	NA	NA	NA	NA	NA	NA	NA	NA	NA	NA	NA	NA	NA	NA	NA	NA	NA	NA	NA	NA	TRUE	FALSE	TRUE	2i_specific	FALSE	FALSE	FALSE	FALSE	FALSE	FALSE
Hunk	0.72733	0.000733601	0.000194921	1.15511	4.77598e-07	3.16436e-09	0.868687	0.000677143	7.67361e-06	1.06227	7.56108e-07	5.25493e-08	-0.328805	0.344618	0.0557809	0.372801	0.477656	0.12776	0.843754	0.0119571	0.000466749	0.825422	0.0177932	0.000403425	0.27223	0.786126	0.26951	0.352556	0.703684	0.136297	-0.140822	0.969603	0.333544	0.0746131	1	0.777109	0.0483902	0.999665	0.854213	TRUE	FALSE	TRUE	2i_specific	FALSE	FALSE	FALSE	FALSE	FALSE	FALSE
4930517M08Rik	NA	NA	NA	NA	NA	NA	NA	NA	NA	NA	NA	NA	NA	NA	NA	NA	NA	NA	NA	NA	NA	NA	NA	NA	NA	NA	NA	NA	NA	NA	NA	NA	NA	NA	NA	NA	NA	NA	NA	TRUE	FALSE	TRUE	2i_specific	FALSE	FALSE	FALSE	FALSE	FALSE	FALSE
A230009B12Rik	NA	NA	NA	NA	NA	NA	NA	NA	NA	NA	NA	NA	NA	NA	NA	NA	NA	NA	NA	NA	NA	NA	NA	NA	NA	NA	NA	NA	NA	NA	NA	NA	NA	NA	NA	NA	NA	NA	NA	TRUE	FALSE	TRUE	2i_specific	FALSE	FALSE	FALSE	FALSE	FALSE	FALSE
Smoc2	NA	NA	NA	NA	NA	NA	NA	NA	NA	NA	NA	NA	NA	NA	NA	NA	NA	NA	NA	NA	NA	NA	NA	NA	NA	NA	NA	NA	NA	NA	NA	NA	NA	NA	NA	NA	NA	NA	NA	TRUE	FALSE	TRUE	2i_specific	FALSE	FALSE	FALSE	FALSE	FALSE	FALSE
Chd1	0.323576	0.00259798	0.000789621	-0.370631	0.00316211	0.000128459	-0.200301	0.280317	0.0375682	-0.549332	2.44876e-07	1.5296e-08	-0.0681132	0.725678	0.250754	0.281653	0.270441	0.0390423	0.0239727	0.973264	0.861497	0.0630026	0.902708	0.643368	0.262185	0.39704	0.0547702	0.287907	0.39183	0.0324751	-0.0395024	0.994909	0.695777	0.0497817	1	0.772361	0.338914	0.999665	0.0469866	TRUE	FALSE	TRUE	2i_specific	FALSE	FALSE	FALSE	FALSE	FALSE	FALSE
Zfp677	-0.545306	0.251746	0.160275	-0.341847	0.609356	0.373688	-0.425623	0.713361	0.303012	-0.626253	0.21913	0.115094	0.482637	0.75509	0.274035	NA	NA	NA	NA	NA	NA	NA	NA	NA	NA	NA	NA	NA	NA	NA	NA	NA	NA	NA	NA	NA	NA	NA	NA	TRUE	FALSE	TRUE	2i_specific	FALSE	FALSE	FALSE	FALSE	FALSE	FALSE
Pdpk1	-0.123758	0.117227	0.0634202	-0.103949	0.32104	0.119116	0.0468621	0.822206	0.482634	-0.0188943	0.857587	0.777752	-0.0337081	0.998914	0.788902	0.185753	0.792517	0.426125	-0.0326028	0.979082	0.889476	-0.313328	0.576862	0.180528	-0.473722	0.368311	0.0478777	-0.453358	0.504025	0.054154	0.0162497	0.996884	0.918084	0.00064334	1	0.997724	-0.0215609	0.999665	0.926701	TRUE	FALSE	TRUE	2i_specific	FALSE	FALSE	FALSE	FALSE	FALSE	FALSE
Pacsin1	0.13099	0.798632	0.717212	-0.0788245	0.923686	0.829386	0.679811	0.327479	0.0515946	0.21996	0.679027	0.545895	0.228035	0.960231	0.576405	-1.00816	NA	0.281462	-1.17951	NA	0.22252	-0.0704672	NA	0.940492	-1.37133	NA	0.145559	0.0307362	NA	0.974417	-0.550646	NA	0.513608	0.528179	1	0.594589	0.741813	NA	0.458517	TRUE	FALSE	TRUE	2i_specific	FALSE	FALSE	FALSE	FALSE	FALSE	FALSE
Zfp57	-0.251094	0.00573461	0.00192593	0.0281738	0.867729	0.727548	0.28719	0.0141484	0.000387474	0.0756324	0.500467	0.350028	-0.0227058	0.998914	0.746826	0.848075	NA	0.20809	-0.0426057	NA	0.950466	-0.656067	NA	0.326713	0.749734	0.788611	0.2724	-0.591516	0.908188	0.374707	0.75277	0.17966	0.00318462	0.957556	1	0.0462136	-0.607613	NA	0.250902	TRUE	FALSE	TRUE	2i_specific	FALSE	FALSE	FALSE	FALSE	FALSE	TRUE
Esp18	NA	NA	NA	NA	NA	NA	NA	NA	NA	NA	NA	NA	NA	NA	NA	NA	NA	NA	NA	NA	NA	NA	NA	NA	NA	NA	NA	NA	NA	NA	NA	NA	NA	NA	NA	NA	NA	NA	NA	TRUE	FALSE	TRUE	2i_specific	FALSE	FALSE	FALSE	FALSE	FALSE	FALSE
E130008D07Rik	NA	NA	NA	NA	NA	NA	NA	NA	NA	NA	NA	NA	NA	NA	NA	NA	NA	NA	NA	NA	NA	NA	NA	NA	NA	NA	NA	NA	NA	NA	NA	NA	NA	NA	NA	NA	NA	NA	NA	TRUE	FALSE	TRUE	2i_specific	FALSE	FALSE	FALSE	FALSE	FALSE	FALSE
Spats1	-0.39214	0.452328	0.335117	-0.121471	0.886102	0.761701	-0.337968	0.792829	0.429779	0.447005	0.398968	0.254941	0.931175	0.182708	0.0201891	NA	NA	NA	NA	NA	NA	NA	NA	NA	NA	NA	NA	NA	NA	NA	NA	NA	NA	NA	NA	NA	NA	NA	NA	TRUE	FALSE	TRUE	2i_specific	FALSE	FALSE	FALSE	FALSE	FALSE	FALSE
Plcl2	-1.39319	2.10853e-15	1.29155e-16	-0.0432254	0.896109	0.779366	-0.221936	0.64893	0.233997	0.19224	0.348179	0.212292	0.180894	0.869072	0.404294	NA	NA	NA	NA	NA	NA	NA	NA	NA	NA	NA	NA	NA	NA	NA	NA	NA	NA	0.932664	1	0.445467	-0.170465	NA	0.905106	TRUE	FALSE	TRUE	2i_specific	FALSE	FALSE	FALSE	FALSE	FALSE	FALSE
Gm19585	NA	NA	NA	NA	NA	NA	NA	NA	NA	NA	NA	NA	NA	NA	NA	NA	NA	NA	NA	NA	NA	NA	NA	NA	NA	NA	NA	NA	NA	NA	NA	NA	NA	NA	NA	NA	NA	NA	NA	TRUE	FALSE	TRUE	2i_specific	FALSE	FALSE	FALSE	FALSE	FALSE	FALSE
Kcnh8	0.532705	0.376802	0.266027	-1.63125	0.0384915	0.00422627	-0.0439151	0.982338	0.924767	-3.22995	0.000315383	4.56086e-05	-1.51183	0.0867711	0.00636468	1.09411	NA	0.2476	0.0141569	NA	0.988539	-0.43411	NA	0.636963	-0.885669	NA	0.396981	-1.18031	NA	0.215145	-0.570443	NA	0.346511	0.322391	1	0.892246	0.838492	NA	0.691282	TRUE	FALSE	TRUE	2i_specific	FALSE	FALSE	FALSE	FALSE	FALSE	FALSE
Efhb	-1.16638	0.0126818	0.00474398	-0.14472	0.858098	0.712962	0.362592	0.774883	0.395094	0.860261	0.0666554	0.0253131	0.444723	0.795525	0.31327	NA	NA	NA	NA	NA	NA	NA	NA	NA	NA	NA	NA	NA	NA	NA	NA	NA	NA	NA	NA	NA	NA	NA	NA	TRUE	FALSE	TRUE	2i_specific	FALSE	FALSE	FALSE	FALSE	FALSE	FALSE
Tmem232	NA	NA	NA	NA	NA	NA	NA	NA	NA	NA	NA	NA	NA	NA	NA	NA	NA	NA	NA	NA	NA	NA	NA	NA	NA	NA	NA	NA	NA	NA	NA	NA	NA	NA	NA	NA	NA	NA	NA	TRUE	FALSE	TRUE	2i_specific	FALSE	FALSE	FALSE	FALSE	FALSE	FALSE
Lama1	-1.89172	0.00225426	0.000674101	1.13612	0.165082	0.0399543	0.208746	0.922819	0.708751	1.89471	0.0030139	0.000610833	1.36233	0.300303	0.0439812	NA	NA	NA	NA	NA	NA	NA	NA	NA	NA	NA	NA	NA	NA	NA	NA	NA	NA	-0.668808	1	0.609325	-2.51063	NA	0.24332	TRUE	FALSE	TRUE	2i_specific	FALSE	FALSE	FALSE	TRUE	FALSE	FALSE
Lclat1	-1.24295	0.00010325	2.2769e-05	0.281326	0.562844	0.321125	-0.0378065	0.975736	0.900715	0.197393	0.629085	0.488292	0.464006	0.827668	0.348135	NA	NA	NA	NA	NA	NA	NA	NA	NA	NA	NA	NA	NA	NA	NA	NA	NA	NA	NA	NA	NA	NA	NA	NA	TRUE	FALSE	TRUE	2i_specific	FALSE	FALSE	FALSE	FALSE	FALSE	FALSE
Vit	NA	NA	NA	NA	NA	NA	NA	NA	NA	NA	NA	NA	NA	NA	NA	NA	NA	NA	NA	NA	NA	NA	NA	NA	NA	NA	NA	NA	NA	NA	NA	NA	NA	NA	NA	NA	NA	NA	NA	TRUE	FALSE	TRUE	2i_specific	FALSE	FALSE	FALSE	FALSE	FALSE	FALSE
Cdc42ep3	0.302024	0.149102	0.0844687	-0.0957915	0.779909	0.589258	0.283919	0.453285	0.0982763	0.160642	0.515024	0.364491	0.118499	0.936876	0.519882	0.611374	0.532411	0.16059	0.704088	0.438969	0.105688	0.425877	NA	0.304713	0.297351	0.913192	0.502284	0.367929	0.908188	0.375158	0.360678	0.821378	0.128887	0.0788716	1	0.877203	-0.347326	NA	0.520309	TRUE	FALSE	TRUE	2i_specific	FALSE	FALSE	FALSE	FALSE	FALSE	FALSE
Map4k3	-1.24589	7.0563e-26	2.35177e-27	0.0555191	0.801205	0.623435	0.0963945	0.782008	0.409019	-0.0524581	0.759993	0.643715	0.54492	0.00102494	2.04412e-05	0.513525	0.519407	0.151869	0.474494	0.578627	0.188581	-0.108267	0.946134	0.754259	0.181504	0.947534	0.617972	0.128827	0.98474	0.708318	-0.164307	0.97975	0.49811	-0.064044	1	0.829813	-0.0617985	0.999665	0.848914	TRUE	FALSE	TRUE	2i_specific	FALSE	FALSE	FALSE	FALSE	FALSE	FALSE
Thada	0.170457	0.216775	0.13342	-0.255906	0.122216	0.0247422	-0.018016	0.969242	0.873794	-0.562005	1.00691e-05	9.35216e-07	-0.0795257	0.925566	0.494345	-0.19174	0.8867	0.614659	-0.422043	0.676429	0.273101	-0.0467842	0.978107	0.903553	-0.170939	0.949771	0.653272	0.0231254	0.998995	0.951929	0.0715729	0.994909	0.674276	-0.104029	1	0.799231	-0.302631	NA	0.461146	TRUE	FALSE	TRUE	2i_specific	FALSE	FALSE	FALSE	FALSE	FALSE	FALSE
Colec12	-0.323022	0.244461	0.154624	-0.0639774	0.893173	0.775092	0.648771	0.0691258	0.00359039	-0.341482	0.254306	0.139369	-0.245046	0.904762	0.455933	NA	NA	NA	NA	NA	NA	NA	NA	NA	NA	NA	NA	NA	NA	NA	NA	NA	NA	NA	NA	NA	NA	NA	NA	TRUE	FALSE	TRUE	2i_specific	FALSE	FALSE	FALSE	FALSE	FALSE	FALSE
Cables1	-1.38472	1.24598e-05	2.30744e-06	0.229298	0.616785	0.382032	-0.491112	0.54279	0.146302	0.255053	0.484681	0.334957	0.836517	0.191515	0.0217544	NA	NA	NA	NA	NA	NA	NA	NA	NA	NA	NA	NA	NA	NA	NA	NA	NA	NA	0.233621	1	0.783195	0.777161	NA	0.420286	TRUE	FALSE	TRUE	2i_specific	FALSE	FALSE	FALSE	FALSE	FALSE	FALSE
Ttc39c	-1.30683	0.000282278	6.80421e-05	0.657276	0.119777	0.023937	0.184662	0.88324	0.59916	0.342193	0.393008	0.249512	1.56577	0.0038313	0.000107061	NA	NA	NA	NA	NA	NA	NA	NA	NA	NA	NA	NA	NA	NA	NA	NA	NA	NA	NA	NA	NA	NA	NA	NA	TRUE	FALSE	TRUE	2i_specific	FALSE	FALSE	FALSE	FALSE	FALSE	FALSE
Gm4146	NA	NA	NA	NA	NA	NA	NA	NA	NA	NA	NA	NA	NA	NA	NA	NA	NA	NA	NA	NA	NA	NA	NA	NA	NA	NA	NA	NA	NA	NA	NA	NA	NA	NA	NA	NA	NA	NA	NA	TRUE	FALSE	TRUE	2i_specific	FALSE	FALSE	FALSE	FALSE	FALSE	FALSE
Snx2	-0.261953	0.0186859	0.00742415	0.090291	0.592867	0.354375	0.17154	0.412995	0.0797681	0.478834	9.40211e-06	8.66582e-07	0.200815	0.10816	0.00865933	0.204634	0.824579	0.480405	0.15693	0.885132	0.588543	0.0787248	0.95563	0.78429	0.171288	0.931621	0.55549	-0.195038	0.951423	0.501516	0.178703	0.952907	0.295841	-0.0595965	1	0.837488	-0.159672	0.999665	0.598957	TRUE	FALSE	TRUE	2i_specific	FALSE	FALSE	FALSE	FALSE	FALSE	FALSE
St8sia3os	NA	NA	NA	NA	NA	NA	NA	NA	NA	NA	NA	NA	NA	NA	NA	NA	NA	NA	NA	NA	NA	NA	NA	NA	NA	NA	NA	NA	NA	NA	NA	NA	NA	NA	NA	NA	NA	NA	NA	TRUE	FALSE	TRUE	2i_specific	FALSE	FALSE	FALSE	FALSE	FALSE	FALSE
Gnal	-0.82181	0.111843	0.0599272	0.0533188	0.955946	0.899393	0.328998	0.809564	0.459378	0.480344	0.395086	0.251674	0.421607	0.954767	0.560284	NA	NA	NA	NA	NA	NA	NA	NA	NA	NA	NA	NA	NA	NA	NA	NA	NA	NA	NA	NA	NA	NA	NA	NA	TRUE	FALSE	TRUE	2i_specific	FALSE	FALSE	FALSE	FALSE	FALSE	FALSE
Mppe1	-1.4491	1.10799e-07	1.51806e-08	-0.13891	0.761736	0.56426	0.141349	0.883578	0.60078	0.39913	0.188642	0.0945355	1.14584	0.0801138	0.00564598	-0.237572	NA	0.794085	-0.402952	NA	0.661007	-1.25896	NA	0.208725	0.355552	NA	0.69099	-0.606357	NA	0.522854	-0.197192	NA	0.780162	-0.175977	1	0.784533	-0.375812	NA	0.602195	TRUE	FALSE	TRUE	2i_specific	FALSE	FALSE	FALSE	FALSE	FALSE	FALSE
Ccdc68	-2.15781	0.00578099	0.00194562	1.13493	0.1953	0.0520234	-0.257702	0.93124	0.749994	2.30577	0.000428822	6.46342e-05	1.09506	0.637075	0.181721	NA	NA	NA	NA	NA	NA	NA	NA	NA	NA	NA	NA	NA	NA	NA	NA	NA	NA	0.316721	1	0.763498	-0.181449	NA	0.917462	TRUE	FALSE	TRUE	2i_specific	FALSE	FALSE	FALSE	FALSE	FALSE	FALSE
Dcc	NA	NA	NA	NA	NA	NA	NA	NA	NA	NA	NA	NA	NA	NA	NA	NA	NA	NA	NA	NA	NA	NA	NA	NA	NA	NA	NA	NA	NA	NA	NA	NA	NA	NA	NA	NA	NA	NA	NA	TRUE	FALSE	TRUE	2i_specific	FALSE	FALSE	FALSE	FALSE	FALSE	FALSE
Zbtb7c	-0.252825	0.613495	0.498952	-0.139565	0.855841	0.708196	0.0394927	0.980776	0.916417	0.694858	0.128628	0.0578787	0.81109	0.249204	0.0324792	NA	NA	NA	NA	NA	NA	NA	NA	NA	NA	NA	NA	NA	NA	NA	NA	NA	NA	NA	NA	NA	NA	NA	NA	TRUE	FALSE	TRUE	2i_specific	FALSE	FALSE	FALSE	FALSE	FALSE	FALSE
Setbp1	-0.0100485	0.982982	0.972573	-0.0119058	0.988164	0.967533	-0.116031	0.917107	0.692033	-0.792319	0.0278385	0.00866492	-0.225292	0.917175	0.475643	0.160893	NA	0.846651	-1.43326	NA	0.111341	-0.666883	NA	0.433923	-0.767377	NA	0.374625	-0.549717	NA	0.515444	-0.224633	NA	0.67698	-0.471858	1	0.546639	0.594987	NA	0.396303	TRUE	FALSE	TRUE	2i_specific	FALSE	FALSE	FALSE	FALSE	FALSE	FALSE
Socs6	-0.0243838	0.881266	0.823518	-0.0554824	0.794209	0.612483	0.0529292	0.894249	0.627656	-0.119123	0.427358	0.280915	-0.153088	0.656956	0.194701	0.0252954	0.985183	0.933799	0.0365035	0.981629	0.904007	0.163939	0.878242	0.589762	0.476353	0.579642	0.118971	0.118321	0.984216	0.698681	-0.457355	0.888062	0.191638	0.0221645	1	0.916244	-0.239488	0.999665	0.257101	TRUE	FALSE	TRUE	2i_specific	FALSE	FALSE	FALSE	FALSE	FALSE	FALSE
Cntf	0.0955541	0.939119	0.909124	-0.396872	NA	0.651405	0.881459	NA	0.256921	0.986124	0.355558	0.218686	0.023517	NA	0.96963	NA	NA	NA	NA	NA	NA	NA	NA	NA	NA	NA	NA	NA	NA	NA	-0.409657	NA	0.460203	NA	NA	NA	NA	NA	NA	TRUE	FALSE	TRUE	2i_specific	FALSE	FALSE	FALSE	FALSE	FALSE	FALSE
Gna14	3.18471	1.15487e-08	1.36398e-09	0.141718	0.913544	0.810577	-0.702603	0.480767	0.110402	0.151866	0.874304	0.800607	-1.00495	0.551315	0.131786	NA	NA	NA	NA	NA	NA	NA	NA	NA	NA	NA	NA	NA	NA	NA	NA	NA	NA	NA	NA	NA	NA	NA	NA	TRUE	FALSE	TRUE	2i_specific	FALSE	FALSE	FALSE	FALSE	FALSE	TRUE
Trpm6	-1.15194	0.214519	0.131696	0.961431	0.33856	0.131972	0.949496	NA	0.219654	1.69938	0.0220511	0.00654544	0.659144	NA	0.422544	NA	NA	NA	NA	NA	NA	NA	NA	NA	NA	NA	NA	NA	NA	NA	NA	NA	NA	NA	NA	NA	NA	NA	NA	TRUE	FALSE	TRUE	2i_specific	FALSE	FALSE	FALSE	FALSE	FALSE	FALSE
Nkx2-3	NA	NA	NA	NA	NA	NA	NA	NA	NA	NA	NA	NA	NA	NA	NA	NA	NA	NA	NA	NA	NA	NA	NA	NA	NA	NA	NA	NA	NA	NA	NA	NA	NA	NA	NA	NA	NA	NA	NA	TRUE	FALSE	TRUE	2i_specific	FALSE	FALSE	FALSE	FALSE	FALSE	FALSE
Btrc	0.180215	0.0357502	0.0157868	0.10809	0.363338	0.149366	-0.144061	0.3316	0.0528701	-0.0549725	0.613532	0.470874	-0.244929	0.460177	0.0938063	-0.949162	NA	0.169612	-0.939297	NA	0.182626	0.342872	NA	0.62499	-1.22063	0.498989	0.0879906	0.224557	0.988409	0.745037	0.783319	0.690146	0.0636659	-0.182366	1	0.777546	-0.193044	NA	0.763541	TRUE	FALSE	TRUE	2i_specific	FALSE	FALSE	FALSE	FALSE	FALSE	FALSE
Sh3pxd2a	-3.20886	2.84659e-79	1.3351e-81	0.297717	0.220233	0.0635249	0.191412	0.688517	0.271578	0.601788	0.00102719	0.000175699	0.701292	0.00239251	5.83903e-05	-0.240224	NA	0.660888	0.811985	NA	0.131179	0.207932	NA	0.700668	0.0956389	0.987277	0.860006	-0.553893	0.879254	0.313399	-0.00290833	0.997405	0.992154	0.0436859	1	0.898601	0.0280945	NA	0.943737	TRUE	FALSE	TRUE	2i_specific	FALSE	FALSE	FALSE	TRUE	FALSE	FALSE
1700054A03Rik	NA	NA	NA	NA	NA	NA	NA	NA	NA	NA	NA	NA	NA	NA	NA	NA	NA	NA	NA	NA	NA	NA	NA	NA	NA	NA	NA	NA	NA	NA	NA	NA	NA	NA	NA	NA	NA	NA	NA	TRUE	FALSE	TRUE	2i_specific	FALSE	FALSE	FALSE	FALSE	FALSE	FALSE
1810007D17Rik	NA	NA	NA	NA	NA	NA	NA	NA	NA	NA	NA	NA	NA	NA	NA	NA	NA	NA	NA	NA	NA	NA	NA	NA	NA	NA	NA	NA	NA	NA	NA	NA	NA	NA	NA	NA	NA	NA	NA	TRUE	FALSE	TRUE	2i_specific	FALSE	FALSE	FALSE	FALSE	FALSE	FALSE
Gata3	0.122645	0.777408	0.691247	-0.133495	0.833044	0.67062	0.436629	0.540309	0.144527	1.2495	0.000203472	2.77638e-05	0.160323	0.998914	0.853889	1.92986	NA	0.0518953	1.71479	NA	0.0868039	1.93849	NA	0.0175114	1.32823	NA	0.191454	-0.258796	NA	0.765139	0.640587	0.70089	0.0677622	-0.152717	1	0.885063	-0.655246	NA	0.609758	TRUE	FALSE	TRUE	2i_specific	FALSE	FALSE	FALSE	FALSE	FALSE	FALSE
Mir466m	NA	NA	NA	NA	NA	NA	NA	NA	NA	NA	NA	NA	NA	NA	NA	NA	NA	NA	NA	NA	NA	NA	NA	NA	NA	NA	NA	NA	NA	NA	NA	NA	NA	NA	NA	NA	NA	NA	NA	TRUE	FALSE	TRUE	2i_specific	FALSE	FALSE	FALSE	FALSE	FALSE	FALSE
Mir669h	NA	NA	NA	NA	NA	NA	NA	NA	NA	NA	NA	NA	NA	NA	NA	NA	NA	NA	NA	NA	NA	NA	NA	NA	NA	NA	NA	NA	NA	NA	NA	NA	NA	NA	NA	NA	NA	NA	NA	TRUE	FALSE	TRUE	2i_specific	FALSE	FALSE	FALSE	FALSE	FALSE	FALSE
Msrb2	-1.91969	3.45332e-47	4.49089e-49	-0.276229	0.125427	0.0257505	-0.209509	0.520078	0.132248	-0.614797	1.01284e-05	9.41439e-07	0.626465	0.240147	0.0307177	-0.270562	NA	0.536138	0.00462943	0.997874	0.991475	0.15767	NA	0.720805	0.0597657	0.991422	0.890084	-0.0012512	0.9996	0.997748	-0.0118162	0.996884	0.965112	0.427056	1	0.308029	-0.0621241	NA	0.905605	TRUE	FALSE	TRUE	2i_specific	FALSE	FALSE	FALSE	FALSE	FALSE	FALSE
Myo3a	NA	NA	NA	NA	NA	NA	NA	NA	NA	NA	NA	NA	NA	NA	NA	NA	NA	NA	NA	NA	NA	NA	NA	NA	NA	NA	NA	NA	NA	NA	NA	NA	NA	NA	NA	NA	NA	NA	NA	TRUE	FALSE	TRUE	2i_specific	FALSE	FALSE	FALSE	FALSE	FALSE	FALSE
Wdr5	-0.741863	3.61263e-16	2.10514e-17	0.0140215	0.943106	0.872101	0.194078	0.234601	0.0267688	-0.0936136	0.429689	0.283105	0.0987125	0.564559	0.138393	-0.0627726	0.910032	0.678737	0.441588	0.0491769	0.0031173	0.479695	0.0408716	0.00135954	0.326213	0.277368	0.0295388	0.25612	0.612434	0.0889679	0.0626431	0.97975	0.52069	-0.142437	1	0.358321	-0.226912	0.999665	0.157886	TRUE	FALSE	TRUE	2i_specific	FALSE	FALSE	FALSE	FALSE	FALSE	FALSE
Fnbp1	-0.274575	0.00752897	0.00262433	0.0304148	0.873515	0.73823	0.0705407	0.798322	0.440401	-0.312243	0.00317728	0.000651622	-0.307186	0.210582	0.0249441	-0.0935115	0.940752	0.76681	0.806563	0.102146	0.00931323	0.578806	0.348087	0.062774	-0.235246	0.893983	0.460118	-0.28094	0.909419	0.379517	0.0116048	0.996884	0.950149	-0.115901	1	0.63718	-0.418332	0.999665	0.115872	TRUE	FALSE	TRUE	2i_specific	FALSE	FALSE	FALSE	FALSE	TRUE	FALSE
Hmcn2	-0.665059	0.0725877	0.0359276	0.125604	0.840771	0.684924	-0.0139059	0.993053	0.965779	0.975579	0.00607883	0.00141214	1.3788	0.0606701	0.00384919	NA	NA	NA	NA	NA	NA	NA	NA	NA	NA	NA	NA	NA	NA	NA	NA	NA	NA	NA	NA	NA	NA	NA	NA	TRUE	FALSE	TRUE	2i_specific	FALSE	FALSE	FALSE	FALSE	FALSE	FALSE
Mapkap1	-0.00637095	0.949079	0.924462	0.014573	0.923052	0.8284	-0.0506251	0.804433	0.451666	-0.126254	0.140458	0.0648177	-0.015431	0.998914	0.86899	-0.0878933	0.954308	0.834263	0.360648	0.776523	0.39362	0.461421	0.67734	0.272795	-0.108533	0.977635	0.797703	0.517191	0.812285	0.218737	-0.281658	0.90997	0.215043	-0.085401	1	0.788227	-0.514427	0.999665	0.109997	TRUE	FALSE	TRUE	2i_specific	FALSE	FALSE	FALSE	FALSE	FALSE	FALSE
Baz2b	-1.87117	1.70566e-31	4.39067e-33	-0.179147	0.479481	0.243176	0.223799	0.556907	0.158127	-0.568317	0.00128461	0.000227035	0.140175	0.840018	0.361248	-0.078297	0.950896	0.816128	-0.1977	0.875319	0.563346	0.407536	0.625493	0.223644	0.414725	0.729404	0.215067	0.163748	0.974585	0.622979	0.918088	0.0129577	6.00316e-05	-0.26988	1	0.340194	-0.0928884	0.999665	0.765115	TRUE	FALSE	TRUE	2i_specific	FALSE	FALSE	FALSE	FALSE	FALSE	FALSE
Mir6337	NA	NA	NA	NA	NA	NA	NA	NA	NA	NA	NA	NA	NA	NA	NA	NA	NA	NA	NA	NA	NA	NA	NA	NA	NA	NA	NA	NA	NA	NA	NA	NA	NA	NA	NA	NA	NA	NA	NA	TRUE	FALSE	TRUE	2i_specific	FALSE	FALSE	FALSE	FALSE	FALSE	FALSE
Gad1os	NA	NA	NA	NA	NA	NA	NA	NA	NA	NA	NA	NA	NA	NA	NA	NA	NA	NA	NA	NA	NA	NA	NA	NA	NA	NA	NA	NA	NA	NA	NA	NA	NA	NA	NA	NA	NA	NA	NA	TRUE	FALSE	TRUE	2i_specific	FALSE	FALSE	FALSE	FALSE	FALSE	FALSE
Osbpl6	-0.947547	0.0524357	0.0246305	0.160616	0.841517	0.686764	-0.0425504	0.98199	0.923749	0.24196	0.678826	0.545589	0.453427	0.889995	0.434935	NA	NA	NA	NA	NA	NA	NA	NA	NA	NA	NA	NA	NA	NA	NA	NA	NA	NA	NA	NA	NA	NA	NA	NA	TRUE	FALSE	TRUE	2i_specific	FALSE	FALSE	FALSE	FALSE	FALSE	FALSE
Ccdc141	-2.88387	2.94146e-40	5.0585e-42	-0.849188	0.00103859	2.88854e-05	0.0932995	0.912311	0.675097	-0.651069	0.00584271	0.00134691	0.0878279	0.998914	0.882299	0.151111	NA	0.887264	0.0591251	NA	0.954683	-0.53582	NA	0.609137	-1.04283	NA	0.330162	-2.40261	NA	0.0349122	0.291256	0.97975	0.484166	0.952817	1	0.0194147	0.318277	NA	0.600377	TRUE	FALSE	TRUE	2i_specific	FALSE	FALSE	FALSE	TRUE	FALSE	FALSE
Olfr52	NA	NA	NA	NA	NA	NA	NA	NA	NA	NA	NA	NA	NA	NA	NA	NA	NA	NA	NA	NA	NA	NA	NA	NA	NA	NA	NA	NA	NA	NA	NA	NA	NA	NA	NA	NA	NA	NA	NA	TRUE	FALSE	TRUE	2i_specific	FALSE	FALSE	FALSE	FALSE	FALSE	FALSE
Gm13889	-2.9104	0.0239456	0.00990359	0.327518	NA	0.730182	0.957323	NA	0.425864	1.3102	0.286896	0.163265	1.84499	0.296982	0.043025	NA	NA	NA	NA	NA	NA	NA	NA	NA	NA	NA	NA	NA	NA	NA	NA	NA	NA	-1.47452	1	0.380501	0.841667	NA	0.715569	TRUE	FALSE	TRUE	2i_specific	FALSE	FALSE	FALSE	FALSE	FALSE	FALSE
D430041D05Rik	-0.0350844	0.965199	0.945994	0.000354751	0.999762	0.999453	0.157256	0.934688	0.759152	0.260544	0.73511	0.613843	-0.300322	0.977143	0.629847	NA	NA	NA	NA	NA	NA	NA	NA	NA	NA	NA	NA	NA	NA	NA	NA	NA	NA	NA	NA	NA	NA	NA	NA	TRUE	FALSE	TRUE	2i_specific	FALSE	FALSE	FALSE	FALSE	FALSE	FALSE
Lgr4	-0.18738	0.204303	0.123682	-0.223189	0.227784	0.0668436	0.427094	0.0153705	0.000439088	-0.727173	5.58436e-08	3.05568e-09	0.104431	0.873874	0.411464	-0.192651	0.789812	0.420359	0.478718	0.262387	0.0422497	0.133782	0.872779	0.577506	0.0704645	0.971907	0.7668	0.237035	0.883456	0.321077	0.184785	0.910311	0.216589	0.227179	1	0.340897	-0.556786	0.840399	0.0191022	TRUE	FALSE	TRUE	2i_specific	FALSE	FALSE	FALSE	FALSE	FALSE	FALSE
Rtf1	0.109345	0.153439	0.0875796	-0.0291039	0.819336	0.650608	-0.0818329	0.608906	0.200357	0.00282447	0.979227	0.965101	0.0306443	0.989677	0.689899	0.144113	0.854992	0.524451	-0.273469	0.628529	0.227906	-0.0380685	0.974188	0.86676	-0.0724714	0.967721	0.749368	-0.142802	0.959584	0.530556	-0.0126039	0.996884	0.92313	-0.0985398	1	0.588658	-0.145245	0.999665	0.426416	TRUE	FALSE	TRUE	2i_specific	FALSE	FALSE	FALSE	FALSE	FALSE	FALSE
Rpap1	-0.53146	2.52189e-13	1.83335e-14	0.0309157	0.821532	0.653379	-0.0189163	0.945812	0.786754	-0.131872	0.12653	0.056683	0.0519429	0.884395	0.425411	-0.170589	0.872105	0.571097	-0.0887485	0.947192	0.768001	-0.168572	0.875138	0.5828	0.0246322	0.996163	0.9346	0.00388537	0.999173	0.989773	-0.207545	0.901389	0.202931	0.240906	1	0.404497	-0.379225	0.999665	0.202678	TRUE	FALSE	TRUE	2i_specific	FALSE	FALSE	FALSE	TRUE	FALSE	FALSE
Dtwd1	0.349336	0.0141061	0.00536296	-0.142085	0.514409	0.274801	-0.0653458	0.880125	0.593449	-0.376964	0.018572	0.0053359	-0.0833834	0.958116	0.570957	-0.103102	0.946065	0.793567	0.132718	0.938978	0.734543	-0.124589	0.946134	0.755405	-0.176064	0.949884	0.657137	0.272074	0.946841	0.487215	-0.487052	0.66578	0.0563254	0.512016	1	0.248115	0.157294	NA	0.7114	TRUE	FALSE	TRUE	2i_specific	FALSE	FALSE	FALSE	FALSE	FALSE	FALSE
Mrps5	-0.29949	3.55143e-05	7.15232e-06	0.0166352	0.908643	0.801091	0.0541054	0.788498	0.421149	-0.010479	0.92344	0.874978	0.025763	0.994712	0.72644	0.00422204	0.996348	0.981402	-0.391216	0.220379	0.0317373	-0.0579698	0.946134	0.750311	-0.273145	0.611779	0.13347	-0.0692653	0.984216	0.703052	-0.178981	0.820931	0.126899	-0.0410559	1	0.82467	-0.0773893	0.999665	0.684006	TRUE	FALSE	TRUE	2i_specific	FALSE	FALSE	FALSE	FALSE	FALSE	FALSE
F830045P16Rik	NA	NA	NA	NA	NA	NA	NA	NA	NA	NA	NA	NA	NA	NA	NA	NA	NA	NA	NA	NA	NA	NA	NA	NA	NA	NA	NA	NA	NA	NA	NA	NA	NA	NA	NA	NA	NA	NA	NA	TRUE	FALSE	TRUE	2i_specific	FALSE	FALSE	FALSE	FALSE	FALSE	FALSE
Shld1	NA	NA	NA	NA	NA	NA	NA	NA	NA	NA	NA	NA	0.281944	0.552949	0.132947	NA	NA	NA	NA	NA	NA	NA	NA	NA	NA	NA	NA	NA	NA	NA	NA	NA	NA	-0.257095	1	0.784594	-0.133053	NA	0.892089	TRUE	FALSE	TRUE	2i_specific	FALSE	FALSE	FALSE	FALSE	FALSE	FALSE
9630028H03Rik	NA	NA	NA	NA	NA	NA	NA	NA	NA	NA	NA	NA	NA	NA	NA	NA	NA	NA	NA	NA	NA	NA	NA	NA	NA	NA	NA	NA	NA	NA	NA	NA	NA	NA	NA	NA	NA	NA	NA	TRUE	FALSE	TRUE	2i_specific	FALSE	FALSE	FALSE	FALSE	FALSE	FALSE
Kif16bos	NA	NA	NA	NA	NA	NA	NA	NA	NA	NA	NA	NA	NA	NA	NA	NA	NA	NA	NA	NA	NA	NA	NA	NA	NA	NA	NA	NA	NA	NA	NA	NA	NA	NA	NA	NA	NA	NA	NA	TRUE	FALSE	TRUE	2i_specific	FALSE	FALSE	FALSE	FALSE	FALSE	FALSE
Dstn	-0.168506	0.238088	0.149769	-0.138036	0.473321	0.238046	0.00198259	0.998828	0.986483	-0.475507	0.00033886	4.9413e-05	-0.0495482	0.936876	0.520289	-0.146814	0.674534	0.278899	0.518365	0.00391108	0.000104688	0.434185	0.0397196	0.00127975	-0.00249789	0.999183	0.985271	0.0997733	0.940521	0.462689	-0.143762	0.729347	0.0763334	0.148202	1	0.23978	-0.0187824	0.999665	0.883991	TRUE	FALSE	TRUE	2i_specific	FALSE	FALSE	FALSE	FALSE	FALSE	FALSE
Ninl	-1.22918	1.48254e-28	4.39326e-30	-0.573854	6.25223e-06	5.58751e-08	-0.0900257	0.788634	0.421764	-0.238586	0.0628635	0.0234845	0.305518	0.485787	0.104443	0.45749	0.558012	0.176676	-0.358458	0.691634	0.28997	-0.339583	0.71087	0.317433	0.458842	0.673353	0.173343	-0.292559	0.911937	0.384412	-0.141456	0.984249	0.585436	-0.324283	1	0.244688	0.0786207	0.999665	0.795278	TRUE	FALSE	TRUE	2i_specific	FALSE	FALSE	FALSE	FALSE	FALSE	FALSE
Eif2s2	-0.206593	0.115942	0.0625272	0.115542	0.537902	0.297006	0.237942	0.257618	0.0318906	0.838533	1.32529e-12	3.44695e-14	0.0873678	0.67463	0.208673	-0.377157	0.00222135	2.24087e-05	0.468558	1.38876e-05	1.0934e-07	0.390828	0.00119809	1.12589e-05	0.209751	0.206777	0.0177054	0.191943	0.387592	0.0313523	0.134926	0.548493	0.0333106	-0.27333	1	0.00147789	-0.0795417	0.999665	0.361647	TRUE	FALSE	TRUE	2i_specific	FALSE	FALSE	FALSE	TRUE	FALSE	FALSE
Mybl2	-0.275577	0.00108284	0.000299489	0.108037	0.372527	0.15573	0.270095	0.0142918	0.000393652	0.10483	0.293892	0.16875	-0.0054381	0.998914	0.909451	-0.303178	0.287945	0.0451899	0.264864	0.370013	0.0766864	0.275342	0.365578	0.0686934	0.128914	0.871509	0.391281	-0.00696949	0.998995	0.963558	0.140941	0.744684	0.0821876	-0.00496542	1	0.978329	-0.550004	0.459514	0.0045819	TRUE	FALSE	TRUE	2i_specific	FALSE	FALSE	FALSE	FALSE	FALSE	TRUE
Sdc4	-0.939673	0.0068978	0.00237688	-0.100762	0.876416	0.744076	-0.669074	0.25679	0.0313647	1.19552	0.000657399	0.000105019	1.47605	1.51076e-14	1.50457e-17	-0.248185	0.860153	0.539066	-0.119722	0.946465	0.766224	-0.517386	0.626201	0.224551	1.61304	0.00197121	2.40489e-05	0.826853	0.411513	0.0362458	-0.521534	0.648015	0.0532512	0.501033	1	0.0839082	0.591707	0.999665	0.0545532	TRUE	FALSE	TRUE	2i_specific	FALSE	FALSE	FALSE	FALSE	FALSE	FALSE
Ncoa3	-0.0180187	0.915638	0.87419	0.0648185	0.764898	0.5689	0.40781	0.0123747	0.000333056	0.464457	0.0003069	4.4251e-05	0.255559	0.108514	0.00871518	0.150097	0.808606	0.446778	1.08345	2.50439e-06	1.53622e-08	0.602307	0.0472682	0.00170634	0.589477	0.0599311	0.00240855	0.163224	0.921254	0.401703	0.492691	0.00526396	1.48445e-05	-0.0896325	1	0.64231	-0.548779	0.514011	0.00613294	TRUE	FALSE	TRUE	2i_specific	FALSE	FALSE	FALSE	FALSE	FALSE	TRUE
Gm11468	NA	NA	NA	NA	NA	NA	NA	NA	NA	NA	NA	NA	NA	NA	NA	NA	NA	NA	NA	NA	NA	NA	NA	NA	NA	NA	NA	NA	NA	NA	NA	NA	NA	NA	NA	NA	NA	NA	NA	TRUE	FALSE	TRUE	2i_specific	FALSE	FALSE	FALSE	FALSE	FALSE	FALSE
B4galt5	-0.847334	2.09383e-16	1.20225e-17	0.479079	5.66124e-05	8.02517e-07	-0.0115219	0.977808	0.90886	0.706429	1.17912e-11	3.40196e-13	0.0276454	0.998914	0.829298	-0.00535493	NA	0.990854	0.0232916	NA	0.960284	-0.0562018	NA	0.904835	0.0820009	0.987277	0.86057	-0.00938946	0.999173	0.983987	-0.277812	0.968273	0.330422	-0.253479	1	0.483541	-0.260466	NA	0.499541	TRUE	FALSE	TRUE	2i_specific	FALSE	FALSE	FALSE	FALSE	FALSE	FALSE
Tshz2	NA	NA	NA	NA	NA	NA	NA	NA	NA	NA	NA	NA	NA	NA	NA	NA	NA	NA	NA	NA	NA	NA	NA	NA	NA	NA	NA	NA	NA	NA	NA	NA	NA	NA	NA	NA	NA	NA	NA	TRUE	FALSE	TRUE	2i_specific	FALSE	FALSE	FALSE	FALSE	FALSE	FALSE
4930470P17Rik	NA	NA	NA	NA	NA	NA	NA	NA	NA	NA	NA	NA	NA	NA	NA	NA	NA	NA	NA	NA	NA	NA	NA	NA	NA	NA	NA	NA	NA	NA	NA	NA	NA	NA	NA	NA	NA	NA	NA	TRUE	FALSE	TRUE	2i_specific	FALSE	FALSE	FALSE	FALSE	FALSE	FALSE
Car2	2.39435	4.034e-46	5.5327e-48	0.20848	0.447788	0.214752	-0.0822779	0.885932	0.606744	1.61428	1.89651e-20	1.80594e-22	0.139116	0.805427	0.323925	0.177392	0.724524	0.330681	1.03353	1.17087e-06	6.52931e-09	1.23069	1.78851e-09	1.86747e-12	0.554565	0.0549733	0.00210854	0.841913	0.000379552	1.75106e-06	-0.0904324	0.97975	0.487548	0.163722	1	0.585666	-0.0822102	0.999665	0.711673	TRUE	FALSE	TRUE	2i_specific	FALSE	FALSE	FALSE	FALSE	FALSE	FALSE
Slc7a14	NA	NA	NA	NA	NA	NA	NA	NA	NA	NA	NA	NA	NA	NA	NA	NA	NA	NA	NA	NA	NA	NA	NA	NA	NA	NA	NA	NA	NA	NA	NA	NA	NA	-0.246918	1	0.766251	-0.751182	NA	0.338513	TRUE	FALSE	TRUE	2i_specific	FALSE	FALSE	FALSE	FALSE	FALSE	FALSE
Gm6639	NA	NA	NA	NA	NA	NA	NA	NA	NA	NA	NA	NA	NA	NA	NA	NA	NA	NA	NA	NA	NA	NA	NA	NA	NA	NA	NA	NA	NA	NA	NA	NA	NA	NA	NA	NA	NA	NA	NA	TRUE	FALSE	TRUE	2i_specific	FALSE	FALSE	FALSE	FALSE	FALSE	FALSE
2610316D01Rik	NA	NA	NA	NA	NA	NA	NA	NA	NA	NA	NA	NA	NA	NA	NA	NA	NA	NA	NA	NA	NA	NA	NA	NA	NA	NA	NA	NA	NA	NA	NA	NA	NA	NA	NA	NA	NA	NA	NA	TRUE	FALSE	TRUE	2i_specific	FALSE	FALSE	FALSE	FALSE	FALSE	FALSE
Gm7977	NA	NA	NA	NA	NA	NA	NA	NA	NA	NA	NA	NA	-0.0520579	0.998914	0.892593	NA	NA	NA	NA	NA	NA	NA	NA	NA	NA	NA	NA	NA	NA	NA	NA	NA	NA	NA	NA	NA	NA	NA	NA	TRUE	FALSE	TRUE	2i_specific	FALSE	FALSE	FALSE	FALSE	FALSE	FALSE
Pcdh18	1.06114	0.145293	0.0819182	1.55628	0.064054	0.0091689	0.82455	0.492006	0.116526	-0.941596	0.353375	0.216515	-0.815912	0.856914	0.387222	NA	NA	NA	NA	NA	NA	NA	NA	NA	NA	NA	NA	NA	NA	NA	NA	NA	NA	NA	NA	NA	NA	NA	NA	TRUE	FALSE	TRUE	2i_specific	FALSE	FALSE	FALSE	FALSE	FALSE	FALSE
Gm30173	NA	NA	NA	NA	NA	NA	NA	NA	NA	NA	NA	NA	NA	NA	NA	NA	NA	NA	NA	NA	NA	NA	NA	NA	NA	NA	NA	NA	NA	NA	NA	NA	NA	NA	NA	NA	NA	NA	NA	TRUE	FALSE	TRUE	2i_specific	FALSE	FALSE	FALSE	FALSE	FALSE	FALSE
Veph1	-0.482527	0.675892	0.56975	0.487745	NA	0.541449	1.00539	NA	0.221513	0.609411	0.592738	0.447502	NA	NA	NA	NA	NA	NA	NA	NA	NA	NA	NA	NA	NA	NA	NA	NA	NA	NA	NA	NA	NA	NA	NA	NA	NA	NA	NA	TRUE	FALSE	TRUE	2i_specific	FALSE	FALSE	FALSE	FALSE	FALSE	FALSE
Mab21l3	-1.25354	0.00174957	0.00050826	0.223841	0.722031	0.512361	-0.0903205	0.953749	0.812236	0.150503	0.77316	0.661863	0.949605	0.181333	0.0200029	NA	NA	NA	NA	NA	NA	NA	NA	NA	NA	NA	NA	NA	NA	NA	NA	NA	NA	NA	NA	NA	NA	NA	NA	TRUE	FALSE	TRUE	2i_specific	FALSE	FALSE	FALSE	FALSE	FALSE	FALSE
Gstm2	-1.09844	9.20268e-09	1.07447e-09	0.043588	0.906201	0.796661	0.226243	0.642815	0.22906	0.323056	0.124616	0.055507	0.271503	0.357516	0.05932	-0.410404	NA	0.575593	-1.16016	NA	0.128382	-1.01437	NA	0.200719	-0.258629	NA	0.723437	-1.50156	NA	0.0679943	-0.0700573	0.994909	0.86304	0.693938	1	0.251608	-0.321669	NA	0.627107	TRUE	FALSE	TRUE	2i_specific	FALSE	FALSE	FALSE	TRUE	FALSE	FALSE
Mir302b	NA	NA	NA	NA	NA	NA	NA	NA	NA	NA	NA	NA	NA	NA	NA	NA	NA	NA	NA	NA	NA	NA	NA	NA	NA	NA	NA	NA	NA	NA	NA	NA	NA	NA	NA	NA	NA	NA	NA	TRUE	FALSE	TRUE	2i_specific	FALSE	FALSE	FALSE	FALSE	FALSE	FALSE
Zzz3	0.0874902	0.388729	0.276408	-0.142744	0.247985	0.0770321	-0.134414	0.446897	0.0945499	-0.326764	0.000397547	5.94116e-05	-0.0257105	0.998914	0.79224	-0.231811	0.689565	0.290871	0.436785	0.274149	0.045787	1.07505	0.000136559	7.53681e-07	0.596764	0.115001	0.00665753	0.494646	0.334055	0.0232943	-0.674475	0.461538	0.021766	0.0103868	1	0.95406	0.0552679	0.999665	0.767131	TRUE	FALSE	TRUE	2i_specific	FALSE	FALSE	FALSE	FALSE	FALSE	FALSE
Cryz	-0.772531	4.11185e-05	8.3657e-06	0.198107	0.480965	0.244818	0.176274	0.723116	0.314728	0.747928	8.50706e-05	1.03877e-05	0.497224	0.197269	0.0226969	-0.395257	NA	0.431865	-0.284566	NA	0.570731	-0.109577	NA	0.832973	0.248767	0.947084	0.613278	-0.304413	0.969329	0.558761	-0.893334	0.36452	0.0122253	-0.886449	1	0.0536493	-0.105884	NA	0.824617	TRUE	FALSE	TRUE	2i_specific	FALSE	FALSE	FALSE	FALSE	FALSE	FALSE
Car8	-1.09238	0.0825567	0.041865	-0.149446	0.893502	0.775997	0.0791763	0.971613	0.885363	0.447702	0.539953	0.391162	0.764249	0.650767	0.190509	NA	NA	NA	NA	NA	NA	NA	NA	NA	NA	NA	NA	NA	NA	NA	NA	NA	NA	NA	NA	NA	NA	NA	NA	TRUE	FALSE	TRUE	2i_specific	FALSE	FALSE	FALSE	FALSE	FALSE	FALSE
Plekhf2	-1.36078	8.96071e-42	1.40728e-43	0.1412	0.356979	0.144794	0.299787	0.0542588	0.00254254	0.255445	0.0270975	0.00838134	0.236485	0.0257995	0.00122725	0.0960802	0.932418	0.737794	0.360687	0.600067	0.204102	-0.0403449	0.976599	0.887969	0.616818	0.273774	0.0285109	-0.0769428	0.992286	0.78793	0.22388	0.900892	0.202073	-0.186136	1	0.426766	-0.382941	0.999665	0.147827	TRUE	FALSE	TRUE	2i_specific	FALSE	FALSE	FALSE	FALSE	FALSE	FALSE
Tmem64	-1.70448	4.57196e-28	1.37757e-29	0.0748281	0.796948	0.616296	0.356623	0.195013	0.0189842	0.720472	1.39837e-05	1.3624e-06	0.512724	0.000252077	3.66227e-06	0.207369	0.891443	0.62243	1.27544	0.0327028	0.00176439	0.39984	0.719826	0.330385	0.65152	0.573948	0.116567	-0.04324	0.996986	0.917593	0.157861	0.97975	0.509257	-0.145275	1	0.56776	-0.216238	0.999665	0.484284	TRUE	FALSE	TRUE	2i_specific	FALSE	FALSE	FALSE	TRUE	FALSE	FALSE
Bach2	-3.64221	1.39747e-34	3.14809e-36	0.570681	0.143906	0.0321517	0.228124	0.810236	0.46059	-0.358367	0.310637	0.1813	-1.72707	0.159866	0.016267	2.26553	NA	0.00926771	0.736058	NA	0.418176	-0.493131	NA	0.528889	-0.210181	NA	0.827352	-0.235876	NA	0.760703	0.258797	NA	0.622331	0.113914	1	0.773059	-0.24956	NA	0.642446	TRUE	FALSE	TRUE	2i_specific	FALSE	FALSE	FALSE	FALSE	FALSE	FALSE
Gm12374	NA	NA	NA	NA	NA	NA	NA	NA	NA	NA	NA	NA	NA	NA	NA	NA	NA	NA	NA	NA	NA	NA	NA	NA	NA	NA	NA	NA	NA	NA	NA	NA	NA	NA	NA	NA	NA	NA	NA	TRUE	FALSE	TRUE	2i_specific	FALSE	FALSE	FALSE	FALSE	FALSE	FALSE
1700009N14Rik	NA	NA	NA	NA	NA	NA	NA	NA	NA	NA	NA	NA	NA	NA	NA	NA	NA	NA	NA	NA	NA	NA	NA	NA	NA	NA	NA	NA	NA	NA	NA	NA	NA	NA	NA	NA	NA	NA	NA	TRUE	FALSE	TRUE	2i_specific	FALSE	FALSE	FALSE	FALSE	FALSE	FALSE
Stx17	-0.258927	0.510185	0.392428	-0.100988	0.873515	0.738059	0.132078	0.907805	0.663261	0.28062	0.501271	0.351196	0.209641	0.942423	0.539229	1.02052	NA	0.165322	-0.545415	NA	0.489728	-1.07778	NA	0.146331	0.42231	NA	0.572607	-0.0970666	NA	0.89046	-0.0022071	NA	0.996382	-0.285408	1	0.69691	0.51755	NA	0.481202	TRUE	FALSE	TRUE	2i_specific	FALSE	FALSE	FALSE	FALSE	FALSE	FALSE
Grin3a	NA	NA	NA	NA	NA	NA	NA	NA	NA	NA	NA	NA	NA	NA	NA	NA	NA	NA	NA	NA	NA	NA	NA	NA	NA	NA	NA	NA	NA	NA	NA	NA	NA	NA	NA	NA	NA	NA	NA	TRUE	FALSE	TRUE	2i_specific	FALSE	FALSE	FALSE	FALSE	FALSE	FALSE
Cylc2	NA	NA	NA	NA	NA	NA	NA	NA	NA	NA	NA	NA	NA	NA	NA	NA	NA	NA	NA	NA	NA	NA	NA	NA	NA	NA	NA	NA	NA	NA	NA	NA	NA	NA	NA	NA	NA	NA	NA	TRUE	FALSE	TRUE	2i_specific	FALSE	FALSE	FALSE	FALSE	FALSE	FALSE
Mexis	NA	NA	NA	NA	NA	NA	NA	NA	NA	NA	NA	NA	NA	NA	NA	NA	NA	NA	NA	NA	NA	NA	NA	NA	NA	NA	NA	NA	NA	NA	NA	NA	NA	NA	NA	NA	NA	NA	NA	TRUE	FALSE	TRUE	2i_specific	FALSE	FALSE	FALSE	FALSE	FALSE	FALSE
D630039A03Rik	-4.19623	3.96696e-06	6.7798e-07	-1.52676	0.074103	0.0113552	0.601365	0.857106	0.545116	-0.267226	0.757932	0.641323	0.0309555	0.998914	0.974691	NA	NA	NA	NA	NA	NA	NA	NA	NA	NA	NA	NA	NA	NA	NA	NA	NA	NA	NA	NA	NA	NA	NA	NA	TRUE	FALSE	TRUE	2i_specific	FALSE	FALSE	FALSE	FALSE	FALSE	FALSE
Ugcg	-0.488332	2.33089e-05	4.53523e-06	-0.0970375	0.596829	0.358786	-0.0174279	0.968577	0.871276	-0.227335	0.0818474	0.0327459	-0.116935	0.812665	0.331922	0.4647	0.744468	0.355092	0.280198	0.881832	0.57986	-0.643663	NA	0.195038	0.319126	0.921875	0.530782	-0.630674	0.790418	0.201709	-0.437157	0.853865	0.150784	-0.0501328	1	0.895566	-0.232987	NA	0.554296	TRUE	FALSE	TRUE	2i_specific	FALSE	FALSE	FALSE	FALSE	FALSE	FALSE
Brinp1	-0.556821	0.421864	0.306325	0.0754311	0.949815	0.88608	0.863555	0.473953	0.107145	-1.14826	0.112919	0.0489487	-0.875771	0.527322	0.121093	NA	NA	NA	NA	NA	NA	NA	NA	NA	NA	NA	NA	NA	NA	NA	NA	NA	NA	NA	NA	NA	NA	NA	NA	TRUE	FALSE	TRUE	2i_specific	FALSE	FALSE	FALSE	FALSE	FALSE	FALSE
Tyrp1	NA	NA	NA	NA	NA	NA	NA	NA	NA	NA	NA	NA	NA	NA	NA	NA	NA	NA	NA	NA	NA	NA	NA	NA	NA	NA	NA	NA	NA	NA	NA	NA	NA	NA	NA	NA	NA	NA	NA	TRUE	FALSE	TRUE	2i_specific	FALSE	FALSE	FALSE	FALSE	FALSE	FALSE
Gm12695	NA	NA	NA	NA	NA	NA	NA	NA	NA	NA	NA	NA	NA	NA	NA	NA	NA	NA	NA	NA	NA	NA	NA	NA	NA	NA	NA	NA	NA	NA	NA	NA	NA	NA	NA	NA	NA	NA	NA	TRUE	FALSE	TRUE	2i_specific	FALSE	FALSE	FALSE	FALSE	FALSE	FALSE
I0C0044D17Rik	NA	NA	NA	NA	NA	NA	NA	NA	NA	NA	NA	NA	NA	NA	NA	NA	NA	NA	NA	NA	NA	NA	NA	NA	NA	NA	NA	NA	NA	NA	NA	NA	NA	NA	NA	NA	NA	NA	NA	TRUE	FALSE	TRUE	2i_specific	FALSE	FALSE	FALSE	FALSE	FALSE	FALSE
Ube2u	NA	NA	NA	NA	NA	NA	NA	NA	NA	NA	NA	NA	NA	NA	NA	NA	NA	NA	NA	NA	NA	NA	NA	NA	NA	NA	NA	NA	NA	NA	NA	NA	NA	NA	NA	NA	NA	NA	NA	TRUE	FALSE	TRUE	2i_specific	FALSE	FALSE	FALSE	FALSE	FALSE	FALSE
0610043K17Rik	NA	NA	NA	NA	NA	NA	NA	NA	NA	NA	NA	NA	NA	NA	NA	NA	NA	NA	NA	NA	NA	NA	NA	NA	NA	NA	NA	NA	NA	NA	NA	NA	NA	NA	NA	NA	NA	NA	NA	TRUE	FALSE	TRUE	2i_specific	FALSE	FALSE	FALSE	FALSE	FALSE	FALSE
Ak4	-1.05014	0.00183143	0.000533214	-0.490257	0.299292	0.105098	-0.244462	0.789339	0.422684	1.44719	1.58723e-05	1.57572e-06	1.58576	8.87923e-06	6.60611e-08	-0.647164	0.295389	0.0479758	-0.565842	0.38679	0.0835173	-0.205448	0.860311	0.547492	0.14143	0.949884	0.65672	0.0433299	0.996986	0.897377	-0.0681041	0.994909	0.754702	-0.460417	1	0.032563	0.0841712	0.999665	0.722126	TRUE	FALSE	TRUE	2i_specific	FALSE	FALSE	FALSE	FALSE	FALSE	FALSE
Dab1	-0.04507	0.873286	0.814082	-0.114761	0.750183	0.549807	-0.0344379	0.964326	0.857474	-0.649833	0.00383317	0.000819099	-0.129979	0.954296	0.558673	0.792606	0.397443	0.0880915	-0.0275991	0.988621	0.953937	-0.868759	0.331835	0.0571648	0.112505	0.979227	0.813137	0.20382	0.977648	0.653367	-0.085703	0.994909	0.735262	0.4138	1	0.429129	-0.243131	NA	0.632972	TRUE	FALSE	TRUE	2i_specific	FALSE	FALSE	FALSE	FALSE	FALSE	FALSE
Gm12724	NA	NA	NA	NA	NA	NA	NA	NA	NA	NA	NA	NA	NA	NA	NA	NA	NA	NA	NA	NA	NA	NA	NA	NA	NA	NA	NA	NA	NA	NA	NA	NA	NA	NA	NA	NA	NA	NA	NA	TRUE	FALSE	TRUE	2i_specific	FALSE	FALSE	FALSE	FALSE	FALSE	FALSE
Agbl4	NA	NA	NA	NA	NA	NA	NA	NA	NA	NA	NA	NA	NA	NA	NA	NA	NA	NA	NA	NA	NA	NA	NA	NA	NA	NA	NA	NA	NA	NA	NA	NA	NA	NA	NA	NA	NA	NA	NA	TRUE	FALSE	TRUE	2i_specific	FALSE	FALSE	FALSE	FALSE	FALSE	FALSE
Macf1	0.382351	0.0262795	0.0110519	-0.0797704	0.78419	0.596186	0.0749232	0.891529	0.618362	-0.0903405	0.681019	0.548545	0.0726163	0.957892	0.569787	0.625661	0.032745	0.00112312	0.96473	4.96003e-05	4.56381e-07	0.406792	0.240683	0.0305162	0.449137	0.220024	0.0196474	0.210523	0.853399	0.264842	0.115818	0.97769	0.361772	0.03741	1	0.82123	-0.327947	0.999665	0.0518173	TRUE	FALSE	TRUE	2i_specific	FALSE	FALSE	FALSE	FALSE	FALSE	FALSE
2610028E06Rik	NA	NA	NA	NA	NA	NA	NA	NA	NA	NA	NA	NA	NA	NA	NA	NA	NA	NA	NA	NA	NA	NA	NA	NA	NA	NA	NA	NA	NA	NA	NA	NA	NA	NA	NA	NA	NA	NA	NA	TRUE	FALSE	TRUE	2i_specific	FALSE	FALSE	FALSE	FALSE	FALSE	FALSE
A930031H19Rik	NA	NA	NA	NA	NA	NA	NA	NA	NA	NA	NA	NA	NA	NA	NA	NA	NA	NA	NA	NA	NA	NA	NA	NA	NA	NA	NA	NA	NA	NA	NA	NA	NA	NA	NA	NA	NA	NA	NA	TRUE	FALSE	TRUE	2i_specific	FALSE	FALSE	FALSE	FALSE	FALSE	FALSE
Maco1	NA	NA	NA	NA	NA	NA	NA	NA	NA	NA	NA	NA	-0.189789	0.196172	0.0225362	0.292116	0.401066	0.0900294	0.0244985	0.978907	0.887992	-0.123096	0.820207	0.474173	-0.170719	0.834692	0.329303	-0.111277	0.954038	0.516144	-0.0601661	0.984247	0.579784	0.411542	1	0.0521166	0.17064	0.999665	0.388721	TRUE	FALSE	TRUE	2i_specific	FALSE	FALSE	FALSE	FALSE	FALSE	FALSE
Hnrnpr	-0.450834	4.92404e-09	5.58468e-10	-0.144311	0.179091	0.0456281	-0.0582888	0.792157	0.428402	-0.158095	0.0753585	0.0294483	0.121407	0.665443	0.200426	0.534973	0.0528344	0.00236527	0.237466	0.565507	0.178578	-0.133824	0.804095	0.444027	0.320561	0.448381	0.0697348	0.176439	0.878313	0.309623	0.239134	0.411254	0.0159879	0.0365823	1	0.824916	0.0767192	0.999665	0.656648	TRUE	FALSE	TRUE	2i_specific	FALSE	FALSE	FALSE	FALSE	FALSE	FALSE
Kdm1a	-0.213187	0.000234749	5.54844e-05	0.000974401	0.994465	0.985268	0.0793451	0.521876	0.133995	-0.00399911	0.964706	0.939752	-0.0727687	0.524669	0.11998	-0.172067	0.74473	0.356426	-0.135514	0.822168	0.469975	0.146825	0.795127	0.433094	-0.248074	0.694853	0.186513	-0.178243	0.901244	0.345936	-0.0401627	0.994909	0.719529	0.145918	1	0.344423	0.0265336	0.999665	0.865625	TRUE	FALSE	TRUE	2i_specific	FALSE	FALSE	FALSE	FALSE	FALSE	FALSE
Eif4g3	0.907742	0.000215996	5.08064e-05	-0.210883	0.587121	0.348156	-0.350571	0.492707	0.116905	0.0133031	0.972219	0.952805	-0.0432482	0.998914	0.877949	1.74923	3.15772e-07	2.27534e-10	0.0105646	0.993505	0.971232	0.29574	0.644067	0.239071	0.0748059	0.977635	0.798619	-0.106486	0.981702	0.672974	0.195235	0.978582	0.379679	0.735225	1	0.0416111	0.870997	0.806317	0.0143166	TRUE	FALSE	TRUE	2i_specific	FALSE	FALSE	FALSE	FALSE	FALSE	FALSE
Fam43b	2.82195	0.000723604	0.000191905	2.12075	0.0485354	0.00608749	0.889777	0.462409	0.102245	3.38399	5.79806e-05	6.7449e-06	-0.402591	0.925388	0.49354	NA	NA	NA	NA	NA	NA	NA	NA	NA	NA	NA	NA	NA	NA	NA	NA	NA	NA	NA	NA	NA	NA	NA	NA	TRUE	FALSE	TRUE	2i_specific	FALSE	FALSE	FALSE	FALSE	FALSE	FALSE
Prdm2	-0.0324531	0.759267	0.668945	-0.110351	0.360526	0.147127	-0.127437	0.446897	0.0942803	-0.0563707	0.60395	0.460945	0.083809	0.990578	0.704367	-0.632046	0.682151	0.284172	-1.53719	0.101219	0.00914399	0.18389	0.946134	0.753104	-1.74251	0.073226	0.00325816	-0.0138179	0.999173	0.981325	-0.215445	0.994909	0.720475	0.0952316	1	0.771409	-0.215257	NA	0.536696	TRUE	FALSE	TRUE	2i_specific	FALSE	FALSE	FALSE	FALSE	FALSE	FALSE
Zfp980	0.0915623	0.742555	0.64857	-0.647094	0.0186663	0.00146828	0.00728886	0.994633	0.971004	-0.601227	0.0122568	0.00323339	0.015952	0.998914	0.890827	0.570354	0.247348	0.0326162	0.420329	0.463571	0.117428	-0.0630175	0.961085	0.810587	0.0359653	0.992201	0.894806	-0.483814	0.557455	0.0691532	0.104829	0.97975	0.461124	0.25554	1	0.446347	0.253049	0.999665	0.456107	TRUE	FALSE	TRUE	2i_specific	FALSE	FALSE	FALSE	FALSE	FALSE	FALSE
Akap9	0.735099	3.24045e-08	4.08971e-09	-0.287289	0.114861	0.0224346	-0.254537	0.292009	0.0410179	-0.555296	9.12836e-05	1.13131e-05	-0.0473672	0.998914	0.763943	0.47686	0.165062	0.0163368	0.0317985	0.975589	0.873675	0.104701	0.878431	0.593709	-0.182748	0.854816	0.363386	0.301913	0.68751	0.124645	0.100395	0.97975	0.482575	0.0898506	1	0.619801	0.208101	0.999665	0.238669	TRUE	FALSE	TRUE	2i_specific	FALSE	FALSE	FALSE	FALSE	FALSE	FALSE
Slc26a5	-3.08792	2.81981e-07	4.07983e-08	-1.21329	0.0460236	0.00559871	-0.293449	0.914988	0.685575	-3.24193	1.32291e-06	9.79586e-08	-0.64106	0.976957	0.627468	NA	NA	NA	NA	NA	NA	NA	NA	NA	NA	NA	NA	NA	NA	NA	NA	NA	NA	NA	NA	NA	NA	NA	NA	TRUE	FALSE	TRUE	2i_specific	FALSE	FALSE	FALSE	FALSE	FALSE	FALSE
Htr5a	-5.28127	1.89437e-14	1.23581e-15	1.39977	0.000207234	4.07124e-06	0.348878	0.913672	0.681497	1.20393	0.000525415	8.18814e-05	0.244601	0.998914	0.775946	NA	NA	NA	NA	NA	NA	NA	NA	NA	NA	NA	NA	NA	NA	NA	NA	NA	NA	NA	NA	NA	NA	NA	NA	TRUE	FALSE	TRUE	2i_specific	FALSE	FALSE	FALSE	FALSE	FALSE	FALSE
Fam53a	-0.302739	0.0121087	0.00449688	-0.00968447	0.969136	0.927025	0.0614725	0.867886	0.566522	-0.0845627	0.574751	0.427878	-0.0207796	0.998914	0.870749	-0.216533	0.875248	0.579589	0.300628	0.801564	0.436447	-0.0659927	0.974188	0.867865	0.165939	0.953063	0.668153	-0.273283	0.94893	0.494645	-0.0832475	0.994909	0.710814	-0.255559	1	0.484392	-0.463277	NA	0.193498	TRUE	FALSE	TRUE	2i_specific	FALSE	FALSE	FALSE	FALSE	FALSE	FALSE
Fam193a	0.021657	0.846662	0.778313	-0.0773765	0.55772	0.316113	-0.235495	0.0506889	0.00232163	0.0154293	0.901319	0.842064	0.105961	0.875219	0.413255	0.122653	0.890152	0.620245	-0.168728	0.840208	0.500712	0.320334	0.584032	0.187145	-0.210674	0.87302	0.397972	-0.136622	0.971513	0.576899	0.231948	0.881461	0.184259	-0.0927913	1	0.696372	0.00817169	0.999665	0.973245	TRUE	FALSE	TRUE	2i_specific	FALSE	FALSE	FALSE	FALSE	FALSE	FALSE
Rab28	-0.242666	0.0261677	0.0109956	0.208388	0.126164	0.0260361	-0.0692835	0.817436	0.474347	0.0391876	0.787561	0.68076	-0.171088	0.496644	0.108406	0.200776	0.858363	0.536212	0.213345	0.844852	0.511543	-0.149363	0.903169	0.645984	-0.320317	0.837803	0.335155	-0.092703	0.991923	0.7744	-0.361141	0.761359	0.0891484	-0.0312519	1	0.916609	-0.187503	0.999665	0.536462	TRUE	FALSE	TRUE	2i_specific	FALSE	FALSE	FALSE	FALSE	FALSE	FALSE
Ppargc1a	NA	NA	NA	NA	NA	NA	NA	NA	NA	NA	NA	NA	NA	NA	NA	NA	NA	NA	NA	NA	NA	NA	NA	NA	NA	NA	NA	NA	NA	NA	NA	NA	NA	NA	NA	NA	NA	NA	NA	TRUE	FALSE	TRUE	2i_specific	FALSE	FALSE	FALSE	FALSE	FALSE	FALSE
Apbb2	-0.823088	4.10133e-13	3.03111e-14	0.318708	0.0248514	0.00220561	-0.046369	0.91358	0.67914	0.463175	7.44773e-05	8.96035e-06	0.0230591	0.998914	0.908325	0.424145	0.691998	0.293793	0.653332	0.433675	0.102116	0.0382738	0.983905	0.923442	0.677617	0.51248	0.0932594	-0.109294	0.991979	0.783645	0.135017	0.984526	0.589258	-0.69511	1	0.0508413	-0.400322	NA	0.293245	TRUE	FALSE	TRUE	2i_specific	FALSE	FALSE	FALSE	FALSE	FALSE	FALSE
Fryl	-0.56276	3.29266e-06	5.56154e-07	0.013632	0.956741	0.902763	-0.0690558	0.856264	0.542727	-0.0151803	0.934547	0.89211	-0.0456225	0.998914	0.872954	0.322821	0.730084	0.336687	0.0894187	0.958525	0.792747	-0.375262	0.662611	0.257579	-0.0857156	0.978467	0.801813	-0.422764	0.790481	0.202685	-0.346268	0.782872	0.100688	-0.0837852	1	0.752998	-0.0372743	0.999665	0.900136	TRUE	FALSE	TRUE	2i_specific	FALSE	FALSE	FALSE	FALSE	FALSE	FALSE
Mir7025	NA	NA	NA	NA	NA	NA	NA	NA	NA	NA	NA	NA	NA	NA	NA	NA	NA	NA	NA	NA	NA	NA	NA	NA	NA	NA	NA	NA	NA	NA	NA	NA	NA	NA	NA	NA	NA	NA	NA	TRUE	FALSE	TRUE	2i_specific	FALSE	FALSE	FALSE	FALSE	FALSE	FALSE
Kit	-1.79979	6.85665e-26	2.28035e-27	-0.5044	0.0245733	0.00217146	-0.0382627	0.95533	0.819997	-1.63824	7.39366e-21	6.51517e-23	-0.0502273	0.998914	0.784074	1.525	NA	0.00808501	0.0191235	NA	0.974418	-1.06105	NA	0.0525036	0.642349	0.789396	0.273302	-0.00904062	0.999173	0.986392	0.75642	0.847649	0.145549	-0.0697703	1	0.867157	-0.936471	NA	0.0678552	TRUE	FALSE	TRUE	2i_specific	FALSE	FALSE	FALSE	TRUE	FALSE	FALSE
Smr3a	NA	NA	NA	NA	NA	NA	NA	NA	NA	NA	NA	NA	1.32869	NA	0.253144	NA	NA	NA	NA	NA	NA	NA	NA	NA	NA	NA	NA	NA	NA	NA	NA	NA	NA	NA	NA	NA	NA	NA	NA	TRUE	FALSE	TRUE	2i_specific	FALSE	FALSE	FALSE	FALSE	FALSE	FALSE
Grsf1	-2.24555	6.85805e-210	2.43677e-213	0.58011	1.23019e-13	1.61119e-16	0.0574345	0.795428	0.435249	0.141977	0.103479	0.0440258	-0.019349	0.998914	0.821972	-0.178231	0.720605	0.324866	0.344152	0.300603	0.0534741	0.210433	0.651933	0.246906	0.0299375	0.988256	0.867842	0.0919032	0.972004	0.613955	0.0892649	0.978582	0.370276	-0.181874	1	0.240298	0.0120261	0.999665	0.94583	TRUE	FALSE	TRUE	2i_specific	FALSE	FALSE	FALSE	TRUE	FALSE	FALSE
Rassf6	2.79305	2.93106e-05	5.81963e-06	0.853303	0.425488	0.196846	-0.13609	0.945812	0.786148	1.62071	0.0354572	0.0116108	-0.590413	0.90882	0.461863	NA	NA	NA	NA	NA	NA	NA	NA	NA	NA	NA	NA	NA	NA	NA	NA	NA	NA	NA	NA	NA	NA	NA	NA	TRUE	FALSE	TRUE	2i_specific	FALSE	FALSE	FALSE	FALSE	FALSE	FALSE
Gm38413	NA	NA	NA	NA	NA	NA	NA	NA	NA	NA	NA	NA	NA	NA	NA	NA	NA	NA	NA	NA	NA	NA	NA	NA	NA	NA	NA	NA	NA	NA	NA	NA	NA	NA	NA	NA	NA	NA	NA	TRUE	FALSE	TRUE	2i_specific	FALSE	FALSE	FALSE	FALSE	FALSE	FALSE
Wdfy3	0.292911	0.0102344	0.00371934	-0.0310298	0.88474	0.759444	-0.0725059	0.816317	0.471404	0.384192	0.000869642	0.000145043	0.156496	0.532693	0.123608	0.0724824	0.954308	0.831946	0.027296	0.9839	0.936174	0.273133	0.785935	0.416245	-0.0756752	0.981929	0.825043	-0.302479	0.908188	0.368317	0.356747	0.97769	0.354539	0.235013	1	0.400639	-0.276933	0.999665	0.326385	TRUE	FALSE	TRUE	2i_specific	FALSE	FALSE	FALSE	FALSE	FALSE	FALSE
Oas1g	-0.145158	0.821571	0.746198	-0.404106	0.609021	0.373204	-0.133013	0.940061	0.768967	0.119891	0.865672	0.789083	0.732883	0.132395	0.0122157	NA	NA	NA	NA	NA	NA	NA	NA	NA	NA	NA	NA	NA	NA	NA	NA	NA	NA	NA	NA	NA	NA	NA	NA	TRUE	FALSE	TRUE	2i_specific	FALSE	FALSE	FALSE	FALSE	FALSE	FALSE
Atp2a2	-0.143709	0.0384592	0.0171798	-0.0595225	0.565187	0.323521	0.0706774	0.657398	0.241344	0.385097	3.71595e-09	1.60025e-10	-0.0166738	0.998144	0.739076	-0.115594	0.85929	0.537691	0.115592	0.860193	0.534893	0.0782616	0.919211	0.677616	0.0975304	0.942684	0.600847	0.0736551	0.98418	0.694876	-0.0348129	0.994909	0.753477	-0.196919	1	0.31575	0.0167876	0.999665	0.933167	TRUE	FALSE	TRUE	2i_specific	FALSE	FALSE	FALSE	FALSE	FALSE	FALSE
Wdr66	NA	NA	NA	NA	NA	NA	NA	NA	NA	NA	NA	NA	NA	NA	NA	NA	NA	NA	NA	NA	NA	NA	NA	NA	NA	NA	NA	NA	NA	NA	NA	NA	NA	NA	NA	NA	NA	NA	NA	TRUE	FALSE	TRUE	2i_specific	FALSE	FALSE	FALSE	FALSE	FALSE	FALSE
Sfswap	0.0314488	0.748075	0.654991	0.136243	0.196446	0.0524864	0.0542128	0.798121	0.439604	0.209626	0.011347	0.00294723	0.0229586	0.998914	0.827227	-0.0449564	0.952823	0.821413	0.144367	0.821131	0.468053	0.199779	0.707895	0.312388	0.198348	0.82642	0.317469	0.106568	0.97172	0.589855	-0.0822983	0.97975	0.489033	-0.0714274	1	0.68481	-0.0674071	0.999665	0.709433	TRUE	FALSE	TRUE	2i_specific	FALSE	FALSE	FALSE	FALSE	FALSE	FALSE
Ywhag	0.02757	0.711828	0.612328	0.101441	0.217331	0.0622021	0.173689	0.0356479	0.00139427	0.180617	0.004172	0.000905138	0.0545622	0.796895	0.314696	-0.2423	0.215194	0.0256471	0.148526	0.550609	0.168261	0.246719	0.213187	0.0234048	-0.167737	0.587946	0.122604	0.00405472	0.99902	0.970424	-0.081874	0.940341	0.273339	-0.109158	1	0.367905	-0.0107077	0.999665	0.930648	TRUE	FALSE	TRUE	2i_specific	FALSE	FALSE	FALSE	FALSE	FALSE	FALSE
D5Ertd605e	-0.243185	0.41059	0.295542	0.562757	0.0692068	0.0102254	0.164905	0.821424	0.479885	1.45032	2.137e-10	7.35662e-12	0.519772	0.298673	0.0434625	-1.07786	NA	0.312942	-0.484376	NA	0.641635	0.0524661	NA	0.962638	0.269027	NA	0.791043	-0.978382	NA	0.417746	-0.321651	NA	0.616698	NA	NA	NA	NA	NA	NA	TRUE	FALSE	TRUE	2i_specific	FALSE	FALSE	FALSE	FALSE	FALSE	FALSE
Gm20756	NA	NA	NA	NA	NA	NA	NA	NA	NA	NA	NA	NA	NA	NA	NA	NA	NA	NA	NA	NA	NA	NA	NA	NA	NA	NA	NA	NA	NA	NA	NA	NA	NA	NA	NA	NA	NA	NA	NA	TRUE	FALSE	TRUE	2i_specific	FALSE	FALSE	FALSE	FALSE	FALSE	FALSE
Mir592	NA	NA	NA	NA	NA	NA	NA	NA	NA	NA	NA	NA	NA	NA	NA	NA	NA	NA	NA	NA	NA	NA	NA	NA	NA	NA	NA	NA	NA	NA	NA	NA	NA	NA	NA	NA	NA	NA	NA	TRUE	FALSE	TRUE	2i_specific	FALSE	FALSE	FALSE	FALSE	FALSE	FALSE
Pals2	NA	NA	NA	NA	NA	NA	NA	NA	NA	NA	NA	NA	NA	NA	NA	NA	NA	NA	NA	NA	NA	NA	NA	NA	NA	NA	NA	NA	NA	NA	NA	NA	NA	NA	NA	NA	NA	NA	NA	TRUE	FALSE	TRUE	2i_specific	FALSE	FALSE	FALSE	FALSE	FALSE	FALSE
Hotairm2	NA	NA	NA	NA	NA	NA	NA	NA	NA	NA	NA	NA	NA	NA	NA	NA	NA	NA	NA	NA	NA	NA	NA	NA	NA	NA	NA	NA	NA	NA	NA	NA	NA	NA	NA	NA	NA	NA	NA	TRUE	FALSE	TRUE	2i_specific	FALSE	FALSE	FALSE	FALSE	FALSE	FALSE
1700094M24Rik	NA	NA	NA	NA	NA	NA	NA	NA	NA	NA	NA	NA	NA	NA	NA	NA	NA	NA	NA	NA	NA	NA	NA	NA	NA	NA	NA	NA	NA	NA	NA	NA	NA	NA	NA	NA	NA	NA	NA	TRUE	FALSE	TRUE	2i_specific	FALSE	FALSE	FALSE	FALSE	FALSE	FALSE
Qrfprl	NA	NA	NA	NA	NA	NA	NA	NA	NA	NA	NA	NA	NA	NA	NA	NA	NA	NA	NA	NA	NA	NA	NA	NA	NA	NA	NA	NA	NA	NA	NA	NA	NA	NA	NA	NA	NA	NA	NA	TRUE	FALSE	TRUE	2i_specific	FALSE	FALSE	FALSE	FALSE	FALSE	FALSE
Immt	-0.166111	0.000707742	0.000186994	-0.0963542	0.138208	0.0301332	0.00732908	0.968338	0.869347	-0.0302563	0.637036	0.49704	0.00589792	0.998914	0.91499	-0.0228286	0.967884	0.87528	-0.00842317	0.988621	0.953846	-0.0633594	0.912571	0.66503	0.0504446	0.963879	0.7283	-0.0732674	0.972004	0.615234	0.0655639	0.97975	0.50523	0.0270569	1	0.867545	-0.0995397	0.999665	0.548259	TRUE	FALSE	TRUE	2i_specific	FALSE	FALSE	FALSE	FALSE	FALSE	FALSE
Egr4	NA	NA	NA	NA	NA	NA	NA	NA	NA	NA	NA	NA	NA	NA	NA	NA	NA	NA	NA	NA	NA	NA	NA	NA	NA	NA	NA	NA	NA	NA	NA	NA	NA	NA	NA	NA	NA	NA	NA	TRUE	FALSE	TRUE	2i_specific	FALSE	FALSE	FALSE	FALSE	FALSE	FALSE
Alms1	0.106717	0.533744	0.41531	-0.377117	0.038146	0.00417463	-0.232029	0.404244	0.0767959	-0.606072	4.23909e-05	4.70428e-06	0.0898787	0.865497	0.400047	-0.510718	0.382193	0.079989	-0.763516	0.108108	0.0104333	-0.361424	0.630115	0.227309	-0.382945	0.699636	0.190851	0.036603	0.996986	0.901276	-0.311175	0.791483	0.107134	0.115824	1	0.758677	0.363013	NA	0.346773	TRUE	FALSE	TRUE	2i_specific	FALSE	FALSE	FALSE	FALSE	FALSE	FALSE
Prickle2	-3.23366	1.5367e-27	4.72849e-29	-0.235272	0.615287	0.380588	0.0264552	0.983648	0.932016	-0.150785	0.703037	0.574579	0.496173	0.398901	0.0714751	NA	NA	NA	NA	NA	NA	NA	NA	NA	NA	NA	NA	NA	NA	NA	-0.282096	NA	0.631387	-0.141612	1	0.784111	-0.419068	NA	0.568417	TRUE	FALSE	TRUE	2i_specific	FALSE	FALSE	FALSE	FALSE	FALSE	FALSE
Chl1	NA	NA	NA	NA	NA	NA	NA	NA	NA	NA	NA	NA	NA	NA	NA	NA	NA	NA	NA	NA	NA	NA	NA	NA	NA	NA	NA	NA	NA	NA	NA	NA	NA	NA	NA	NA	NA	NA	NA	TRUE	FALSE	TRUE	2i_specific	FALSE	FALSE	FALSE	FALSE	FALSE	FALSE
Washc2	NA	NA	NA	NA	NA	NA	NA	NA	NA	NA	NA	NA	0.270291	0.0990116	0.00765063	0.975469	0.0178883	0.000407092	0.341398	0.625316	0.224403	-0.424232	0.479835	0.117373	0.393153	0.656395	0.160121	-0.242624	0.908188	0.369208	-0.0195846	0.996884	0.916758	0.111872	1	0.645709	-0.0252021	0.999665	0.922055	TRUE	FALSE	TRUE	2i_specific	FALSE	FALSE	FALSE	FALSE	FALSE	FALSE
Tmem72	NA	NA	NA	NA	NA	NA	NA	NA	NA	NA	NA	NA	NA	NA	NA	NA	NA	NA	NA	NA	NA	NA	NA	NA	NA	NA	NA	NA	NA	NA	NA	NA	NA	NA	NA	NA	NA	NA	NA	TRUE	FALSE	TRUE	2i_specific	FALSE	FALSE	FALSE	FALSE	FALSE	FALSE
Cacna1c	NA	NA	NA	NA	NA	NA	NA	NA	NA	NA	NA	NA	NA	NA	NA	NA	NA	NA	NA	NA	NA	NA	NA	NA	NA	NA	NA	NA	NA	NA	NA	NA	NA	NA	NA	NA	NA	NA	NA	TRUE	FALSE	TRUE	2i_specific	FALSE	FALSE	FALSE	FALSE	FALSE	FALSE
Rimklb	0.656739	1.30759e-07	1.81287e-08	-0.308052	0.0634901	0.00903437	-0.163495	0.556987	0.158515	-1.18887	9.38518e-21	8.33675e-23	-0.572957	5.69409e-05	6.23653e-07	0.0528575	0.954338	0.837698	-0.096786	0.929871	0.711474	0.393455	0.498467	0.127219	-0.316494	0.751479	0.233364	-0.16068	0.961413	0.536757	0.203181	0.868806	0.163563	0.186641	1	0.499553	-0.217742	0.999665	0.423936	TRUE	FALSE	TRUE	2i_specific	FALSE	FALSE	FALSE	FALSE	FALSE	FALSE
Slc2a3	-2.15646	8.4798e-37	1.71139e-38	0.258976	0.320235	0.118694	0.659301	0.00379556	7.3797e-05	0.232603	0.284234	0.161124	-0.116908	0.697769	0.226893	-0.572849	0.125935	0.0101218	0.442958	0.259297	0.0414991	0.314788	0.553012	0.161433	0.163229	0.89369	0.454916	-0.0584408	0.993517	0.797473	0.328135	0.505159	0.0271013	-0.0562988	1	0.925223	-0.854454	0.999665	0.15726	TRUE	FALSE	TRUE	2i_specific	FALSE	FALSE	FALSE	FALSE	FALSE	FALSE
Nrip2	NA	NA	NA	NA	NA	NA	NA	NA	NA	NA	NA	NA	NA	NA	NA	NA	NA	NA	NA	NA	NA	NA	NA	NA	NA	NA	NA	NA	NA	NA	NA	NA	NA	NA	NA	NA	NA	NA	NA	TRUE	FALSE	TRUE	2i_specific	FALSE	FALSE	FALSE	FALSE	FALSE	FALSE
Klra2	NA	NA	NA	NA	NA	NA	NA	NA	NA	NA	NA	NA	NA	NA	NA	NA	NA	NA	NA	NA	NA	NA	NA	NA	NA	NA	NA	NA	NA	NA	NA	NA	NA	NA	NA	NA	NA	NA	NA	TRUE	FALSE	TRUE	2i_specific	FALSE	FALSE	FALSE	FALSE	FALSE	FALSE
Gm5886	NA	NA	NA	NA	NA	NA	NA	NA	NA	NA	NA	NA	NA	NA	NA	NA	NA	NA	NA	NA	NA	NA	NA	NA	NA	NA	NA	NA	NA	NA	NA	NA	NA	NA	NA	NA	NA	NA	NA	TRUE	FALSE	TRUE	2i_specific	FALSE	FALSE	FALSE	FALSE	FALSE	FALSE
Etv6	-0.607373	2.12253e-10	2.06642e-11	-0.00318429	0.989264	0.971582	0.0140772	0.970818	0.878312	-0.0544338	0.678132	0.544886	-0.0977926	0.973425	0.616458	0.283289	0.718696	0.32201	0.569477	0.274136	0.04544	0.286975	0.701571	0.305079	0.111614	0.9605	0.699258	0.0859772	0.990585	0.759958	0.0927778	0.981038	0.566685	0.0373404	1	0.895432	-0.0884755	0.999665	0.762798	TRUE	FALSE	TRUE	2i_specific	FALSE	FALSE	FALSE	FALSE	FALSE	FALSE
Dusp16	-0.00568052	0.965751	0.947152	-0.3736	0.000718366	1.79442e-05	0.120159	0.556987	0.15852	-0.155919	0.154879	0.0733608	-0.36143	0.134648	0.0125664	-0.130317	0.941208	0.767824	-0.0391143	0.98386	0.929236	-0.0896416	NA	0.841328	0.161127	0.962442	0.712665	0.229954	0.972004	0.601153	0.350721	0.853579	0.149496	-0.0364209	1	0.924304	-0.0760548	NA	0.840753	TRUE	FALSE	TRUE	2i_specific	FALSE	FALSE	FALSE	FALSE	FALSE	FALSE
Grin2b	1.67519	0.011729	0.00433253	-0.381177	0.740919	0.537794	0.198348	0.925185	0.723504	-1.44395	0.0800497	0.031839	-1.17574	0.875142	0.412716	NA	NA	NA	NA	NA	NA	NA	NA	NA	NA	NA	NA	NA	NA	NA	0.295642	NA	0.713949	NA	NA	NA	NA	NA	NA	TRUE	FALSE	TRUE	2i_specific	FALSE	FALSE	FALSE	FALSE	FALSE	FALSE
St8sia1	-1.99625	6.01852e-12	4.96981e-13	-0.30549	0.494398	0.256416	0.399939	0.554095	0.155815	0.785791	0.0125439	0.00332673	0.97518	0.0637434	0.00410393	0.25503	NA	0.800778	0.142972	NA	0.885466	0.110456	NA	0.912158	-0.393765	NA	0.696378	0.152965	NA	0.876916	0.0171087	NA	0.973466	0.152539	1	0.807582	-0.432919	NA	0.616796	TRUE	FALSE	TRUE	2i_specific	FALSE	FALSE	FALSE	TRUE	FALSE	FALSE
Bcat1	-1.19182	7.56827e-29	2.20508e-30	0.356155	0.0100159	0.000601881	0.456762	0.000900577	1.15522e-05	0.279246	0.0238158	0.00716233	-0.0469522	0.912381	0.469109	-1.12772	5.50694e-06	1.03171e-08	0.735984	0.00294466	7.06095e-05	0.998183	8.79864e-05	4.59356e-07	0.406676	0.276957	0.0292109	0.157348	0.933901	0.442379	-0.176837	0.733705	0.078773	-0.204272	1	0.221121	-0.299563	0.999665	0.100687	TRUE	FALSE	TRUE	2i_specific	FALSE	FALSE	FALSE	TRUE	FALSE	FALSE
Itpr2	3.44166	2.95747e-09	3.25549e-10	0.513336	0.616894	0.382223	-0.0485184	0.981245	0.918774	1.14253	0.110133	0.0473808	0.564653	0.68505	0.21599	0.822668	NA	0.414573	1.16528	NA	0.254718	1.3716	NA	0.162479	0.239679	NA	0.821523	0.50766	NA	0.604019	-0.542422	0.985282	0.605841	NA	NA	NA	NA	NA	NA	TRUE	FALSE	TRUE	2i_specific	FALSE	FALSE	FALSE	FALSE	FALSE	FALSE
Zfp110	0.0740948	0.303243	0.20209	0.0269544	0.813935	0.643364	0.0598384	0.711946	0.300457	-0.229026	0.000669781	0.00010714	-0.230015	0.0467045	0.00268681	-0.168892	0.819233	0.463107	-0.285879	0.618453	0.217015	-0.385923	0.44699	0.102346	-0.340561	0.626753	0.141772	-0.199362	0.916483	0.392565	-0.167991	0.942419	0.278086	-0.370889	1	0.152673	0.230988	0.999665	0.370057	TRUE	FALSE	TRUE	2i_specific	FALSE	FALSE	FALSE	FALSE	FALSE	FALSE
Ceacam13	NA	NA	NA	NA	NA	NA	NA	NA	NA	NA	NA	NA	NA	NA	NA	NA	NA	NA	NA	NA	NA	NA	NA	NA	NA	NA	NA	NA	NA	NA	NA	NA	NA	NA	NA	NA	NA	NA	NA	TRUE	FALSE	TRUE	2i_specific	FALSE	FALSE	FALSE	FALSE	FALSE	FALSE
Cyp2b23	-0.416098	0.585367	0.468518	-1.0652	0.248569	0.0773284	0.664445	0.656959	0.240953	-0.366098	0.664628	0.528604	0.0609647	0.998914	0.910463	NA	NA	NA	NA	NA	NA	NA	NA	NA	NA	NA	NA	NA	NA	NA	-0.695324	NA	0.211133	NA	NA	NA	NA	NA	NA	TRUE	FALSE	TRUE	2i_specific	FALSE	FALSE	FALSE	FALSE	FALSE	FALSE
Tshz3	0.690219	0.0213662	0.00867431	0.403164	0.335321	0.129301	-0.549152	0.271242	0.0351121	0.520132	0.116839	0.0511708	0.222062	0.932437	0.507259	0.760156	NA	0.213984	0.366193	NA	0.555934	-0.3191	NA	0.594909	-0.0744529	0.993448	0.906709	0.0551816	0.998425	0.925393	0.0420455	0.996884	0.909423	-0.405793	1	0.50062	-0.533987	NA	0.378292	TRUE	FALSE	TRUE	2i_specific	FALSE	FALSE	FALSE	FALSE	FALSE	TRUE
Zfp536	-0.268287	0.624919	0.511721	0.212582	0.7834	0.594853	0.237224	0.866554	0.561706	-1.27778	0.0170475	0.00481188	-0.689636	0.568035	0.141577	NA	NA	NA	NA	NA	NA	NA	NA	NA	NA	NA	NA	NA	NA	NA	0.526254	NA	0.478915	NA	NA	NA	NA	NA	NA	TRUE	FALSE	TRUE	2i_specific	FALSE	FALSE	FALSE	FALSE	FALSE	FALSE
Siglecf	-1.11692	0.117736	0.0637291	-1.31667	NA	0.0329773	-0.875687	NA	0.223472	-3.59935	0.00118724	0.000207125	-0.479992	NA	0.586964	NA	NA	NA	NA	NA	NA	NA	NA	NA	NA	NA	NA	NA	NA	NA	NA	NA	NA	NA	NA	NA	NA	NA	NA	TRUE	FALSE	TRUE	2i_specific	FALSE	FALSE	FALSE	FALSE	FALSE	FALSE
5430431A17Rik	NA	NA	NA	NA	NA	NA	NA	NA	NA	NA	NA	NA	NA	NA	NA	0.304795	NA	0.743362	-0.179664	NA	0.84974	-0.0689128	NA	0.940648	-0.31903	NA	0.738147	-0.374024	NA	0.688891	0.481756	NA	0.431977	-0.0775488	1	0.873408	1.05245	NA	0.0376365	TRUE	FALSE	TRUE	2i_specific	FALSE	FALSE	FALSE	FALSE	FALSE	FALSE
Fam189a1	-1.10352	0.0174087	0.00684	0.225372	0.762489	0.565492	-0.251924	0.863372	0.556111	-0.199965	0.736423	0.615639	1.05799	0.251363	0.0330602	NA	NA	NA	NA	NA	NA	NA	NA	NA	NA	NA	NA	NA	NA	NA	NA	NA	NA	NA	NA	NA	NA	NA	NA	TRUE	FALSE	TRUE	2i_specific	FALSE	FALSE	FALSE	FALSE	FALSE	FALSE
Gm29683	NA	NA	NA	NA	NA	NA	NA	NA	NA	NA	NA	NA	NA	NA	NA	NA	NA	NA	NA	NA	NA	NA	NA	NA	NA	NA	NA	NA	NA	NA	NA	NA	NA	NA	NA	NA	NA	NA	NA	TRUE	FALSE	TRUE	2i_specific	FALSE	FALSE	FALSE	FALSE	FALSE	FALSE
Chaserr	NA	NA	NA	NA	NA	NA	NA	NA	NA	NA	NA	NA	NA	NA	NA	NA	NA	NA	NA	NA	NA	NA	NA	NA	NA	NA	NA	NA	NA	NA	NA	NA	NA	NA	NA	NA	NA	NA	NA	TRUE	FALSE	TRUE	2i_specific	FALSE	FALSE	FALSE	FALSE	FALSE	FALSE
Zfp710	-1.16263	7.28893e-38	1.37263e-39	-0.010853	0.956203	0.900364	0.086006	0.739997	0.338522	-0.0219099	0.874443	0.800988	0.161101	0.452136	0.0912482	-0.60642	0.505286	0.14367	0.148946	0.929871	0.712361	0.0913433	0.965507	0.828534	0.315519	0.888381	0.432148	0.278788	0.953405	0.505247	0.716169	0.097176	0.00123317	0.163181	1	0.620402	0.243222	NA	0.503293	TRUE	FALSE	TRUE	2i_specific	FALSE	FALSE	FALSE	TRUE	FALSE	FALSE
Zscan2	0.202852	0.499388	0.381568	0.32203	0.382358	0.162645	-0.301626	0.602666	0.195584	0.227968	0.482245	0.332349	-0.0913894	0.998914	0.754171	NA	NA	NA	NA	NA	NA	NA	NA	NA	NA	NA	NA	NA	NA	NA	NA	NA	NA	NA	NA	NA	NA	NA	NA	TRUE	FALSE	TRUE	2i_specific	FALSE	FALSE	FALSE	FALSE	FALSE	FALSE
Aqp11	-1.46505	7.24155e-06	1.2896e-06	0.126873	0.818566	0.649541	0.129046	0.915804	0.688737	-0.570834	0.113015	0.0490143	0.290735	0.846542	0.374386	-0.158726	NA	0.874559	0.101649	NA	0.919497	-0.162754	NA	0.871472	0.15124	NA	0.880153	-0.123964	NA	0.901909	0.00337314	NA	0.995425	-0.105892	1	0.906681	-0.308834	NA	0.735478	TRUE	FALSE	TRUE	2i_specific	FALSE	FALSE	FALSE	FALSE	FALSE	FALSE
Usp17le	0.96322	0.461717	0.344105	-0.748565	0.704161	0.48879	-0.270413	NA	0.785566	1.50755	0.250309	0.136685	1.67085	0.476755	0.10099	NA	NA	NA	NA	NA	NA	NA	NA	NA	NA	NA	NA	NA	NA	NA	NA	NA	NA	NA	NA	NA	NA	NA	NA	TRUE	FALSE	TRUE	2i_specific	FALSE	FALSE	FALSE	FALSE	FALSE	FALSE
Galnt18	-1.84572	0.156655	0.0897514	1.06088	NA	0.270113	-1.66282	NA	0.253605	-1.20491	0.396753	0.253045	1.02373	NA	0.50176	NA	NA	NA	NA	NA	NA	NA	NA	NA	NA	NA	NA	NA	NA	NA	NA	NA	NA	NA	NA	NA	NA	NA	NA	TRUE	FALSE	TRUE	2i_specific	FALSE	FALSE	FALSE	FALSE	FALSE	FALSE
Dkk3	-1.37427	0.000979494	0.000267941	-0.264319	0.675999	0.454919	0.489437	0.623175	0.211455	-1.39181	0.00165343	0.000304933	-0.502456	0.69417	0.223053	NA	NA	NA	NA	NA	NA	NA	NA	NA	NA	NA	NA	NA	NA	NA	NA	NA	NA	NA	NA	NA	NA	NA	NA	TRUE	FALSE	TRUE	2i_specific	FALSE	FALSE	FALSE	FALSE	FALSE	FALSE
Sox6	0.0143809	0.991149	0.986145	0.611541	NA	0.449453	-0.196519	NA	0.814013	2.27027	0.013651	0.00368826	2.43883	0.134841	0.0126547	NA	NA	NA	NA	NA	NA	NA	NA	NA	NA	NA	NA	NA	NA	NA	NA	NA	NA	NA	NA	NA	NA	NA	NA	TRUE	FALSE	TRUE	2i_specific	FALSE	FALSE	FALSE	FALSE	FALSE	FALSE
Nucb2	-0.269816	0.200784	0.121124	-0.204618	0.473946	0.238872	-0.235627	0.59708	0.189934	-0.30975	0.167586	0.0810062	0.00571136	0.99947	0.987584	0.412606	NA	0.621481	0.0193364	NA	0.981845	-0.875378	NA	0.308753	0.582286	NA	0.485062	-0.0213066	NA	0.980544	-0.939713	NA	0.0859018	-0.0917586	1	0.890722	0.387963	NA	0.558722	TRUE	FALSE	TRUE	2i_specific	FALSE	FALSE	FALSE	FALSE	FALSE	FALSE
Lcmt1	-0.311834	0.00104574	0.000288262	0.063794	0.674745	0.452638	0.0660921	0.80139	0.445957	-0.159959	0.139056	0.0639448	-0.00627492	0.998914	0.947909	0.0942853	0.927767	0.722095	0.0667409	0.961147	0.801291	0.184302	0.830078	0.488896	-0.0935961	0.963879	0.723747	-0.0866887	0.988249	0.744388	-0.038801	0.994909	0.858376	-0.382796	1	0.156165	-0.227359	0.999665	0.401709	TRUE	FALSE	TRUE	2i_specific	FALSE	FALSE	FALSE	FALSE	FALSE	FALSE
Septin1	NA	NA	NA	NA	NA	NA	NA	NA	NA	NA	NA	NA	NA	NA	NA	NA	NA	NA	NA	NA	NA	NA	NA	NA	NA	NA	NA	NA	NA	NA	NA	NA	NA	NA	NA	NA	NA	NA	NA	TRUE	FALSE	TRUE	2i_specific	FALSE	FALSE	FALSE	FALSE	FALSE	FALSE
Tex36	NA	NA	NA	NA	NA	NA	NA	NA	NA	NA	NA	NA	NA	NA	NA	NA	NA	NA	NA	NA	NA	NA	NA	NA	NA	NA	NA	NA	NA	NA	NA	NA	NA	NA	NA	NA	NA	NA	NA	TRUE	FALSE	TRUE	2i_specific	FALSE	FALSE	FALSE	FALSE	FALSE	FALSE
Dock1	-1.06643	3.8317e-24	1.38325e-25	-0.149824	0.345311	0.136714	0.00154063	0.998828	0.988132	-0.475142	2.64576e-05	2.78264e-06	0.275769	0.295654	0.0426594	-0.252462	0.887579	0.617402	-0.284942	0.88132	0.578209	-0.228571	0.9038	0.649058	0.566502	0.78506	0.265074	1.00309	0.45289	0.0432155	-0.0429489	0.995987	0.902929	-0.0803917	1	0.825461	-0.449093	NA	0.248314	TRUE	FALSE	TRUE	2i_specific	FALSE	FALSE	FALSE	FALSE	FALSE	FALSE
Ifitm1	-1.353	8.26067e-16	4.90756e-17	0.172578	0.505675	0.266989	0.238234	0.547652	0.150112	-0.318837	0.101579	0.0429575	-0.0952955	0.939609	0.528647	0.0711431	0.952923	0.821637	-1.00835	0.0386313	0.00222428	-0.695408	0.246501	0.031857	-1.68243	0.000154536	9.34758e-07	-1.62242	0.000422775	2.03716e-06	-0.53727	0.384147	0.0137347	0.591142	1	0.0316501	0.792659	0.639755	0.00878803	TRUE	FALSE	TRUE	2i_specific	FALSE	FALSE	FALSE	FALSE	TRUE	FALSE
Gm5907	NA	NA	NA	NA	NA	NA	NA	NA	NA	NA	NA	NA	NA	NA	NA	NA	NA	NA	NA	NA	NA	NA	NA	NA	NA	NA	NA	NA	NA	NA	NA	NA	NA	NA	NA	NA	NA	NA	NA	TRUE	FALSE	TRUE	2i_specific	FALSE	FALSE	FALSE	FALSE	FALSE	FALSE
Defa21	NA	NA	NA	NA	NA	NA	NA	NA	NA	NA	NA	NA	NA	NA	NA	NA	NA	NA	NA	NA	NA	NA	NA	NA	NA	NA	NA	NA	NA	NA	NA	NA	NA	NA	NA	NA	NA	NA	NA	TRUE	FALSE	TRUE	2i_specific	FALSE	FALSE	FALSE	FALSE	FALSE	FALSE
Adam25	3.84881	0.0147225	0.00563812	-1.12108	NA	0.57268	0.272848	NA	0.779649	0.0783647	0.978442	0.963354	-0.20752	NA	0.800232	NA	NA	NA	NA	NA	NA	NA	NA	NA	NA	NA	NA	NA	NA	NA	NA	NA	NA	NA	NA	NA	NA	NA	NA	TRUE	FALSE	TRUE	2i_specific	FALSE	FALSE	FALSE	FALSE	FALSE	FALSE
Primpol	0.128515	0.614732	0.500365	-0.385721	0.176958	0.0447848	-0.139424	0.812886	0.464539	-0.150561	0.579847	0.4333	0.339617	0.598966	0.157694	0.816196	NA	0.118435	-1.0476	NA	0.0686128	-1.04384	NA	0.0485593	0.841426	0.540428	0.103253	0.160635	0.989559	0.748151	0.444026	0.942419	0.278633	0.597364	1	0.323435	0.203778	NA	0.727904	TRUE	FALSE	TRUE	2i_specific	FALSE	FALSE	FALSE	FALSE	FALSE	FALSE
1190028D05Rik	NA	NA	NA	NA	NA	NA	NA	NA	NA	NA	NA	NA	NA	NA	NA	NA	NA	NA	NA	NA	NA	NA	NA	NA	NA	NA	NA	NA	NA	NA	NA	NA	NA	NA	NA	NA	NA	NA	NA	TRUE	FALSE	TRUE	2i_specific	FALSE	FALSE	FALSE	FALSE	FALSE	FALSE
Sgo2b	NA	NA	NA	NA	NA	NA	NA	NA	NA	NA	NA	NA	0.427137	0.789184	0.306316	NA	NA	NA	NA	NA	NA	NA	NA	NA	NA	NA	NA	NA	NA	NA	NA	NA	NA	0.681784	1	0.577436	-1.14632	NA	0.57926	TRUE	FALSE	TRUE	2i_specific	FALSE	FALSE	FALSE	TRUE	FALSE	FALSE
Anapc10	-0.144968	0.402569	0.288567	-0.115743	0.627445	0.396915	0.198047	0.542289	0.145738	0.62098	3.45748e-05	3.75183e-06	0.179696	0.674523	0.208217	-0.143692	0.923001	0.712915	-0.069948	0.971877	0.855544	-1.22577	0.0622958	0.00259256	0.22322	0.931809	0.556637	-0.162712	0.981793	0.678247	-0.173639	0.97975	0.508864	0.0149418	1	0.966664	-0.147073	NA	0.697035	TRUE	FALSE	TRUE	2i_specific	FALSE	FALSE	FALSE	FALSE	FALSE	FALSE
Tbc1d9	-0.965201	0.132001	0.0730079	-0.686715	0.432524	0.201833	-0.148295	0.945344	0.783533	-0.455578	0.546154	0.397118	1.00984	0.170494	0.0180668	-0.275166	NA	0.764682	0.472427	NA	0.595548	0.0190852	NA	0.983755	0.94495	NA	0.281006	1.18483	NA	0.18147	-0.053746	NA	0.930139	-0.292595	1	0.751877	-1.87457	NA	0.0978521	TRUE	FALSE	TRUE	2i_specific	FALSE	FALSE	FALSE	FALSE	FALSE	FALSE
Adgre5	-1.28296	2.28794e-09	2.47276e-10	-0.105905	0.785805	0.598374	0.253848	0.62449	0.213586	0.650517	0.00523578	0.00118503	0.939559	4.8096e-05	4.95893e-07	0.450584	NA	0.571253	0.755178	NA	0.33715	0.955276	NA	0.206425	2.07793	NA	0.00624044	0.831781	NA	0.263162	0.971945	NA	0.087084	-0.10741	1	0.855051	-1.56688	NA	0.0328009	TRUE	FALSE	TRUE	2i_specific	FALSE	FALSE	FALSE	FALSE	FALSE	FALSE
Cacna1a	-0.420976	0.157779	0.0904603	0.0363627	0.947716	0.883383	-0.444048	0.403116	0.0763912	0.566365	0.0598803	0.0220977	1.75092	0.002061	4.82952e-05	-0.08934	0.947264	0.800777	0.454764	0.587966	0.195161	-0.07074	0.968575	0.843346	0.987227	0.0862484	0.00407702	0.838768	0.264427	0.0150348	0.0791097	0.994909	0.683428	-0.393543	1	0.33339	0.103945	NA	0.801613	TRUE	FALSE	TRUE	2i_specific	FALSE	FALSE	FALSE	FALSE	FALSE	FALSE
4921524J17Rik	0.162252	0.657077	0.548	-0.663019	0.0888625	0.0151215	0.24527	0.757504	0.361732	0.0733883	0.863941	0.78654	0.142033	0.936979	0.524588	0.345236	0.668238	0.272349	0.702151	0.181259	0.023147	-0.178837	0.867759	0.569822	1.06787	0.0193493	0.000486014	0.970773	0.063956	0.00165234	0.035196	0.994909	0.890831	0.126266	1	0.728489	-0.0288135	NA	0.93633	TRUE	FALSE	TRUE	2i_specific	FALSE	FALSE	FALSE	FALSE	FALSE	FALSE
A330008L17Rik	NA	NA	NA	NA	NA	NA	NA	NA	NA	NA	NA	NA	NA	NA	NA	NA	NA	NA	NA	NA	NA	NA	NA	NA	NA	NA	NA	NA	NA	NA	NA	NA	NA	NA	NA	NA	NA	NA	NA	TRUE	FALSE	TRUE	2i_specific	FALSE	FALSE	FALSE	FALSE	FALSE	FALSE
Ces2h	NA	NA	NA	NA	NA	NA	NA	NA	NA	NA	NA	NA	NA	NA	NA	NA	NA	NA	NA	NA	NA	NA	NA	NA	NA	NA	NA	NA	NA	NA	NA	NA	NA	NA	NA	NA	NA	NA	NA	TRUE	FALSE	TRUE	2i_specific	FALSE	FALSE	FALSE	FALSE	FALSE	FALSE
Phaf1	NA	NA	NA	NA	NA	NA	NA	NA	NA	NA	NA	NA	NA	NA	NA	NA	NA	NA	NA	NA	NA	NA	NA	NA	NA	NA	NA	NA	NA	NA	NA	NA	NA	NA	NA	NA	NA	NA	NA	TRUE	FALSE	TRUE	2i_specific	FALSE	FALSE	FALSE	FALSE	FALSE	FALSE
Sntb2	-0.291754	0.160474	0.0923138	-0.491262	0.0408768	0.00467845	-0.211523	0.638067	0.224255	-0.153027	0.52766	0.377746	0.672424	3.53338e-05	3.2705e-07	-0.169959	0.908895	0.666969	-0.349875	0.760939	0.373113	-0.22237	0.872977	0.577774	0.91563	0.1993	0.0163401	0.846021	0.365475	0.0281475	-0.0511743	0.994909	0.849756	0.194605	1	0.49212	-0.340597	0.999665	0.242809	TRUE	FALSE	TRUE	2i_specific	FALSE	FALSE	FALSE	FALSE	FALSE	FALSE
Terf2	-0.308628	0.0257514	0.0107859	-0.252458	0.157677	0.0369532	-0.32296	0.119298	0.00830985	-0.237889	0.115034	0.0501025	0.114527	0.939656	0.528972	0.143626	0.901428	0.642173	0.25365	0.788662	0.412796	-0.327662	0.691857	0.295345	0.817095	0.119336	0.00708383	0.797712	0.173956	0.0076424	-0.0499361	0.994909	0.808463	-0.220449	1	0.460635	-0.22617	0.999665	0.467037	TRUE	FALSE	TRUE	2i_specific	FALSE	FALSE	FALSE	FALSE	FALSE	FALSE
Wdr59	-0.0902743	0.734694	0.638889	-0.0715542	0.856284	0.709964	-0.251407	0.600056	0.19231	0.119765	0.668697	0.533693	0.207159	0.708875	0.23764	0.174028	0.910032	0.678368	0.184622	0.909607	0.660438	0.31474	0.804015	0.443864	0.803665	0.376786	0.0500631	0.72102	0.572927	0.0740896	-0.0967955	0.994909	0.672531	-0.141055	1	0.760753	0.120845	NA	0.794891	TRUE	FALSE	TRUE	2i_specific	FALSE	FALSE	FALSE	FALSE	FALSE	FALSE
Mbtps1	-0.17468	0.338044	0.231696	-0.194739	0.408145	0.18247	-0.189508	0.6018	0.194789	0.252148	0.172826	0.0841654	0.408813	0.00505238	0.000154206	0.349878	0.203448	0.0234619	0.360717	0.163524	0.0196512	0.342148	0.214054	0.0236714	0.806891	2.66911e-05	1.25876e-07	0.781815	4.68884e-05	1.4902e-07	0.16644	0.913959	0.223507	0.0585972	1	0.75558	-0.108825	0.999665	0.571778	TRUE	FALSE	TRUE	2i_specific	FALSE	FALSE	FALSE	FALSE	FALSE	FALSE
Mrpl4	-0.232172	0.135324	0.075336	0.250086	0.199577	0.0540198	0.120083	0.755188	0.35819	0.0287912	0.891157	0.825422	0.231293	0.206918	0.0243405	-0.286837	0.814252	0.453896	0.317154	0.780419	0.398383	-0.113957	0.951969	0.77086	0.0882056	0.979227	0.815777	0.0384186	0.996986	0.920947	0.0150543	0.996884	0.941875	0.182127	1	0.647922	0.118574	NA	0.769492	TRUE	FALSE	TRUE	2i_specific	FALSE	FALSE	FALSE	FALSE	FALSE	FALSE
Dnm2	-0.714884	8.48813e-15	5.39858e-16	0.194329	0.126941	0.0263173	0.186502	0.272597	0.0354803	0.0146445	0.91859	0.867477	0.189906	0.169774	0.0178725	0.585819	0.390017	0.0837782	0.367138	0.684974	0.282095	-0.342629	0.707271	0.310266	0.164861	0.949563	0.630717	-0.368484	0.857572	0.273111	0.163948	0.973662	0.346651	0.12464	1	0.695153	-0.298598	0.999665	0.394862	TRUE	FALSE	TRUE	2i_specific	FALSE	FALSE	FALSE	FALSE	FALSE	FALSE
Thyn1	-0.0250175	0.789768	0.706369	-0.049715	0.675999	0.454736	0.0808258	0.63594	0.22243	-0.227916	0.00338795	0.000702773	-0.04549	0.925597	0.495289	-0.306181	0.349082	0.0660667	-0.036046	0.965074	0.828042	-0.146864	0.765211	0.386829	-0.123957	0.89369	0.456165	0.0755842	0.977648	0.652923	0.0760608	0.97975	0.524912	0.0445806	1	0.833288	0.0434463	0.999665	0.835719	TRUE	FALSE	TRUE	2i_specific	FALSE	FALSE	FALSE	FALSE	FALSE	FALSE
Spata19	NA	NA	NA	NA	NA	NA	NA	NA	NA	NA	NA	NA	NA	NA	NA	NA	NA	NA	NA	NA	NA	NA	NA	NA	NA	NA	NA	NA	NA	NA	NA	NA	NA	NA	NA	NA	NA	NA	NA	TRUE	FALSE	TRUE	2i_specific	FALSE	FALSE	FALSE	FALSE	FALSE	FALSE
Mir100hg	NA	NA	NA	NA	NA	NA	NA	NA	NA	NA	NA	NA	NA	NA	NA	NA	NA	NA	NA	NA	NA	NA	NA	NA	NA	NA	NA	NA	NA	NA	NA	NA	NA	NA	NA	NA	NA	NA	NA	TRUE	FALSE	TRUE	2i_specific	FALSE	FALSE	FALSE	FALSE	FALSE	FALSE
Nxpe4	-0.362189	0.580419	0.46306	0.0207595	0.987611	0.966003	-0.550579	0.699844	0.285067	-0.519827	0.450131	0.301548	-0.143717	0.998914	0.77115	NA	NA	NA	NA	NA	NA	NA	NA	NA	NA	NA	NA	NA	NA	NA	NA	NA	NA	NA	NA	NA	NA	NA	NA	TRUE	FALSE	TRUE	2i_specific	FALSE	FALSE	FALSE	FALSE	FALSE	FALSE
Ptpn9	0.564381	0.00149571	0.000427736	0.293616	0.23302	0.0694214	-0.389789	0.162829	0.0141083	0.802465	6.24377e-06	5.52853e-07	0.159914	0.929853	0.501914	0.40283	NA	0.619196	-0.158632	NA	0.846324	-0.242661	NA	0.763865	0.125876	NA	0.876387	0.355361	NA	0.654254	-1.11369	NA	0.0299123	0.0250811	1	0.977444	0.880717	NA	0.291213	TRUE	FALSE	TRUE	2i_specific	FALSE	FALSE	FALSE	FALSE	FALSE	FALSE
Ppcdc	0.132619	0.456763	0.339099	0.175564	0.437452	0.205558	0.129851	0.743428	0.343602	-0.0786711	0.705029	0.577771	0.0837404	0.973425	0.612722	0.260896	NA	0.729989	0.669293	NA	0.369602	0.0857026	NA	0.90829	0.584277	NA	0.435393	0.0197045	NA	0.978869	0.0595726	0.994909	0.885644	-0.157898	1	0.845534	0.335614	NA	0.699864	TRUE	FALSE	TRUE	2i_specific	FALSE	FALSE	FALSE	FALSE	FALSE	FALSE
Nptn	-0.376835	6.59558e-05	1.39814e-05	0.0923025	0.522515	0.281868	0.0199864	0.95533	0.819402	0.667833	1.9449e-13	4.40892e-15	0.1703	0.380298	0.0658114	-0.0987559	0.935536	0.75029	0.320239	0.702092	0.300002	0.3892	0.610853	0.209503	0.0402081	0.992653	0.896685	-0.129749	0.981793	0.676553	0.113711	0.97975	0.456422	-0.172428	1	0.410926	-0.122707	0.999665	0.580021	TRUE	FALSE	TRUE	2i_specific	FALSE	FALSE	FALSE	FALSE	FALSE	FALSE
Rec114	-0.420563	0.697755	0.596057	-1.76559	0.127843	0.0266224	-1.60015	0.305049	0.04494	-0.572531	0.613532	0.470864	0.977046	0.577725	0.146648	-0.260683	NA	0.706702	0.0468506	NA	0.945456	-1.33935	NA	0.0909107	1.20156	0.44334	0.0674269	0.507509	0.939784	0.460064	0.130094	NA	0.7719	NA	NA	NA	NA	NA	NA	TRUE	FALSE	TRUE	2i_specific	FALSE	FALSE	FALSE	FALSE	TRUE	FALSE
Adpgk	-0.0388524	0.728293	0.63146	0.171563	0.14769	0.033475	0.0713813	0.765124	0.377354	0.128681	0.215942	0.11282	-0.043075	0.958748	0.572311	0.315464	0.764004	0.380067	0.550702	0.473651	0.123679	0.100682	0.953673	0.776709	0.567987	0.562013	0.112551	0.206342	0.969218	0.557345	0.00649125	0.997085	0.975863	0.150268	1	0.64586	-0.0545634	NA	0.869098	TRUE	FALSE	TRUE	2i_specific	FALSE	FALSE	FALSE	FALSE	FALSE	FALSE
Uaca	-0.639432	1.04882e-07	1.43326e-08	-0.0578894	0.789816	0.6054	-0.0533655	0.899522	0.638962	-0.247955	0.0715521	0.0276151	0.0727019	0.935996	0.516918	-0.070875	0.954308	0.837271	-0.0320582	0.98363	0.92574	0.000465245	0.999528	0.998931	0.306704	0.859091	0.368251	0.465173	0.760922	0.173263	-0.0122599	0.996884	0.951027	-0.114297	1	0.688716	0.0277255	0.999665	0.926776	TRUE	FALSE	TRUE	2i_specific	FALSE	FALSE	FALSE	FALSE	FALSE	FALSE
Prtg	1.05046	5.73036e-14	3.90114e-15	0.14578	0.519121	0.279349	-0.11356	0.772595	0.390797	-0.196093	0.267968	0.14878	-0.185167	0.60478	0.161953	0.973256	0.00411297	5.39386e-05	0.563989	0.168103	0.0207873	0.585009	0.132119	0.0100508	0.267097	0.795548	0.279614	0.69145	0.079454	0.00225638	-0.219369	0.853579	0.149694	0.0889583	1	0.766166	-0.0664846	0.999665	0.807623	TRUE	FALSE	TRUE	2i_specific	FALSE	FALSE	FALSE	FALSE	FALSE	FALSE
Gclc	0.880524	2.30163e-13	1.66342e-14	-0.10849	0.58762	0.348724	0.162764	0.550482	0.152045	0.13902	0.368589	0.229661	-0.0876459	0.948707	0.547271	-0.257325	0.586055	0.199912	0.0969056	0.896632	0.625255	0.28524	0.544146	0.156247	0.0745491	0.962269	0.707444	0.146822	0.942866	0.466986	0.236093	0.64226	0.0510879	0.23117	1	0.308128	-0.0465027	0.999665	0.832526	TRUE	FALSE	TRUE	2i_specific	FALSE	FALSE	FALSE	FALSE	FALSE	FALSE
Slc9a9	-3.58275	0.0756199	0.0377078	2.35409	NA	0.0177428	3.88592	NA	0.0216597	1.71626	0.19027	0.0956622	-1.20381	NA	0.375103	NA	NA	NA	NA	NA	NA	NA	NA	NA	NA	NA	NA	NA	NA	NA	NA	NA	NA	NA	NA	NA	NA	NA	NA	TRUE	FALSE	TRUE	2i_specific	FALSE	FALSE	FALSE	FALSE	FALSE	FALSE
Rnf7	-0.146152	0.184123	0.108914	-0.10984	0.462883	0.22826	-0.0778549	0.775128	0.395403	0.509653	2.71611e-07	1.71784e-08	0.00923861	0.998914	0.933772	-0.493269	0.0300268	0.000973631	0.0986072	0.840467	0.502321	0.456495	0.0589813	0.00234025	0.00686115	0.998428	0.962913	0.196002	0.782857	0.19429	0.0143203	0.994909	0.894206	-0.322433	1	0.0534408	0.082884	0.999665	0.633839	TRUE	FALSE	TRUE	2i_specific	FALSE	FALSE	FALSE	FALSE	FALSE	FALSE
Trim42	NA	NA	NA	NA	NA	NA	NA	NA	NA	NA	NA	NA	NA	NA	NA	NA	NA	NA	NA	NA	NA	NA	NA	NA	NA	NA	NA	NA	NA	NA	NA	NA	NA	NA	NA	NA	NA	NA	NA	TRUE	FALSE	TRUE	2i_specific	FALSE	FALSE	FALSE	FALSE	FALSE	FALSE
4921534H16Rik	NA	NA	NA	NA	NA	NA	NA	NA	NA	NA	NA	NA	NA	NA	NA	NA	NA	NA	NA	NA	NA	NA	NA	NA	NA	NA	NA	NA	NA	NA	NA	NA	NA	NA	NA	NA	NA	NA	NA	TRUE	FALSE	TRUE	2i_specific	FALSE	FALSE	FALSE	FALSE	FALSE	FALSE
Arih2	-0.199958	0.264326	0.170238	0.208711	0.365517	0.151224	0.312952	0.257502	0.0316512	1.16024	5.64723e-14	1.17584e-15	0.569189	0.0299636	0.00148151	-0.464212	0.313286	0.0544563	0.105861	0.907289	0.655049	0.458976	0.332228	0.0576345	0.0832002	0.963879	0.725471	0.0423479	0.996986	0.862254	0.161999	0.911718	0.220666	-0.276155	1	0.155788	-0.424178	0.999665	0.0450271	TRUE	FALSE	TRUE	2i_specific	FALSE	FALSE	FALSE	FALSE	FALSE	FALSE
Slc25a20	-0.686606	0.050595	0.023604	0.341648	0.496607	0.258251	0.321374	0.703458	0.290031	1.6119	1.23577e-06	9.07154e-08	0.553772	0.0580709	0.00363326	-0.503099	NA	0.378207	0.223591	NA	0.687034	0.503772	NA	0.3805	0.156679	0.974916	0.778413	-0.433725	0.943794	0.471428	0.120484	0.994909	0.669938	-0.38986	1	0.360149	-0.556056	NA	0.258281	TRUE	FALSE	TRUE	2i_specific	FALSE	FALSE	FALSE	FALSE	FALSE	FALSE
Gm4668	NA	NA	NA	NA	NA	NA	NA	NA	NA	NA	NA	NA	NA	NA	NA	NA	NA	NA	NA	NA	NA	NA	NA	NA	NA	NA	NA	NA	NA	NA	NA	NA	NA	NA	NA	NA	NA	NA	NA	TRUE	FALSE	TRUE	2i_specific	FALSE	FALSE	FALSE	FALSE	FALSE	FALSE
Pomgnt2	0.0601793	0.861527	0.798713	0.626309	0.0523265	0.00682099	0.331251	0.550482	0.152718	0.646269	0.0191613	0.00553011	-0.0175216	0.998914	0.962582	0.624084	NA	0.255336	0.26996	NA	0.627703	-0.355724	NA	0.512811	-0.520094	0.859587	0.369432	-0.273943	0.972004	0.611904	-0.257198	0.97975	0.529237	-0.0780437	1	0.90918	-0.662661	NA	0.326365	TRUE	FALSE	TRUE	2i_specific	FALSE	FALSE	FALSE	FALSE	FALSE	FALSE
Glod5	-0.326277	0.806351	0.726358	-1.2916	NA	0.213353	0.274508	NA	0.768716	-0.775393	0.583188	0.437184	-0.394481	NA	0.706717	NA	NA	NA	NA	NA	NA	NA	NA	NA	NA	NA	NA	NA	NA	NA	NA	NA	NA	NA	NA	NA	NA	NA	NA	TRUE	FALSE	TRUE	2i_specific	FALSE	FALSE	FALSE	FALSE	FALSE	FALSE
Araf	-0.0684843	0.545619	0.427554	0.0398456	0.814241	0.64374	-0.00108056	0.999195	0.990022	-0.149429	0.176255	0.0863991	-0.00934638	0.998914	0.930529	0.436986	0.496346	0.139054	0.148275	0.895313	0.620026	-0.270822	0.743186	0.357305	0.150851	0.947084	0.613434	-0.124194	0.980981	0.670537	0.273363	0.820931	0.125977	0.190509	1	0.487566	0.199688	0.999665	0.476837	TRUE	FALSE	TRUE	2i_specific	FALSE	FALSE	FALSE	FALSE	FALSE	FALSE
Btbd35f10	NA	NA	NA	NA	NA	NA	NA	NA	NA	NA	NA	NA	NA	NA	NA	NA	NA	NA	NA	NA	NA	NA	NA	NA	NA	NA	NA	NA	NA	NA	NA	NA	NA	NA	NA	NA	NA	NA	NA	TRUE	FALSE	TRUE	2i_specific	FALSE	FALSE	FALSE	FALSE	FALSE	FALSE
Itgb1bp2	0.21156	0.852596	0.785105	0.57244	NA	0.452596	0.767225	NA	0.293735	0.973822	0.330718	0.197298	NA	NA	NA	NA	NA	NA	NA	NA	NA	NA	NA	NA	NA	NA	NA	NA	NA	NA	NA	NA	NA	NA	NA	NA	NA	NA	NA	TRUE	FALSE	TRUE	2i_specific	FALSE	FALSE	FALSE	FALSE	FALSE	FALSE
Xist	4.81875	9.56753e-16	5.71517e-17	-0.704449	0.492446	0.25457	-0.902123	0.453377	0.0988562	-0.269842	0.771323	0.659396	-0.682441	0.564175	0.138185	1.66743	NA	0.0127576	0.979496	NA	0.153272	0.445457	NA	0.458678	0.550755	0.88822	0.431362	-0.154582	0.994047	0.800466	-0.328639	0.94935	0.28532	0.203609	1	0.928214	0.604443	NA	0.588421	TRUE	FALSE	TRUE	2i_specific	FALSE	FALSE	FALSE	FALSE	FALSE	FALSE
Alg13	-0.754687	7.82317e-20	3.60248e-21	-0.424768	1.07138e-05	1.0235e-07	-0.0402122	0.889929	0.616024	-0.492956	1.4154e-08	6.87986e-10	-0.0698305	0.714137	0.241978	0.0399988	0.954184	0.827537	0.0494451	0.957184	0.788977	-0.229204	0.617609	0.217244	-0.269344	0.636928	0.148724	-0.204869	0.855408	0.266312	-0.166879	0.868806	0.165233	0.0543886	1	0.765996	0.147728	0.999665	0.450568	TRUE	FALSE	TRUE	2i_specific	FALSE	FALSE	FALSE	FALSE	TRUE	FALSE
Lhfpl1	NA	NA	NA	NA	NA	NA	NA	NA	NA	NA	NA	NA	NA	NA	NA	NA	NA	NA	NA	NA	NA	NA	NA	NA	NA	NA	NA	NA	NA	NA	NA	NA	NA	NA	NA	NA	NA	NA	NA	TRUE	FALSE	TRUE	2i_specific	FALSE	FALSE	FALSE	FALSE	FALSE	FALSE
Huwe1	0.307318	0.0080259	0.00282321	-0.164785	0.306132	0.109503	-0.175438	0.431229	0.0881665	-0.556842	9.22914e-07	6.55195e-08	-0.259037	0.48066	0.102665	0.459957	0.0828334	0.00482029	0.241294	0.508103	0.141417	0.00446676	0.995258	0.978027	0.687906	0.00227665	2.87091e-05	-0.264822	0.649646	0.102835	-0.261709	0.763817	0.090722	0.138044	1	0.302882	0.0570838	0.999665	0.670606	TRUE	FALSE	TRUE	2i_specific	FALSE	FALSE	FALSE	FALSE	FALSE	FALSE
Xkr4	1.33961	0.214089	0.131387	0.0488262	NA	0.959258	0.114248	NA	0.88623	-0.816744	0.589913	0.444572	-0.628057	NA	0.479797	NA	NA	NA	NA	NA	NA	NA	NA	NA	NA	NA	NA	NA	NA	NA	NA	NA	NA	NA	NA	NA	NA	NA	NA	TRUE	TRUE	FALSE	N24_specific	FALSE	FALSE	FALSE	FALSE	FALSE	FALSE
Rp1	NA	NA	NA	NA	NA	NA	NA	NA	NA	NA	NA	NA	NA	NA	NA	NA	NA	NA	NA	NA	NA	NA	NA	NA	NA	NA	NA	NA	NA	NA	NA	NA	NA	NA	NA	NA	NA	NA	NA	TRUE	TRUE	FALSE	N24_specific	FALSE	FALSE	FALSE	FALSE	FALSE	FALSE
Lypla1	-0.669116	0.000128897	2.88533e-05	-0.354475	0.127631	0.0265587	0.301576	0.353803	0.0596981	-0.131011	0.560103	0.412356	0.189722	0.0348517	0.00180486	-0.0732123	0.910893	0.683784	0.345259	0.294669	0.0516379	0.0415244	0.963778	0.818291	0.538862	0.0579382	0.00225718	0.280979	0.677497	0.115665	0.0462604	0.994909	0.664649	-0.0821837	1	0.653478	0.0738657	0.999665	0.69978	TRUE	TRUE	FALSE	N24_specific	FALSE	FALSE	FALSE	FALSE	FALSE	FALSE
Rgs20	5.75839	9.9239e-15	6.33996e-16	-0.447888	0.824052	0.657584	0.397518	0.616626	0.206309	1.72762	0.0762344	0.0298827	-0.068169	0.998914	0.917295	1.95971	NA	0.0607292	2.44284	NA	0.0179569	0.28794	NA	0.742383	1.76928	NA	0.0932827	0.191238	NA	0.827663	0.544471	NA	0.419731	NA	NA	NA	NA	NA	NA	TRUE	TRUE	FALSE	N24_specific	FALSE	FALSE	FALSE	FALSE	FALSE	FALSE
Atp6v1h	0.242568	0.00515341	0.00170511	-0.0303772	0.847992	0.69624	0.259817	0.0212212	0.000678037	0.407392	1.84495e-06	1.43551e-07	-0.0503244	0.920586	0.483375	-0.117212	0.8689	0.560157	0.640095	0.0231977	0.00112868	0.653087	0.0335871	0.000966931	0.714309	0.0127363	0.000273038	0.585782	0.0979887	0.00305167	-0.074641	0.97975	0.488817	-0.0214992	1	0.908731	-0.218227	0.999665	0.25319	TRUE	TRUE	FALSE	N24_specific	FALSE	FALSE	FALSE	FALSE	FALSE	FALSE
St18	NA	NA	NA	NA	NA	NA	NA	NA	NA	NA	NA	NA	NA	NA	NA	NA	NA	NA	NA	NA	NA	NA	NA	NA	NA	NA	NA	NA	NA	NA	NA	NA	NA	NA	NA	NA	NA	NA	NA	TRUE	TRUE	FALSE	N24_specific	FALSE	FALSE	FALSE	FALSE	FALSE	FALSE
Pcmtd1	-0.0730738	0.740548	0.646137	0.0812511	0.791572	0.609108	0.291976	0.371058	0.0656147	0.531766	0.00372672	0.00079026	0.194891	0.81624	0.335294	0.959866	0.000550924	2.85823e-06	0.462083	0.18921	0.0247201	-0.146774	0.815319	0.463793	0.728871	0.01627	0.000386985	0.188252	0.901244	0.346016	-0.079539	0.97975	0.552748	0.0554985	1	0.747436	-0.14931	0.999665	0.404595	TRUE	TRUE	FALSE	N24_specific	FALSE	FALSE	FALSE	FALSE	FALSE	FALSE
Sntg1	NA	NA	NA	NA	NA	NA	NA	NA	NA	NA	NA	NA	NA	NA	NA	NA	NA	NA	NA	NA	NA	NA	NA	NA	NA	NA	NA	NA	NA	NA	NA	NA	NA	NA	NA	NA	NA	NA	NA	TRUE	TRUE	FALSE	N24_specific	FALSE	FALSE	FALSE	FALSE	FALSE	FALSE
Mir6341	NA	NA	NA	NA	NA	NA	NA	NA	NA	NA	NA	NA	NA	NA	NA	NA	NA	NA	NA	NA	NA	NA	NA	NA	NA	NA	NA	NA	NA	NA	NA	NA	NA	NA	NA	NA	NA	NA	NA	TRUE	TRUE	FALSE	N24_specific	FALSE	FALSE	FALSE	FALSE	FALSE	FALSE
Gm17644	NA	NA	NA	NA	NA	NA	NA	NA	NA	NA	NA	NA	NA	NA	NA	NA	NA	NA	NA	NA	NA	NA	NA	NA	NA	NA	NA	NA	NA	NA	NA	NA	NA	NA	NA	NA	NA	NA	NA	TRUE	TRUE	FALSE	N24_specific	FALSE	FALSE	FALSE	FALSE	FALSE	FALSE
Terf1	-0.0442807	0.724462	0.627057	-0.16849	0.223659	0.0648749	0.0626456	0.827864	0.491623	-0.242952	0.0259431	0.00795695	-0.048191	0.922355	0.488633	0.349405	0.297145	0.0484208	0.0886736	0.895313	0.620216	0.350786	0.285743	0.0421539	0.237702	0.686954	0.181854	0.43385	0.221138	0.0115171	0.125772	0.939418	0.269083	0.112177	1	0.587604	0.201541	0.999665	0.338454	TRUE	TRUE	FALSE	N24_specific	FALSE	FALSE	FALSE	FALSE	FALSE	TRUE
Rdh10	0.516602	0.0333622	0.0145687	0.0820397	0.8531	0.703687	-0.0750531	0.923539	0.716156	0.148429	0.634552	0.494491	0.0151147	0.998914	0.950428	-0.114333	NA	0.877985	0.656406	NA	0.365453	0.721042	NA	0.322688	0.220139	NA	0.764836	0.763092	NA	0.294561	-0.528044	0.847649	0.145984	0.531385	1	0.468496	0.458911	NA	0.522971	TRUE	TRUE	FALSE	N24_specific	FALSE	FALSE	FALSE	FALSE	FALSE	FALSE
Gdap1	NA	NA	NA	NA	NA	NA	NA	NA	NA	NA	NA	NA	NA	NA	NA	NA	NA	NA	NA	NA	NA	NA	NA	NA	NA	NA	NA	NA	NA	NA	NA	NA	NA	NA	NA	NA	NA	NA	NA	TRUE	TRUE	FALSE	N24_specific	FALSE	FALSE	FALSE	FALSE	FALSE	FALSE
Paqr8	-2.76909	1.30462e-14	8.4181e-16	-0.13447	0.832026	0.668907	-0.034025	0.98306	0.927708	-0.375921	0.375237	0.235243	0.693458	0.51519	0.115991	0.489642	NA	0.61757	0.0661163	NA	0.947515	-1.06893	NA	0.294695	0.232543	NA	0.815019	-1.24041	NA	0.227736	0.86506	NA	0.197416	1.02319	1	0.192291	-1.18168	NA	0.221533	TRUE	TRUE	FALSE	N24_specific	FALSE	FALSE	FALSE	FALSE	FALSE	FALSE
Rims1	0.0988863	0.87402	0.814961	-0.485719	0.503236	0.26436	-0.71136	0.463996	0.103082	-1.1251	0.0437415	0.0150385	-0.672755	0.789085	0.305883	-0.234585	NA	0.834142	-1.96216	NA	0.102945	-2.09365	NA	0.104893	-0.377702	NA	0.743084	-0.036028	NA	0.974326	0.0588512	NA	0.937606	0.314346	1	0.692553	0.387082	NA	0.640232	TRUE	TRUE	FALSE	N24_specific	FALSE	FALSE	FALSE	FALSE	FALSE	FALSE
Prim2	-0.0649189	0.544053	0.425786	-0.0338916	0.836604	0.677598	-0.0499964	0.855502	0.540541	-0.0666519	0.564196	0.416772	0.0100206	0.998914	0.901481	0.0399627	NA	0.931554	-0.0549236	NA	0.906727	-0.307633	NA	0.514882	0.384819	0.875145	0.403478	-0.0135021	0.999173	0.976814	-0.0855314	0.994909	0.749767	-0.40219	1	0.384652	-0.104042	NA	0.825359	TRUE	TRUE	FALSE	N24_specific	FALSE	FALSE	FALSE	FALSE	FALSE	FALSE
Bend6	-0.603915	0.307845	0.205944	-1.00841	0.165082	0.0399604	-1.17632	0.246908	0.029257	-1.35445	0.027124	0.00839433	-0.596483	0.852258	0.381108	NA	NA	NA	NA	NA	NA	NA	NA	NA	NA	NA	NA	NA	NA	NA	-0.0983896	NA	0.896532	-0.050795	1	0.958706	-0.59662	NA	0.553187	TRUE	TRUE	FALSE	N24_specific	FALSE	FALSE	FALSE	FALSE	FALSE	FALSE
Mir6896	NA	NA	NA	NA	NA	NA	NA	NA	NA	NA	NA	NA	NA	NA	NA	NA	NA	NA	NA	NA	NA	NA	NA	NA	NA	NA	NA	NA	NA	NA	NA	NA	NA	NA	NA	NA	NA	NA	NA	TRUE	TRUE	FALSE	N24_specific	FALSE	FALSE	FALSE	FALSE	FALSE	FALSE
Pantr1	NA	NA	NA	NA	NA	NA	NA	NA	NA	NA	NA	NA	NA	NA	NA	NA	NA	NA	NA	NA	NA	NA	NA	NA	NA	NA	NA	NA	NA	NA	NA	NA	NA	NA	NA	NA	NA	NA	NA	TRUE	TRUE	FALSE	N24_specific	FALSE	FALSE	FALSE	FALSE	FALSE	FALSE
Gulp1	2.02451	5.95968e-08	7.86464e-09	0.42604	0.474199	0.239109	-0.000753205	0.999834	0.998188	0.983913	0.020625	0.00605323	-0.964005	0.450777	0.090642	0.585551	NA	0.323136	0.718233	NA	0.225129	0.794952	NA	0.155758	-0.653014	0.817267	0.306077	0.463517	0.923895	0.411746	0.571321	NA	0.258497	-0.680784	1	0.470698	0.826614	NA	0.25703	TRUE	TRUE	FALSE	N24_specific	FALSE	FALSE	FALSE	FALSE	FALSE	FALSE
C230029F24Rik	NA	NA	NA	NA	NA	NA	NA	NA	NA	NA	NA	NA	NA	NA	NA	NA	NA	NA	NA	NA	NA	NA	NA	NA	NA	NA	NA	NA	NA	NA	NA	NA	NA	NA	NA	NA	NA	NA	NA	TRUE	TRUE	FALSE	N24_specific	FALSE	FALSE	FALSE	FALSE	FALSE	FALSE
Tmeff2	2.80984	0.00707214	0.002447	1.06753	NA	0.27725	0.965033	NA	0.191202	-0.539705	0.75736	0.640677	-0.981949	NA	0.19528	-0.353508	NA	0.728667	-0.810943	NA	0.440946	0.772653	NA	0.44312	-1.46732	NA	0.180063	0.26712	NA	0.793911	0.417772	NA	0.5596	NA	NA	NA	NA	NA	NA	TRUE	TRUE	FALSE	N24_specific	FALSE	FALSE	FALSE	FALSE	FALSE	FALSE
Gm17767	NA	NA	NA	NA	NA	NA	NA	NA	NA	NA	NA	NA	NA	NA	NA	NA	NA	NA	NA	NA	NA	NA	NA	NA	NA	NA	NA	NA	NA	NA	NA	NA	NA	NA	NA	NA	NA	NA	NA	TRUE	TRUE	FALSE	N24_specific	FALSE	FALSE	FALSE	FALSE	FALSE	FALSE
Stat4	-0.16627	0.578784	0.461604	-0.574583	0.080497	0.0129462	0.279339	0.62449	0.213147	-1.49558	6.77005e-08	3.76221e-09	-0.926325	0.0336212	0.00171553	NA	NA	NA	NA	NA	NA	NA	NA	NA	NA	NA	NA	NA	NA	NA	NA	NA	NA	NA	NA	NA	NA	NA	NA	TRUE	TRUE	FALSE	N24_specific	FALSE	FALSE	FALSE	FALSE	FALSE	FALSE
Dnah7a	0.724293	0.2554	0.163182	-0.794531	0.373449	0.156256	-1.17427	0.238545	0.0275208	-1.3164	0.071851	0.0277917	0.763069	0.474317	0.0998651	NA	NA	NA	NA	NA	NA	NA	NA	NA	NA	NA	NA	NA	NA	NA	NA	NA	NA	NA	NA	NA	NA	NA	NA	TRUE	TRUE	FALSE	N24_specific	FALSE	FALSE	FALSE	FALSE	FALSE	FALSE
Hecw2	-1.10943	3.50947e-06	5.94554e-07	-0.708609	0.01537	0.00110361	0.82504	0.00940912	0.000235469	-0.676233	0.00838782	0.00206016	1.11155	0.337606	0.0540724	-0.326069	NA	0.730478	-1.41467	NA	0.141802	-0.505368	NA	0.597427	0.371961	NA	0.6798	2.04846	NA	0.0323803	NA	NA	NA	0.899162	1	0.288706	-0.647427	NA	0.500259	TRUE	TRUE	FALSE	N24_specific	FALSE	FALSE	FALSE	FALSE	FALSE	FALSE
Boll	0.34142	0.607932	0.493232	-0.327978	0.730051	0.524647	-0.643385	0.613853	0.203768	-1.14363	0.09728	0.0407108	-0.478453	0.956302	0.5654	NA	NA	NA	NA	NA	NA	NA	NA	NA	NA	NA	NA	NA	NA	NA	NA	NA	NA	NA	NA	NA	NA	NA	NA	TRUE	TRUE	FALSE	N24_specific	FALSE	FALSE	FALSE	FALSE	FALSE	FALSE
BC055402	NA	NA	NA	NA	NA	NA	NA	NA	NA	NA	NA	NA	NA	NA	NA	NA	NA	NA	NA	NA	NA	NA	NA	NA	NA	NA	NA	NA	NA	NA	NA	NA	NA	NA	NA	NA	NA	NA	NA	TRUE	TRUE	FALSE	N24_specific	FALSE	FALSE	FALSE	FALSE	FALSE	FALSE
Tyw5	0.177252	0.228189	0.142083	-0.169092	0.391977	0.170306	-0.0284492	0.953462	0.811722	0.0446949	0.813602	0.716926	0.0348717	0.998914	0.805087	-0.175098	0.821762	0.473984	0.10918	0.904754	0.650706	-0.0562931	0.964453	0.82082	0.573696	0.194238	0.0155924	0.331043	0.761528	0.173712	-0.218529	0.871156	0.16927	-0.210417	1	0.516814	0.260171	0.999665	0.421034	TRUE	TRUE	FALSE	N24_specific	FALSE	FALSE	FALSE	FALSE	FALSE	FALSE
Spats2l	-1.3577	0.000975504	0.000266482	0.122054	0.871087	0.73425	-0.454291	0.664138	0.247634	1.25709	0.00215153	0.000412772	0.782885	0.657882	0.195255	1.15386	NA	0.266279	0.183099	NA	0.877429	-1.38969	NA	0.184391	0.524014	NA	0.623907	-0.515869	NA	0.598104	-0.406679	NA	0.685616	-0.217778	1	0.723181	-0.330154	NA	0.62916	TRUE	TRUE	FALSE	N24_specific	FALSE	FALSE	FALSE	FALSE	FALSE	FALSE
Cflar	0.338118	0.255696	0.163424	0.198494	0.641754	0.41543	0.157842	0.836959	0.508551	0.552564	0.0615641	0.0228678	0.331936	0.63664	0.181271	1.32883	NA	0.0397522	-0.587827	NA	0.378486	-1.59773	NA	0.0158539	0.728501	0.776622	0.256698	-0.440927	0.945683	0.483712	0.135014	0.994909	0.812634	-0.137476	1	0.831364	-0.140827	NA	0.820781	TRUE	TRUE	FALSE	N24_specific	FALSE	FALSE	FALSE	FALSE	FALSE	FALSE
Trak2	0.20631	0.0279783	0.0118657	0.0683292	0.63512	0.406619	0.221628	0.0996133	0.00623615	0.238377	0.0140731	0.00382961	0.125121	0.80572	0.324176	1.91389	0.0263454	0.000759342	0.302156	0.888407	0.59512	-1.83641	0.0394909	0.00123497	0.713765	0.717278	0.2048	-1.51143	0.171267	0.00746242	0.329594	0.913959	0.223643	-0.154007	1	0.736758	-0.00962435	NA	0.983831	TRUE	TRUE	FALSE	N24_specific	FALSE	FALSE	FALSE	FALSE	FALSE	FALSE
Fzd7	1.22815	3.36217e-13	2.4705e-14	-0.00235953	0.99534	0.988362	0.0496272	0.934425	0.756972	0.202842	0.345248	0.209867	-0.0149766	0.998914	0.909157	0.191773	0.85556	0.526161	0.223614	0.817178	0.460254	0.314003	0.68935	0.291891	0.210611	0.906672	0.487078	0.609554	0.425199	0.0387529	0.223268	0.901389	0.203277	0.25713	1	0.481558	0.255976	NA	0.421954	TRUE	TRUE	FALSE	N24_specific	FALSE	FALSE	FALSE	FALSE	FALSE	FALSE
Wdr12	0.210047	0.00495383	0.00162979	-0.0817109	0.458375	0.224042	0.222383	0.0226739	0.000740509	-0.268544	0.000511169	7.91164e-05	-0.13546	0.466939	0.0968036	-0.318557	0.52973	0.159037	0.114416	0.894462	0.611147	0.590412	0.126624	0.00919879	0.664634	0.0714386	0.00310108	0.874242	0.00871882	0.000109946	-0.337499	0.820931	0.127153	-0.126604	1	0.429151	-0.0156421	0.999665	0.920943	TRUE	TRUE	FALSE	N24_specific	FALSE	FALSE	FALSE	FALSE	FALSE	FALSE
Zdbf2	0.376051	0.0280413	0.0119024	-0.0498766	0.873874	0.738888	-0.00264311	0.998761	0.985886	-0.43252	0.0142646	0.00389561	-0.150717	0.775784	0.292251	-0.0698305	0.910893	0.684298	0.40606	0.148425	0.0169055	0.359104	0.260104	0.0349634	0.230406	0.675005	0.175014	0.232819	0.762024	0.174686	-0.261412	0.209489	0.00407745	-0.0386527	1	0.81542	-0.424661	0.719824	0.0109756	TRUE	TRUE	FALSE	N24_specific	FALSE	FALSE	FALSE	FALSE	FALSE	FALSE
Pth2r	NA	NA	NA	NA	NA	NA	NA	NA	NA	NA	NA	NA	NA	NA	NA	NA	NA	NA	NA	NA	NA	NA	NA	NA	NA	NA	NA	NA	NA	NA	NA	NA	NA	NA	NA	NA	NA	NA	NA	TRUE	TRUE	FALSE	N24_specific	FALSE	FALSE	FALSE	FALSE	FALSE	FALSE
Crygf	NA	NA	NA	NA	NA	NA	NA	NA	NA	NA	NA	NA	NA	NA	NA	NA	NA	NA	NA	NA	NA	NA	NA	NA	NA	NA	NA	NA	NA	NA	NA	NA	NA	NA	NA	NA	NA	NA	NA	TRUE	TRUE	FALSE	N24_specific	FALSE	FALSE	FALSE	FALSE	FALSE	FALSE
Erbb4	NA	NA	NA	NA	NA	NA	NA	NA	NA	NA	NA	NA	NA	NA	NA	NA	NA	NA	NA	NA	NA	NA	NA	NA	NA	NA	NA	NA	NA	NA	NA	NA	NA	NA	NA	NA	NA	NA	NA	TRUE	TRUE	FALSE	N24_specific	FALSE	FALSE	FALSE	FALSE	FALSE	FALSE
Bard1	-0.195898	0.0965331	0.0504617	-0.126491	0.43783	0.206367	0.267098	0.113117	0.00756668	-0.272271	0.0228797	0.00683853	-0.0180157	0.998914	0.799331	0.316576	0.645265	0.24812	0.410086	0.493751	0.134228	0.0386952	0.976599	0.88648	0.453966	0.522867	0.0969876	0.220837	0.923857	0.411263	0.223719	0.864134	0.157843	0.0215694	1	0.927975	-0.507828	0.999665	0.0395876	TRUE	TRUE	FALSE	N24_specific	FALSE	FALSE	FALSE	FALSE	FALSE	FALSE
Gm16582	NA	NA	NA	NA	NA	NA	NA	NA	NA	NA	NA	NA	NA	NA	NA	NA	NA	NA	NA	NA	NA	NA	NA	NA	NA	NA	NA	NA	NA	NA	NA	NA	NA	NA	NA	NA	NA	NA	NA	TRUE	TRUE	FALSE	N24_specific	FALSE	FALSE	FALSE	FALSE	FALSE	FALSE
Slc4a3	1.29176	1.87347e-09	2.005e-10	-0.0941678	0.828383	0.663472	-0.231759	0.638077	0.224407	-0.72244	0.00760803	0.00184308	-0.46423	0.824937	0.344763	4.82749	NA	1.71213e-08	3.86534	NA	1.82541e-05	-1.42906	NA	0.0618376	2.92576	NA	0.000984838	-0.18056	NA	0.80677	-1.62744	NA	0.0475799	0.751671	1	0.408135	0.220711	NA	0.786304	TRUE	TRUE	FALSE	N24_specific	FALSE	FALSE	FALSE	FALSE	FALSE	FALSE
Ap1s3	1.88529	2.65324e-11	2.35119e-12	-0.459182	0.354281	0.14275	-0.161735	0.82604	0.488198	-0.424565	0.314092	0.183898	-0.271242	0.959121	0.573675	-0.340364	NA	0.538388	0.19469	NA	0.718565	0.438088	NA	0.428001	0.763175	0.637534	0.14934	1.11278	0.421909	0.0381071	-0.257368	0.978582	0.417339	0.329054	1	0.686202	0.511016	NA	0.421945	TRUE	TRUE	FALSE	N24_specific	FALSE	FALSE	FALSE	FALSE	FALSE	FALSE
1700016L21Rik	NA	NA	NA	NA	NA	NA	NA	NA	NA	NA	NA	NA	NA	NA	NA	NA	NA	NA	NA	NA	NA	NA	NA	NA	NA	NA	NA	NA	NA	NA	NA	NA	NA	NA	NA	NA	NA	NA	NA	TRUE	TRUE	FALSE	N24_specific	FALSE	FALSE	FALSE	FALSE	FALSE	FALSE
Fbxo36	0.123396	0.822784	0.748048	-0.396176	0.560988	0.319348	-0.15937	0.91358	0.678276	-0.178499	0.766754	0.653419	0.666885	0.49582	0.108023	NA	NA	NA	NA	NA	NA	NA	NA	NA	NA	NA	NA	NA	NA	NA	NA	NA	NA	NA	NA	NA	NA	NA	NA	TRUE	TRUE	FALSE	N24_specific	FALSE	FALSE	FALSE	FALSE	FALSE	FALSE
A530032D15Rik	NA	NA	NA	NA	NA	NA	NA	NA	NA	NA	NA	NA	NA	NA	NA	NA	NA	NA	NA	NA	NA	NA	NA	NA	NA	NA	NA	NA	NA	NA	NA	NA	NA	NA	NA	NA	NA	NA	NA	TRUE	TRUE	FALSE	N24_specific	FALSE	FALSE	FALSE	FALSE	FALSE	FALSE
A630001G21Rik	3.08822	1.8948e-05	3.61671e-06	1.4521	0.164171	0.039487	-0.127628	0.948996	0.796076	0.761066	0.459912	0.310621	-0.527226	0.951735	0.554482	NA	NA	NA	NA	NA	NA	NA	NA	NA	NA	NA	NA	NA	NA	NA	NA	NA	NA	NA	NA	NA	NA	NA	NA	TRUE	TRUE	FALSE	N24_specific	FALSE	FALSE	FALSE	FALSE	FALSE	FALSE
Itm2c	0.0161537	0.923187	0.885858	0.399322	0.00679324	0.000352223	-0.154645	0.571712	0.170519	0.104096	0.507187	0.356769	-0.211578	0.42262	0.0797213	0.391585	0.609738	0.219073	0.039454	0.981415	0.903009	-0.0917683	0.951969	0.771026	0.174669	0.939033	0.58753	0.0607966	0.996395	0.845758	-0.375512	0.777448	0.0945378	0.0771219	1	0.838278	0.0363699	NA	0.923186	TRUE	TRUE	FALSE	N24_specific	FALSE	FALSE	FALSE	FALSE	FALSE	FALSE
Ncl	0.35099	0.000415404	0.000104146	-0.265405	0.0327118	0.0033493	-0.0191031	0.958041	0.832697	-0.310015	0.00301747	0.000611771	0.000168434	0.999663	0.997749	-0.0698646	0.842782	0.506838	-0.103031	0.726169	0.327702	0.158547	0.507898	0.131975	0.229851	0.275899	0.0288478	0.444674	0.00308933	2.34376e-05	0.0975508	0.822025	0.129379	0.137077	1	0.076754	0.038268	0.999665	0.620646	TRUE	TRUE	FALSE	N24_specific	FALSE	FALSE	FALSE	FALSE	FALSE	FALSE
Dis3l2	-0.141514	0.247626	0.156983	0.149981	0.335378	0.129529	-0.107209	0.703044	0.288587	0.334111	0.00353321	0.000741931	0.187449	0.576035	0.145612	0.55733	NA	0.413369	0.459223	NA	0.50196	0.282045	NA	0.668935	0.899454	0.69155	0.183983	0.461453	0.945633	0.482626	0.0035967	0.997405	0.992192	-0.296619	1	0.681311	-0.11146	NA	0.879763	TRUE	TRUE	FALSE	N24_specific	FALSE	FALSE	FALSE	FALSE	FALSE	FALSE
Eif4e2	-0.628281	3.62192e-09	4.04866e-10	0.114085	0.492293	0.254376	0.278019	0.0940375	0.00575015	0.260696	0.02934	0.00922192	0.0610967	0.840018	0.361564	-0.259843	0.456442	0.116035	0.155663	0.737327	0.344559	0.00338393	0.995258	0.983797	0.27348	0.516718	0.0949311	0.288394	0.589566	0.0797854	0.225377	0.589154	0.0400511	-0.0103936	1	0.956126	-0.193527	0.999665	0.336921	TRUE	TRUE	FALSE	N24_specific	FALSE	FALSE	FALSE	FALSE	TRUE	FALSE
Inpp5d	0.13498	0.596284	0.480561	0.751157	0.00232194	8.49707e-05	0.473465	0.15558	0.0132109	0.190022	0.47057	0.320925	-0.144804	0.878169	0.417316	-0.199921	0.849394	0.517408	-0.289585	0.744319	0.352405	-0.0887616	0.953891	0.777171	-0.226577	0.895426	0.469002	-0.280785	0.908188	0.373167	0.102147	0.97975	0.547589	-0.152931	1	0.622555	-0.108599	0.999665	0.723479	TRUE	TRUE	FALSE	N24_specific	FALSE	FALSE	FALSE	FALSE	FALSE	TRUE
Gm19589	NA	NA	NA	NA	NA	NA	NA	NA	NA	NA	NA	NA	NA	NA	NA	NA	NA	NA	NA	NA	NA	NA	NA	NA	NA	NA	NA	NA	NA	NA	NA	NA	NA	NA	NA	NA	NA	NA	NA	TRUE	TRUE	FALSE	N24_specific	FALSE	FALSE	FALSE	FALSE	FALSE	FALSE
Platr5	3.12003	2.12054e-12	1.67871e-13	-1.115	0.23254	0.0691788	-0.0367713	0.975736	0.900622	-1.66249	0.0567721	0.0207046	-0.346197	0.845183	0.369712	0.728568	NA	0.591617	2.16786	NA	0.0810922	2.02479	NA	0.0885527	2.77559	NA	0.0238745	1.21053	NA	0.320148	-0.359718	NA	0.5383	NA	NA	NA	NA	NA	NA	TRUE	TRUE	FALSE	N24_specific	FALSE	FALSE	FALSE	FALSE	FALSE	FALSE
Gbx2	2.75378	2.23231e-59	1.8243e-61	0.374069	0.136597	0.0296638	-0.0496489	0.932256	0.753187	-0.00607316	0.983279	0.972378	-0.127452	0.837347	0.357668	0.558432	0.457779	0.116664	0.543923	0.478419	0.126658	0.279372	0.78832	0.421147	-0.687398	0.438053	0.0658831	-0.0376233	0.996986	0.914316	0.198708	0.97769	0.364323	0.0545553	1	0.920273	-0.1848	NA	0.690564	TRUE	TRUE	FALSE	N24_specific	FALSE	FALSE	FALSE	FALSE	FALSE	FALSE
Ndufa10	-0.181172	0.00259134	0.000786684	0.104548	0.192139	0.0507559	0.103536	0.341377	0.0553837	0.15326	0.0157768	0.00438816	0.00661334	0.998914	0.950381	-0.00673499	0.992383	0.966591	0.0643708	0.921569	0.688227	0.0300132	0.971271	0.852153	0.24108	0.607309	0.131312	0.314242	0.476686	0.0477468	-0.0862597	0.978582	0.405407	-0.195342	1	0.327987	-0.0295996	0.999665	0.883803	TRUE	TRUE	FALSE	N24_specific	FALSE	FALSE	FALSE	FALSE	FALSE	FALSE
Cntnap5b	NA	NA	NA	NA	NA	NA	NA	NA	NA	NA	NA	NA	NA	NA	NA	NA	NA	NA	NA	NA	NA	NA	NA	NA	NA	NA	NA	NA	NA	NA	NA	NA	NA	NA	NA	NA	NA	NA	NA	TRUE	TRUE	FALSE	N24_specific	FALSE	FALSE	FALSE	FALSE	FALSE	FALSE
Pign	0.131752	0.541101	0.422745	-0.0776548	0.810381	0.638186	0.0930706	0.868081	0.569122	-0.0682984	0.787488	0.680588	-0.523712	0.443463	0.0873416	0.45011	NA	0.568666	0.122362	NA	0.879693	-1.08762	NA	0.170739	-0.985858	0.731669	0.217197	-0.795908	0.879254	0.314062	0.0268863	0.996884	0.960084	-0.260699	1	0.662365	-0.167429	NA	0.781664	TRUE	TRUE	FALSE	N24_specific	FALSE	FALSE	FALSE	FALSE	FALSE	FALSE
D830032E09Rik	NA	NA	NA	NA	NA	NA	NA	NA	NA	NA	NA	NA	NA	NA	NA	NA	NA	NA	NA	NA	NA	NA	NA	NA	NA	NA	NA	NA	NA	NA	NA	NA	NA	NA	NA	NA	NA	NA	NA	TRUE	TRUE	FALSE	N24_specific	FALSE	FALSE	FALSE	FALSE	FALSE	FALSE
Clasp1	0.119295	0.129956	0.0717094	0.00600153	0.969656	0.92809	0.013121	0.961985	0.842219	-0.083968	0.346645	0.210913	-0.0918913	0.755517	0.274651	0.358127	0.583464	0.198776	0.137093	0.896173	0.624048	-0.178258	0.843774	0.517668	0.555127	0.357788	0.0454205	-0.060799	0.995611	0.826213	-0.0489948	0.994909	0.802723	0.132658	1	0.63048	0.191039	0.999665	0.496397	TRUE	TRUE	FALSE	N24_specific	FALSE	FALSE	FALSE	FALSE	FALSE	FALSE
Inhbb	0.640644	0.190413	0.113451	-0.0187637	0.987087	0.963578	1.56213	0.00342099	6.37158e-05	0.079662	0.904894	0.846763	0.808184	0.277277	0.0384135	NA	NA	NA	NA	NA	NA	NA	NA	NA	NA	NA	NA	NA	NA	NA	2.44751	NA	0.000264802	NA	NA	NA	NA	NA	NA	TRUE	TRUE	FALSE	N24_specific	FALSE	FALSE	FALSE	FALSE	FALSE	FALSE
Gm28590	NA	NA	NA	NA	NA	NA	NA	NA	NA	NA	NA	NA	NA	NA	NA	NA	NA	NA	NA	NA	NA	NA	NA	NA	NA	NA	NA	NA	NA	NA	NA	NA	NA	NA	NA	NA	NA	NA	NA	TRUE	TRUE	FALSE	N24_specific	FALSE	FALSE	FALSE	FALSE	FALSE	FALSE
Actr3	-0.041561	0.701922	0.600656	-0.127798	0.304263	0.108063	0.0269471	0.926565	0.734231	-0.127901	0.210378	0.108927	-0.0466203	0.821793	0.341939	-0.12439	0.821674	0.472235	0.329406	0.303142	0.0541792	0.386211	0.218076	0.024855	0.395215	0.226547	0.0205551	0.552102	0.0526901	0.00124521	-0.0749314	0.978582	0.418647	-0.0149573	1	0.924864	0.0117109	0.999665	0.942498	TRUE	TRUE	FALSE	N24_specific	FALSE	FALSE	FALSE	FALSE	FALSE	FALSE
Slc35f5	0.838033	1.42914e-10	1.37003e-11	0.190024	0.345402	0.136828	-0.0424495	0.924085	0.719689	0.665871	1.66466e-06	1.27523e-07	0.0887378	0.973425	0.617378	0.0989846	0.936545	0.754858	0.324055	0.704701	0.302296	0.398188	0.597373	0.201087	0.408846	0.700279	0.191812	0.460625	0.703684	0.136611	-0.309651	0.835992	0.135046	0.165227	1	0.681074	-0.025841	NA	0.945829	TRUE	TRUE	FALSE	N24_specific	FALSE	FALSE	FALSE	FALSE	FALSE	FALSE
Mgat5	-1.48135	4.79333e-19	2.30265e-20	-0.0543632	0.866932	0.726139	-0.120101	0.815631	0.470174	-0.270387	0.17192	0.0836144	0.302434	0.448074	0.0892998	0.953984	NA	0.330332	1.02521	NA	0.298208	-0.693817	NA	0.481767	1.12841	NA	0.248795	-0.987707	NA	0.313524	-0.952597	NA	0.0397796	-0.319003	1	0.637356	0.0278942	NA	0.970055	TRUE	TRUE	FALSE	N24_specific	FALSE	FALSE	FALSE	FALSE	FALSE	FALSE
Rab3gap1	0.361607	1.14968e-05	2.10786e-06	-0.125333	0.300507	0.105918	0.032512	0.908775	0.665257	-0.0981472	0.343879	0.208766	-0.177153	0.465245	0.0960744	0.131208	0.835173	0.495639	0.321831	0.4156	0.093682	0.305281	0.461922	0.108935	0.400238	0.318408	0.0369528	0.277863	0.714197	0.143774	-0.11978	0.952553	0.294394	-0.244094	1	0.281021	0.0225507	0.999665	0.919529	TRUE	TRUE	FALSE	N24_specific	FALSE	FALSE	FALSE	FALSE	FALSE	FALSE
R3hdm1	0.0169238	0.887298	0.832504	-0.0383787	0.806353	0.631977	-0.00463061	0.989481	0.953817	-0.351064	0.000113182	1.4389e-05	-0.239786	0.0163689	0.000680837	0.276154	0.569907	0.187752	0.496095	0.153032	0.0178142	0.280802	0.569696	0.173882	0.475943	0.237449	0.0226397	0.368105	0.571452	0.0734673	-0.139862	0.871156	0.169463	0.0330892	1	0.863934	-0.0219591	0.999665	0.911457	TRUE	TRUE	FALSE	N24_specific	FALSE	FALSE	FALSE	FALSE	FALSE	FALSE
Srgap2	-0.279054	0.00181412	0.000527787	-0.144294	0.239164	0.0725414	-0.309796	0.00640378	0.000143124	-0.110336	0.29731	0.171198	0.492034	0.028622	0.00140343	0.39746	0.519407	0.151983	0.444643	0.44617	0.109304	0.0788618	0.952509	0.773397	0.786687	0.0846123	0.00392093	0.371683	0.756492	0.169037	-0.185008	0.915705	0.236775	0.0123343	1	0.960995	-0.0930416	0.999665	0.713491	TRUE	TRUE	FALSE	N24_specific	FALSE	FALSE	FALSE	FALSE	FALSE	FALSE
Sox13	0.0722274	0.706983	0.606603	-0.151444	0.522515	0.281842	-0.0198104	0.972288	0.887555	-0.91921	3.40728e-09	1.45279e-10	-0.228841	0.529194	0.121867	0.221838	NA	0.64322	-0.219447	NA	0.652294	-0.310286	NA	0.520228	-0.551313	0.785844	0.266378	-0.287907	0.96724	0.551247	0.245898	0.978842	0.426858	-0.0932296	1	0.864867	-0.203019	NA	0.706342	TRUE	TRUE	FALSE	N24_specific	FALSE	FALSE	FALSE	FALSE	FALSE	FALSE
Zfp281	0.465524	8.13446e-08	1.08964e-08	-0.172357	0.152688	0.0352664	-0.113469	0.560458	0.162166	-0.275988	0.00369087	0.000780822	-0.0434835	0.873547	0.410923	0.0424114	0.942777	0.776884	0.183226	0.619623	0.219765	0.147405	0.713941	0.322899	0.303687	0.340814	0.0413351	0.475994	0.0526901	0.00124784	-0.0431619	0.984526	0.589133	0.109666	1	0.474216	0.149436	0.999665	0.323312	TRUE	TRUE	FALSE	N24_specific	FALSE	FALSE	FALSE	FALSE	FALSE	FALSE
Platr22	0.455843	0.00666403	0.00228638	-0.0490683	0.879505	0.750222	0.118738	0.782008	0.408964	-0.840585	6.52497e-06	5.80069e-07	-0.37309	0.250648	0.0328228	0.54148	NA	0.234083	0.631376	0.545876	0.164799	0.464028	NA	0.284773	0.588053	0.707254	0.196717	0.444725	0.875253	0.304502	-0.0928223	0.994909	0.73837	0.237148	1	0.672282	0.262148	NA	0.615443	TRUE	TRUE	FALSE	N24_specific	FALSE	FALSE	FALSE	FALSE	FALSE	FALSE
Brinp3	NA	NA	NA	NA	NA	NA	NA	NA	NA	NA	NA	NA	NA	NA	NA	NA	NA	NA	NA	NA	NA	NA	NA	NA	NA	NA	NA	NA	NA	NA	NA	NA	NA	NA	NA	NA	NA	NA	NA	TRUE	TRUE	FALSE	N24_specific	FALSE	FALSE	FALSE	FALSE	FALSE	FALSE
Tpr	0.118852	0.229795	0.143524	-0.149884	0.224239	0.0653195	-0.0662017	0.785081	0.415062	-0.256361	0.00688449	0.0016404	-0.0151347	0.998914	0.878835	0.0081053	0.986367	0.939032	0.227152	0.220436	0.0317762	0.303453	0.0819121	0.00409316	0.459989	0.00121778	1.29192e-05	0.467789	0.00145486	8.70203e-06	-0.0463481	0.97975	0.450341	-0.0712544	1	0.533534	0.0865333	0.999665	0.451654	TRUE	TRUE	FALSE	N24_specific	FALSE	FALSE	FALSE	FALSE	FALSE	FALSE
E330020D12Rik	NA	NA	NA	NA	NA	NA	NA	NA	NA	NA	NA	NA	0.535109	0.35663	0.0590622	NA	NA	NA	NA	NA	NA	NA	NA	NA	NA	NA	NA	NA	NA	NA	0.669881	NA	0.2879	0.268017	1	0.778148	-0.348353	NA	0.708852	TRUE	TRUE	FALSE	N24_specific	FALSE	FALSE	FALSE	TRUE	FALSE	FALSE
Npl	0.139396	0.69624	0.594317	0.898725	0.00755245	0.000405846	-0.0996201	0.919618	0.702216	1.99261	5.45122e-14	1.12728e-15	1.35667	2.03019e-05	1.784e-07	NA	NA	NA	NA	NA	NA	NA	NA	NA	NA	NA	NA	NA	NA	NA	0.380798	NA	0.595815	NA	NA	NA	NA	NA	NA	TRUE	TRUE	FALSE	N24_specific	FALSE	FALSE	FALSE	FALSE	FALSE	FALSE
Rnasel	NA	NA	NA	NA	NA	NA	NA	NA	NA	NA	NA	NA	NA	NA	NA	NA	NA	NA	NA	NA	NA	NA	NA	NA	NA	NA	NA	NA	NA	NA	NA	NA	NA	NA	NA	NA	NA	NA	NA	TRUE	TRUE	FALSE	N24_specific	FALSE	FALSE	FALSE	FALSE	FALSE	FALSE
Zfp648	NA	NA	NA	NA	NA	NA	NA	NA	NA	NA	NA	NA	NA	NA	NA	NA	NA	NA	NA	NA	NA	NA	NA	NA	NA	NA	NA	NA	NA	NA	NA	NA	NA	NA	NA	NA	NA	NA	NA	TRUE	TRUE	FALSE	N24_specific	FALSE	FALSE	FALSE	FALSE	FALSE	FALSE
Gm9530	NA	NA	NA	NA	NA	NA	NA	NA	NA	NA	NA	NA	NA	NA	NA	NA	NA	NA	NA	NA	NA	NA	NA	NA	NA	NA	NA	NA	NA	NA	NA	NA	NA	NA	NA	NA	NA	NA	NA	TRUE	TRUE	FALSE	N24_specific	FALSE	FALSE	FALSE	FALSE	FALSE	FALSE
Tor3a	2.34223	1.49762e-82	6.38554e-85	-0.997502	5.70641e-11	1.6706e-13	-0.780608	3.31768e-09	5.22181e-12	-1.38741	3.48994e-20	3.42248e-22	-0.096382	0.970954	0.604812	0.122909	0.860482	0.540768	-0.245323	0.629211	0.229139	0.0981682	0.892703	0.623587	-0.310151	0.602551	0.129394	0.202969	0.877275	0.307842	-0.221477	0.719006	0.0719869	0.873017	1	0.0544259	0.466231	NA	0.193369	TRUE	TRUE	FALSE	N24_specific	FALSE	FALSE	FALSE	FALSE	FALSE	FALSE
Cryzl2	NA	NA	NA	NA	NA	NA	NA	NA	NA	NA	NA	NA	0.0892073	0.998914	0.824822	NA	NA	NA	NA	NA	NA	NA	NA	NA	NA	NA	NA	NA	NA	NA	-0.534024	NA	0.446961	NA	NA	NA	NA	NA	NA	TRUE	TRUE	FALSE	N24_specific	FALSE	FALSE	FALSE	FALSE	FALSE	FALSE
Tnr	NA	NA	NA	NA	NA	NA	NA	NA	NA	NA	NA	NA	NA	NA	NA	NA	NA	NA	NA	NA	NA	NA	NA	NA	NA	NA	NA	NA	NA	NA	NA	NA	NA	NA	NA	NA	NA	NA	NA	TRUE	TRUE	FALSE	N24_specific	FALSE	FALSE	FALSE	FALSE	FALSE	FALSE
Snord47	NA	NA	NA	NA	NA	NA	NA	NA	NA	NA	NA	NA	NA	NA	NA	NA	NA	NA	NA	NA	NA	NA	NA	NA	NA	NA	NA	NA	NA	NA	NA	NA	NA	NA	NA	NA	NA	NA	NA	TRUE	TRUE	FALSE	N24_specific	FALSE	FALSE	FALSE	FALSE	FALSE	FALSE
Tnfsf4	NA	NA	NA	NA	NA	NA	NA	NA	NA	NA	NA	NA	NA	NA	NA	NA	NA	NA	NA	NA	NA	NA	NA	NA	NA	NA	NA	NA	NA	NA	NA	NA	NA	NA	NA	NA	NA	NA	NA	TRUE	TRUE	FALSE	N24_specific	FALSE	FALSE	FALSE	FALSE	FALSE	FALSE
Tnfsf18	NA	NA	NA	NA	NA	NA	NA	NA	NA	NA	NA	NA	NA	NA	NA	NA	NA	NA	NA	NA	NA	NA	NA	NA	NA	NA	NA	NA	NA	NA	NA	NA	NA	NA	NA	NA	NA	NA	NA	TRUE	TRUE	FALSE	N24_specific	FALSE	FALSE	FALSE	FALSE	FALSE	FALSE
Selp	NA	NA	NA	NA	NA	NA	NA	NA	NA	NA	NA	NA	NA	NA	NA	NA	NA	NA	NA	NA	NA	NA	NA	NA	NA	NA	NA	NA	NA	NA	NA	NA	NA	NA	NA	NA	NA	NA	NA	TRUE	TRUE	FALSE	N24_specific	FALSE	FALSE	FALSE	FALSE	FALSE	FALSE
Sft2d2	0.327761	0.0373413	0.0166168	0.0233704	0.940338	0.865076	0.0495058	0.923539	0.715702	0.0217181	0.92344	0.875011	0.048117	0.998914	0.773533	-0.174247	0.8823	0.602186	0.119199	0.931026	0.719069	-0.059673	0.972596	0.860227	-0.407527	0.744741	0.22924	-0.173802	0.972004	0.609422	0.0550082	0.994909	0.777563	-0.163884	1	0.626397	-0.411565	NA	0.222001	TRUE	TRUE	FALSE	N24_specific	FALSE	FALSE	FALSE	FALSE	FALSE	FALSE
Dusp27	0.281062	0.0186906	0.00742738	-0.148048	0.378644	0.159917	0.404479	0.00521229	0.00010829	-0.0418759	0.795197	0.691277	-0.0484051	0.94013	0.53057	0.590028	0.353172	0.0680489	0.510979	0.458275	0.115598	0.0697362	0.965166	0.825197	0.462719	0.645312	0.154962	-0.694019	0.392016	0.0329158	0.0556446	0.994909	0.786957	-0.019659	1	0.96317	-0.616727	NA	0.187016	TRUE	TRUE	FALSE	N24_specific	FALSE	FALSE	FALSE	FALSE	FALSE	TRUE
Rxrg	4.13427	3.55584e-24	1.28113e-25	-0.818958	0.325817	0.123111	-0.765053	0.117465	0.00811671	-1.61208	0.0359873	0.0118329	-0.305692	0.805113	0.323262	-0.308359	NA	0.498599	-0.0910852	0.966272	0.840977	0.684843	NA	0.130922	0.146204	0.966499	0.743651	1.23275	0.142752	0.00545894	-0.377997	0.86866	0.162639	2.62986	1	0.169503	0.67665	NA	0.38547	TRUE	TRUE	FALSE	N24_specific	FALSE	FALSE	FALSE	FALSE	FALSE	FALSE
Atf6	0.0763225	0.546998	0.428907	0.202879	0.152335	0.0350558	0.43804	0.000399031	4.11178e-06	0.160895	0.192417	0.0968794	-0.0969993	0.862596	0.395556	0.137767	0.935928	0.751009	0.50143	0.639929	0.241501	0.158904	0.934657	0.712123	0.40517	0.846452	0.346637	0.319545	0.938163	0.454654	0.188773	0.97975	0.457892	-0.214131	1	0.620985	-0.22859	NA	0.613718	TRUE	TRUE	FALSE	N24_specific	FALSE	FALSE	FALSE	FALSE	FALSE	FALSE
Dedd	0.290502	0.00156295	0.000449048	-0.000546932	0.998307	0.994793	-0.186645	0.218142	0.0232785	-0.0437504	0.729228	0.605738	0.0456071	0.998914	0.836038	-0.122389	0.872557	0.575795	-0.011768	0.990147	0.957029	-0.0704663	0.946134	0.750652	0.289968	0.682724	0.178948	0.509911	0.289146	0.0185571	0.0745454	0.981899	0.569915	-0.0822648	1	0.723407	-0.0707436	0.999665	0.760141	TRUE	TRUE	FALSE	N24_specific	FALSE	FALSE	FALSE	FALSE	FALSE	FALSE
Tstd1	1.63739	2.85957e-06	4.75918e-07	-0.31875	0.610668	0.374775	-0.586491	0.33021	0.0523627	0.230117	0.649079	0.510729	-0.0747258	0.998914	0.823183	0.430301	NA	0.324309	-1.06722	NA	0.0228196	-0.699999	NA	0.114366	-0.726968	0.563965	0.113316	-0.624324	0.735294	0.156346	-0.848542	0.11244	0.0015465	-0.230728	1	0.753174	0.267772	NA	0.674664	TRUE	TRUE	FALSE	N24_specific	FALSE	FALSE	FALSE	FALSE	FALSE	FALSE
F11r	0.497787	0.000586044	0.000151467	0.0882349	0.716118	0.504041	0.00712303	0.990604	0.956459	0.379688	0.0145834	0.00400235	-0.157371	0.705763	0.233894	-0.0294841	0.961672	0.858146	0.201499	0.619623	0.219095	0.520708	0.0408716	0.00135675	-0.123774	0.89369	0.455992	0.162734	0.884129	0.321691	-0.0236848	0.994909	0.83154	-0.211971	1	0.290831	-0.0900245	0.999665	0.648982	TRUE	TRUE	FALSE	N24_specific	FALSE	FALSE	FALSE	FALSE	FALSE	FALSE
Alyref2	0.924787	0.0187497	0.00746152	-0.00670449	0.994465	0.985126	0.164201	0.890373	0.616682	0.104467	0.853502	0.772653	-0.344002	0.792161	0.30957	-0.395274	0.602321	0.214871	-0.662625	0.2562	0.0406463	-0.2987	0.750403	0.365795	-0.488086	0.600281	0.12844	0.0637521	0.995993	0.843643	0.103554	0.991862	0.626606	0.23916	1	0.299006	0.165444	0.999665	0.478129	TRUE	TRUE	FALSE	N24_specific	FALSE	FALSE	FALSE	FALSE	FALSE	FALSE
Itln1	NA	NA	NA	NA	NA	NA	NA	NA	NA	NA	NA	NA	NA	NA	NA	NA	NA	NA	NA	NA	NA	NA	NA	NA	NA	NA	NA	NA	NA	NA	NA	NA	NA	NA	NA	NA	NA	NA	NA	TRUE	TRUE	FALSE	N24_specific	FALSE	FALSE	FALSE	FALSE	FALSE	FALSE
Dusp23	-0.694156	0.588985	0.472461	0.338772	NA	0.712786	1.00107	NA	0.293506	0.68141	0.600692	0.457034	-0.16385	NA	0.854732	NA	NA	NA	NA	NA	NA	NA	NA	NA	NA	NA	NA	NA	NA	NA	0.0672172	NA	0.925479	0.925623	1	0.300465	-0.462928	NA	0.616988	TRUE	TRUE	FALSE	N24_specific	FALSE	FALSE	FALSE	FALSE	FALSE	FALSE
Ccdc121	NA	NA	NA	NA	NA	NA	NA	NA	NA	NA	NA	NA	NA	NA	NA	NA	NA	NA	NA	NA	NA	NA	NA	NA	NA	NA	NA	NA	NA	NA	NA	NA	NA	NA	NA	NA	NA	NA	NA	TRUE	TRUE	FALSE	N24_specific	FALSE	FALSE	FALSE	FALSE	FALSE	FALSE
Lbr	0.231114	0.125252	0.0685186	-0.166391	0.41764	0.190103	-0.124391	0.733126	0.326725	-0.53898	0.000170114	2.26666e-05	-0.0128472	0.998914	0.888739	0.0489233	0.932294	0.736538	0.110018	0.807887	0.448005	-0.0892906	0.856452	0.539249	0.260975	0.45172	0.0713779	0.190693	0.776174	0.187253	0.0363915	0.994909	0.691923	-0.0563802	1	0.716906	-0.0364396	0.999665	0.811951	TRUE	TRUE	FALSE	N24_specific	FALSE	FALSE	FALSE	FALSE	FALSE	FALSE
Capn2	1.95563	2.36337e-18	1.18739e-19	-0.417195	0.246702	0.076377	-0.570717	0.0828892	0.00475008	1.35846	1.23996e-08	5.95658e-10	0.889421	0.1405	0.0134985	0.235287	NA	0.738212	0.518352	NA	0.457859	-0.444047	NA	0.534485	-0.251784	NA	0.727524	0.0511248	NA	0.941272	-0.345716	0.97769	0.367403	NA	NA	NA	NA	NA	NA	TRUE	TRUE	FALSE	N24_specific	FALSE	FALSE	FALSE	FALSE	FALSE	FALSE
D1Pas1	1.92747	4.01923e-83	1.65659e-85	-0.563645	1.11408e-05	1.07288e-07	0.12994	0.559067	0.16107	-0.401831	0.000938984	0.00015821	-0.138699	0.606222	0.162689	4.16197	0.0373852	0.00132537	1.88496	0.520729	0.149115	-1.86388	NA	0.137938	1.01076	0.893014	0.442884	-1.68164	0.768796	0.18014	0.177831	0.97975	0.514815	0.0539439	1	0.951465	-1.37908	NA	0.112036	TRUE	TRUE	FALSE	N24_specific	FALSE	FALSE	FALSE	FALSE	FALSE	TRUE
Smyd2	-0.290712	0.00914518	0.00327412	-0.0762169	0.661837	0.438388	0.13069	0.594468	0.187715	-0.58341	1.21189e-07	7.05328e-09	0.0135825	0.998914	0.903621	-0.541956	0.37852	0.0783545	-0.168265	0.881467	0.579206	0.323904	0.697876	0.300875	0.325131	0.790042	0.273964	0.717358	0.293976	0.0190478	-0.236446	0.969626	0.338938	-0.225369	1	0.438364	-0.0671833	0.999665	0.829333	TRUE	TRUE	FALSE	N24_specific	FALSE	FALSE	FALSE	FALSE	FALSE	FALSE
Gm32200	NA	NA	NA	NA	NA	NA	NA	NA	NA	NA	NA	NA	NA	NA	NA	NA	NA	NA	NA	NA	NA	NA	NA	NA	NA	NA	NA	NA	NA	NA	NA	NA	NA	NA	NA	NA	NA	NA	NA	TRUE	TRUE	FALSE	N24_specific	FALSE	FALSE	FALSE	FALSE	FALSE	FALSE
Kcnh1	1.98963	0.0297343	0.0127478	0.94963	NA	0.254878	0.116789	NA	0.863293	-1.52842	0.305814	0.177718	-0.83029	NA	0.272796	NA	NA	NA	NA	NA	NA	NA	NA	NA	NA	NA	NA	NA	NA	NA	NA	NA	NA	NA	NA	NA	NA	NA	NA	TRUE	TRUE	FALSE	N24_specific	FALSE	FALSE	FALSE	FALSE	FALSE	FALSE
Hhat	-1.6673	0.000689704	0.000181601	-0.00633079	0.994927	0.987253	0.246782	0.887806	0.609238	-0.165989	0.787561	0.680777	-0.0159245	0.999366	0.982915	NA	NA	NA	NA	NA	NA	NA	NA	NA	NA	NA	NA	NA	NA	NA	NA	NA	NA	NA	NA	NA	NA	NA	NA	TRUE	TRUE	FALSE	N24_specific	FALSE	FALSE	FALSE	FALSE	FALSE	FALSE
A730013G03Rik	NA	NA	NA	NA	NA	NA	NA	NA	NA	NA	NA	NA	NA	NA	NA	NA	NA	NA	NA	NA	NA	NA	NA	NA	NA	NA	NA	NA	NA	NA	NA	NA	NA	NA	NA	NA	NA	NA	NA	TRUE	TRUE	FALSE	N24_specific	FALSE	FALSE	FALSE	FALSE	FALSE	FALSE
B020014A21Rik	NA	NA	NA	NA	NA	NA	NA	NA	NA	NA	NA	NA	NA	NA	NA	NA	NA	NA	NA	NA	NA	NA	NA	NA	NA	NA	NA	NA	NA	NA	NA	NA	NA	NA	NA	NA	NA	NA	NA	TRUE	TRUE	FALSE	N24_specific	FALSE	FALSE	FALSE	FALSE	FALSE	FALSE
Gm30570	NA	NA	NA	NA	NA	NA	NA	NA	NA	NA	NA	NA	NA	NA	NA	NA	NA	NA	NA	NA	NA	NA	NA	NA	NA	NA	NA	NA	NA	NA	NA	NA	NA	NA	NA	NA	NA	NA	NA	TRUE	TRUE	FALSE	N24_specific	FALSE	FALSE	FALSE	FALSE	FALSE	FALSE
Cnksr3	1.53494	5.79796e-21	2.47625e-22	-0.0556911	0.868931	0.731161	-0.546777	0.014587	0.000402929	0.207532	0.333571	0.199842	-0.345626	0.105284	0.00831417	-0.0703198	0.954308	0.835202	-0.0921394	0.95636	0.786035	0.124522	0.934657	0.712756	0.114141	0.963879	0.734336	0.366903	0.857263	0.272127	-0.690848	0.0921887	0.00105621	0.446769	1	0.306173	0.451769	NA	0.247099	TRUE	TRUE	FALSE	N24_specific	FALSE	FALSE	FALSE	FALSE	FALSE	FALSE
Adgb	NA	NA	NA	NA	NA	NA	NA	NA	NA	NA	NA	NA	NA	NA	NA	NA	NA	NA	NA	NA	NA	NA	NA	NA	NA	NA	NA	NA	NA	NA	NA	NA	NA	NA	NA	NA	NA	NA	NA	TRUE	TRUE	FALSE	N24_specific	FALSE	FALSE	FALSE	FALSE	FALSE	FALSE
Grm1	NA	NA	NA	NA	NA	NA	NA	NA	NA	NA	NA	NA	NA	NA	NA	NA	NA	NA	NA	NA	NA	NA	NA	NA	NA	NA	NA	NA	NA	NA	NA	NA	NA	NA	NA	NA	NA	NA	NA	TRUE	TRUE	FALSE	N24_specific	FALSE	FALSE	FALSE	FALSE	FALSE	FALSE
Hivep2	2.08113	3.67202e-16	2.14497e-17	0.379528	0.360865	0.147376	0.0621621	0.941624	0.773831	0.761339	0.0125423	0.00332542	-1.04148	0.00803082	0.000276163	0.541743	NA	0.266755	0.246672	NA	0.617321	0.0667584	NA	0.888361	-1.96362	0.0262972	0.000754891	-0.0629816	0.996986	0.894907	-0.0837089	0.994909	0.798931	0.212999	1	0.777185	-0.69623	NA	0.284461	TRUE	TRUE	FALSE	N24_specific	FALSE	FALSE	FALSE	FALSE	FALSE	FALSE
Txlnb	-0.929114	0.0107797	0.00394126	-0.917513	0.0397584	0.00447512	-1.30365	0.0193782	0.0006055	-1.04352	0.00672794	0.00159593	-0.0743674	0.998914	0.867106	NA	NA	NA	NA	NA	NA	NA	NA	NA	NA	NA	NA	NA	NA	NA	NA	NA	NA	NA	NA	NA	NA	NA	NA	TRUE	TRUE	FALSE	N24_specific	FALSE	FALSE	FALSE	FALSE	FALSE	FALSE
Olig3	1.99292	0.00596449	0.00201458	-0.330849	0.820037	0.651389	1.09871	0.308056	0.0457554	0.498351	0.616329	0.473809	-0.390139	0.934813	0.515103	NA	NA	NA	NA	NA	NA	NA	NA	NA	NA	NA	NA	NA	NA	NA	NA	NA	NA	NA	NA	NA	NA	NA	NA	TRUE	TRUE	FALSE	N24_specific	FALSE	FALSE	FALSE	FALSE	FALSE	FALSE
Gm33104	NA	NA	NA	NA	NA	NA	NA	NA	NA	NA	NA	NA	NA	NA	NA	NA	NA	NA	NA	NA	NA	NA	NA	NA	NA	NA	NA	NA	NA	NA	NA	NA	NA	NA	NA	NA	NA	NA	NA	TRUE	TRUE	FALSE	N24_specific	FALSE	FALSE	FALSE	FALSE	FALSE	FALSE
Pex7	0.558543	3.54683e-07	5.17961e-08	-0.315451	0.0313521	0.00309415	-0.161122	0.478203	0.109061	-0.0817652	0.588241	0.442602	-0.0846861	0.897771	0.446632	0.447373	0.621152	0.228008	0.0117976	0.994121	0.975083	0.10938	0.950754	0.76568	0.364693	0.835313	0.331069	-0.253201	0.94893	0.49573	0.0146466	0.996884	0.9442	0.0615951	1	0.872758	0.131898	NA	0.723615	TRUE	TRUE	FALSE	N24_specific	FALSE	FALSE	FALSE	FALSE	FALSE	FALSE
Raet1e	1.46879	0.00123862	0.000348475	-0.526013	0.464241	0.229295	-0.111305	0.943175	0.77706	-0.00107517	0.998955	0.998008	0.112238	0.998914	0.751492	0.690245	NA	0.349347	0.92923	NA	0.20514	-0.402484	NA	0.58061	0.954355	NA	0.192593	0.106097	NA	0.881053	-0.292856	NA	0.545294	1.86102	1	0.114693	-0.236579	NA	0.826914	TRUE	TRUE	FALSE	N24_specific	FALSE	FALSE	FALSE	FALSE	FALSE	FALSE
Stx7	-0.344145	0.0256121	0.0107148	0.25467	0.201632	0.054975	0.0960283	0.820931	0.479415	0.806146	1.89524e-08	9.44118e-10	-0.503435	0.487016	0.104979	-0.328325	0.735246	0.343067	-0.173005	0.895313	0.616121	0.189507	0.878242	0.590664	-0.509851	0.630596	0.14404	-0.177822	0.972004	0.615048	-0.181502	0.978812	0.425969	-0.232113	1	0.523903	-0.150576	NA	0.67728	TRUE	TRUE	FALSE	N24_specific	FALSE	FALSE	FALSE	FALSE	FALSE	FALSE
Enpp3	2.52637	4.68587e-38	8.7577e-40	-1.18863	2.8496e-07	1.7563e-09	-0.154179	0.783904	0.414068	-1.55798	3.45626e-13	8.25258e-15	-0.0738064	0.984414	0.656146	0.545101	0.155485	0.0146097	-0.224835	0.726711	0.328656	-0.395276	0.381808	0.0744935	-0.600846	0.156149	0.0105817	-0.834059	0.0149283	0.000218858	-0.251496	0.779696	0.0983905	0.994453	1	0.063316	0.292723	NA	0.404195	TRUE	TRUE	FALSE	N24_specific	FALSE	FALSE	FALSE	FALSE	FALSE	FALSE
Arg1	6.69421	0.000200819	4.68369e-05	-0.113757	NA	0.958448	-1.32918	NA	0.125182	0.0747598	0.983279	0.972331	-0.636892	NA	0.518778	0.308947	NA	0.76166	-1.84271	NA	0.114057	-0.584383	NA	0.569457	-0.973786	NA	0.36855	0.716653	NA	0.464939	-0.315218	NA	0.5868	NA	NA	NA	NA	NA	NA	TRUE	TRUE	FALSE	N24_specific	FALSE	FALSE	FALSE	FALSE	FALSE	FALSE
Epb41l2	-0.0274983	0.705768	0.605368	0.0577646	0.517661	0.277336	0.0743237	0.560405	0.161912	-0.0171587	0.835618	0.748208	-0.0428356	0.852805	0.381919	0.059877	0.908895	0.670064	0.142031	0.712086	0.31003	0.189992	0.57005	0.174553	0.125439	0.860294	0.370466	0.0805838	0.969329	0.565018	-0.0274611	0.994909	0.738752	-0.017584	1	0.905763	-0.107911	0.999665	0.471547	TRUE	TRUE	FALSE	N24_specific	FALSE	FALSE	FALSE	FALSE	FALSE	TRUE
Samd3	NA	NA	NA	NA	NA	NA	NA	NA	NA	NA	NA	NA	NA	NA	NA	NA	NA	NA	NA	NA	NA	NA	NA	NA	NA	NA	NA	NA	NA	NA	NA	NA	NA	NA	NA	NA	NA	NA	NA	TRUE	TRUE	FALSE	N24_specific	FALSE	FALSE	FALSE	FALSE	FALSE	FALSE
Lama2	0.711533	0.57416	0.45657	0.460229	NA	0.633955	-0.153067	NA	0.868515	0.808913	0.548516	0.399961	NA	NA	NA	NA	NA	NA	NA	NA	NA	NA	NA	NA	NA	NA	NA	NA	NA	NA	NA	NA	NA	NA	NA	NA	NA	NA	NA	TRUE	TRUE	FALSE	N24_specific	FALSE	FALSE	FALSE	FALSE	FALSE	FALSE
Ptprk	0.228165	0.0680163	0.0333121	0.379529	0.00739198	0.000394087	0.421909	0.00379556	7.40773e-05	0.356997	0.00407976	0.000880958	-0.345489	0.126479	0.0112698	0.723729	0.064435	0.00325966	0.600792	0.137518	0.0148197	0.239974	0.708971	0.315145	0.08684	0.963879	0.729479	-0.396552	0.649646	0.102719	0.126259	0.978582	0.401514	0.135583	1	0.611867	-0.211012	0.999665	0.424482	TRUE	TRUE	FALSE	N24_specific	FALSE	FALSE	FALSE	FALSE	FALSE	FALSE
2310057J18Rik	NA	NA	NA	NA	NA	NA	NA	NA	NA	NA	NA	NA	NA	NA	NA	NA	NA	NA	NA	NA	NA	NA	NA	NA	NA	NA	NA	NA	NA	NA	NA	NA	NA	NA	NA	NA	NA	NA	NA	TRUE	TRUE	FALSE	N24_specific	FALSE	FALSE	FALSE	FALSE	FALSE	FALSE
Ncoa7	1.33304	8.96306e-15	5.71975e-16	-0.217265	0.432507	0.201759	0.234161	0.535516	0.141518	-0.3094	0.153066	0.0721997	-0.107951	0.941613	0.536118	0.567564	0.330436	0.0596204	1.19602	0.00242879	5.34991e-05	0.683569	0.179456	0.0175892	0.609505	0.352313	0.0439217	0.00361097	0.999173	0.990258	0.17764	0.915705	0.237426	-0.138859	1	0.685457	-0.250887	NA	0.428088	TRUE	TRUE	FALSE	N24_specific	FALSE	FALSE	FALSE	FALSE	FALSE	FALSE
Tpd52l1	0.0900521	0.541538	0.423317	0.399912	0.00603898	0.000307532	0.123775	0.679624	0.263427	0.591604	1.3021e-06	9.60472e-08	-0.19057	0.554427	0.133627	-0.390064	NA	0.450083	0.429237	NA	0.391613	0.282995	NA	0.585379	-0.237594	0.949652	0.643536	0.362461	0.945633	0.48266	0.218804	0.97975	0.455834	-0.61346	1	0.232182	0.0917287	NA	0.849833	TRUE	TRUE	FALSE	N24_specific	FALSE	FALSE	FALSE	FALSE	FALSE	FALSE
Trdn	NA	NA	NA	NA	NA	NA	NA	NA	NA	NA	NA	NA	NA	NA	NA	NA	NA	NA	NA	NA	NA	NA	NA	NA	NA	NA	NA	NA	NA	NA	NA	NA	NA	NA	NA	NA	NA	NA	NA	TRUE	TRUE	FALSE	N24_specific	FALSE	FALSE	FALSE	FALSE	FALSE	FALSE
D830005E20Rik	NA	NA	NA	NA	NA	NA	NA	NA	NA	NA	NA	NA	NA	NA	NA	NA	NA	NA	NA	NA	NA	NA	NA	NA	NA	NA	NA	NA	NA	NA	NA	NA	NA	NA	NA	NA	NA	NA	NA	TRUE	TRUE	FALSE	N24_specific	FALSE	FALSE	FALSE	FALSE	FALSE	FALSE
Sult3a2	NA	NA	NA	NA	NA	NA	NA	NA	NA	NA	NA	NA	NA	NA	NA	NA	NA	NA	NA	NA	NA	NA	NA	NA	NA	NA	NA	NA	NA	NA	NA	NA	NA	NA	NA	NA	NA	NA	NA	TRUE	TRUE	FALSE	N24_specific	FALSE	FALSE	FALSE	FALSE	FALSE	FALSE
Rsph4a	-0.92621	0.000803825	0.000215465	-0.483612	0.190723	0.0501639	0.963175	0.00548956	0.000116211	-0.940149	0.00116338	0.000202384	0.317938	0.711234	0.240036	NA	NA	NA	NA	NA	NA	NA	NA	NA	NA	NA	NA	NA	NA	NA	0.928353	NA	0.117629	0.647075	1	0.554574	-1.19484	NA	0.368157	TRUE	TRUE	FALSE	N24_specific	FALSE	FALSE	FALSE	FALSE	FALSE	FALSE
Dse	-0.283361	0.0199098	0.00800239	0.0209085	0.93082	0.844575	0.219588	0.288585	0.0399049	-0.0615542	0.695009	0.564642	-0.0644166	0.973425	0.616424	-0.0384557	0.967884	0.875655	0.71905	0.0440139	0.00271827	0.426002	0.392306	0.0790581	0.554426	0.231339	0.0214642	0.385251	0.670268	0.111956	0.309463	0.754655	0.0871494	-0.0125641	1	0.964731	-0.513464	0.999665	0.0819334	TRUE	TRUE	FALSE	N24_specific	FALSE	FALSE	FALSE	FALSE	FALSE	FALSE
Tspyl1	-0.0690229	0.67327	0.566974	0.206932	0.264569	0.0852206	0.212902	0.404176	0.076742	0.224006	0.137565	0.0630248	-0.0113359	0.998914	0.908714	0.00362623	0.996798	0.986861	0.320854	0.507246	0.140866	0.501003	0.19535	0.0204624	0.117451	0.940754	0.593059	0.205503	0.901446	0.346383	0.196021	0.852113	0.148542	0.09473	1	0.677961	0.0411882	0.999665	0.860686	TRUE	TRUE	FALSE	N24_specific	FALSE	FALSE	FALSE	FALSE	FALSE	FALSE
Frk	-1.4164	0.0745281	0.0370891	-0.675082	0.541267	0.300449	-1.74887	0.308501	0.0459346	1.29122	0.0905607	0.037286	1.85505	0.439203	0.0858825	NA	NA	NA	NA	NA	NA	NA	NA	NA	NA	NA	NA	NA	NA	NA	NA	NA	NA	NA	NA	NA	NA	NA	NA	TRUE	TRUE	FALSE	N24_specific	FALSE	FALSE	FALSE	FALSE	FALSE	FALSE
Hs3st5	3.63982	0.0296645	0.0127095	0.501793	NA	0.762223	0.0582723	NA	0.956582	1.34298	0.544805	0.395977	0.0821142	NA	0.945114	NA	NA	NA	NA	NA	NA	NA	NA	NA	NA	NA	NA	NA	NA	NA	NA	NA	NA	NA	NA	NA	NA	NA	NA	TRUE	TRUE	FALSE	N24_specific	FALSE	FALSE	FALSE	FALSE	FALSE	FALSE
Marcks	0.741894	4.09223e-09	4.59765e-10	-0.225483	0.215145	0.0611344	-0.337706	0.0780015	0.00432762	-0.992694	3.5484e-14	7.16136e-16	-0.388779	0.00269092	6.77853e-05	0.239846	0.415395	0.0968597	-0.654	0.000682442	1.10897e-05	-0.354873	0.161626	0.0146288	-0.219184	0.61401	0.134712	0.131312	0.906484	0.358862	0.00957897	0.996884	0.923037	0.15335	1	0.349354	0.224334	0.999665	0.134938	TRUE	TRUE	FALSE	N24_specific	FALSE	FALSE	FALSE	FALSE	FALSE	FALSE
Lama4	0.403259	0.71925	0.62091	-0.638234	0.674745	0.452717	0.784585	0.725667	0.319413	1.06893	0.315983	0.185499	0.406911	0.990578	0.699955	NA	NA	NA	NA	NA	NA	NA	NA	NA	NA	NA	NA	NA	NA	NA	NA	NA	NA	NA	NA	NA	NA	NA	NA	TRUE	TRUE	FALSE	N24_specific	FALSE	FALSE	FALSE	FALSE	FALSE	FALSE
Ccn6	NA	NA	NA	NA	NA	NA	NA	NA	NA	NA	NA	NA	NA	NA	NA	NA	NA	NA	NA	NA	NA	NA	NA	NA	NA	NA	NA	NA	NA	NA	NA	NA	NA	NA	NA	NA	NA	NA	NA	TRUE	TRUE	FALSE	N24_specific	FALSE	FALSE	FALSE	FALSE	FALSE	FALSE
Gm16364	NA	NA	NA	NA	NA	NA	NA	NA	NA	NA	NA	NA	NA	NA	NA	NA	NA	NA	NA	NA	NA	NA	NA	NA	NA	NA	NA	NA	NA	NA	NA	NA	NA	NA	NA	NA	NA	NA	NA	TRUE	TRUE	FALSE	N24_specific	FALSE	FALSE	FALSE	FALSE	FALSE	FALSE
Cdc40	-0.250632	0.0135918	0.00514633	-0.147919	0.286979	0.0980657	-0.0016793	0.998415	0.985136	-0.114402	0.337399	0.203058	-0.0254709	0.998914	0.766023	-0.0135986	0.990414	0.955253	0.396912	0.425562	0.0987223	0.183874	0.80583	0.446143	0.174137	0.897774	0.471941	-0.165582	0.94893	0.495771	-0.0419816	0.994909	0.75633	0.20409	1	0.357473	-0.0197018	0.999665	0.932143	TRUE	TRUE	FALSE	N24_specific	FALSE	FALSE	FALSE	FALSE	FALSE	FALSE
Mtres1	NA	NA	NA	NA	NA	NA	NA	NA	NA	NA	NA	NA	NA	NA	NA	NA	NA	NA	NA	NA	NA	NA	NA	NA	NA	NA	NA	NA	NA	NA	NA	NA	NA	NA	NA	NA	NA	NA	NA	TRUE	TRUE	FALSE	N24_specific	FALSE	FALSE	FALSE	FALSE	FALSE	FALSE
Atg5	-0.09244	0.386636	0.274536	-0.219671	0.0673153	0.00986393	0.0451708	0.880125	0.593549	-0.193	0.064936	0.0244756	-0.110946	0.760242	0.277724	-0.205442	0.859236	0.537533	0.116622	0.934338	0.724623	0.0723046	0.965744	0.829665	-0.111372	0.964845	0.73797	-0.0533373	0.996986	0.874911	-0.144873	0.97975	0.478678	-0.173507	1	0.631104	-0.372528	NA	0.306694	TRUE	TRUE	FALSE	N24_specific	FALSE	FALSE	FALSE	FALSE	FALSE	FALSE
Lin28b	1.22853	3.67156e-09	4.10677e-10	-0.333201	0.28065	0.094359	-0.164598	0.775722	0.397986	-1.31077	3.1817e-09	1.34304e-10	-0.686214	0.00616576	0.000199385	0.568831	0.30284	0.0505825	-0.0494705	0.974549	0.867818	-0.406261	0.548707	0.158764	0.0997962	0.963879	0.735018	-0.31019	0.861129	0.281363	-0.808101	0.0121272	5.12986e-05	-0.0850286	1	0.811762	-0.00273815	0.999665	0.992923	TRUE	TRUE	FALSE	N24_specific	FALSE	FALSE	TRUE	FALSE	FALSE	FALSE
D030045P18Rik	NA	NA	NA	NA	NA	NA	NA	NA	NA	NA	NA	NA	NA	NA	NA	NA	NA	NA	NA	NA	NA	NA	NA	NA	NA	NA	NA	NA	NA	NA	NA	NA	NA	NA	NA	NA	NA	NA	NA	TRUE	TRUE	FALSE	N24_specific	FALSE	FALSE	FALSE	FALSE	FALSE	FALSE
4933411G06Rik	NA	NA	NA	NA	NA	NA	NA	NA	NA	NA	NA	NA	NA	NA	NA	NA	NA	NA	NA	NA	NA	NA	NA	NA	NA	NA	NA	NA	NA	NA	NA	NA	NA	NA	NA	NA	NA	NA	NA	TRUE	TRUE	FALSE	N24_specific	FALSE	FALSE	FALSE	FALSE	FALSE	FALSE
Gm36173	NA	NA	NA	NA	NA	NA	NA	NA	NA	NA	NA	NA	NA	NA	NA	NA	NA	NA	NA	NA	NA	NA	NA	NA	NA	NA	NA	NA	NA	NA	NA	NA	NA	NA	NA	NA	NA	NA	NA	TRUE	TRUE	FALSE	N24_specific	FALSE	FALSE	FALSE	FALSE	FALSE	FALSE
4930467K11Rik	NA	NA	NA	NA	NA	NA	NA	NA	NA	NA	NA	NA	NA	NA	NA	NA	NA	NA	NA	NA	NA	NA	NA	NA	NA	NA	NA	NA	NA	NA	NA	NA	NA	NA	NA	NA	NA	NA	NA	TRUE	TRUE	FALSE	N24_specific	FALSE	FALSE	FALSE	FALSE	FALSE	FALSE
Edar	NA	NA	NA	NA	NA	NA	NA	NA	NA	NA	NA	NA	NA	NA	NA	NA	NA	NA	NA	NA	NA	NA	NA	NA	NA	NA	NA	NA	NA	NA	NA	NA	NA	NA	NA	NA	NA	NA	NA	TRUE	TRUE	FALSE	N24_specific	FALSE	FALSE	FALSE	FALSE	FALSE	FALSE
Mcu	0.013406	0.943463	0.916503	0.120004	0.586485	0.347158	-0.082409	0.845667	0.519664	0.377974	0.0116183	0.00303502	-0.00650917	0.998914	0.965179	0.105551	0.945058	0.78508	0.848429	0.186834	0.0242236	0.0645779	0.974188	0.86668	0.289738	0.89369	0.452219	-0.0691275	0.996986	0.85778	-0.0411635	0.994909	0.853807	0.00318392	1	0.992826	-0.74673	NA	0.0451707	TRUE	TRUE	FALSE	N24_specific	FALSE	FALSE	FALSE	FALSE	FALSE	FALSE
Gm17059	NA	NA	NA	NA	NA	NA	NA	NA	NA	NA	NA	NA	NA	NA	NA	NA	NA	NA	NA	NA	NA	NA	NA	NA	NA	NA	NA	NA	NA	NA	NA	NA	NA	NA	NA	NA	NA	NA	NA	TRUE	TRUE	FALSE	N24_specific	FALSE	FALSE	FALSE	FALSE	FALSE	FALSE
Ddit4	1.18192	7.44251e-05	1.59666e-05	0.253739	0.593703	0.355389	-0.0768357	0.943411	0.77835	1.14496	0.000214091	2.94468e-05	-0.195014	0.622919	0.172869	-1.60441	0.00208823	1.98621e-05	0.515556	0.506909	0.140247	0.0696839	0.97267	0.861896	0.30331	0.868864	0.387519	0.330387	0.921254	0.401071	-0.607987	0.256422	0.00559261	-0.790718	1	0.0286788	-0.374338	0.999665	0.247598	TRUE	TRUE	FALSE	N24_specific	FALSE	FALSE	FALSE	FALSE	FALSE	FALSE
Anapc16	0.406462	0.000195389	4.54315e-05	-0.0667084	0.721073	0.510693	-0.127592	0.601996	0.194996	0.206063	0.0991811	0.0416781	-0.00196589	0.999428	0.983701	0.331992	0.792513	0.425755	0.16643	0.922006	0.692346	-0.766774	0.367284	0.0695196	-0.194451	0.949652	0.643506	-0.820029	0.500127	0.0529148	-0.196342	0.97975	0.504197	-0.352522	1	0.454371	0.346895	NA	0.463372	TRUE	TRUE	FALSE	N24_specific	FALSE	FALSE	FALSE	FALSE	FALSE	FALSE
Adamts14	-0.473287	0.035856	0.0158437	-0.871657	0.000577304	1.34319e-05	0.311544	0.486523	0.113852	-2.54562	1.89598e-24	1.11829e-26	-0.260536	0.693259	0.222585	NA	NA	NA	NA	NA	NA	NA	NA	NA	NA	NA	NA	NA	NA	NA	NA	NA	NA	NA	NA	NA	NA	NA	NA	TRUE	TRUE	FALSE	N24_specific	FALSE	FALSE	FALSE	FALSE	FALSE	FALSE
Nodal	-1.6692	5.33509e-52	5.72484e-54	-0.0029697	0.99134	0.977516	0.582457	1.76853e-05	9.88159e-08	-0.0561906	0.719365	0.594734	0.346192	0.00425047	0.000121594	0.310437	NA	0.523879	0.534509	NA	0.269601	-0.114383	NA	0.813244	0.912282	0.405401	0.0566812	0.212238	0.977648	0.655687	0.458971	0.62463	0.0453376	-0.00554849	1	0.98662	-0.545143	NA	0.158906	TRUE	TRUE	FALSE	N24_specific	FALSE	FALSE	FALSE	TRUE	FALSE	FALSE
Col13a1	-1.15773	0.00155541	0.000446438	0.881825	0.0425817	0.00498713	1.43506	0.000925315	1.19424e-05	-0.259707	0.567604	0.420298	0.146586	0.990578	0.702268	1.11082	NA	0.287486	2.87076	NA	0.00379094	1.4876	NA	0.0835523	2.11988	NA	0.0356775	1.33409	NA	0.121477	1.46768	NA	0.0156546	-0.855563	1	0.223627	-1.30779	NA	0.12039	TRUE	TRUE	FALSE	N24_specific	FALSE	FALSE	FALSE	FALSE	FALSE	FALSE
Vps26a	-0.630447	3.0508e-18	1.54144e-19	0.0711909	0.541585	0.300668	0.134709	0.341531	0.055713	0.539033	1.65615e-13	3.64842e-15	0.16638	0.350109	0.057162	0.221822	0.764903	0.382458	0.273378	0.684974	0.281878	0.061095	0.960971	0.808419	0.434106	0.495461	0.0860987	0.022543	0.998425	0.92863	-0.0320465	0.994909	0.813927	-0.0680707	1	0.779552	0.0351928	0.999665	0.890344	TRUE	TRUE	FALSE	N24_specific	FALSE	FALSE	FALSE	FALSE	FALSE	FALSE
Tet1	0.86337	5.11576e-12	4.19163e-13	-0.364877	0.0249922	0.00222817	0.106588	0.761365	0.370158	-0.429027	0.00175309	0.000326648	0.0764471	0.974851	0.621663	0.6773	0.00178477	1.62042e-05	0.744328	0.000151832	1.94759e-06	0.19712	0.602327	0.204398	0.735634	0.000351883	2.74176e-06	-0.158147	0.879254	0.311198	-0.0437995	0.994909	0.67731	0.202185	1	0.204878	-0.41565	0.639755	0.00878901	TRUE	TRUE	FALSE	N24_specific	FALSE	FALSE	FALSE	FALSE	FALSE	TRUE
Gm31763	NA	NA	NA	NA	NA	NA	NA	NA	NA	NA	NA	NA	NA	NA	NA	NA	NA	NA	NA	NA	NA	NA	NA	NA	NA	NA	NA	NA	NA	NA	NA	NA	NA	NA	NA	NA	NA	NA	NA	TRUE	TRUE	FALSE	N24_specific	FALSE	FALSE	FALSE	FALSE	FALSE	FALSE
Nrbf2	0.1777	0.39376	0.280814	0.266851	0.297753	0.104374	-0.0300556	0.963649	0.853652	0.134118	0.570082	0.423065	-0.0731177	0.939656	0.529004	-0.0670144	NA	0.931338	0.321904	NA	0.675196	0.271507	NA	0.72564	-0.246109	NA	0.754359	-0.350746	NA	0.659097	0.20826	NA	0.640875	-0.217872	1	0.775913	-0.375145	NA	0.635509	TRUE	TRUE	FALSE	N24_specific	FALSE	FALSE	FALSE	FALSE	FALSE	FALSE
Egr2	NA	NA	NA	NA	NA	NA	NA	NA	NA	NA	NA	NA	NA	NA	NA	NA	NA	NA	NA	NA	NA	NA	NA	NA	NA	NA	NA	NA	NA	NA	NA	NA	NA	-0.381903	1	0.893364	-0.133855	NA	0.967883	TRUE	TRUE	FALSE	N24_specific	FALSE	FALSE	FALSE	FALSE	FALSE	FALSE
Gm20609	NA	NA	NA	NA	NA	NA	NA	NA	NA	NA	NA	NA	NA	NA	NA	NA	NA	NA	NA	NA	NA	NA	NA	NA	NA	NA	NA	NA	NA	NA	NA	NA	NA	NA	NA	NA	NA	NA	NA	TRUE	TRUE	FALSE	N24_specific	FALSE	FALSE	FALSE	FALSE	FALSE	FALSE
Ipmk	-0.539915	0.000118919	2.64593e-05	0.00833934	0.981054	0.948064	0.221161	0.425228	0.0858354	0.458999	0.00177059	0.000330915	0.41256	0.00746816	0.00025181	0.277141	0.782663	0.410993	0.446893	0.56787	0.18153	-0.241287	0.817525	0.468516	0.274084	0.88069	0.415862	-0.377643	0.852657	0.262978	0.386688	0.475214	0.0232839	0.0483057	1	0.888285	-0.054776	NA	0.880751	TRUE	TRUE	FALSE	N24_specific	FALSE	FALSE	FALSE	FALSE	FALSE	FALSE
A330049N07Rik	NA	NA	NA	NA	NA	NA	NA	NA	NA	NA	NA	NA	NA	NA	NA	NA	NA	NA	NA	NA	NA	NA	NA	NA	NA	NA	NA	NA	NA	NA	NA	NA	NA	NA	NA	NA	NA	NA	NA	TRUE	TRUE	FALSE	N24_specific	FALSE	FALSE	FALSE	FALSE	FALSE	FALSE
Gucd1	-0.26675	0.14968	0.0849344	0.195186	0.431846	0.201214	0.0385677	0.951921	0.804642	0.485774	0.0061524	0.00143405	-0.40996	0.294759	0.0424439	1.12412	NA	0.143872	0.40688	NA	0.606299	-0.916156	NA	0.229211	0.313835	NA	0.69252	-0.718487	NA	0.338916	-0.0474338	NA	0.932183	0.173484	1	0.833853	-0.222399	NA	0.794816	TRUE	TRUE	FALSE	N24_specific	FALSE	FALSE	FALSE	FALSE	FALSE	FALSE
Olfr57	NA	NA	NA	NA	NA	NA	NA	NA	NA	NA	NA	NA	NA	NA	NA	NA	NA	NA	NA	NA	NA	NA	NA	NA	NA	NA	NA	NA	NA	NA	NA	NA	NA	NA	NA	NA	NA	NA	NA	TRUE	TRUE	FALSE	N24_specific	FALSE	FALSE	FALSE	FALSE	FALSE	FALSE
Vmn2r81	NA	NA	NA	NA	NA	NA	NA	NA	NA	NA	NA	NA	NA	NA	NA	NA	NA	NA	NA	NA	NA	NA	NA	NA	NA	NA	NA	NA	NA	NA	NA	NA	NA	NA	NA	NA	NA	NA	NA	TRUE	TRUE	FALSE	N24_specific	FALSE	FALSE	FALSE	FALSE	FALSE	FALSE
Gpx4	-0.284627	0.00191978	0.00056139	-0.159385	0.19713	0.0528819	0.0637992	0.798882	0.441406	-0.263461	0.00640677	0.00150335	-0.0132408	0.998914	0.857014	0.51489	0.544721	0.168099	-1.02546	0.0978435	0.00866173	-0.325945	0.769387	0.392444	-1.26166	0.0411202	0.00141648	-0.245981	0.954038	0.513521	0.612593	0.598389	0.041102	0.253291	1	0.586304	0.0403445	NA	0.933887	TRUE	TRUE	FALSE	N24_specific	FALSE	FALSE	FALSE	FALSE	FALSE	FALSE
1190007I07Rik	-0.0122682	0.95255	0.928723	0.234681	0.262202	0.083852	-0.0113136	0.98424	0.934214	-0.0191672	0.93342	0.890371	0.0836738	0.958897	0.573216	0.185743	0.85556	0.526669	0.123993	0.915448	0.673958	0.226504	0.795285	0.434618	-0.363733	0.742894	0.227321	-0.177622	0.96436	0.544754	-0.0457411	0.994909	0.831983	0.248178	1	0.419479	0.277653	0.999665	0.364879	TRUE	TRUE	FALSE	N24_specific	FALSE	FALSE	FALSE	FALSE	FALSE	FALSE
Fhl4	1.26176	0.00268723	0.000818849	0.140965	0.866191	0.72533	-0.0853451	0.951921	0.804524	0.361871	0.516924	0.36657	0.0922536	0.998914	0.828326	NA	NA	NA	NA	NA	NA	NA	NA	NA	NA	NA	NA	NA	NA	NA	NA	NA	NA	NA	NA	NA	NA	NA	NA	TRUE	TRUE	FALSE	N24_specific	FALSE	FALSE	FALSE	FALSE	FALSE	FALSE
Btbd11	0.78127	0.0850302	0.0434094	-0.121462	0.881396	0.754008	0.29089	0.804079	0.450989	0.31052	0.569876	0.42279	-0.0277543	0.998914	0.932744	0.065419	NA	0.914974	1.57	NA	0.00670293	1.57397	NA	0.00581673	0.498355	0.878376	0.408866	0.22666	0.984216	0.705075	0.00240069	0.997405	0.992548	-0.41892	1	0.47258	-1.15375	NA	0.0559964	TRUE	TRUE	FALSE	N24_specific	FALSE	FALSE	FALSE	FALSE	FALSE	FALSE
Syn3	-0.755594	0.444971	0.328068	-0.112206	NA	0.880264	-0.509984	NA	0.543772	-0.977758	0.360618	0.222717	NA	NA	NA	NA	NA	NA	NA	NA	NA	NA	NA	NA	NA	NA	NA	NA	NA	NA	NA	NA	NA	NA	NA	NA	NA	NA	NA	TRUE	TRUE	FALSE	N24_specific	FALSE	FALSE	FALSE	FALSE	FALSE	FALSE
Stab2	-0.82251	0.44419	0.327334	0.352878	NA	0.646264	0.132245	NA	0.881044	0.33056	0.780341	0.671486	-1.12899	NA	0.308484	NA	NA	NA	NA	NA	NA	NA	NA	NA	NA	NA	NA	NA	NA	NA	NA	NA	NA	NA	NA	NA	NA	NA	NA	TRUE	TRUE	FALSE	N24_specific	FALSE	FALSE	FALSE	FALSE	FALSE	FALSE
Mybpc1	-0.957875	0.14827	0.0839339	0.0175063	0.989561	0.9729	0.400681	NA	0.484807	-0.0986067	0.908293	0.851363	0.890095	0.683318	0.214334	NA	NA	NA	NA	NA	NA	NA	NA	NA	NA	NA	NA	NA	NA	NA	NA	NA	NA	NA	NA	NA	NA	NA	NA	TRUE	TRUE	FALSE	N24_specific	FALSE	FALSE	FALSE	FALSE	FALSE	FALSE
Slc5a8	NA	NA	NA	NA	NA	NA	NA	NA	NA	NA	NA	NA	NA	NA	NA	NA	NA	NA	NA	NA	NA	NA	NA	NA	NA	NA	NA	NA	NA	NA	NA	NA	NA	NA	NA	NA	NA	NA	NA	TRUE	TRUE	FALSE	N24_specific	FALSE	FALSE	FALSE	FALSE	FALSE	FALSE
1500026H17Rik	NA	NA	NA	NA	NA	NA	NA	NA	NA	NA	NA	NA	NA	NA	NA	NA	NA	NA	NA	NA	NA	NA	NA	NA	NA	NA	NA	NA	NA	NA	NA	NA	NA	NA	NA	NA	NA	NA	NA	TRUE	TRUE	FALSE	N24_specific	FALSE	FALSE	FALSE	FALSE	FALSE	FALSE
Anks1b	1.04827	0.0745956	0.0371335	-0.518428	0.579278	0.338998	-0.00498019	0.99934	0.991686	-0.556922	0.462652	0.313487	-0.704114	0.960231	0.576566	NA	NA	NA	NA	NA	NA	NA	NA	NA	NA	NA	NA	NA	NA	NA	-0.784472	NA	0.225769	NA	NA	NA	NA	NA	NA	TRUE	TRUE	FALSE	N24_specific	FALSE	FALSE	FALSE	FALSE	FALSE	FALSE
4930534H03Rik	NA	NA	NA	NA	NA	NA	NA	NA	NA	NA	NA	NA	NA	NA	NA	NA	NA	NA	NA	NA	NA	NA	NA	NA	NA	NA	NA	NA	NA	NA	NA	NA	NA	NA	NA	NA	NA	NA	NA	TRUE	TRUE	FALSE	N24_specific	FALSE	FALSE	FALSE	FALSE	FALSE	FALSE
Tmcc3	3.97938	6.9604e-48	8.9033e-50	0.807257	0.0407152	0.00464852	0.596085	0.128119	0.00944736	1.06494	0.00106322	0.000182693	-0.81622	0.0532121	0.00321002	1.01925	0.154637	0.0143812	1.28153	0.034336	0.0018908	0.785077	0.308034	0.0482044	-0.676656	0.622398	0.139271	-0.318474	0.937043	0.451032	0.194537	0.978582	0.395086	0.374529	1	0.630965	-0.0643816	NA	0.920626	TRUE	TRUE	FALSE	N24_specific	FALSE	FALSE	FALSE	FALSE	FALSE	FALSE
Atp2b1	-0.498632	4.99848e-07	7.43804e-08	-0.0829425	0.604727	0.368334	-0.0783634	0.777179	0.401539	0.0363783	0.796919	0.69351	0.0572585	0.937319	0.524888	0.752868	0.00163822	1.41653e-05	-0.260756	0.507246	0.140856	-0.172827	0.707895	0.311987	-0.0456442	0.977226	0.796441	-0.364138	0.400217	0.0341178	-0.0840029	0.97975	0.517305	-0.0375081	1	0.797172	0.0496156	0.999665	0.744858	TRUE	TRUE	FALSE	N24_specific	FALSE	FALSE	FALSE	FALSE	FALSE	FALSE
Dusp6	2.42288	4.06369e-73	2.25247e-75	-0.121329	0.610961	0.375196	0.0760509	0.85964	0.548595	-0.502241	0.00174752	0.000325421	-0.0641284	0.950488	0.552085	-0.0971747	0.903119	0.64757	0.521267	0.127365	0.0132925	0.832882	0.00497251	7.41723e-05	0.108809	0.944792	0.607877	0.447774	0.400007	0.0340227	-0.0633277	0.97975	0.449009	0.635281	1	0.173329	0.0328437	0.999665	0.94083	TRUE	TRUE	FALSE	N24_specific	FALSE	FALSE	FALSE	FALSE	FALSE	FALSE
Gm20110	NA	NA	NA	NA	NA	NA	NA	NA	NA	NA	NA	NA	NA	NA	NA	NA	NA	NA	NA	NA	NA	NA	NA	NA	NA	NA	NA	NA	NA	NA	NA	NA	NA	NA	NA	NA	NA	NA	NA	TRUE	TRUE	FALSE	N24_specific	FALSE	FALSE	FALSE	FALSE	FALSE	FALSE
Gm20765	NA	NA	NA	NA	NA	NA	NA	NA	NA	NA	NA	NA	2.44995	0.732444	0.256463	-1.15675	NA	0.624123	1.70631	NA	0.450325	3.63664	NA	0.116034	3.79731	0.509286	0.0910595	5.17148	0.343732	0.0249505	-0.296528	0.994909	0.804375	1.54976	1	0.487675	-1.03046	NA	0.637241	TRUE	TRUE	FALSE	N24_specific	FALSE	FALSE	FALSE	FALSE	FALSE	FALSE
Mir6411	NA	NA	NA	NA	NA	NA	NA	NA	NA	NA	NA	NA	NA	NA	NA	NA	NA	NA	NA	NA	NA	NA	NA	NA	NA	NA	NA	NA	NA	NA	NA	NA	NA	NA	NA	NA	NA	NA	NA	TRUE	TRUE	FALSE	N24_specific	FALSE	FALSE	FALSE	FALSE	FALSE	FALSE
Syt1	NA	NA	NA	NA	NA	NA	NA	NA	NA	NA	NA	NA	NA	NA	NA	NA	NA	NA	NA	NA	NA	NA	NA	NA	NA	NA	NA	NA	NA	NA	NA	NA	NA	NA	NA	NA	NA	NA	NA	TRUE	TRUE	FALSE	N24_specific	FALSE	FALSE	FALSE	FALSE	FALSE	FALSE
E2f7	0.0849245	0.605545	0.490638	-0.259399	0.156445	0.0365801	-0.152852	0.62669	0.215029	-0.406199	0.00519732	0.00117331	0.0933866	0.968082	0.597941	-0.135541	0.908895	0.665085	-0.172318	0.882018	0.581495	0.241671	0.804015	0.443599	0.187612	0.926867	0.547535	0.509326	0.645739	0.101025	-0.489891	0.511424	0.0277171	0.103897	1	0.771797	0.0952468	0.999665	0.787519	TRUE	TRUE	FALSE	N24_specific	FALSE	FALSE	FALSE	FALSE	FALSE	FALSE
Nap1l1	-0.169439	0.13343	0.0740066	-0.337834	0.00708116	0.000370424	-0.0254914	0.946007	0.788178	-0.460663	1.28386e-05	1.23624e-06	-0.00470389	0.998914	0.948227	-0.264931	0.0387508	0.00139612	-0.177921	0.220379	0.0317313	0.0132012	0.975211	0.873863	0.0365691	0.949884	0.658759	0.106419	0.788976	0.20023	-0.116744	0.771115	0.092914	0.0904391	1	0.293471	0.177835	0.999665	0.0399044	TRUE	TRUE	FALSE	N24_specific	FALSE	FALSE	FALSE	FALSE	FALSE	FALSE
4933440J02Rik	NA	NA	NA	NA	NA	NA	NA	NA	NA	NA	NA	NA	NA	NA	NA	NA	NA	NA	NA	NA	NA	NA	NA	NA	NA	NA	NA	NA	NA	NA	NA	NA	NA	NA	NA	NA	NA	NA	NA	TRUE	TRUE	FALSE	N24_specific	FALSE	FALSE	FALSE	FALSE	FALSE	FALSE
Gm20758	NA	NA	NA	NA	NA	NA	NA	NA	NA	NA	NA	NA	NA	NA	NA	NA	NA	NA	NA	NA	NA	NA	NA	NA	NA	NA	NA	NA	NA	NA	NA	NA	NA	NA	NA	NA	NA	NA	NA	TRUE	TRUE	FALSE	N24_specific	FALSE	FALSE	FALSE	FALSE	FALSE	FALSE
Kcnc2	0.408246	0.733972	0.638	-0.107593	NA	0.90447	-0.809659	NA	0.365293	-0.603885	0.661806	0.525278	NA	NA	NA	NA	NA	NA	NA	NA	NA	NA	NA	NA	NA	NA	NA	NA	NA	NA	NA	NA	NA	NA	NA	NA	NA	NA	NA	TRUE	TRUE	FALSE	N24_specific	FALSE	FALSE	FALSE	FALSE	FALSE	FALSE
Tph2	NA	NA	NA	NA	NA	NA	NA	NA	NA	NA	NA	NA	NA	NA	NA	NA	NA	NA	NA	NA	NA	NA	NA	NA	NA	NA	NA	NA	NA	NA	NA	NA	NA	NA	NA	NA	NA	NA	NA	TRUE	TRUE	FALSE	N24_specific	FALSE	FALSE	FALSE	FALSE	FALSE	FALSE
Lgr5	1.50903	0.195719	0.117304	1.19964	NA	0.220276	0.450025	NA	0.582097	0.244527	0.886095	0.817963	-0.248256	NA	0.810373	NA	NA	NA	NA	NA	NA	NA	NA	NA	NA	NA	NA	NA	NA	NA	NA	NA	NA	NA	NA	NA	NA	NA	NA	TRUE	TRUE	FALSE	N24_specific	FALSE	FALSE	FALSE	FALSE	FALSE	FALSE
Cnot2	0.073091	0.368111	0.258269	-0.123284	0.207499	0.0577417	-0.0262483	0.914234	0.684207	-0.102919	0.218789	0.114821	-0.00198203	0.999428	0.984113	0.140892	0.878469	0.588702	0.0253142	0.983287	0.923124	0.0534062	0.966347	0.83639	-0.0284641	0.993615	0.914193	0.0402612	0.996986	0.876308	0.0172754	0.996884	0.919297	0.402518	1	0.151716	0.248208	0.999665	0.381693	TRUE	TRUE	FALSE	N24_specific	FALSE	FALSE	FALSE	FALSE	FALSE	FALSE
1700030O20Rik	NA	NA	NA	NA	NA	NA	NA	NA	NA	NA	NA	NA	NA	NA	NA	NA	NA	NA	NA	NA	NA	NA	NA	NA	NA	NA	NA	NA	NA	NA	NA	NA	NA	NA	NA	NA	NA	NA	NA	TRUE	TRUE	FALSE	N24_specific	FALSE	FALSE	FALSE	FALSE	FALSE	FALSE
Rap1b	-0.408545	6.12545e-06	1.07561e-06	-0.143782	0.264569	0.0852619	0.0901494	0.698524	0.283353	0.0802651	0.486143	0.336659	0.0105314	0.998914	0.885943	-0.503616	0.0178883	0.000407314	0.115686	0.78621	0.408269	0.420197	0.0725415	0.00335439	-0.0572392	0.956772	0.683997	0.216092	0.699145	0.133193	-0.416241	0.306081	0.00809971	-0.0578723	1	0.69974	-0.260715	0.999665	0.0856226	TRUE	TRUE	FALSE	N24_specific	FALSE	FALSE	FALSE	FALSE	FALSE	FALSE
Irak3	-0.930417	0.000239474	5.67543e-05	0.215936	0.57673	0.335946	0.64707	0.0900549	0.00537382	1.03922	2.79795e-05	2.97053e-06	0.894698	0.00233789	5.61532e-05	0.187468	NA	0.833403	1.23905	NA	0.167208	0.485003	NA	0.552986	1.64389	NA	0.0580233	0.731398	NA	0.363787	0.273476	0.97975	0.451095	0.471004	1	0.571209	0.0477576	NA	0.960427	TRUE	TRUE	FALSE	N24_specific	FALSE	FALSE	FALSE	FALSE	FALSE	TRUE
Rassf3	1.22122	1.11496e-37	2.12344e-39	-0.156473	0.301195	0.10637	-0.165616	0.36793	0.0645405	-0.473601	1.93104e-05	1.97056e-06	-0.426475	0.000976202	1.91008e-05	0.250861	0.564505	0.183068	0.375665	0.274149	0.0457733	0.521878	0.0874543	0.00464262	-0.6971	0.0163296	0.000390075	-0.239011	0.792657	0.20474	-0.336448	0.552069	0.0338125	0.166354	1	0.590972	-0.0411962	0.999665	0.883584	TRUE	TRUE	FALSE	N24_specific	FALSE	FALSE	FALSE	FALSE	FALSE	FALSE
Avpr1a	6.77634	0.000363377	8.99405e-05	0	NA	1	-0.0531436	NA	0.956856	4.44343	0.0396717	0.0133263	0.0703843	NA	0.942044	NA	NA	NA	NA	NA	NA	NA	NA	NA	NA	NA	NA	NA	NA	NA	NA	NA	NA	NA	NA	NA	NA	NA	NA	TRUE	TRUE	FALSE	N24_specific	FALSE	FALSE	FALSE	FALSE	FALSE	FALSE
Sros1	NA	NA	NA	NA	NA	NA	NA	NA	NA	NA	NA	NA	NA	NA	NA	NA	NA	NA	NA	NA	NA	NA	NA	NA	NA	NA	NA	NA	NA	NA	NA	NA	NA	NA	NA	NA	NA	NA	NA	TRUE	TRUE	FALSE	N24_specific	FALSE	FALSE	FALSE	FALSE	FALSE	FALSE
Ppm1h	-0.858142	0.0888659	0.0457165	-0.153632	0.860268	0.715852	0.162397	0.922819	0.709888	0.0348711	0.961239	0.934187	-0.705489	0.846542	0.374143	NA	NA	NA	NA	NA	NA	NA	NA	NA	NA	NA	NA	NA	NA	NA	NA	NA	NA	NA	NA	NA	NA	NA	NA	TRUE	TRUE	FALSE	N24_specific	FALSE	FALSE	FALSE	FALSE	FALSE	FALSE
Mon2	0.11237	0.164365	0.0950891	-0.0323173	0.806981	0.632871	-0.0125652	0.963266	0.851344	0.140952	0.0908269	0.0374293	-0.0018284	0.99947	0.988412	-0.0139241	0.996348	0.982256	-0.236957	0.926244	0.705175	-0.0646871	0.9827	0.917681	1.27643	0.341406	0.0414769	0.237791	0.984216	0.703856	-0.964867	0.729347	0.0764161	0.166045	1	0.534969	0.0200328	0.999665	0.940287	TRUE	TRUE	FALSE	N24_specific	FALSE	FALSE	FALSE	FALSE	FALSE	FALSE
Tafa2	NA	NA	NA	NA	NA	NA	NA	NA	NA	NA	NA	NA	NA	NA	NA	NA	NA	NA	NA	NA	NA	NA	NA	NA	NA	NA	NA	NA	NA	NA	NA	NA	NA	NA	NA	NA	NA	NA	NA	TRUE	TRUE	FALSE	N24_specific	FALSE	FALSE	FALSE	FALSE	FALSE	FALSE
Inhbc	2.9178	1.88199e-05	3.58958e-06	-1.345	0.313303	0.114378	-0.58854	0.679623	0.263247	-0.885923	0.425403	0.278609	0.124855	0.998914	0.8344	NA	NA	NA	NA	NA	NA	NA	NA	NA	NA	NA	NA	NA	NA	NA	NA	NA	NA	NA	NA	NA	NA	NA	NA	TRUE	TRUE	FALSE	N24_specific	FALSE	FALSE	FALSE	FALSE	FALSE	FALSE
Limk2	-0.764287	3.23071e-11	2.88128e-12	0.137973	0.430701	0.200299	0.177458	0.477241	0.10856	0.300137	0.0186769	0.00537001	0.0276992	0.998914	0.858393	-0.0680159	0.947482	0.801867	-0.0927895	0.938691	0.732883	-0.641948	0.197959	0.0211424	0.296551	0.78796	0.271189	-0.357007	0.777172	0.190363	-0.324409	0.652605	0.054	-0.0570738	1	0.846637	-0.0658543	0.999665	0.827153	TRUE	TRUE	FALSE	N24_specific	FALSE	FALSE	FALSE	FALSE	FALSE	FALSE
Pes1	0.0261937	0.789613	0.706174	0.0251271	0.861481	0.717724	0.050368	0.814037	0.467868	-0.140483	0.104013	0.0443193	0.0198958	0.998914	0.743098	-0.331518	0.21065	0.0248324	-0.576858	0.00408071	0.000110366	-0.320788	0.256286	0.034253	-0.426147	0.0862484	0.00408096	-0.291653	0.500494	0.0530649	0.0662575	0.97975	0.540134	0.264311	1	0.248772	-0.0997422	0.999665	0.664941	TRUE	TRUE	FALSE	N24_specific	FALSE	FALSE	FALSE	FALSE	FALSE	FALSE
Xbp1	0.202651	0.142322	0.0799196	-0.439841	0.00374403	0.000162395	-0.0046004	0.994072	0.968209	-0.277434	0.0493515	0.0174547	0.0734254	0.918149	0.477147	-0.222882	0.821674	0.471382	-0.547281	0.381386	0.0811368	-0.841447	0.135379	0.0103998	-0.267691	0.870247	0.388678	-0.733006	0.339589	0.0243206	0.187042	0.978582	0.397253	0.0457086	1	0.90481	-0.321659	NA	0.389859	TRUE	TRUE	FALSE	N24_specific	FALSE	FALSE	FALSE	FALSE	FALSE	FALSE
Mrps24	0.15138	0.304158	0.202938	0.00657208	0.9845	0.956058	-0.0116778	0.981619	0.921488	-0.317248	0.0276486	0.00859206	-0.116725	0.808784	0.327934	-0.767972	0.141512	0.0126033	0.0105064	0.993745	0.972133	-0.291177	0.750403	0.365302	-0.529901	0.488041	0.0831497	-0.261387	0.92627	0.415122	0.137293	0.978582	0.400262	0.0999073	1	0.758604	0.0899995	0.999665	0.783257	TRUE	TRUE	FALSE	N24_specific	FALSE	FALSE	FALSE	FALSE	FALSE	FALSE
Zmiz2	0.230357	0.00986489	0.00356894	0.151649	0.202358	0.0553756	-0.0436856	0.873239	0.579438	-0.0554239	0.627194	0.486218	-0.122951	0.370119	0.0630784	-0.0191654	0.985183	0.936025	-0.668847	0.0819267	0.00635038	-0.729217	0.0710334	0.00318291	-0.684494	0.1001	0.00529543	-0.97888	0.00753924	8.88344e-05	0.107218	0.97975	0.499802	0.357009	1	0.247717	0.218355	0.999665	0.480017	TRUE	TRUE	FALSE	N24_specific	FALSE	FALSE	FALSE	FALSE	FALSE	FALSE
Igfbp3	-0.16784	0.462063	0.344501	-0.00874019	0.985912	0.960591	0.45914	0.12482	0.00905675	-0.223533	0.348706	0.212787	0.0316666	0.998914	0.856012	0.267918	NA	0.713373	0.395782	NA	0.58654	-0.610894	NA	0.411024	-0.560923	0.89369	0.457528	-0.0955943	0.996986	0.895132	-0.0831802	NA	0.883964	-0.191494	1	0.80621	-0.0438429	NA	0.954778	TRUE	TRUE	FALSE	N24_specific	FALSE	FALSE	FALSE	FALSE	FALSE	FALSE
Abca13	1.24381	0.221702	0.137161	-1.55989	NA	0.118522	-0.6471	NA	0.423861	-2.94738	0.0628461	0.0234735	-0.14377	NA	0.864749	NA	NA	NA	NA	NA	NA	NA	NA	NA	NA	NA	NA	NA	NA	NA	NA	NA	NA	NA	NA	NA	NA	NA	NA	TRUE	TRUE	FALSE	N24_specific	FALSE	FALSE	FALSE	FALSE	FALSE	FALSE
Cobl	-1.42014	3.17829e-33	7.52111e-35	0.162157	0.375233	0.157552	0.863245	1.087e-10	7.69894e-14	-0.0229301	0.901153	0.841725	-0.0120132	0.998914	0.927102	0.890713	0.0312096	0.00104767	1.61608	2.0806e-07	9.86202e-10	0.807951	0.0421903	0.00142426	1.51339	3.50609e-06	1.22213e-08	0.0377283	0.996986	0.88381	0.924619	2.25014e-05	2.26623e-08	-0.113337	1	0.824212	-1.34947	0.719824	0.0108712	TRUE	TRUE	FALSE	N24_specific	FALSE	FALSE	FALSE	TRUE	FALSE	FALSE
4930554G24Rik	NA	NA	NA	NA	NA	NA	NA	NA	NA	NA	NA	NA	NA	NA	NA	NA	NA	NA	NA	NA	NA	NA	NA	NA	NA	NA	NA	NA	NA	NA	NA	NA	NA	NA	NA	NA	NA	NA	NA	TRUE	TRUE	FALSE	N24_specific	FALSE	FALSE	FALSE	FALSE	FALSE	FALSE
Ppp3r1	0.09932	0.475833	0.358194	-0.307334	0.0407152	0.00464868	0.0443046	0.913672	0.681371	-0.0479083	0.771082	0.658892	0.00224924	0.998956	0.977376	-0.230416	0.568362	0.186396	-0.207273	0.632154	0.233796	-0.240943	0.570991	0.175601	-0.128258	0.894129	0.460758	-0.0182759	0.996986	0.917546	-0.102846	0.978582	0.390794	0.176202	1	0.311635	-0.113562	0.999665	0.518917	TRUE	TRUE	FALSE	N24_specific	FALSE	FALSE	FALSE	FALSE	FALSE	FALSE
Meis1	1.52201	0.0242269	0.0100443	0.617144	0.548888	0.307428	0.710783	0.605773	0.198126	1.36887	0.0588122	0.0216224	0.858161	0.607196	0.163413	NA	NA	NA	NA	NA	NA	NA	NA	NA	NA	NA	NA	NA	NA	NA	1.21578	NA	0.0760918	NA	NA	NA	NA	NA	NA	TRUE	TRUE	FALSE	N24_specific	FALSE	FALSE	FALSE	FALSE	FALSE	FALSE
Spred2	0.381887	5.94249e-05	1.24639e-05	0.106472	0.459657	0.22526	0.0449313	0.885449	0.604427	-0.164181	0.139033	0.0639242	0.0234368	0.998914	0.773375	0.386911	0.366357	0.0729653	-0.200519	0.753969	0.364529	-0.503267	0.196665	0.0208282	-0.151552	0.910008	0.492695	-0.325601	0.695421	0.130614	0.132413	0.969603	0.333344	0.290083	1	0.230149	-0.208557	0.999665	0.394522	TRUE	TRUE	FALSE	N24_specific	FALSE	FALSE	FALSE	FALSE	FALSE	FALSE
Rab1a	0.297542	0.000187643	4.34437e-05	-0.0531134	0.685998	0.466722	0.0942268	0.601282	0.194008	0.0496178	0.637019	0.496958	-0.02423	0.989198	0.687685	-0.241331	0.222719	0.0271859	-0.23028	0.234539	0.0351172	-0.158726	0.537933	0.151575	-0.0154517	0.990203	0.887136	-0.170196	0.686486	0.123359	-0.0381261	0.994909	0.675782	-0.193848	1	0.162673	0.116436	0.999665	0.396004	TRUE	TRUE	FALSE	N24_specific	FALSE	FALSE	FALSE	FALSE	FALSE	FALSE
Tmem17	-0.20906	0.479022	0.36182	-0.0307523	0.953227	0.89242	0.395704	0.415074	0.0806824	0.21418	0.495213	0.345297	0.159213	0.910637	0.464841	-0.0222344	NA	0.971537	-0.274924	NA	0.663625	-0.611662	NA	0.345739	0.151654	0.978634	0.806933	-0.145031	0.995593	0.817566	0.160788	NA	0.711167	-0.682281	1	0.46777	-0.689756	NA	0.460293	TRUE	TRUE	FALSE	N24_specific	FALSE	FALSE	FALSE	FALSE	FALSE	FALSE
Pus10	-0.531391	4.18196e-08	5.37901e-09	-0.106421	0.47364	0.238638	0.195589	0.262224	0.0328116	-0.177211	0.116686	0.0510885	0.0828415	0.870616	0.406798	-0.0862923	0.954022	0.826673	-0.0545819	0.979082	0.890112	-0.83284	0.293654	0.0439343	-0.0708189	0.987277	0.858412	-0.346759	0.913156	0.38658	-0.228561	0.97208	0.343707	0.0902961	1	0.843513	-0.135535	NA	0.781061	TRUE	TRUE	FALSE	N24_specific	FALSE	FALSE	FALSE	FALSE	FALSE	FALSE
4933427E13Rik	NA	NA	NA	NA	NA	NA	NA	NA	NA	NA	NA	NA	NA	NA	NA	NA	NA	NA	NA	NA	NA	NA	NA	NA	NA	NA	NA	NA	NA	NA	NA	NA	NA	NA	NA	NA	NA	NA	NA	TRUE	TRUE	FALSE	N24_specific	FALSE	FALSE	FALSE	FALSE	FALSE	FALSE
Fancl	0.391262	0.0224579	0.00919095	-0.462314	0.0253435	0.00227957	-0.0456482	0.935206	0.760375	-0.439724	0.0139896	0.00379962	-0.104638	0.827673	0.348185	0.0210579	0.982799	0.914893	-0.250846	0.602655	0.206194	-0.408556	0.28439	0.041813	-0.0264884	0.991875	0.893206	0.0314323	0.996986	0.873383	0.0337649	0.994909	0.780701	0.0946006	1	0.713156	-0.145479	0.999665	0.563954	TRUE	TRUE	FALSE	N24_specific	FALSE	FALSE	FALSE	FALSE	FALSE	TRUE
Vrk2	-0.20669	0.255149	0.16297	-0.0469134	0.87915	0.749513	0.0333074	0.955694	0.823776	0.505263	0.00231969	0.000452498	0.0485941	0.998914	0.849277	0.0742593	NA	0.859451	-0.237326	0.881071	0.574275	-0.503947	NA	0.242058	-0.378909	0.861407	0.372457	-0.342997	0.929142	0.426882	0.224373	0.978582	0.421125	-0.0194472	1	0.952435	-0.166511	NA	0.621789	TRUE	TRUE	FALSE	N24_specific	FALSE	FALSE	FALSE	FALSE	FALSE	FALSE
Ccdc85a	-0.774562	0.000132963	2.9877e-05	-0.765931	0.00127486	3.74125e-05	0.748941	0.0029838	5.40075e-05	-2.11757	4.3987e-22	3.40718e-24	-0.16209	0.896967	0.444918	0.0270209	0.986403	0.939518	-0.0561162	0.976012	0.875322	0.174418	0.892303	0.621356	-0.0441128	0.993448	0.901876	0.162833	0.976555	0.644724	0.0375282	0.994909	0.822073	-0.228	1	0.808304	-0.71633	NA	0.494898	TRUE	TRUE	FALSE	N24_specific	FALSE	FALSE	FALSE	FALSE	FALSE	FALSE
Rtn4	-0.204032	0.0629236	0.030411	-0.125348	0.409262	0.183478	-0.0570983	0.857106	0.545027	0.0432385	0.762232	0.646423	-0.0149302	0.998914	0.814051	0.0458978	0.932117	0.732988	-0.42645	0.031245	0.00167267	-0.396547	0.0735153	0.0034298	-0.320082	0.209372	0.01812	-0.352456	0.194288	0.00913127	0.0215708	0.994909	0.791392	-0.210466	1	0.116205	0.0376756	0.999665	0.780611	TRUE	TRUE	FALSE	N24_specific	FALSE	FALSE	FALSE	FALSE	FALSE	FALSE
Eml6	-0.589421	0.159107	0.0913805	-0.371245	0.523253	0.283112	0.0808467	0.95533	0.820808	-0.133044	0.801745	0.700103	0.58573	0.904131	0.45493	NA	NA	NA	NA	NA	NA	NA	NA	NA	NA	NA	NA	NA	NA	NA	NA	NA	NA	NA	NA	NA	NA	NA	NA	TRUE	TRUE	FALSE	N24_specific	FALSE	FALSE	FALSE	FALSE	FALSE	FALSE
4930505A04Rik	NA	NA	NA	NA	NA	NA	NA	NA	NA	NA	NA	NA	NA	NA	NA	NA	NA	NA	NA	NA	NA	NA	NA	NA	NA	NA	NA	NA	NA	NA	NA	NA	NA	NA	NA	NA	NA	NA	NA	TRUE	TRUE	FALSE	N24_specific	FALSE	FALSE	FALSE	FALSE	FALSE	FALSE
Asb3	-0.0784557	0.66556	0.557913	-0.0453054	0.871784	0.735108	0.00875642	0.987876	0.947949	0.24581	0.14138	0.065385	0.0345007	0.998914	0.85176	-0.150419	NA	0.755926	-0.881649	NA	0.0777528	-0.37683	NA	0.44602	-0.563796	0.773502	0.251464	-0.131896	0.991979	0.786982	0.208159	0.97975	0.493114	-0.398989	1	0.423618	0.00465097	NA	0.992583	TRUE	TRUE	FALSE	N24_specific	FALSE	FALSE	FALSE	FALSE	FALSE	FALSE
4930524B15Rik	2.58447	0.000299774	7.27066e-05	-0.0988664	0.954559	0.895947	-0.128943	NA	0.807329	-0.511735	0.665551	0.529763	-0.220636	NA	0.705158	NA	NA	NA	NA	NA	NA	NA	NA	NA	NA	NA	NA	NA	NA	NA	NA	NA	NA	NA	NA	NA	NA	NA	NA	TRUE	TRUE	FALSE	N24_specific	FALSE	FALSE	FALSE	FALSE	FALSE	FALSE
Smim23	NA	NA	NA	NA	NA	NA	NA	NA	NA	NA	NA	NA	NA	NA	NA	NA	NA	NA	NA	NA	NA	NA	NA	NA	NA	NA	NA	NA	NA	NA	NA	NA	NA	NA	NA	NA	NA	NA	NA	TRUE	TRUE	FALSE	N24_specific	FALSE	FALSE	FALSE	FALSE	FALSE	FALSE
Tenm2	NA	NA	NA	NA	NA	NA	NA	NA	NA	NA	NA	NA	-0.188328	0.998914	0.827692	NA	NA	NA	NA	NA	NA	NA	NA	NA	NA	NA	NA	NA	NA	NA	NA	NA	NA	NA	NA	NA	NA	NA	NA	TRUE	TRUE	FALSE	N24_specific	FALSE	FALSE	FALSE	FALSE	FALSE	FALSE
Gm12130	NA	NA	NA	NA	NA	NA	NA	NA	NA	NA	NA	NA	NA	NA	NA	NA	NA	NA	NA	NA	NA	NA	NA	NA	NA	NA	NA	NA	NA	NA	NA	NA	NA	NA	NA	NA	NA	NA	NA	TRUE	TRUE	FALSE	N24_specific	FALSE	FALSE	FALSE	FALSE	FALSE	FALSE
Ebf1	1.91597	3.9692e-10	3.963e-11	-0.0552942	0.936352	0.856495	0.544164	0.304016	0.0445428	1.99723	1.89044e-10	6.42036e-12	0.743599	0.849127	0.377158	0.682342	0.403107	0.0908574	0.35079	0.779976	0.397545	0.518846	0.567601	0.171667	0.248099	0.927918	0.549007	0.295095	0.933743	0.441526	0.153785	0.97975	0.531792	0.31903	1	0.611491	-0.0184591	NA	0.974705	TRUE	TRUE	FALSE	N24_specific	FALSE	FALSE	FALSE	FALSE	FALSE	FALSE
Adam19	0.248199	0.045176	0.0206907	-0.568106	1.39479e-05	1.43992e-07	-0.181039	0.438849	0.0912442	-0.805137	4.43409e-12	1.22574e-13	-0.226663	0.105337	0.00834205	0.422571	0.530396	0.159447	-0.257631	0.784023	0.40228	-0.319506	0.687626	0.28875	-0.372851	0.744741	0.229198	-0.509477	0.612755	0.0892057	-0.202681	0.873429	0.173138	0.358569	1	0.601226	-0.0866964	0.999665	0.899272	TRUE	TRUE	FALSE	N24_specific	FALSE	FALSE	FALSE	TRUE	FALSE	FALSE
Fndc9	NA	NA	NA	NA	NA	NA	NA	NA	NA	NA	NA	NA	NA	NA	NA	NA	NA	NA	NA	NA	NA	NA	NA	NA	NA	NA	NA	NA	NA	NA	NA	NA	NA	NA	NA	NA	NA	NA	NA	TRUE	TRUE	FALSE	N24_specific	FALSE	FALSE	FALSE	FALSE	FALSE	FALSE
Sgcd	NA	NA	NA	NA	NA	NA	NA	NA	NA	NA	NA	NA	NA	NA	NA	NA	NA	NA	NA	NA	NA	NA	NA	NA	NA	NA	NA	NA	NA	NA	NA	NA	NA	NA	NA	NA	NA	NA	NA	TRUE	TRUE	FALSE	N24_specific	FALSE	FALSE	FALSE	FALSE	FALSE	FALSE
Trim7	-1.71836	2.6162e-15	1.61561e-16	0.431004	0.116071	0.0228207	0.0110001	0.991447	0.961038	1.57373	1.84299e-15	3.18255e-17	1.41216	0.152478	0.0151495	NA	NA	NA	NA	NA	NA	NA	NA	NA	NA	NA	NA	NA	NA	NA	NA	NA	NA	-0.202692	1	0.811346	-0.757884	NA	0.487965	TRUE	TRUE	FALSE	N24_specific	FALSE	FALSE	FALSE	FALSE	FALSE	FALSE
Maml1	-0.0678065	0.515065	0.397023	0.135189	0.272567	0.0899614	0.102371	0.608724	0.200145	-0.224774	0.0191617	0.00553253	-0.184359	0.143648	0.0139027	0.920567	0.270441	0.0390728	-0.235655	0.894535	0.611431	-0.971768	NA	0.0302653	-0.296399	0.919732	0.524764	-0.731604	0.638188	0.0983567	0.0584135	0.994909	0.839841	0.0285112	1	0.949704	0.244934	NA	0.59893	TRUE	TRUE	FALSE	N24_specific	FALSE	FALSE	FALSE	FALSE	FALSE	FALSE
Cdkl3	0.942522	1.38991e-05	2.59176e-06	0.0746384	0.862765	0.721086	0.0485591	0.948996	0.797451	-0.34277	0.221774	0.11686	-0.438882	0.606646	0.16298	0.272662	NA	0.743194	-0.971054	NA	0.264677	0.0477436	NA	0.954343	0.330499	0.95929	0.692871	-0.00150699	0.9996	0.99857	-0.586462	0.828834	0.13203	-0.160375	1	0.872986	-0.942369	NA	0.298518	TRUE	TRUE	FALSE	N24_specific	FALSE	FALSE	FALSE	FALSE	FALSE	FALSE
Mir7671	NA	NA	NA	NA	NA	NA	NA	NA	NA	NA	NA	NA	NA	NA	NA	NA	NA	NA	NA	NA	NA	NA	NA	NA	NA	NA	NA	NA	NA	NA	NA	NA	NA	NA	NA	NA	NA	NA	NA	TRUE	TRUE	FALSE	N24_specific	FALSE	FALSE	FALSE	FALSE	FALSE	FALSE
Nmur2	NA	NA	NA	NA	NA	NA	NA	NA	NA	NA	NA	NA	NA	NA	NA	NA	NA	NA	NA	NA	NA	NA	NA	NA	NA	NA	NA	NA	NA	NA	NA	NA	NA	NA	NA	NA	NA	NA	NA	TRUE	TRUE	FALSE	N24_specific	FALSE	FALSE	FALSE	FALSE	FALSE	FALSE
Gria1	NA	NA	NA	NA	NA	NA	NA	NA	NA	NA	NA	NA	NA	NA	NA	NA	NA	NA	NA	NA	NA	NA	NA	NA	NA	NA	NA	NA	NA	NA	NA	NA	NA	NA	NA	NA	NA	NA	NA	TRUE	TRUE	FALSE	N24_specific	FALSE	FALSE	FALSE	FALSE	FALSE	FALSE
Irgm2	2.15509	4.35319e-06	7.48203e-07	-0.625645	0.457676	0.22342	-1.12986	0.0796701	0.00445782	0.371658	0.581953	0.435803	-0.76713	0.492107	0.106695	NA	NA	NA	NA	NA	NA	NA	NA	NA	NA	NA	NA	NA	NA	NA	NA	NA	NA	NA	NA	NA	NA	NA	NA	TRUE	TRUE	FALSE	N24_specific	FALSE	FALSE	FALSE	FALSE	FALSE	FALSE
4933439C10Rik	NA	NA	NA	NA	NA	NA	NA	NA	NA	NA	NA	NA	0.0926748	0.998914	0.76063	NA	NA	NA	NA	NA	NA	NA	NA	NA	NA	NA	NA	NA	NA	NA	0.003627	NA	0.995303	NA	NA	NA	NA	NA	NA	TRUE	TRUE	FALSE	N24_specific	FALSE	FALSE	FALSE	FALSE	FALSE	FALSE
Drg2	-0.323634	0.000961631	0.000261865	0.173741	0.186024	0.0481686	0.206597	0.199199	0.0199798	0.152471	0.17278	0.0841184	0.0553378	0.925597	0.495188	-0.133606	0.929124	0.725464	-0.601445	0.471326	0.121614	-0.181467	0.900393	0.638763	-0.548481	0.648949	0.157214	-0.568191	0.720354	0.147557	0.307001	0.871156	0.169163	0.675657	1	0.126271	-0.385163	NA	0.399916	TRUE	TRUE	FALSE	N24_specific	FALSE	FALSE	FALSE	FALSE	FALSE	FALSE
Llgl1	-0.54834	5.44911e-07	8.16282e-08	0.203439	0.177309	0.0448986	-0.146099	0.554852	0.156588	0.0960349	0.495186	0.345244	0.281074	0.0247845	0.00116155	-0.370691	0.589083	0.20179	-0.917651	0.0352766	0.00196196	-0.392582	0.584608	0.188009	-0.0694522	0.978634	0.80988	0.0708927	0.995168	0.808716	-0.00150146	0.997405	0.993445	-0.0845267	1	0.749776	-0.274006	0.999665	0.31302	TRUE	TRUE	FALSE	N24_specific	FALSE	FALSE	FALSE	FALSE	FALSE	FALSE
Epn2	0.542653	1.11223e-22	4.30817e-24	0.0987803	0.231438	0.0685932	0.137413	0.124033	0.00891176	-0.133376	0.0446145	0.0154052	-0.073525	0.918882	0.480504	0.178418	0.651679	0.252914	-0.0957501	0.865625	0.542524	-0.182702	0.646384	0.24165	-0.462464	0.0813744	0.00374586	-0.203382	0.780847	0.193022	-0.127465	0.90256	0.206529	0.0741367	1	0.693895	-0.22086	0.999665	0.248016	TRUE	TRUE	FALSE	N24_specific	FALSE	FALSE	FALSE	TRUE	FALSE	FALSE
Mmgt2	-0.249564	0.293078	0.193598	0.526818	0.0385127	0.00423403	0.0860192	0.905583	0.656868	0.4366	0.0540128	0.0194871	0.533581	0.611323	0.166548	NA	NA	NA	NA	NA	NA	NA	NA	NA	NA	NA	NA	NA	NA	NA	0.878776	NA	0.1342	-0.538377	1	0.568247	-0.1355	NA	0.883198	TRUE	TRUE	FALSE	N24_specific	FALSE	FALSE	FALSE	FALSE	FALSE	FALSE
Tmem220	0.367093	0.387231	0.275098	0.207056	0.743723	0.54152	-0.187625	0.869378	0.572516	-0.255382	0.610916	0.468085	-0.387962	0.845183	0.36954	0.85005	NA	0.180975	-0.954768	NA	0.161209	-2.41304	NA	0.00063369	-0.71359	0.801262	0.287904	-1.18108	0.55158	0.0673094	-0.350927	0.978582	0.392867	-0.202343	1	0.82792	0.776937	NA	0.391372	TRUE	TRUE	FALSE	N24_specific	FALSE	FALSE	FALSE	FALSE	FALSE	FALSE
Arhgef15	-0.63279	0.00519512	0.00172169	-0.379691	0.208722	0.0583554	-0.1869	0.75918	0.365759	0.221274	0.411182	0.265393	0.579771	0.128976	0.0116584	-0.0785033	NA	0.923795	-0.179875	NA	0.826952	-0.818874	NA	0.342764	0.0724647	NA	0.929697	0.112614	NA	0.891013	-0.0902154	NA	0.859574	0.262735	1	0.764138	-0.583304	NA	0.512641	TRUE	TRUE	FALSE	N24_specific	FALSE	FALSE	FALSE	FALSE	FALSE	FALSE
Snord118	NA	NA	NA	NA	NA	NA	NA	NA	NA	NA	NA	NA	NA	NA	NA	NA	NA	NA	NA	NA	NA	NA	NA	NA	NA	NA	NA	NA	NA	NA	NA	NA	NA	NA	NA	NA	NA	NA	NA	TRUE	TRUE	FALSE	N24_specific	FALSE	FALSE	FALSE	FALSE	FALSE	FALSE
Trp53	-0.0172456	0.867719	0.806966	0.0111841	0.943665	0.874098	0.0885082	0.621122	0.209541	-0.387466	6.70184e-07	4.60061e-08	-0.0818162	0.684027	0.215146	0.214542	0.735272	0.346475	-0.463938	0.274136	0.0456526	-0.373126	0.452041	0.104582	-0.233285	0.821642	0.310364	-0.356827	0.683973	0.120657	0.451163	0.369903	0.0127039	0.297664	1	0.213143	-0.140966	0.999665	0.574362	TRUE	TRUE	FALSE	N24_specific	FALSE	FALSE	FALSE	FALSE	FALSE	FALSE
Slc16a11	1.16419	0.289318	0.190487	-0.490556	NA	0.614822	-1.03182	NA	0.240031	-0.687129	0.63709	0.497195	NA	NA	NA	NA	NA	NA	NA	NA	NA	NA	NA	NA	NA	NA	NA	NA	NA	NA	NA	NA	NA	NA	NA	NA	NA	NA	NA	TRUE	TRUE	FALSE	N24_specific	FALSE	FALSE	FALSE	FALSE	FALSE	FALSE
Serpinf2	NA	NA	NA	NA	NA	NA	NA	NA	NA	NA	NA	NA	NA	NA	NA	NA	NA	NA	NA	NA	NA	NA	NA	NA	NA	NA	NA	NA	NA	NA	NA	NA	NA	NA	NA	NA	NA	NA	NA	TRUE	TRUE	FALSE	N24_specific	FALSE	FALSE	FALSE	FALSE	FALSE	FALSE
Mrm3	NA	NA	NA	NA	NA	NA	NA	NA	NA	NA	NA	NA	-0.0589651	0.990578	0.699635	0.0554962	NA	0.899888	-1.15664	NA	0.0136308	-0.465799	NA	0.302657	-0.314989	0.90467	0.483966	-0.482423	0.862756	0.283078	-0.232741	0.97975	0.531337	-0.0877693	1	0.888636	-0.363278	NA	0.571261	TRUE	TRUE	FALSE	N24_specific	FALSE	FALSE	FALSE	FALSE	FALSE	FALSE
Abr	-0.932495	1.26577e-20	5.47794e-22	0.352575	0.00476366	0.000222769	-0.115702	0.653267	0.237741	0.578823	2.63539e-08	1.35216e-09	0.583869	0.00130626	2.78547e-05	0.112841	0.927767	0.722265	-0.0450034	0.978907	0.887774	-0.488357	0.509968	0.132969	0.336955	0.798811	0.283851	0.04658	0.996986	0.882568	-0.0623496	0.994909	0.79257	0.0624838	1	0.839538	0.150251	0.999665	0.655867	TRUE	TRUE	FALSE	N24_specific	FALSE	FALSE	FALSE	FALSE	FALSE	FALSE
Ksr1	-1.51637	1.43907e-12	1.11162e-13	-0.00830667	0.987808	0.96652	0.355873	0.430577	0.0879656	0.224027	0.402168	0.257528	0.522705	0.362997	0.0607547	-0.170085	NA	0.813449	0.13329	NA	0.851404	0.0814541	NA	0.909955	0.615337	0.871509	0.391467	0.150235	0.995845	0.835809	1.00153	0.256676	0.00565522	-0.204587	1	0.606449	-0.486587	NA	0.318071	TRUE	TRUE	FALSE	N24_specific	FALSE	FALSE	FALSE	FALSE	FALSE	FALSE
Rab11fip4os1	NA	NA	NA	NA	NA	NA	NA	NA	NA	NA	NA	NA	NA	NA	NA	NA	NA	NA	NA	NA	NA	NA	NA	NA	NA	NA	NA	NA	NA	NA	NA	NA	NA	NA	NA	NA	NA	NA	NA	TRUE	TRUE	FALSE	N24_specific	FALSE	FALSE	FALSE	FALSE	FALSE	FALSE
Rhbdl3	0.915009	0.0212602	0.00862307	-0.635855	0.299823	0.105614	-1.07322	0.0512706	0.00235231	-1.02899	0.0440822	0.0151838	-0.418064	0.884018	0.424904	NA	NA	NA	NA	NA	NA	NA	NA	NA	NA	NA	NA	NA	NA	NA	NA	NA	NA	NA	NA	NA	NA	NA	NA	TRUE	TRUE	FALSE	N24_specific	FALSE	FALSE	FALSE	FALSE	FALSE	FALSE
Tmem98	0.374483	0.199521	0.120155	0.125606	0.791169	0.60831	-0.49372	0.293831	0.0418768	0.410652	0.184953	0.0922268	0.210318	0.896967	0.444474	NA	NA	NA	NA	NA	NA	NA	NA	NA	NA	NA	NA	NA	NA	NA	NA	NA	NA	NA	NA	NA	NA	NA	NA	TRUE	TRUE	FALSE	N24_specific	FALSE	FALSE	FALSE	FALSE	FALSE	FALSE
Asic2	NA	NA	NA	NA	NA	NA	NA	NA	NA	NA	NA	NA	NA	NA	NA	NA	NA	NA	NA	NA	NA	NA	NA	NA	NA	NA	NA	NA	NA	NA	NA	NA	NA	NA	NA	NA	NA	NA	NA	TRUE	TRUE	FALSE	N24_specific	FALSE	FALSE	FALSE	FALSE	FALSE	FALSE
5530401A14Rik	NA	NA	NA	NA	NA	NA	NA	NA	NA	NA	NA	NA	NA	NA	NA	NA	NA	NA	NA	NA	NA	NA	NA	NA	NA	NA	NA	NA	NA	NA	NA	NA	NA	NA	NA	NA	NA	NA	NA	TRUE	TRUE	FALSE	N24_specific	FALSE	FALSE	FALSE	FALSE	FALSE	FALSE
AI662270	1.51271	0.129122	0.0711953	-2.28582	0.154281	0.0358841	-1.39341	0.44579	0.0937241	1.18722	0.285394	0.161984	2.47042	0.0688339	0.00455263	-0.235221	NA	0.770853	-0.426085	NA	0.602805	-0.29327	NA	0.721863	2.17396	0.0891625	0.00432375	1.95415	0.195036	0.00925791	0.0881057	0.994909	0.855978	NA	NA	NA	NA	NA	NA	TRUE	TRUE	FALSE	N24_specific	FALSE	FALSE	FALSE	FALSE	FALSE	FALSE
Ap2b1	-0.126282	0.0540005	0.0255305	0.0769489	0.39477	0.172537	0.0931854	0.454234	0.0993397	0.010543	0.908997	0.852346	-0.0772669	0.577457	0.146512	-0.259443	0.734735	0.341373	-0.595902	0.220639	0.031867	-0.596047	0.248715	0.0324992	-0.535774	0.387466	0.0520382	-0.410725	0.709421	0.140735	0.231101	0.914268	0.228469	-0.372427	1	0.265263	0.019548	NA	0.954274	TRUE	TRUE	FALSE	N24_specific	FALSE	FALSE	FALSE	FALSE	FALSE	FALSE
Tex14	0.519907	0.0172037	0.00674236	-0.272377	0.374738	0.157228	-0.109493	0.868081	0.567533	-0.618146	0.00597453	0.00138409	-0.180816	0.719209	0.245289	0.0344444	0.980851	0.909332	-0.338682	0.673588	0.270613	-0.623329	0.298023	0.0449905	0.595104	0.361558	0.0463889	0.280778	0.901925	0.347413	0.164866	0.978582	0.38811	-0.311083	1	0.402145	-0.806214	NA	0.0416194	TRUE	TRUE	FALSE	N24_specific	FALSE	FALSE	FALSE	FALSE	FALSE	FALSE
Msi2	0.184839	0.137203	0.076509	0.037992	0.860449	0.716201	0.0373603	0.924085	0.719707	-0.187018	0.157164	0.074807	-0.0673306	0.836161	0.356379	0.409807	0.113077	0.0083534	0.297625	0.309953	0.0566066	-0.164574	0.686609	0.284167	-0.0495483	0.968654	0.753754	-0.155728	0.878313	0.310295	0.0283845	0.994909	0.800578	0.0253095	1	0.8601	-0.271801	0.999665	0.0634857	TRUE	TRUE	FALSE	N24_specific	FALSE	FALSE	FALSE	FALSE	FALSE	FALSE
Scpep1	-0.584671	3.02589e-21	1.27082e-22	0.0468569	0.652702	0.427977	0.191165	0.036771	0.00147292	0.291756	8.64744e-06	7.9088e-07	0.0248229	0.997346	0.735213	-0.123608	0.8689	0.560009	0.116526	0.881832	0.580428	-0.227744	0.689323	0.291502	0.0580548	0.975883	0.783484	-0.314695	0.716108	0.145448	0.0638382	0.994909	0.653722	0.202488	1	0.22523	-0.170885	0.999665	0.334016	TRUE	TRUE	FALSE	N24_specific	FALSE	FALSE	FALSE	TRUE	FALSE	FALSE
Utp18	0.309898	1.23433e-05	2.2841e-06	-0.165382	0.0791168	0.0125746	0.0265099	0.914234	0.683558	-0.129505	0.117871	0.0517486	-0.0485595	0.909595	0.462735	-0.0829068	0.862079	0.543353	-0.45469	0.0209278	0.000989059	-0.408617	0.0716701	0.00324519	-0.330776	0.198987	0.0162389	-0.235845	0.605201	0.0867115	0.0114276	0.995375	0.900254	0.161224	1	0.404859	0.0624278	0.999665	0.747167	TRUE	TRUE	FALSE	N24_specific	FALSE	FALSE	FALSE	FALSE	FALSE	FALSE
Gm11520	NA	NA	NA	NA	NA	NA	NA	NA	NA	NA	NA	NA	NA	NA	NA	NA	NA	NA	NA	NA	NA	NA	NA	NA	NA	NA	NA	NA	NA	NA	NA	NA	NA	NA	NA	NA	NA	NA	NA	TRUE	TRUE	FALSE	N24_specific	FALSE	FALSE	FALSE	FALSE	FALSE	FALSE
Zfp652	1.1283	2.57456e-40	4.40924e-42	-0.357199	0.000904236	2.4243e-05	0.0395658	0.894322	0.628596	-0.792431	2.54353e-18	3.07277e-20	-0.108372	0.319862	0.0493689	0.363838	0.345061	0.0648451	-0.23939	0.629262	0.229668	-0.310538	0.475153	0.114666	-0.323561	0.549425	0.106573	-0.381803	0.502249	0.053686	0.27559	0.505159	0.0272077	0.501528	1	0.0213955	-0.309404	0.999665	0.137129	TRUE	TRUE	FALSE	N24_specific	FALSE	FALSE	FALSE	FALSE	FALSE	FALSE
Skap1	NA	NA	NA	NA	NA	NA	NA	NA	NA	NA	NA	NA	NA	NA	NA	NA	NA	NA	NA	NA	NA	NA	NA	NA	NA	NA	NA	NA	NA	NA	NA	NA	NA	NA	NA	NA	NA	NA	NA	TRUE	TRUE	FALSE	N24_specific	FALSE	FALSE	FALSE	FALSE	FALSE	FALSE
Cbx1	0.724124	6.75985e-17	3.72772e-18	-0.224896	0.054483	0.00719864	0.00896689	0.979881	0.914077	-0.477541	2.07336e-07	1.27301e-08	-0.13048	0.210586	0.0249677	-0.0540029	0.85556	0.526835	-0.502844	7.98138e-07	4.33952e-09	-0.376112	0.00120475	1.16809e-05	-0.482255	4.73684e-06	1.79683e-08	-0.311999	0.0177802	0.000271606	-0.123645	0.707055	0.0694123	0.0625914	1	0.491118	-0.0198399	0.999665	0.823567	TRUE	TRUE	FALSE	N24_specific	FALSE	FALSE	FALSE	FALSE	FALSE	FALSE
Mrpl45	-0.068801	0.511902	0.394039	-0.040084	0.79863	0.619523	0.0523436	0.843079	0.516582	0.0844315	0.443916	0.296217	0.0967953	0.708569	0.237271	-0.473818	0.219328	0.0262965	-0.611045	0.064513	0.00446663	-0.31061	0.541594	0.154868	-0.285907	0.6837	0.179642	-0.235597	0.86067	0.280986	0.0205251	0.994909	0.858029	-0.034662	1	0.869978	-0.036109	0.999665	0.865407	TRUE	TRUE	FALSE	N24_specific	FALSE	FALSE	FALSE	FALSE	FALSE	FALSE
Krt12	NA	NA	NA	NA	NA	NA	NA	NA	NA	NA	NA	NA	NA	NA	NA	NA	NA	NA	NA	NA	NA	NA	NA	NA	NA	NA	NA	NA	NA	NA	NA	NA	NA	NA	NA	NA	NA	NA	NA	TRUE	TRUE	FALSE	N24_specific	FALSE	FALSE	FALSE	FALSE	FALSE	FALSE
Acly	-0.156573	0.20683	0.125767	0.00288975	0.99134	0.977455	-0.00882933	0.983461	0.931209	-0.233192	0.0610974	0.0226467	-0.0481486	0.878169	0.416905	-0.136201	0.724524	0.330273	-0.251862	0.360816	0.0735414	-0.316327	0.225777	0.0267743	-0.260131	0.435527	0.0650567	-0.304874	0.390276	0.032228	-0.0226953	0.994909	0.79935	0.0610674	1	0.713709	-0.00680654	0.999665	0.96784	TRUE	TRUE	FALSE	N24_specific	FALSE	FALSE	FALSE	FALSE	FALSE	FALSE
Arl4d	2.1465	2.6617e-27	8.24687e-29	0.242937	0.473071	0.237556	0.13213	0.800921	0.445167	1.10507	4.50448e-07	2.99936e-08	-0.0523439	0.998914	0.78192	NA	NA	NA	NA	NA	NA	NA	NA	NA	NA	NA	NA	NA	NA	NA	NA	NA	NA	NA	NA	NA	NA	NA	NA	TRUE	TRUE	FALSE	N24_specific	FALSE	FALSE	FALSE	FALSE	FALSE	FALSE
Tex2	-0.468158	0.00716174	0.00248208	0.36921	0.0940681	0.0164221	0.0867795	0.871171	0.575999	0.327498	0.0835373	0.0335704	-0.0659024	0.973688	0.618437	-0.0818484	0.954684	0.840024	-0.302556	0.816205	0.458458	-0.443434	0.686609	0.284365	-0.423054	0.813393	0.302625	-0.352975	0.915945	0.391634	-0.191708	0.97975	0.431139	-0.218307	1	0.5744	-0.370623	NA	0.370316	TRUE	TRUE	FALSE	N24_specific	FALSE	FALSE	FALSE	FALSE	FALSE	FALSE
Bptf	0.914198	4.30002e-23	1.63787e-24	-0.252485	0.0422615	0.00493593	-0.125151	0.558637	0.16068	-0.419287	2.98417e-05	3.18309e-06	-0.0975989	0.619937	0.171381	0.214286	0.26795	0.0381562	-0.290692	0.0736909	0.00525025	-0.256768	0.151478	0.0131664	-0.160148	0.589767	0.123669	-0.235248	0.331286	0.0228239	-0.0997618	0.853579	0.149957	0.00272706	1	0.981872	0.0251644	0.999665	0.830904	TRUE	TRUE	FALSE	N24_specific	FALSE	FALSE	FALSE	FALSE	FALSE	FALSE
Pitpnc1	1.45602	1.54259e-23	5.72224e-25	0.140331	0.566825	0.325029	0.13082	0.745802	0.346812	0.0920911	0.657199	0.519807	-0.380095	0.327882	0.0513112	0.133571	0.869458	0.565028	0.381372	0.429194	0.100163	0.439997	0.316604	0.0514098	-0.0698674	0.972007	0.76814	-0.23077	0.879254	0.313041	0.275636	0.683937	0.0594843	0.000405146	1	0.998678	-0.615814	0.639755	0.00863192	TRUE	TRUE	FALSE	N24_specific	FALSE	FALSE	FALSE	FALSE	FALSE	FALSE
1700023C21Rik	NA	NA	NA	NA	NA	NA	NA	NA	NA	NA	NA	NA	NA	NA	NA	NA	NA	NA	NA	NA	NA	NA	NA	NA	NA	NA	NA	NA	NA	NA	NA	NA	NA	NA	NA	NA	NA	NA	NA	TRUE	TRUE	FALSE	N24_specific	FALSE	FALSE	FALSE	FALSE	FALSE	FALSE
Map2k6	-2.34589	1.17385e-59	9.42618e-62	0.220264	0.199337	0.0537967	-0.0291184	0.965457	0.860703	0.558207	9.81221e-06	9.09261e-07	0.96916	6.21304e-06	4.2585e-08	NA	NA	NA	NA	NA	NA	NA	NA	NA	NA	NA	NA	NA	NA	NA	NA	NA	NA	NA	NA	NA	NA	NA	NA	TRUE	TRUE	FALSE	N24_specific	FALSE	FALSE	FALSE	FALSE	FALSE	FALSE
Gpr142	NA	NA	NA	NA	NA	NA	NA	NA	NA	NA	NA	NA	NA	NA	NA	NA	NA	NA	NA	NA	NA	NA	NA	NA	NA	NA	NA	NA	NA	NA	NA	NA	NA	NA	NA	NA	NA	NA	NA	TRUE	TRUE	FALSE	N24_specific	FALSE	FALSE	FALSE	FALSE	FALSE	FALSE
Cd300e	NA	NA	NA	NA	NA	NA	NA	NA	NA	NA	NA	NA	NA	NA	NA	NA	NA	NA	NA	NA	NA	NA	NA	NA	NA	NA	NA	NA	NA	NA	NA	NA	NA	NA	NA	NA	NA	NA	NA	TRUE	TRUE	FALSE	N24_specific	FALSE	FALSE	FALSE	FALSE	FALSE	FALSE
2900041M22Rik	NA	NA	NA	NA	NA	NA	NA	NA	NA	NA	NA	NA	-0.395573	0.70563	0.233391	NA	NA	NA	NA	NA	NA	NA	NA	NA	NA	NA	NA	NA	NA	NA	NA	NA	NA	NA	NA	NA	NA	NA	NA	TRUE	TRUE	FALSE	N24_specific	FALSE	FALSE	FALSE	FALSE	FALSE	FALSE
Ncoa1	-0.0924215	0.628465	0.515831	0.188889	0.408026	0.182267	0.210165	0.529958	0.138353	0.174424	0.35711	0.21992	0.0702314	0.998914	0.778956	2.38489	NA	0.00011007	1.45244	NA	0.0213608	-1.88763	NA	0.00174732	0.091304	0.990203	0.886843	-1.44381	0.288104	0.0182539	-0.316207	0.97975	0.485273	-0.481018	1	0.387344	-0.193485	NA	0.733248	TRUE	TRUE	FALSE	N24_specific	FALSE	FALSE	FALSE	FALSE	FALSE	FALSE
1700101O22Rik	NA	NA	NA	NA	NA	NA	NA	NA	NA	NA	NA	NA	NA	NA	NA	NA	NA	NA	NA	NA	NA	NA	NA	NA	NA	NA	NA	NA	NA	NA	NA	NA	NA	NA	NA	NA	NA	NA	NA	TRUE	TRUE	FALSE	N24_specific	FALSE	FALSE	FALSE	FALSE	FALSE	FALSE
Ttc32	0.283055	0.280657	0.183289	-0.104239	0.804426	0.629019	-0.0296017	0.972423	0.888146	-0.47619	0.0797024	0.0316669	-0.206248	0.801158	0.318913	-0.0136047	0.990742	0.960187	0.0105757	0.992963	0.969173	0.0726405	0.957332	0.790407	-0.31676	0.773967	0.252928	0.102296	0.984216	0.706953	-0.3264	0.719006	0.072107	-0.0596988	1	0.871216	0.11795	NA	0.741721	TRUE	TRUE	FALSE	N24_specific	FALSE	FALSE	FALSE	FALSE	FALSE	FALSE
Cyria	NA	NA	NA	NA	NA	NA	NA	NA	NA	NA	NA	NA	NA	NA	NA	NA	NA	NA	NA	NA	NA	NA	NA	NA	NA	NA	NA	NA	NA	NA	NA	NA	NA	NA	NA	NA	NA	NA	NA	TRUE	TRUE	FALSE	N24_specific	FALSE	FALSE	FALSE	FALSE	FALSE	FALSE
4921511I17Rik	NA	NA	NA	NA	NA	NA	NA	NA	NA	NA	NA	NA	NA	NA	NA	NA	NA	NA	NA	NA	NA	NA	NA	NA	NA	NA	NA	NA	NA	NA	NA	NA	NA	NA	NA	NA	NA	NA	NA	TRUE	TRUE	FALSE	N24_specific	FALSE	FALSE	FALSE	FALSE	FALSE	FALSE
Lratd1	NA	NA	NA	NA	NA	NA	NA	NA	NA	NA	NA	NA	NA	NA	NA	NA	NA	NA	NA	NA	NA	NA	NA	NA	NA	NA	NA	NA	NA	NA	NA	NA	NA	NA	NA	NA	NA	NA	NA	TRUE	TRUE	FALSE	N24_specific	FALSE	FALSE	FALSE	FALSE	FALSE	FALSE
Odc1	0.396988	0.00100061	0.000274684	-0.0864432	0.653613	0.429128	0.0283432	0.948734	0.794705	-0.607232	4.76033e-07	3.17987e-08	-0.0213666	0.998914	0.766201	-0.22806	0.115272	0.00865201	0.0766912	0.761842	0.375192	0.309222	0.0164659	0.000370449	0.0859021	0.829815	0.320602	0.221377	0.213284	0.0108457	-0.153873	0.511424	0.0278474	0.0756867	1	0.500541	-0.146564	0.999665	0.17946	TRUE	TRUE	FALSE	N24_specific	FALSE	FALSE	FALSE	FALSE	FALSE	FALSE
1700030C10Rik	NA	NA	NA	NA	NA	NA	NA	NA	NA	NA	NA	NA	-0.0837178	0.998914	0.859937	0.87003	0.236737	0.0300113	1.3639	0.013318	0.000545867	1.10972	0.0568243	0.00219533	1.25746	0.0429085	0.00150448	0.565596	0.68751	0.124698	0.238813	0.837684	0.136507	0.00438966	1	0.988549	-0.15543	0.999665	0.623547	TRUE	TRUE	FALSE	N24_specific	FALSE	FALSE	FALSE	FALSE	FALSE	TRUE
Mboat2	-0.564991	0.00194366	0.000569756	0.00131177	0.998061	0.993525	0.091205	0.874987	0.582667	-0.302989	0.139952	0.0645058	-0.471672	0.346375	0.0562277	-0.348572	NA	0.567502	-1.00166	NA	0.104296	0.134425	NA	0.826726	-0.843239	0.665778	0.168086	-0.464285	0.937043	0.451219	-0.476019	0.875302	0.177685	0.163831	1	0.730195	-0.20085	NA	0.674773	TRUE	TRUE	FALSE	N24_specific	FALSE	FALSE	FALSE	FALSE	FALSE	FALSE
Gm9866	NA	NA	NA	NA	NA	NA	NA	NA	NA	NA	NA	NA	NA	NA	NA	NA	NA	NA	NA	NA	NA	NA	NA	NA	NA	NA	NA	NA	NA	NA	NA	NA	NA	NA	NA	NA	NA	NA	NA	TRUE	TRUE	FALSE	N24_specific	FALSE	FALSE	FALSE	FALSE	FALSE	FALSE
Gm31333	NA	NA	NA	NA	NA	NA	NA	NA	NA	NA	NA	NA	NA	NA	NA	NA	NA	NA	NA	NA	NA	NA	NA	NA	NA	NA	NA	NA	NA	NA	NA	NA	NA	NA	NA	NA	NA	NA	NA	TRUE	TRUE	FALSE	N24_specific	FALSE	FALSE	FALSE	FALSE	FALSE	FALSE
Bcap29	-0.195724	0.382487	0.270965	-1.19295	1.30081e-08	6.51407e-11	-0.480971	0.113571	0.007654	-0.943045	2.89345e-06	2.33993e-07	0.339548	0.116864	0.00990639	0.333966	0.822677	0.476368	0.434318	0.743551	0.350422	-0.712104	NA	0.134278	1.41032	0.0504954	0.00188439	0.543384	0.824298	0.228427	-0.0940083	0.994909	0.765521	-0.0767548	1	0.869967	-0.581315	NA	0.235446	TRUE	TRUE	FALSE	N24_specific	FALSE	FALSE	FALSE	FALSE	FALSE	FALSE
4933406C10Rik	NA	NA	NA	NA	NA	NA	NA	NA	NA	NA	NA	NA	NA	NA	NA	NA	NA	NA	NA	NA	NA	NA	NA	NA	NA	NA	NA	NA	NA	NA	NA	NA	NA	NA	NA	NA	NA	NA	NA	TRUE	TRUE	FALSE	N24_specific	FALSE	FALSE	FALSE	FALSE	FALSE	FALSE
Atxn7l1	0.228136	0.166514	0.0965928	-0.488654	0.00948847	0.000551179	-0.222236	0.468242	0.104946	-0.136847	0.480098	0.330085	0.515277	0.0621242	0.00398916	0.257999	NA	0.648512	-0.502893	NA	0.389799	-0.780843	NA	0.179527	0.149394	0.97714	0.793312	-0.520794	0.906484	0.359715	-0.0706477	0.994909	0.828547	0.0647658	1	0.921365	0.912725	NA	0.182786	TRUE	TRUE	FALSE	N24_specific	FALSE	FALSE	FALSE	FALSE	FALSE	FALSE
Polr1f	NA	NA	NA	NA	NA	NA	NA	NA	NA	NA	NA	NA	NA	NA	NA	NA	NA	NA	NA	NA	NA	NA	NA	NA	NA	NA	NA	NA	NA	NA	NA	NA	NA	NA	NA	NA	NA	NA	NA	TRUE	TRUE	FALSE	N24_specific	FALSE	FALSE	FALSE	FALSE	FALSE	FALSE
Arl4a	0.773411	1.75412e-14	1.14183e-15	-0.492402	5.4417e-05	7.63011e-07	-0.090886	0.739997	0.338496	-0.971487	2.77304e-19	2.87709e-21	0.0235284	0.998914	0.795457	-0.0562134	0.941668	0.771456	0.567547	0.0441563	0.0027336	0.616947	0.0356561	0.0010417	0.685595	0.0134131	0.000297054	0.815572	0.00205505	1.36192e-05	0.143931	0.901389	0.204237	0.17439	1	0.436358	-0.109599	0.999665	0.610178	TRUE	TRUE	FALSE	N24_specific	FALSE	FALSE	FALSE	FALSE	FALSE	FALSE
Immp2l	0.538562	0.0819174	0.0414792	-0.0333569	0.957	0.903291	-0.186652	0.813835	0.466576	-0.173206	0.673417	0.539662	-0.134563	0.998914	0.793608	0.201327	NA	0.829788	0.701437	NA	0.447477	0.168868	NA	0.852438	0.641873	NA	0.486699	0.839638	NA	0.341679	0.493646	NA	0.29437	NA	NA	NA	NA	NA	NA	TRUE	TRUE	FALSE	N24_specific	FALSE	FALSE	FALSE	FALSE	FALSE	FALSE
Nova1	-0.190115	0.345251	0.237642	-0.489364	0.0284351	0.00268798	-0.421107	0.136799	0.0105941	-1.4645	3.50742e-15	6.20628e-17	-0.421975	0.708569	0.237331	0.156201	0.905742	0.655103	0.0141572	0.992923	0.967859	0.0953557	0.95563	0.784148	-0.327146	0.852233	0.356272	-0.145538	0.981793	0.677128	-0.298362	0.853865	0.150952	0.280569	1	0.306877	0.193301	0.999665	0.497472	TRUE	TRUE	FALSE	N24_specific	FALSE	FALSE	FALSE	FALSE	FALSE	FALSE
Eapp	0.152063	0.212389	0.130041	0.02895	0.893063	0.774385	0.181227	0.375831	0.0673964	-0.073762	0.613532	0.470813	-0.120244	0.798584	0.31633	-0.356607	0.564313	0.182818	-0.633975	0.163271	0.0195752	-0.372435	0.569704	0.174121	-0.396911	0.627811	0.14276	-0.223841	0.92593	0.413887	0.198297	0.952553	0.29217	-0.204138	1	0.499453	0.0715196	0.999665	0.812472	TRUE	TRUE	FALSE	N24_specific	FALSE	FALSE	FALSE	FALSE	FALSE	FALSE
Psma6	-0.116109	0.215578	0.132484	-0.171646	0.12693	0.0262758	0.0892241	0.664138	0.247621	-0.0121878	0.923315	0.874696	0.0686976	0.783714	0.300406	-0.250547	0.507485	0.144881	0.06263	0.929871	0.713132	0.0884905	0.886241	0.609962	-0.142545	0.876197	0.406029	-0.0625057	0.98637	0.719387	0.221795	0.647983	0.0529202	0.141217	1	0.456769	0.213304	0.999665	0.267579	TRUE	TRUE	FALSE	N24_specific	FALSE	FALSE	FALSE	FALSE	FALSE	FALSE
BC042761	NA	NA	NA	NA	NA	NA	NA	NA	NA	NA	NA	NA	NA	NA	NA	NA	NA	NA	NA	NA	NA	NA	NA	NA	NA	NA	NA	NA	NA	NA	NA	NA	NA	NA	NA	NA	NA	NA	NA	TRUE	TRUE	FALSE	N24_specific	FALSE	FALSE	FALSE	FALSE	FALSE	FALSE
Trappc6b	0.213954	0.0454691	0.0208508	-0.220936	0.105261	0.0198278	0.0630509	0.826479	0.488841	-0.12392	0.326817	0.19432	-0.083895	0.865497	0.400603	0.155118	0.904604	0.651174	0.293035	0.774882	0.391492	-0.122362	0.935922	0.722324	0.237348	0.908458	0.48897	-0.0155468	0.998995	0.963706	0.104	0.994909	0.652619	0.167511	1	0.650033	0.150184	NA	0.689234	TRUE	TRUE	FALSE	N24_specific	FALSE	FALSE	FALSE	FALSE	FALSE	FALSE
Fscb	NA	NA	NA	NA	NA	NA	NA	NA	NA	NA	NA	NA	NA	NA	NA	NA	NA	NA	NA	NA	NA	NA	NA	NA	NA	NA	NA	NA	NA	NA	NA	NA	NA	NA	NA	NA	NA	NA	NA	TRUE	TRUE	FALSE	N24_specific	FALSE	FALSE	FALSE	FALSE	FALSE	FALSE
Rpl10l	0.57779	0.221179	0.13676	-0.842014	0.139339	0.0304711	-0.605037	0.496596	0.119196	-0.353434	0.513966	0.36345	0.0660449	0.993817	0.721035	-0.240001	0.310101	0.0527337	1.25767	2.22843e-22	6.21338e-26	1.53093	2.23311e-33	3.33101e-37	0.997064	1.54662e-13	9.51376e-17	1.18704	8.102e-19	8.30633e-23	-0.0366057	0.994909	0.704317	-0.0262685	1	0.861572	-0.279648	0.999665	0.0657356	TRUE	TRUE	FALSE	N24_specific	FALSE	FALSE	FALSE	FALSE	TRUE	FALSE
Dact1	0.646317	0.0361553	0.0160094	-0.239499	0.623415	0.391435	0.368974	0.548056	0.150393	-0.778261	0.0267848	0.00826272	-0.833572	0.0986048	0.00761342	0.259487	NA	0.757457	1.03094	NA	0.208554	0.156091	NA	0.850078	-0.921219	NA	0.310907	0.176709	NA	0.829932	0.00713689	0.997405	0.987228	1.28391	1	0.0909416	0.0857183	NA	0.900066	TRUE	TRUE	FALSE	N24_specific	FALSE	FALSE	FALSE	FALSE	FALSE	FALSE
4930404H11Rik	NA	NA	NA	NA	NA	NA	NA	NA	NA	NA	NA	NA	NA	NA	NA	NA	NA	NA	NA	NA	NA	NA	NA	NA	NA	NA	NA	NA	NA	NA	NA	NA	NA	NA	NA	NA	NA	NA	NA	TRUE	TRUE	FALSE	N24_specific	FALSE	FALSE	FALSE	FALSE	FALSE	FALSE
Daam1	-0.24529	0.198468	0.11936	0.186117	0.470361	0.235057	0.0446073	0.943411	0.777486	0.507827	0.00522703	0.00118084	-0.0744788	0.985855	0.66374	1.00293	0.160384	0.0153473	0.551172	0.584785	0.191912	-0.243566	0.858647	0.544723	-0.255578	0.931383	0.555068	-0.841082	0.434523	0.0402715	-0.222076	0.968015	0.318002	-0.235005	1	0.529208	0.0667774	NA	0.866276	TRUE	TRUE	FALSE	N24_specific	FALSE	FALSE	FALSE	FALSE	FALSE	FALSE
Rtn1	-0.00630222	0.991149	0.986644	0.034551	0.969045	0.926864	-0.166862	0.906189	0.659122	0.462208	0.353524	0.216732	0.562868	0.585048	0.150598	0.32998	NA	0.593255	-0.567473	NA	0.376632	-1.04797	NA	0.104414	-0.370083	0.932121	0.56064	0.138987	0.995593	0.819496	0.25735	NA	0.568243	0.368591	1	0.557384	0.0801675	NA	0.898303	TRUE	TRUE	FALSE	N24_specific	FALSE	FALSE	FALSE	FALSE	FALSE	FALSE
Dhrs7	0.0643704	0.897198	0.84654	-0.3305	0.57282	0.331395	-0.496409	0.541332	0.145192	0.395536	0.372056	0.23253	0.20142	0.973425	0.613454	-0.0223912	NA	0.97977	0.337844	NA	0.69967	-0.895218	NA	0.337631	-0.73223	NA	0.425982	-0.470207	NA	0.602198	NA	NA	NA	NA	NA	NA	NA	NA	NA	TRUE	TRUE	FALSE	N24_specific	FALSE	FALSE	FALSE	FALSE	FALSE	FALSE
4930447C04Rik	1.85195	3.68694e-13	2.71438e-14	-0.431609	0.266323	0.0863601	-0.295746	0.62449	0.213023	-1.70113	5.99219e-09	2.71675e-10	-0.32632	0.604343	0.161518	-0.0256249	0.983805	0.929628	-0.132328	0.904754	0.650906	-0.165827	0.870041	0.572739	0.365181	0.716352	0.203792	0.286275	0.883233	0.320136	-0.341157	0.475214	0.0237303	-0.190232	1	0.682071	0.0441742	NA	0.918722	TRUE	TRUE	FALSE	N24_specific	FALSE	FALSE	FALSE	FALSE	FALSE	FALSE
Six4	0.771833	1.8516e-12	1.4566e-13	-0.217061	0.164771	0.0397762	0.0786635	0.802267	0.447001	-0.287879	0.0223188	0.00664077	-0.118942	0.427464	0.0813597	-0.0213585	0.98231	0.913369	0.313929	0.44139	0.106825	0.223337	0.658457	0.253255	-0.0689302	0.963879	0.726584	-0.0857107	0.979046	0.66394	0.101554	0.942419	0.277629	0.0163951	1	0.936875	-0.278462	0.999665	0.17818	TRUE	TRUE	FALSE	N24_specific	FALSE	FALSE	FALSE	FALSE	FALSE	FALSE
D830013O20Rik	NA	NA	NA	NA	NA	NA	NA	NA	NA	NA	NA	NA	NA	NA	NA	NA	NA	NA	NA	NA	NA	NA	NA	NA	NA	NA	NA	NA	NA	NA	NA	NA	NA	NA	NA	NA	NA	NA	NA	TRUE	TRUE	FALSE	N24_specific	FALSE	FALSE	FALSE	FALSE	FALSE	FALSE
Tex21	0.654806	0.00446365	0.0014477	-0.369875	0.280862	0.0945725	-0.105787	0.878978	0.590608	-0.890734	0.00114387	0.000198422	0.199088	0.86931	0.404731	0.544732	NA	0.615324	-0.457402	NA	0.686422	-1.13605	NA	0.313582	0.564934	NA	0.606291	0.880737	NA	0.395462	NA	NA	NA	NA	NA	NA	NA	NA	NA	TRUE	TRUE	FALSE	N24_specific	FALSE	FALSE	FALSE	FALSE	FALSE	FALSE
Sptb	1.50551	9.07942e-42	1.43237e-43	-0.172452	0.34004	0.133019	-0.0222356	0.956407	0.829087	-1.11477	2.63638e-17	3.72825e-19	-0.202447	0.207671	0.0245386	1.26708	NA	0.0687656	0.984191	NA	0.162426	0.544922	NA	0.388186	0.242992	0.96525	0.74038	-0.0652422	0.996986	0.919517	0.115313	0.994909	0.778182	0.708215	1	0.419557	-0.213145	NA	0.78285	TRUE	TRUE	FALSE	N24_specific	FALSE	FALSE	FALSE	FALSE	FALSE	FALSE
Dpf3	0.454128	0.672172	0.565461	0.978541	NA	0.204309	0.65201	NA	0.37368	0.459014	0.696912	0.567009	0.711244	NA	0.36016	NA	NA	NA	NA	NA	NA	NA	NA	NA	NA	NA	NA	NA	NA	NA	NA	NA	NA	NA	NA	NA	NA	NA	NA	TRUE	TRUE	FALSE	N24_specific	FALSE	FALSE	FALSE	FALSE	FALSE	FALSE
Acot4	NA	NA	NA	NA	NA	NA	NA	NA	NA	NA	NA	NA	-0.0407832	NA	0.962549	NA	NA	NA	NA	NA	NA	NA	NA	NA	NA	NA	NA	NA	NA	NA	NA	NA	NA	NA	NA	NA	NA	NA	NA	TRUE	TRUE	FALSE	N24_specific	FALSE	FALSE	FALSE	FALSE	FALSE	FALSE
Mideas	NA	NA	NA	NA	NA	NA	NA	NA	NA	NA	NA	NA	NA	NA	NA	NA	NA	NA	NA	NA	NA	NA	NA	NA	NA	NA	NA	NA	NA	NA	NA	NA	NA	NA	NA	NA	NA	NA	NA	TRUE	TRUE	FALSE	N24_specific	FALSE	FALSE	FALSE	FALSE	FALSE	FALSE
Abcd4	0.57003	0.000200819	4.68295e-05	-0.0552981	0.847992	0.696229	-0.319932	0.207534	0.0215278	0.798626	1.93523e-07	1.18545e-08	0.0376854	0.998914	0.811778	0.550385	NA	0.319587	-0.498445	NA	0.388664	-0.323737	NA	0.55499	0.482616	0.867302	0.384835	-0.138838	0.993517	0.798816	-0.293669	0.931363	0.257581	0.257417	1	0.629725	0.232777	NA	0.631262	TRUE	TRUE	FALSE	N24_specific	FALSE	FALSE	FALSE	FALSE	FALSE	FALSE
Tmed10	-0.422371	4.67984e-07	6.93937e-08	-0.041039	0.78419	0.59628	0.102526	0.6018	0.194587	0.0953662	0.356326	0.219323	0.0168943	0.998914	0.797763	0.0437801	0.946065	0.791401	-0.132447	0.79557	0.423683	-0.307762	0.356764	0.065829	0.00907655	0.998428	0.956192	-0.221689	0.771259	0.183549	0.156668	0.839904	0.138898	-0.158012	1	0.281664	-0.0787027	0.999665	0.602797	TRUE	TRUE	FALSE	N24_specific	FALSE	FALSE	FALSE	FALSE	FALSE	FALSE
Gm46993	NA	NA	NA	NA	NA	NA	NA	NA	NA	NA	NA	NA	NA	NA	NA	NA	NA	NA	NA	NA	NA	NA	NA	NA	NA	NA	NA	NA	NA	NA	NA	NA	NA	NA	NA	NA	NA	NA	NA	TRUE	TRUE	FALSE	N24_specific	FALSE	FALSE	FALSE	FALSE	FALSE	FALSE
Ston2	0.518424	0.0175906	0.00692397	-0.368029	0.206878	0.0574252	-0.160767	0.776706	0.400523	-1.15067	9.49765e-08	5.43996e-09	-0.140292	0.980434	0.639603	-0.903055	0.0419635	0.00163887	-0.437931	0.474332	0.124034	-0.0619388	0.965744	0.830191	-0.945126	0.0302699	0.000903068	0.578177	0.454933	0.0435959	-0.315556	0.842198	0.143109	-0.0729384	1	0.83289	-0.211229	0.999665	0.526761	TRUE	TRUE	FALSE	N24_specific	FALSE	FALSE	FALSE	FALSE	FALSE	FALSE
4930559C10Rik	NA	NA	NA	NA	NA	NA	NA	NA	NA	NA	NA	NA	NA	NA	NA	NA	NA	NA	NA	NA	NA	NA	NA	NA	NA	NA	NA	NA	NA	NA	NA	NA	NA	NA	NA	NA	NA	NA	NA	TRUE	TRUE	FALSE	N24_specific	FALSE	FALSE	FALSE	FALSE	FALSE	FALSE
Speer6-ps1	NA	NA	NA	NA	NA	NA	NA	NA	NA	NA	NA	NA	NA	NA	NA	NA	NA	NA	NA	NA	NA	NA	NA	NA	NA	NA	NA	NA	NA	NA	NA	NA	NA	NA	NA	NA	NA	NA	NA	TRUE	TRUE	FALSE	N24_specific	FALSE	FALSE	FALSE	FALSE	FALSE	FALSE
Akr1c19	NA	NA	NA	NA	NA	NA	NA	NA	NA	NA	NA	NA	-0.354935	0.908527	0.461488	NA	NA	NA	NA	NA	NA	NA	NA	NA	NA	NA	NA	NA	NA	NA	NA	NA	NA	NA	NA	NA	NA	NA	NA	TRUE	TRUE	FALSE	N24_specific	FALSE	FALSE	FALSE	FALSE	FALSE	FALSE
Akr1e1	0.298053	0.14686	0.0830107	-0.0085675	0.986059	0.960837	0.310806	0.363251	0.0629304	-0.061259	0.821454	0.729046	0.0425243	0.998914	0.873605	1.04987	NA	0.0756192	0.140533	NA	0.810458	-1.26084	NA	0.034973	0.123793	0.98331	0.832831	-0.531966	0.906484	0.360127	-0.359568	0.978582	0.380748	0.53735	1	0.486494	0.278402	NA	0.696659	TRUE	TRUE	FALSE	N24_specific	FALSE	FALSE	FALSE	FALSE	FALSE	FALSE
1700016G22Rik	NA	NA	NA	NA	NA	NA	NA	NA	NA	NA	NA	NA	NA	NA	NA	NA	NA	NA	NA	NA	NA	NA	NA	NA	NA	NA	NA	NA	NA	NA	NA	NA	NA	NA	NA	NA	NA	NA	NA	TRUE	TRUE	FALSE	N24_specific	FALSE	FALSE	FALSE	FALSE	FALSE	FALSE
Pitrm1	-0.0312017	0.759509	0.669428	-0.0318283	0.82828	0.663326	-0.0837548	0.668488	0.252271	-0.0678683	0.50513	0.354833	-0.00560097	0.998914	0.926841	0.103172	0.905742	0.655716	0.219772	0.734659	0.341243	0.171116	0.812242	0.456568	-0.00935341	0.998428	0.967966	0.0115058	0.998995	0.960183	-0.00829454	0.996884	0.946844	0.264041	1	0.256938	0.172934	0.999665	0.468107	TRUE	TRUE	FALSE	N24_specific	FALSE	FALSE	FALSE	FALSE	FALSE	FALSE
Pfkp	-0.851274	1.2963e-20	5.62849e-22	-0.0757672	0.621127	0.387769	0.266686	0.0561565	0.00266486	0.167746	0.125135	0.0558092	-0.0290797	0.991677	0.713906	-1.02149	0.0512176	0.00224386	0.427663	0.56787	0.181769	0.0318215	0.984692	0.927555	0.379293	0.756253	0.23725	-0.283013	0.929142	0.426127	0.396337	0.463477	0.0220325	-0.110199	1	0.659176	-0.574006	0.93321	0.0277089	TRUE	TRUE	FALSE	N24_specific	FALSE	FALSE	FALSE	TRUE	FALSE	FALSE
Zmynd11	0.0447563	0.736076	0.640353	-0.154204	0.305794	0.109267	-0.164996	0.425216	0.0856322	-0.247765	0.0331777	0.0106898	-0.113265	0.998914	0.792178	-1.2596	0.334039	0.0612332	-1.42647	0.231215	0.0342003	-0.116077	0.972723	0.862925	-1.27753	0.410346	0.0579718	2.19998	0.0455822	0.00105147	-0.903111	0.74658	0.0842791	0.00637897	1	0.976542	0.123094	0.999665	0.575083	TRUE	TRUE	FALSE	N24_specific	FALSE	FALSE	FALSE	FALSE	FALSE	FALSE
Mtr	-0.0654451	0.694745	0.592499	0.313677	0.0686738	0.0101212	0.217816	0.397636	0.0744125	0.0541632	0.770637	0.658152	-0.0320859	0.998914	0.764698	0.107542	0.893446	0.625567	0.337236	0.473291	0.12345	0.585429	0.105176	0.00665195	0.135462	0.9241	0.540517	0.478356	0.358521	0.0270527	0.134549	0.939211	0.267299	0.0194903	1	0.925298	-0.138099	0.999665	0.51312	TRUE	TRUE	FALSE	N24_specific	FALSE	FALSE	FALSE	FALSE	FALSE	FALSE
Gli3	-0.00301036	0.98613	0.97723	-0.061433	0.759121	0.561128	-0.0541553	0.88666	0.60783	-0.193487	0.149103	0.069794	-0.228698	0.477912	0.101378	0.739057	0.391332	0.0846441	-0.203867	0.904754	0.648104	-0.108136	NA	0.795162	-0.201673	0.949771	0.65318	-0.00635216	0.999173	0.987757	-0.107814	0.994909	0.692122	-0.0128757	1	0.975118	0.0581058	NA	0.891178	TRUE	TRUE	FALSE	N24_specific	FALSE	FALSE	FALSE	FALSE	FALSE	FALSE
Sugct	NA	NA	NA	NA	NA	NA	NA	NA	NA	NA	NA	NA	-0.376694	NA	0.535925	0.327533	NA	0.674474	-0.620619	NA	0.442038	-0.540876	NA	0.493124	-1.48268	NA	0.0827644	-1.02362	NA	0.203289	0.0622406	NA	0.904872	0.908593	1	0.349923	-0.0102965	NA	0.99104	TRUE	TRUE	FALSE	N24_specific	FALSE	FALSE	FALSE	FALSE	FALSE	FALSE
Mplkip	0.203146	0.0971099	0.0508566	-0.0503489	0.807249	0.633431	-0.0331495	0.929638	0.747178	-0.379772	0.00258367	0.000512326	0.0899597	0.90476	0.455606	0.0589575	0.945119	0.787463	0.0483489	0.964757	0.824729	-0.219891	0.71087	0.317284	-0.459259	0.326966	0.038784	-0.643037	0.11354	0.00379475	0.145757	0.942419	0.276437	-0.0388012	1	0.861729	0.0511797	0.999665	0.819673	TRUE	TRUE	FALSE	N24_specific	FALSE	FALSE	FALSE	FALSE	FALSE	FALSE
Pou6f2	-1.60109	0.0835667	0.0425138	-0.219207	NA	0.758476	-0.345757	NA	0.701784	-1.5008	0.134247	0.0610657	0.6709	NA	0.588556	NA	NA	NA	NA	NA	NA	NA	NA	NA	NA	NA	NA	NA	NA	NA	NA	NA	NA	NA	NA	NA	NA	NA	NA	TRUE	TRUE	FALSE	N24_specific	FALSE	FALSE	FALSE	FALSE	FALSE	FALSE
Amph	-0.456276	0.00198103	0.000582539	-0.287785	0.135407	0.0292012	-0.102104	0.804079	0.450717	-0.177406	0.309617	0.180528	0.0959752	0.967636	0.59496	0.236461	NA	0.601927	-0.0931584	NA	0.839638	-0.686655	NA	0.140337	-0.485635	0.810864	0.298902	-0.427369	0.903242	0.350384	-0.232303	0.978582	0.396352	0.199802	1	0.666975	-0.18027	NA	0.695118	TRUE	TRUE	FALSE	N24_specific	FALSE	FALSE	FALSE	FALSE	FALSE	FALSE
Epdr1	0.766527	0.00196529	0.000576793	-0.0775707	0.869009	0.731533	-0.172968	0.793179	0.431525	-0.815631	0.00236451	0.000462082	-0.216823	0.876715	0.414989	-0.0413248	NA	0.928442	-0.549119	NA	0.245369	-0.276252	NA	0.555906	-0.0947283	0.983585	0.837719	0.0476264	0.996986	0.917608	-0.343188	0.876916	0.179219	-0.0369636	1	0.941867	0.0150771	NA	0.974901	TRUE	TRUE	FALSE	N24_specific	FALSE	FALSE	FALSE	FALSE	FALSE	FALSE
Elmo1	1.02135	2.65642e-22	1.04958e-23	-0.866102	3.75065e-11	1.01135e-13	-0.692693	1.74247e-09	2.46828e-12	-1.1131	1.09243e-17	1.46724e-19	-0.0679603	0.998914	0.746928	0.490846	NA	0.349657	-1.0215	NA	0.0722284	-0.365892	NA	0.486582	-0.414651	0.893014	0.447603	0.00184573	0.9996	0.997143	-0.696677	0.453962	0.0207041	1.37168	1	0.0285742	0.225284	NA	0.682821	TRUE	TRUE	FALSE	N24_specific	FALSE	FALSE	FALSE	FALSE	FALSE	FALSE
Gpx5	NA	NA	NA	NA	NA	NA	NA	NA	NA	NA	NA	NA	NA	NA	NA	NA	NA	NA	NA	NA	NA	NA	NA	NA	NA	NA	NA	NA	NA	NA	NA	NA	NA	NA	NA	NA	NA	NA	NA	TRUE	TRUE	FALSE	N24_specific	FALSE	FALSE	FALSE	FALSE	FALSE	FALSE
Btn2a2	-3.13177	4.03945e-05	8.20693e-06	0.30461	0.728213	0.519857	1.13114	0.541332	0.14527	1.08118	0.0545385	0.0196923	1.13516	0.468895	0.0976912	NA	NA	NA	NA	NA	NA	NA	NA	NA	NA	NA	NA	NA	NA	NA	NA	NA	NA	NA	NA	NA	NA	NA	NA	TRUE	TRUE	FALSE	N24_specific	FALSE	FALSE	FALSE	FALSE	FALSE	FALSE
Mir6368	NA	NA	NA	NA	NA	NA	NA	NA	NA	NA	NA	NA	NA	NA	NA	NA	NA	NA	NA	NA	NA	NA	NA	NA	NA	NA	NA	NA	NA	NA	NA	NA	NA	NA	NA	NA	NA	NA	NA	TRUE	TRUE	FALSE	N24_specific	FALSE	FALSE	FALSE	FALSE	FALSE	FALSE
Mylk4	NA	NA	NA	NA	NA	NA	NA	NA	NA	NA	NA	NA	NA	NA	NA	NA	NA	NA	NA	NA	NA	NA	NA	NA	NA	NA	NA	NA	NA	NA	NA	NA	NA	NA	NA	NA	NA	NA	NA	TRUE	TRUE	FALSE	N24_specific	FALSE	FALSE	FALSE	FALSE	FALSE	FALSE
Slc22a23	0.720308	0.00366622	0.00116172	0.074417	0.874983	0.74073	0.384508	0.401078	0.0756139	-0.665735	0.0151643	0.00419303	-1.27583	0.00195755	4.52978e-05	NA	NA	NA	NA	NA	NA	NA	NA	NA	NA	NA	NA	NA	NA	NA	-0.40769	NA	0.484881	-0.606426	1	0.526053	-0.430922	NA	0.655946	TRUE	TRUE	FALSE	N24_specific	FALSE	FALSE	FALSE	FALSE	FALSE	FALSE
Rpp40	0.108579	0.388968	0.276606	-0.128207	0.434703	0.20352	0.0464985	0.899522	0.638764	-0.254514	0.0386661	0.0129144	-0.234313	0.607921	0.164198	0.138111	0.926562	0.719246	0.286528	0.814957	0.456623	-0.476984	0.61878	0.218936	-0.508624	0.694449	0.185931	-0.486532	0.800391	0.209589	0.0985696	0.994909	0.646318	-0.0115314	1	0.969924	0.0516698	0.999665	0.86489	TRUE	TRUE	FALSE	N24_specific	FALSE	FALSE	FALSE	FALSE	FALSE	FALSE
Ly86	NA	NA	NA	NA	NA	NA	NA	NA	NA	NA	NA	NA	NA	NA	NA	NA	NA	NA	NA	NA	NA	NA	NA	NA	NA	NA	NA	NA	NA	NA	NA	NA	NA	NA	NA	NA	NA	NA	NA	TRUE	TRUE	FALSE	N24_specific	FALSE	FALSE	FALSE	FALSE	FALSE	FALSE
Rreb1	-1.2847	1.26477e-40	2.11214e-42	0.200009	0.130867	0.0276454	0.311952	0.0318549	0.00119424	0.26161	0.0147416	0.00405729	0.813453	2.6902e-07	1.32382e-09	0.574956	NA	0.417568	0.795106	NA	0.259789	-0.525377	NA	0.458714	0.58544	NA	0.41049	-0.171931	NA	0.804378	0.326866	0.97769	0.3581	0.391697	1	0.406846	-0.339479	NA	0.577863	TRUE	TRUE	FALSE	N24_specific	FALSE	FALSE	FALSE	TRUE	FALSE	FALSE
Tfap2a	-1.40571	1.2875e-12	9.87217e-14	0.102737	0.748223	0.547102	-0.0907011	0.907749	0.66274	0.742714	7.93823e-05	9.62381e-06	-0.0661124	0.998914	0.817988	2.17211	NA	0.0474802	1.68708	NA	0.125651	-0.239998	NA	0.800383	0.870951	NA	0.44532	0.134998	NA	0.885571	0.716961	NA	0.173741	0.462746	1	0.517816	-0.0368064	NA	0.969634	TRUE	TRUE	FALSE	N24_specific	FALSE	FALSE	FALSE	FALSE	FALSE	FALSE
Phactr1	1.18247	0.0474419	0.0219105	0.317915	0.752782	0.553335	-0.87099	0.420143	0.0832232	-0.321158	0.701818	0.572855	-0.279771	0.998914	0.754013	-1.45529	NA	0.491769	-3.98753	NA	0.0658676	-0.478084	NA	0.822375	-1.63152	0.893014	0.447244	-0.86465	0.982623	0.684223	0.672016	NA	0.626333	NA	NA	NA	NA	NA	NA	TRUE	TRUE	FALSE	N24_specific	FALSE	FALSE	FALSE	FALSE	FALSE	FALSE
Ranbp9	-0.0660935	0.531532	0.412883	-0.147707	0.231099	0.0683859	0.0678384	0.77652	0.400024	-0.0501421	0.672092	0.537889	0.042278	0.99401	0.722186	-0.126565	0.941371	0.769863	0.0690822	0.97529	0.871942	0.332741	0.800663	0.440266	0.149259	0.963879	0.729151	-0.165539	0.984216	0.706101	-0.214998	0.978582	0.394365	-0.325968	1	0.402382	0.0430762	NA	0.911809	TRUE	TRUE	FALSE	N24_specific	FALSE	FALSE	FALSE	FALSE	FALSE	FALSE
Gm5083	NA	NA	NA	NA	NA	NA	NA	NA	NA	NA	NA	NA	NA	NA	NA	NA	NA	NA	NA	NA	NA	NA	NA	NA	NA	NA	NA	NA	NA	NA	NA	NA	NA	NA	NA	NA	NA	NA	NA	TRUE	TRUE	FALSE	N24_specific	FALSE	FALSE	FALSE	FALSE	FALSE	FALSE
Rnf144b	-1.53959	0.00560728	0.0018776	0.202778	0.832026	0.668954	0.59524	0.653818	0.238602	1.00966	0.0805231	0.0320788	0.380599	0.917692	0.476264	NA	NA	NA	NA	NA	NA	NA	NA	NA	NA	NA	NA	NA	NA	NA	NA	NA	NA	NA	NA	NA	NA	NA	NA	TRUE	TRUE	FALSE	N24_specific	FALSE	FALSE	FALSE	FALSE	FALSE	FALSE
A330048O09Rik	-2.21551	0.0423571	0.019195	0.920438	NA	0.205323	1.11213	NA	0.267206	0.756294	0.45302	0.304514	-2.13912	NA	0.106646	NA	NA	NA	NA	NA	NA	NA	NA	NA	NA	NA	NA	NA	NA	NA	NA	NA	NA	NA	NA	NA	NA	NA	NA	TRUE	TRUE	FALSE	N24_specific	FALSE	FALSE	FALSE	FALSE	FALSE	FALSE
Ogn	NA	NA	NA	NA	NA	NA	NA	NA	NA	NA	NA	NA	NA	NA	NA	NA	NA	NA	NA	NA	NA	NA	NA	NA	NA	NA	NA	NA	NA	NA	NA	NA	NA	NA	NA	NA	NA	NA	NA	TRUE	TRUE	FALSE	N24_specific	FALSE	FALSE	FALSE	FALSE	FALSE	FALSE
Secisbp2	0.435411	1.9177e-05	3.66314e-06	0.00675553	0.978049	0.943539	-0.0106914	0.977307	0.908051	-0.0752917	0.581415	0.435111	0.00100102	0.99947	0.995384	-0.177314	0.833556	0.493536	-0.458314	0.375851	0.0790944	-0.100479	0.930168	0.701836	-0.0640534	0.978634	0.804219	-0.0270038	0.996986	0.917143	-0.0419595	0.994909	0.774905	0.22113	1	0.457139	0.0338633	0.999665	0.908885	TRUE	TRUE	FALSE	N24_specific	FALSE	FALSE	FALSE	FALSE	FALSE	FALSE
Syk	0.473318	2.25365e-05	4.37373e-06	0.0139247	0.953476	0.893167	0.190238	0.362338	0.0625046	0.0650406	0.667012	0.531496	0.102421	0.702605	0.231608	0.322051	NA	0.507606	0.477674	NA	0.325852	0.423381	NA	0.372172	-0.0163176	0.998428	0.973752	-0.107331	0.995611	0.823849	0.267042	0.973932	0.347627	0.209234	1	0.674575	-0.776854	NA	0.126216	TRUE	TRUE	FALSE	N24_specific	FALSE	FALSE	FALSE	FALSE	FALSE	FALSE
Hrh2	NA	NA	NA	NA	NA	NA	NA	NA	NA	NA	NA	NA	NA	NA	NA	NA	NA	NA	NA	NA	NA	NA	NA	NA	NA	NA	NA	NA	NA	NA	NA	NA	NA	NA	NA	NA	NA	NA	NA	TRUE	TRUE	FALSE	N24_specific	FALSE	FALSE	FALSE	FALSE	FALSE	FALSE
Nsd1	0.184081	0.0344216	0.0150974	-0.235784	0.0222564	0.00188204	-0.0109598	0.971513	0.88489	-0.516108	3.15709e-10	1.12625e-11	-0.0408434	0.981954	0.647466	0.0557454	0.923001	0.712693	-0.0645066	0.914303	0.66987	0.0699345	0.902708	0.643121	-0.326308	0.291208	0.031908	-0.24796	0.647783	0.101677	0.129986	0.820822	0.124314	0.186764	1	0.114205	-0.134056	0.999665	0.266087	TRUE	TRUE	FALSE	N24_specific	FALSE	FALSE	FALSE	FALSE	FALSE	TRUE
Zfp808	-0.219345	0.340438	0.233628	0.0925508	0.79496	0.613246	0.351108	0.341531	0.0557294	0.342392	0.134752	0.0613249	0.237732	0.501404	0.110444	0.783706	NA	0.296172	1.1412	NA	0.116519	-0.0771488	NA	0.916961	1.03093	0.647431	0.156572	-0.220659	0.990681	0.766335	0.404305	0.924395	0.251479	0.113864	1	0.870913	0.218933	NA	0.775197	TRUE	TRUE	FALSE	N24_specific	FALSE	FALSE	FALSE	FALSE	FALSE	FALSE
Aopep	NA	NA	NA	NA	NA	NA	NA	NA	NA	NA	NA	NA	-0.0463957	0.998914	0.797992	0.79526	NA	0.107456	0.435634	NA	0.379406	0.400039	NA	0.391171	-0.019816	0.998428	0.968957	-0.522582	0.858946	0.276945	0.0816757	0.994909	0.789179	-0.210401	1	0.687124	0.0773945	NA	0.880246	TRUE	TRUE	FALSE	N24_specific	FALSE	FALSE	FALSE	FALSE	FALSE	FALSE
Ptch1	-0.0937761	0.280479	0.183142	-0.492493	1.09388e-09	4.12945e-12	-0.480033	8.51469e-09	1.60819e-11	-1.0767	1.01693e-46	1.22852e-49	0.00513373	0.998914	0.962088	-0.472351	0.508757	0.145391	0.148054	0.904754	0.645848	0.133066	0.921026	0.682383	0.198407	0.923605	0.535847	0.804658	0.231966	0.0123426	-0.165107	0.978582	0.416909	0.102587	1	0.672179	0.463366	0.999665	0.0544237	TRUE	TRUE	FALSE	N24_specific	FALSE	FALSE	FALSE	FALSE	FALSE	FALSE
1700024I08Rik	NA	NA	NA	NA	NA	NA	NA	NA	NA	NA	NA	NA	NA	NA	NA	NA	NA	NA	NA	NA	NA	NA	NA	NA	NA	NA	NA	NA	NA	NA	NA	NA	NA	NA	NA	NA	NA	NA	NA	TRUE	TRUE	FALSE	N24_specific	FALSE	FALSE	FALSE	FALSE	FALSE	FALSE
Ercc6l2	0.323312	0.000149044	3.38398e-05	-0.307442	0.00283231	0.000109539	-0.0282332	0.923509	0.714725	-0.455741	2.49356e-07	1.56291e-08	-0.0403291	0.971693	0.608806	0.585962	0.341398	0.0633694	0.825866	0.0974669	0.00856742	0.386746	0.603084	0.205106	0.769611	0.185556	0.014553	0.483073	0.670268	0.111497	-0.12608	0.97975	0.472706	0.567263	1	0.0879907	0.144019	0.999665	0.663458	TRUE	TRUE	FALSE	N24_specific	FALSE	FALSE	FALSE	FALSE	FALSE	FALSE
Hsd17b3	NA	NA	NA	NA	NA	NA	NA	NA	NA	NA	NA	NA	NA	NA	NA	NA	NA	NA	NA	NA	NA	NA	NA	NA	NA	NA	NA	NA	NA	NA	NA	NA	NA	NA	NA	NA	NA	NA	NA	TRUE	TRUE	FALSE	N24_specific	FALSE	FALSE	FALSE	FALSE	FALSE	FALSE
Zfp595	0.410797	0.0663384	0.0323112	-0.216052	0.518025	0.278009	0.0914183	0.892904	0.623014	0.241626	0.354673	0.217815	0.343848	0.552333	0.132599	-0.000253043	NA	0.999792	0.149325	NA	0.877212	-0.977344	NA	0.347595	0.433881	NA	0.650355	-0.462314	NA	0.643192	-0.254735	NA	0.623681	-0.250051	1	0.805515	-0.327464	NA	0.731695	TRUE	TRUE	FALSE	N24_specific	FALSE	FALSE	FALSE	FALSE	FALSE	FALSE
BC048507	NA	NA	NA	NA	NA	NA	NA	NA	NA	NA	NA	NA	0.286674	NA	0.646407	NA	NA	NA	NA	NA	NA	NA	NA	NA	NA	NA	NA	NA	NA	NA	NA	NA	NA	NA	NA	NA	NA	NA	NA	TRUE	TRUE	FALSE	N24_specific	FALSE	FALSE	FALSE	FALSE	FALSE	FALSE
Gm3772	NA	NA	NA	NA	NA	NA	NA	NA	NA	NA	NA	NA	NA	NA	NA	NA	NA	NA	NA	NA	NA	NA	NA	NA	NA	NA	NA	NA	NA	NA	NA	NA	NA	NA	NA	NA	NA	NA	NA	TRUE	TRUE	FALSE	N24_specific	FALSE	FALSE	FALSE	FALSE	FALSE	FALSE
Mir466f-4	NA	NA	NA	NA	NA	NA	NA	NA	NA	NA	NA	NA	NA	NA	NA	NA	NA	NA	NA	NA	NA	NA	NA	NA	NA	NA	NA	NA	NA	NA	NA	NA	NA	NA	NA	NA	NA	NA	NA	TRUE	TRUE	FALSE	N24_specific	FALSE	FALSE	FALSE	FALSE	FALSE	FALSE
Irx4	NA	NA	NA	NA	NA	NA	NA	NA	NA	NA	NA	NA	NA	NA	NA	NA	NA	NA	NA	NA	NA	NA	NA	NA	NA	NA	NA	NA	NA	NA	NA	NA	NA	NA	NA	NA	NA	NA	NA	TRUE	TRUE	FALSE	N24_specific	FALSE	FALSE	FALSE	FALSE	FALSE	FALSE
Mctp1	NA	NA	NA	NA	NA	NA	NA	NA	NA	NA	NA	NA	NA	NA	NA	NA	NA	NA	NA	NA	NA	NA	NA	NA	NA	NA	NA	NA	NA	NA	NA	NA	NA	NA	NA	NA	NA	NA	NA	TRUE	TRUE	FALSE	N24_specific	FALSE	FALSE	FALSE	FALSE	FALSE	FALSE
Arrdc3	0.451482	2.69556e-13	1.96535e-14	-0.476679	1.34873e-12	2.61973e-15	0.0748227	0.608202	0.199468	-0.751971	4.16611e-32	1.42107e-34	-0.246115	0.00428585	0.000123529	0.144022	0.908895	0.673358	0.406056	0.632154	0.232854	0.186532	0.875138	0.58299	0.0848901	0.978634	0.804282	0.122954	0.98637	0.71742	0.154451	0.906693	0.211174	0.454647	1	0.0247809	0.017905	0.999665	0.929455	TRUE	TRUE	FALSE	N24_specific	FALSE	FALSE	FALSE	FALSE	FALSE	FALSE
5430425K12Rik	NA	NA	NA	NA	NA	NA	NA	NA	NA	NA	NA	NA	NA	NA	NA	NA	NA	NA	NA	NA	NA	NA	NA	NA	NA	NA	NA	NA	NA	NA	NA	NA	NA	NA	NA	NA	NA	NA	NA	TRUE	TRUE	FALSE	N24_specific	FALSE	FALSE	FALSE	FALSE	FALSE	FALSE
Ccnh	0.213008	0.0369075	0.016389	-0.0725355	0.643757	0.417624	0.0720659	0.783182	0.41267	-0.136738	0.24098	0.129823	0.00925213	0.998914	0.926288	-0.286194	0.561819	0.181606	-0.00381229	0.996097	0.985738	0.122271	0.870041	0.572873	-0.137768	0.918921	0.520369	-0.114602	0.97172	0.596512	0.0335327	0.994909	0.819414	0.0306466	1	0.913782	0.216935	0.999665	0.437925	TRUE	TRUE	FALSE	N24_specific	FALSE	FALSE	FALSE	FALSE	FALSE	FALSE
Cox7c	0.38971	0.192936	0.115306	0.126049	0.797061	0.616586	-9.31542e-05	0.999927	0.999691	-0.10896	0.782931	0.674855	0.0406157	0.977368	0.631938	-0.0567085	0.910893	0.681615	0.378842	0.0785697	0.00588205	0.250554	0.367234	0.0694041	0.23357	0.50591	0.0902485	0.214824	0.683114	0.119373	0.0288651	0.994909	0.796599	-0.200816	1	0.177064	0.222588	0.999665	0.131983	TRUE	TRUE	FALSE	N24_specific	FALSE	FALSE	FALSE	FALSE	FALSE	FALSE
Tmem167	0.545796	2.99846e-08	3.76725e-09	-0.209314	0.125427	0.0257716	0.0160101	0.965513	0.861275	-0.190193	0.102924	0.0437309	-0.0737851	0.742104	0.263584	-0.310199	0.318561	0.0559628	-0.111851	0.83423	0.489745	0.255754	0.475311	0.11494	-0.306359	0.417429	0.059699	0.0831471	0.972004	0.610549	-0.0787983	0.97975	0.454008	0.0669612	1	0.721991	0.308704	0.999665	0.0935597	TRUE	TRUE	FALSE	N24_specific	FALSE	FALSE	FALSE	FALSE	FALSE	FALSE
Atp6ap1l	NA	NA	NA	NA	NA	NA	NA	NA	NA	NA	NA	NA	NA	NA	NA	NA	NA	NA	NA	NA	NA	NA	NA	NA	NA	NA	NA	NA	NA	NA	NA	NA	NA	NA	NA	NA	NA	NA	NA	TRUE	TRUE	FALSE	N24_specific	FALSE	FALSE	FALSE	FALSE	FALSE	FALSE
Rasgrf2	2.30751	0.0143293	0.00546006	0.615812	NA	0.500344	0.199061	NA	0.75371	1.80082	0.0868908	0.0353565	0.698531	NA	0.445905	NA	NA	NA	NA	NA	NA	NA	NA	NA	NA	NA	NA	NA	NA	NA	NA	NA	NA	NA	NA	NA	NA	NA	NA	TRUE	TRUE	FALSE	N24_specific	FALSE	FALSE	FALSE	FALSE	FALSE	FALSE
Mir5624	NA	NA	NA	NA	NA	NA	NA	NA	NA	NA	NA	NA	NA	NA	NA	NA	NA	NA	NA	NA	NA	NA	NA	NA	NA	NA	NA	NA	NA	NA	NA	NA	NA	NA	NA	NA	NA	NA	NA	TRUE	TRUE	FALSE	N24_specific	FALSE	FALSE	FALSE	FALSE	FALSE	FALSE
Scamp1	0.440042	0.0012777	0.000360828	-0.000726685	0.998445	0.995368	-0.0792112	0.841242	0.514927	0.328163	0.0273241	0.00848244	0.200057	0.68202	0.212757	0.231924	0.837114	0.49848	0.0515453	0.978652	0.881529	0.31686	0.733186	0.345814	0.201322	0.932121	0.558544	0.109558	0.988476	0.745778	-0.247693	0.887711	0.190799	-0.213809	1	0.5182	-0.111976	0.999665	0.725189	TRUE	TRUE	FALSE	N24_specific	FALSE	FALSE	FALSE	FALSE	FALSE	FALSE
Otp	NA	NA	NA	NA	NA	NA	NA	NA	NA	NA	NA	NA	NA	NA	NA	NA	NA	NA	NA	NA	NA	NA	NA	NA	NA	NA	NA	NA	NA	NA	NA	NA	NA	NA	NA	NA	NA	NA	NA	TRUE	TRUE	FALSE	N24_specific	FALSE	FALSE	FALSE	FALSE	FALSE	FALSE
Sv2c	-0.350676	0.61643	0.502229	-1.43179	0.0657835	0.00954571	0.0345545	0.987876	0.947775	-2.36816	0.000707642	0.000114231	0.301668	0.991773	0.715673	NA	NA	NA	NA	NA	NA	NA	NA	NA	NA	NA	NA	NA	NA	NA	NA	NA	NA	NA	NA	NA	NA	NA	NA	TRUE	TRUE	FALSE	N24_specific	FALSE	FALSE	FALSE	FALSE	FALSE	FALSE
Fam169a	0.576237	0.0832309	0.0423075	-0.625972	0.130494	0.0275265	0.077554	0.945742	0.784561	-1.14886	0.000360573	5.31686e-05	-0.108717	0.935536	0.515881	-0.19065	0.757333	0.371814	0.279867	0.570946	0.184407	0.0601492	0.955382	0.779762	0.186951	0.862373	0.376879	0.293801	0.75273	0.167539	0.264391	0.425983	0.017676	0.0353994	1	0.871722	-0.240192	0.999665	0.24725	TRUE	TRUE	FALSE	N24_specific	FALSE	FALSE	FALSE	FALSE	FALSE	FALSE
Lncenc1	-0.401211	4.38027e-05	8.95229e-06	-0.107944	0.467171	0.231731	-0.152178	0.442826	0.092733	-0.813501	2.01896e-17	2.79773e-19	-0.0673093	0.783714	0.300539	0.469054	0.101424	0.00688436	0.593521	0.0143675	0.000616923	0.111326	0.842912	0.514447	-0.200186	0.781722	0.260482	-0.468579	0.166749	0.00698343	-0.0282953	0.994909	0.758635	-0.0471848	1	0.785226	-0.0570482	0.999665	0.751594	TRUE	TRUE	FALSE	N24_specific	FALSE	FALSE	FALSE	FALSE	TRUE	FALSE
Arhgef28	1.06371	6.7011e-06	1.18336e-06	-1.06034	0.000569036	1.31957e-05	-0.560882	0.121842	0.00860094	-1.26121	6.84024e-06	6.12472e-07	0.148437	0.942423	0.538989	0.493883	NA	0.384549	-0.732326	NA	0.223727	0.177093	NA	0.746564	-0.0866841	0.990203	0.881102	0.112457	0.995845	0.83731	-0.194217	0.984022	0.578059	0.875388	1	0.423751	0.601497	NA	0.481082	TRUE	TRUE	FALSE	N24_specific	FALSE	FALSE	FALSE	FALSE	FALSE	FALSE
H2bl1	NA	NA	NA	NA	NA	NA	NA	NA	NA	NA	NA	NA	NA	NA	NA	NA	NA	NA	NA	NA	NA	NA	NA	NA	NA	NA	NA	NA	NA	NA	NA	NA	NA	NA	NA	NA	NA	NA	NA	TRUE	TRUE	FALSE	N24_specific	FALSE	FALSE	FALSE	FALSE	FALSE	FALSE
2310020H05Rik	NA	NA	NA	NA	NA	NA	NA	NA	NA	NA	NA	NA	NA	NA	NA	NA	NA	NA	NA	NA	NA	NA	NA	NA	NA	NA	NA	NA	NA	NA	NA	NA	NA	NA	NA	NA	NA	NA	NA	TRUE	TRUE	FALSE	N24_specific	FALSE	FALSE	FALSE	FALSE	FALSE	FALSE
Naip5	NA	NA	NA	NA	NA	NA	NA	NA	NA	NA	NA	NA	NA	NA	NA	NA	NA	NA	NA	NA	NA	NA	NA	NA	NA	NA	NA	NA	NA	NA	NA	NA	NA	NA	NA	NA	NA	NA	NA	TRUE	TRUE	FALSE	N24_specific	FALSE	FALSE	FALSE	FALSE	FALSE	FALSE
Naip6	NA	NA	NA	NA	NA	NA	NA	NA	NA	NA	NA	NA	-0.0646208	NA	0.939724	NA	NA	NA	NA	NA	NA	NA	NA	NA	NA	NA	NA	NA	NA	NA	NA	NA	NA	NA	NA	NA	NA	NA	NA	TRUE	TRUE	FALSE	N24_specific	FALSE	FALSE	FALSE	FALSE	FALSE	FALSE
Mast4	-0.323808	0.178966	0.105215	-0.00347425	0.994576	0.98607	0.504594	0.142553	0.0113306	-0.461983	0.0591214	0.0217756	-0.0326537	0.998914	0.936439	1.07202	NA	0.0339861	0.19108	NA	0.709966	-0.0772994	NA	0.870875	-0.530064	0.825303	0.315764	-1.42026	0.126646	0.00447947	0.272968	0.97975	0.449318	0.186979	1	0.67175	-0.383574	NA	0.4065	TRUE	TRUE	FALSE	N24_specific	FALSE	FALSE	FALSE	FALSE	FALSE	FALSE
1700006H21Rik	NA	NA	NA	NA	NA	NA	NA	NA	NA	NA	NA	NA	NA	NA	NA	NA	NA	NA	NA	NA	NA	NA	NA	NA	NA	NA	NA	NA	NA	NA	NA	NA	NA	NA	NA	NA	NA	NA	NA	TRUE	TRUE	FALSE	N24_specific	FALSE	FALSE	FALSE	FALSE	FALSE	FALSE
Zswim6	2.4743	3.05298e-31	7.91882e-33	-0.280589	0.417518	0.189813	0.0721833	0.924085	0.719938	0.194717	0.510498	0.360019	-0.462908	0.312321	0.0474324	0.647582	0.0670215	0.00346746	-0.385624	0.412569	0.0922572	-0.280764	0.597373	0.200732	-1.18678	0.000136301	7.96511e-07	-0.60456	0.157341	0.0063717	-0.0266704	0.994909	0.869095	-0.211647	1	0.501522	0.269113	0.999665	0.319476	TRUE	TRUE	FALSE	N24_specific	FALSE	FALSE	FALSE	FALSE	FALSE	FALSE
Ccno	1.45018	2.36699e-09	2.56682e-10	-1.68609	3.23757e-09	1.42174e-11	-0.419172	0.362449	0.0625807	-2.91152	1.66776e-22	1.22072e-24	-0.235448	0.842362	0.364786	0.355726	0.58279	0.197778	-1.45181	0.000109239	1.29448e-06	-0.664123	0.179456	0.0175624	-0.678108	0.210063	0.0182626	-0.306377	0.854194	0.265472	0.0372415	0.994909	0.846198	1.41842	1	0.00984868	0.55778	NA	0.22913	TRUE	TRUE	FALSE	N24_specific	FALSE	FALSE	FALSE	FALSE	FALSE	FALSE
Gzmk	NA	NA	NA	NA	NA	NA	NA	NA	NA	NA	NA	NA	NA	NA	NA	NA	NA	NA	NA	NA	NA	NA	NA	NA	NA	NA	NA	NA	NA	NA	NA	NA	NA	NA	NA	NA	NA	NA	NA	TRUE	TRUE	FALSE	N24_specific	FALSE	FALSE	FALSE	FALSE	FALSE	FALSE
A430090L17Rik	NA	NA	NA	NA	NA	NA	NA	NA	NA	NA	NA	NA	NA	NA	NA	NA	NA	NA	NA	NA	NA	NA	NA	NA	NA	NA	NA	NA	NA	NA	NA	NA	NA	NA	NA	NA	NA	NA	NA	TRUE	TRUE	FALSE	N24_specific	FALSE	FALSE	FALSE	FALSE	FALSE	FALSE
Itga1	-0.0858884	0.807924	0.728693	-0.396628	0.316929	0.116695	0.312917	0.608549	0.20004	-2.54194	1.87639e-12	4.92032e-14	-0.263804	0.846542	0.373891	1.52841	NA	0.0264934	1.14717	NA	0.105103	-0.211446	NA	0.744086	0.621685	0.863773	0.379904	-0.369303	0.969555	0.567607	0.184625	0.992262	0.629902	0.704982	1	0.420751	-0.568981	NA	0.497457	TRUE	TRUE	FALSE	N24_specific	FALSE	FALSE	FALSE	FALSE	FALSE	FALSE
Emb	0.144892	0.331954	0.226579	-0.547241	0.000279229	5.74377e-06	-0.0204552	0.966231	0.864263	-2.87199	5.5584e-104	1.18499e-107	-0.511944	4.45051e-09	1.43397e-11	-0.433588	0.205196	0.0238641	-0.050826	0.957251	0.789368	0.210244	0.680014	0.276894	-0.0312647	0.988256	0.869662	0.0327586	0.996986	0.865998	-0.477498	0.00820252	2.72619e-05	0.153903	1	0.493573	0.303582	0.999665	0.141564	TRUE	TRUE	FALSE	N24_specific	FALSE	FALSE	FALSE	FALSE	FALSE	FALSE
Mrps30	0.0859443	0.287004	0.188522	0.0847135	0.423755	0.195554	0.0857034	0.592064	0.185836	0.0742199	0.406384	0.261239	-0.058734	0.912941	0.470001	-0.23982	0.627407	0.232913	-0.286976	0.532077	0.155325	-0.0718984	0.936775	0.725122	-0.178287	0.862373	0.375352	0.158697	0.931087	0.431704	-0.0331072	0.994909	0.816614	-0.261962	1	0.309329	0.218836	0.999665	0.39361	TRUE	TRUE	FALSE	N24_specific	FALSE	FALSE	FALSE	FALSE	FALSE	FALSE
Fgf10	-0.426769	0.631242	0.51905	-0.1598	NA	0.806885	0.353066	NA	0.594401	0.448845	0.625793	0.484702	0.57531	NA	0.472775	NA	NA	NA	NA	NA	NA	NA	NA	NA	NA	NA	NA	NA	NA	NA	NA	NA	NA	NA	NA	NA	NA	NA	NA	TRUE	TRUE	FALSE	N24_specific	FALSE	FALSE	FALSE	FALSE	FALSE	FALSE
Gm5796	NA	NA	NA	NA	NA	NA	NA	NA	NA	NA	NA	NA	-2.93191	0.00307882	7.99013e-05	NA	NA	NA	NA	NA	NA	NA	NA	NA	NA	NA	NA	NA	NA	NA	NA	NA	NA	-0.41073	1	0.899575	6.42191	NA	0.063563	TRUE	TRUE	FALSE	N24_specific	FALSE	FALSE	FALSE	FALSE	FALSE	FALSE
Gm3411	NA	NA	NA	NA	NA	NA	NA	NA	NA	NA	NA	NA	-1.4946	0.158703	0.0160366	1.06588	NA	0.0310062	0.12396	NA	0.808819	-0.951399	NA	0.0536913	0.0536852	0.993615	0.916875	-0.397609	0.923037	0.405846	-0.380831	0.911718	0.220836	-2.83675	1	0.0370147	0.341048	NA	0.715846	TRUE	TRUE	FALSE	N24_specific	FALSE	FALSE	FALSE	FALSE	FALSE	FALSE
Fam3d	NA	NA	NA	NA	NA	NA	NA	NA	NA	NA	NA	NA	NA	NA	NA	NA	NA	NA	NA	NA	NA	NA	NA	NA	NA	NA	NA	NA	NA	NA	NA	NA	NA	NA	NA	NA	NA	NA	NA	TRUE	TRUE	FALSE	N24_specific	FALSE	FALSE	FALSE	FALSE	FALSE	FALSE
Fhit	0.279927	0.752927	0.661085	-0.179094	NA	0.785997	-0.293842	NA	0.644855	-0.070247	0.949839	0.91582	-0.135978	NA	0.83252	NA	NA	NA	NA	NA	NA	NA	NA	NA	NA	NA	NA	NA	NA	NA	NA	NA	NA	NA	NA	NA	NA	NA	NA	TRUE	TRUE	FALSE	N24_specific	FALSE	FALSE	FALSE	FALSE	FALSE	FALSE
Cadps	-1.5973	0.0022331	0.000667294	-0.376721	0.629031	0.398548	0.182061	0.923135	0.71175	-0.479608	0.434068	0.287332	-0.7636	0.716326	0.243339	NA	NA	NA	NA	NA	NA	NA	NA	NA	NA	NA	NA	NA	NA	NA	NA	NA	NA	NA	NA	NA	NA	NA	NA	TRUE	TRUE	FALSE	N24_specific	FALSE	FALSE	FALSE	FALSE	FALSE	FALSE
Sntn	NA	NA	NA	NA	NA	NA	NA	NA	NA	NA	NA	NA	NA	NA	NA	NA	NA	NA	NA	NA	NA	NA	NA	NA	NA	NA	NA	NA	NA	NA	NA	NA	NA	NA	NA	NA	NA	NA	NA	TRUE	TRUE	FALSE	N24_specific	FALSE	FALSE	FALSE	FALSE	FALSE	FALSE
Lrrc3b	-0.0453114	0.971872	0.956402	-0.85907	NA	0.320775	-1.45221	NA	0.111659	-2.2277	0.07141	0.0275552	0.461899	NA	0.640949	NA	NA	NA	NA	NA	NA	NA	NA	NA	NA	NA	NA	NA	NA	NA	NA	NA	NA	NA	NA	NA	NA	NA	NA	TRUE	TRUE	FALSE	N24_specific	FALSE	FALSE	FALSE	FALSE	FALSE	FALSE
Ngly1	-0.0528737	0.844969	0.775856	-0.265313	0.374977	0.157357	-0.0631571	0.926631	0.734662	-0.0497605	0.867156	0.790806	0.659432	0.322013	0.0499149	0.53743	NA	0.531782	0.499472	NA	0.560578	-0.0862613	NA	0.919474	0.22092	NA	0.799409	0.751446	NA	0.359897	-0.338342	NA	0.594613	0.0843582	1	0.925884	-0.0735552	NA	0.937049	TRUE	TRUE	FALSE	N24_specific	FALSE	FALSE	FALSE	FALSE	FALSE	FALSE
Ube2e2	0.877878	0.0095453	0.00343636	-0.0593711	0.932254	0.848653	-0.619204	0.275698	0.0361898	-0.960887	0.015201	0.00420535	-0.258079	0.963026	0.580959	1.06214	NA	0.172989	0.530644	NA	0.506322	-0.0907697	NA	0.902977	-0.15382	NA	0.85288	-0.280205	NA	0.709051	-0.090008	NA	0.869741	-0.398988	1	0.659916	-0.404315	NA	0.654634	TRUE	TRUE	FALSE	N24_specific	FALSE	FALSE	FALSE	FALSE	FALSE	FALSE
Nid2	-1.42698	2.66223e-57	2.42158e-59	0.17401	0.181305	0.0464158	0.443631	6.90732e-05	4.78354e-07	-0.0673544	0.586984	0.441239	0.0867479	0.600032	0.158356	0.0528721	0.954205	0.828851	0.276844	0.653979	0.254735	0.039429	0.974523	0.87196	0.434731	0.456386	0.0724992	-0.158779	0.954528	0.519118	0.210612	0.901389	0.204898	0.0159921	1	0.945318	-0.160169	0.999665	0.536534	TRUE	TRUE	FALSE	N24_specific	FALSE	FALSE	FALSE	TRUE	FALSE	FALSE
Gng2	-0.0401457	0.827113	0.753496	0.164969	0.423584	0.19541	0.0859242	0.833495	0.500734	-0.749115	1.92505e-07	1.17785e-08	-0.183328	0.604343	0.161369	-0.473055	0.620783	0.227718	0.405162	0.687671	0.285883	0.586043	0.508347	0.132167	-0.154933	0.958171	0.690092	0.127805	0.989559	0.749824	-0.453952	0.64226	0.0504822	0.145542	1	0.741906	-0.179161	NA	0.672617	TRUE	TRUE	FALSE	N24_specific	FALSE	FALSE	FALSE	FALSE	FALSE	FALSE
Kcnk5	-0.806122	6.23444e-14	4.27089e-15	-0.364748	0.00680694	0.000353457	0.119684	0.664153	0.248311	-1.00607	2.96877e-20	2.89028e-22	0.0903735	0.921171	0.486381	0.0209349	0.991759	0.962732	0.0488602	0.981629	0.91329	0.501056	NA	0.254031	0.704671	0.552037	0.107515	0.511098	0.837166	0.243349	0.121993	0.994909	0.640091	-0.292613	1	0.51865	-0.115531	NA	0.809154	TRUE	TRUE	FALSE	N24_specific	FALSE	FALSE	FALSE	FALSE	FALSE	FALSE
Zmiz1	-0.322731	0.119781	0.0650061	0.163897	0.586771	0.347452	0.210807	0.641694	0.228307	0.330644	0.128957	0.0580988	0.452824	0.327929	0.0513698	-0.114654	0.945058	0.784487	0.0486127	0.981629	0.90713	0.187479	NA	0.654365	-0.459293	0.798674	0.282776	0.0392003	0.998425	0.925666	0.498794	0.636579	0.0472706	-0.301858	1	0.394373	-0.464257	NA	0.211073	TRUE	TRUE	FALSE	N24_specific	FALSE	FALSE	FALSE	FALSE	FALSE	FALSE
Zcchc24	0.0861792	0.586511	0.469892	-0.0567415	0.808641	0.635637	-0.0261675	0.95621	0.825894	-0.517349	0.000174796	2.33525e-05	-0.338157	0.0164953	0.000689229	0.0431872	0.9805	0.907281	-0.441802	0.641907	0.244664	-0.34922	0.742643	0.355526	-0.275041	0.895358	0.464925	0.019836	0.998995	0.957212	0.206444	0.97975	0.517704	0.115242	1	0.761882	0.182875	NA	0.6236	TRUE	TRUE	FALSE	N24_specific	FALSE	FALSE	FALSE	FALSE	FALSE	FALSE
Il17rd	-0.979652	3.63837e-29	1.03163e-30	-0.0538837	0.726881	0.518505	0.18822	0.246908	0.0292583	-0.132496	0.217947	0.114172	0.196405	0.205615	0.0240547	0.0161947	0.990414	0.955887	0.444127	0.475053	0.124505	0.541678	0.337059	0.0591982	0.492409	0.498103	0.0876813	0.47115	0.646659	0.101235	0.0862811	0.984746	0.591006	0.269502	1	0.274115	-0.252347	0.999665	0.312627	TRUE	TRUE	FALSE	N24_specific	FALSE	FALSE	FALSE	FALSE	FALSE	FALSE
Arhgef3	0.503083	3.85278e-05	7.79755e-06	-0.0904792	0.651413	0.426671	0.19056	0.425924	0.0860728	-0.00760672	0.96856	0.946879	-0.385266	0.00803785	0.000276875	0.194139	0.869926	0.566035	0.235188	0.83287	0.487154	0.0759942	0.964453	0.821052	-0.760427	0.288462	0.0311707	-0.671051	0.497894	0.0522354	0.0193334	0.996884	0.918248	0.120688	1	0.805579	-0.242422	NA	0.624708	TRUE	TRUE	FALSE	N24_specific	FALSE	FALSE	FALSE	FALSE	FALSE	TRUE
Ankrd28	-0.133392	0.123628	0.0675067	0.0596179	0.639862	0.412903	0.324403	0.000710749	8.22225e-06	-0.15085	0.0947469	0.0394554	-0.298868	0.0218191	0.000993169	0.0506264	0.950211	0.810582	0.601252	0.0593686	0.00397318	0.186425	0.756281	0.374344	0.0278313	0.992285	0.895533	0.0292181	0.996986	0.889779	0.0428154	0.994909	0.754174	0.0259584	1	0.893616	-0.226574	0.999665	0.257164	TRUE	TRUE	FALSE	N24_specific	FALSE	FALSE	FALSE	FALSE	FALSE	FALSE
Ogdhl	-0.623632	4.82237e-15	3.03283e-16	0.180629	0.0950836	0.0167095	-0.0616202	0.790669	0.424361	0.142005	0.13361	0.0607001	0.125368	0.271241	0.0368487	0.50017	0.455647	0.115241	0.265115	0.78621	0.408831	-0.0959751	0.947017	0.758603	0.510199	0.553551	0.108311	0.190206	0.961413	0.537899	-0.33722	0.820822	0.121206	-0.316396	1	0.411869	-0.0716422	NA	0.853055	TRUE	TRUE	FALSE	N24_specific	FALSE	FALSE	FALSE	FALSE	FALSE	FALSE
Shld2	NA	NA	NA	NA	NA	NA	NA	NA	NA	NA	NA	NA	0.155991	0.81681	0.336424	-0.0801903	0.951777	0.819699	0.527956	0.480852	0.127771	0.644786	0.34499	0.0617026	0.625415	0.45036	0.0707818	0.581106	0.620956	0.0914818	-0.1129	0.993469	0.6322	-0.332672	1	0.418362	-0.1752	NA	0.658185	TRUE	TRUE	FALSE	N24_specific	FALSE	FALSE	FALSE	FALSE	FALSE	FALSE
Bmpr1a	0.0200036	0.88536	0.829175	-0.237536	0.071193	0.0106625	-0.156208	0.441755	0.0924046	-0.232268	0.0383122	0.012777	0.139821	0.285998	0.0402866	0.0923253	0.937532	0.760429	0.250004	0.78621	0.407168	0.654284	0.225727	0.026566	-0.0430534	0.990203	0.887469	0.272483	0.907438	0.362924	0.0156781	0.996884	0.935677	0.0237315	1	0.927471	-0.128017	0.999665	0.626375	TRUE	TRUE	FALSE	N24_specific	FALSE	FALSE	FALSE	FALSE	FALSE	FALSE
Opn4	NA	NA	NA	NA	NA	NA	NA	NA	NA	NA	NA	NA	NA	NA	NA	NA	NA	NA	NA	NA	NA	NA	NA	NA	NA	NA	NA	NA	NA	NA	NA	NA	NA	NA	NA	NA	NA	NA	NA	TRUE	TRUE	FALSE	N24_specific	FALSE	FALSE	FALSE	FALSE	FALSE	FALSE
Cdhr1	-3.08362	1.70392e-47	2.20377e-49	-0.941027	5.83865e-05	8.32165e-07	0.272285	0.63957	0.226575	-0.92697	1.3833e-05	1.34476e-06	0.795208	0.00568952	0.000182318	NA	NA	NA	NA	NA	NA	NA	NA	NA	NA	NA	NA	NA	NA	NA	NA	NA	NA	NA	NA	NA	NA	NA	NA	TRUE	TRUE	FALSE	N24_specific	FALSE	FALSE	FALSE	FALSE	FALSE	FALSE
Tspan14	-1.36924	2.27564e-45	3.1696e-47	0.204992	0.119559	0.0238272	-0.173051	0.418638	0.0825384	0.418608	3.60207e-05	3.93432e-06	0.283289	0.126526	0.0112961	0.082369	0.933896	0.741886	0.402554	0.437033	0.104481	0.0451019	0.972182	0.856605	-0.0442466	0.987277	0.860609	-0.156564	0.960491	0.532939	-0.188059	0.901389	0.204416	-0.134705	1	0.482739	-0.309238	0.999665	0.139114	TRUE	TRUE	FALSE	N24_specific	FALSE	FALSE	FALSE	FALSE	FALSE	FALSE
Gm9732	0.354266	0.759903	0.669884	-0.890596	NA	0.338399	0.897311	NA	0.241751	0.232126	0.863266	0.785233	0.0120483	0.998956	0.978043	NA	NA	NA	NA	NA	NA	NA	NA	NA	NA	NA	NA	NA	NA	NA	-0.578271	NA	0.537963	NA	NA	NA	NA	NA	NA	TRUE	TRUE	FALSE	N24_specific	FALSE	FALSE	FALSE	FALSE	FALSE	FALSE
ccdc198	NA	NA	NA	NA	NA	NA	NA	NA	NA	NA	NA	NA	NA	NA	NA	NA	NA	NA	NA	NA	NA	NA	NA	NA	NA	NA	NA	NA	NA	NA	NA	NA	NA	NA	NA	NA	NA	NA	NA	TRUE	TRUE	FALSE	N24_specific	FALSE	FALSE	FALSE	FALSE	FALSE	FALSE
Armh4	NA	NA	NA	NA	NA	NA	NA	NA	NA	NA	NA	NA	0.388419	0.151376	0.0149957	0.56693	NA	0.333776	1.23173	NA	0.0356144	-0.255254	NA	0.662686	0.964915	0.540428	0.103443	0.10723	0.996986	0.858847	0.445733	0.97975	0.43445	0.351943	1	0.5595	-0.447184	NA	0.48471	TRUE	TRUE	FALSE	N24_specific	FALSE	FALSE	FALSE	FALSE	FALSE	FALSE
Olfr743	NA	NA	NA	NA	NA	NA	NA	NA	NA	NA	NA	NA	NA	NA	NA	NA	NA	NA	NA	NA	NA	NA	NA	NA	NA	NA	NA	NA	NA	NA	NA	NA	NA	NA	NA	NA	NA	NA	NA	TRUE	TRUE	FALSE	N24_specific	FALSE	FALSE	FALSE	FALSE	FALSE	FALSE
Pnp2	0.647672	0.0069837	0.00241194	-0.0217905	0.966742	0.92266	0.493267	0.143855	0.0115247	0.316868	0.274476	0.15345	0.214688	0.658487	0.195604	NA	NA	NA	NA	NA	NA	NA	NA	NA	NA	NA	NA	NA	NA	NA	NA	NA	NA	NA	NA	NA	NA	NA	NA	TRUE	TRUE	FALSE	N24_specific	FALSE	FALSE	FALSE	FALSE	FALSE	FALSE
Sall2	2.79867	2.05048e-39	3.64284e-41	-0.542373	0.0749353	0.0115694	-0.679802	0.0250956	0.000859101	-0.309703	0.268544	0.149176	-0.34573	0.356115	0.0588727	-0.364538	0.613784	0.222109	-0.893657	0.0566546	0.00371221	0.163587	0.878035	0.588064	-0.0158836	0.998428	0.957103	0.534453	0.567973	0.0718555	-0.562493	0.0801843	0.000856032	0.346335	1	0.46454	0.378674	0.999665	0.221674	TRUE	TRUE	FALSE	N24_specific	FALSE	TRUE	FALSE	FALSE	FALSE	FALSE
Slc7a7	1.28826	7.35456e-11	6.88836e-12	-0.275474	0.356458	0.144305	0.217091	0.662674	0.245678	-1.23196	2.3678e-09	9.65831e-11	-0.215268	0.492555	0.106908	-0.168069	0.889147	0.619289	0.165981	0.895313	0.619645	0.420426	0.610853	0.210115	-0.0924592	0.976045	0.784719	-0.227985	0.953427	0.506481	0.3421	0.579998	0.0388003	-0.00264742	1	0.995106	-0.22364	NA	0.55769	TRUE	TRUE	FALSE	N24_specific	FALSE	FALSE	FALSE	FALSE	FALSE	FALSE
Dhrs4	-0.0113007	0.971631	0.95575	0.176757	0.618834	0.384602	0.217027	0.699844	0.285126	0.712224	0.00226913	0.000440539	0.232702	0.71075	0.23879	-0.197164	0.8689	0.559454	0.460117	0.547609	0.165512	0.677161	0.288969	0.0428453	-0.02133	0.998079	0.949514	0.00640572	0.999173	0.985087	-0.160562	0.978582	0.39258	-0.138147	1	0.715148	0.395782	NA	0.290896	TRUE	TRUE	FALSE	N24_specific	FALSE	FALSE	FALSE	FALSE	FALSE	FALSE
Nfatc4	-1.40107	5.21472e-16	3.06835e-17	0.00255325	0.994927	0.987149	0.0506972	0.94068	0.769748	-0.132699	0.554763	0.406374	-0.697318	0.0652519	0.00421251	1.40878	NA	0.00958346	0.198043	NA	0.729827	0.257545	NA	0.605278	0.548262	0.835506	0.331553	0.203196	0.982623	0.683401	0.181834	0.994909	0.645946	0.210668	1	0.670077	0.0210923	NA	0.967515	TRUE	TRUE	FALSE	N24_specific	FALSE	FALSE	FALSE	FALSE	FALSE	FALSE
Zmym2	0.289225	0.00470698	0.00153733	-0.164718	0.239164	0.0725341	-0.0587864	0.844711	0.518591	-0.365629	0.000478596	7.33267e-05	-0.175328	0.126384	0.0112246	-0.233753	0.667296	0.271568	-0.338342	0.451876	0.112289	0.30469	0.539107	0.152446	-0.159245	0.89369	0.454409	0.156945	0.940015	0.46041	-0.0384012	0.994909	0.767818	0.161518	1	0.416507	-0.0643478	0.999665	0.741063	TRUE	TRUE	FALSE	N24_specific	FALSE	FALSE	FALSE	FALSE	FALSE	FALSE
Spata13	0.894869	1.69924e-30	4.51616e-32	-0.235687	0.030009	0.00289918	-0.29401	0.00362028	6.98016e-05	-1.12324	6.4948e-37	1.47693e-39	0.073272	0.990578	0.702615	-0.106096	0.927767	0.722169	-0.708629	0.164445	0.0199223	-0.0678458	0.964453	0.821454	-0.728169	0.201207	0.016812	0.298181	0.883456	0.321084	-0.320791	0.574649	0.0370497	0.558454	1	0.095113	0.327136	0.999665	0.298069	TRUE	TRUE	FALSE	N24_specific	FALSE	FALSE	FALSE	FALSE	FALSE	FALSE
Sgcg	NA	NA	NA	NA	NA	NA	NA	NA	NA	NA	NA	NA	NA	NA	NA	NA	NA	NA	NA	NA	NA	NA	NA	NA	NA	NA	NA	NA	NA	NA	NA	NA	NA	NA	NA	NA	NA	NA	NA	TRUE	TRUE	FALSE	N24_specific	FALSE	FALSE	FALSE	FALSE	FALSE	FALSE
Gata4	1.09056	0.0452766	0.02074	0.916392	0.199337	0.0539039	0.659157	0.504141	0.123275	1.56836	0.00377082	0.000801755	0.499257	0.896634	0.443851	NA	NA	NA	NA	NA	NA	NA	NA	NA	NA	NA	NA	NA	NA	NA	NA	NA	NA	NA	NA	NA	NA	NA	NA	TRUE	TRUE	FALSE	N24_specific	FALSE	FALSE	FALSE	FALSE	FALSE	FALSE
Hmbox1	0.0929692	0.500693	0.382956	-0.0383533	0.862545	0.719991	-0.00723064	0.987298	0.945726	-0.16597	0.233297	0.124491	-0.0411534	0.991773	0.715191	0.600698	NA	0.177655	0.448715	0.720838	0.318495	-0.0200519	NA	0.963244	-0.190219	0.955449	0.676569	-0.426978	0.888078	0.328378	0.128623	0.97975	0.55883	0.187709	1	0.632794	0.296516	NA	0.465461	TRUE	TRUE	FALSE	N24_specific	FALSE	FALSE	FALSE	FALSE	FALSE	FALSE
Cdca2	-0.333999	1.15334e-05	2.11702e-06	-0.165117	0.101974	0.0187607	0.0664088	0.74674	0.347895	-0.523167	6.87923e-12	1.93588e-13	0.0085353	0.998914	0.885146	0.134637	0.845772	0.513021	0.115587	0.881071	0.576431	0.0973777	0.89771	0.632897	-0.0785583	0.962269	0.706763	0.0935397	0.976555	0.64593	0.0869473	0.97975	0.542914	-0.147633	1	0.505452	-0.0374041	0.999665	0.869102	TRUE	TRUE	FALSE	N24_specific	FALSE	FALSE	FALSE	FALSE	FALSE	FALSE
Dok2	0.803666	0.0101461	0.00368439	-0.00806359	0.991239	0.976994	0.468287	0.425217	0.0856993	-1.82859	1.89524e-08	9.4374e-10	-1.03703	0.044588	0.0025102	-0.059111	NA	0.909252	0.206463	NA	0.687699	0.607139	NA	0.235698	-0.706716	0.692096	0.184382	-0.637245	0.825222	0.230576	0.194242	0.97975	0.466004	0.999384	1	0.0920382	0.10446	NA	0.849381	TRUE	TRUE	FALSE	N24_specific	FALSE	FALSE	FALSE	FALSE	FALSE	FALSE
Fndc3a	0.14714	0.103408	0.0547238	-0.120845	0.316929	0.116716	-0.0308179	0.915113	0.686503	0.019074	0.876838	0.804745	-0.337918	0.00276437	6.99594e-05	0.414702	0.450094	0.112799	0.109285	0.916534	0.67755	0.039442	0.975857	0.879015	0.107542	0.956772	0.683939	0.17481	0.951423	0.498556	-0.259424	0.849073	0.146828	0.0610834	1	0.8293	-0.203127	0.999665	0.473476	TRUE	TRUE	FALSE	N24_specific	FALSE	FALSE	FALSE	FALSE	FALSE	FALSE
Snora31	NA	NA	NA	NA	NA	NA	NA	NA	NA	NA	NA	NA	-0.507502	NA	0.349474	NA	NA	NA	NA	NA	NA	NA	NA	NA	NA	NA	NA	NA	NA	NA	NA	NA	NA	NA	NA	NA	NA	NA	NA	TRUE	TRUE	FALSE	N24_specific	FALSE	FALSE	FALSE	FALSE	FALSE	FALSE
1700108F19Rik	NA	NA	NA	NA	NA	NA	NA	NA	NA	NA	NA	NA	NA	NA	NA	NA	NA	NA	NA	NA	NA	NA	NA	NA	NA	NA	NA	NA	NA	NA	NA	NA	NA	NA	NA	NA	NA	NA	NA	TRUE	TRUE	FALSE	N24_specific	FALSE	FALSE	FALSE	FALSE	FALSE	FALSE
Tnfsf11	6.15764	3.62942e-32	9.0787e-34	-0.856277	0.509259	0.270048	-0.508774	0.246908	0.0291188	-0.666037	0.540077	0.391318	-0.426659	0.552312	0.132464	0.0804107	NA	0.927911	1.00091	NA	0.245578	0.861325	NA	0.314984	-1.16904	NA	0.229445	-0.241464	NA	0.787983	-0.345326	NA	0.499845	NA	NA	NA	NA	NA	NA	TRUE	TRUE	FALSE	N24_specific	FALSE	FALSE	FALSE	FALSE	FALSE	FALSE
4930529K09Rik	NA	NA	NA	NA	NA	NA	NA	NA	NA	NA	NA	NA	NA	NA	NA	NA	NA	NA	NA	NA	NA	NA	NA	NA	NA	NA	NA	NA	NA	NA	NA	NA	NA	NA	NA	NA	NA	NA	NA	TRUE	TRUE	FALSE	N24_specific	FALSE	FALSE	FALSE	FALSE	FALSE	FALSE
Tdrd3	0.18576	0.155757	0.0891353	-0.100131	0.603472	0.366825	-0.0520936	0.895442	0.630545	0.0276056	0.876686	0.804356	-0.0473361	0.998914	0.776884	0.186354	0.908895	0.673898	0.0395954	0.98386	0.928886	0.235542	0.878242	0.590371	0.257464	0.932942	0.562463	0.119223	0.991979	0.78479	-0.411481	0.776303	0.0941352	-0.294546	1	0.566254	0.0472721	NA	0.926007	TRUE	TRUE	FALSE	N24_specific	FALSE	FALSE	FALSE	FALSE	FALSE	FALSE
Dach1	-2.23207	0.112848	0.0605217	-0.813656	NA	0.449284	0.800412	NA	0.523785	-2.75139	0.0861285	0.0349423	NA	NA	NA	NA	NA	NA	NA	NA	NA	NA	NA	NA	NA	NA	NA	NA	NA	NA	NA	NA	NA	NA	NA	NA	NA	NA	NA	TRUE	TRUE	FALSE	N24_specific	FALSE	FALSE	FALSE	FALSE	FALSE	FALSE
Mzt1	-0.198685	0.27734	0.18057	-0.202975	0.393352	0.171523	0.02789	0.963266	0.851126	-0.250997	0.184466	0.0919051	-0.111865	0.814788	0.333648	-0.217832	0.824579	0.479165	0.304216	0.717049	0.31329	0.391551	0.597373	0.201114	0.0122456	0.998428	0.967997	0.107428	0.988197	0.728696	0.127848	0.97975	0.507542	-0.0901332	1	0.764142	-0.0593725	0.999665	0.84887	TRUE	TRUE	FALSE	N24_specific	FALSE	FALSE	FALSE	FALSE	FALSE	FALSE
Pibf1	-0.0384048	0.860442	0.796604	0.118815	0.648982	0.423463	0.00225624	0.998828	0.987919	0.287995	0.119616	0.0526679	0.116176	0.913716	0.470945	0.125917	NA	0.773659	0.716167	0.420675	0.0960462	0.0651275	NA	0.879518	1.06086	0.178194	0.0136468	0.302021	0.945633	0.480217	0.020024	0.996884	0.945939	-0.432263	1	0.401756	-0.401009	NA	0.464322	TRUE	TRUE	FALSE	N24_specific	FALSE	FALSE	FALSE	FALSE	FALSE	FALSE
Klf5	-1.1059	1.27489e-05	2.36551e-06	0.485347	0.156665	0.0366677	0.747914	0.0364811	0.00144122	0.496948	0.0813954	0.0325246	0.190837	0.70563	0.233379	0.914177	0.0719317	0.00382516	2.4976	1.50016e-13	1.67312e-16	1.02378	0.0153076	0.000324236	2.17321	7.0576e-10	1.01298e-12	0.0179426	0.998995	0.951703	0.799329	0.000126241	1.52572e-07	-0.0464017	1	0.933133	-0.786507	0.999665	0.162337	TRUE	TRUE	FALSE	N24_specific	TRUE	FALSE	FALSE	TRUE	FALSE	FALSE
Klf12	-0.361818	0.118804	0.0644255	0.134237	0.702148	0.48604	0.0840835	0.910765	0.670072	-0.0193745	0.95301	0.920842	-0.448924	0.980504	0.639778	1.99327	NA	0.000859301	1.09235	NA	0.0704273	-0.224254	NA	0.682527	1.30753	0.276957	0.029148	0.274879	0.972004	0.61113	0.574687	0.519762	0.0291054	0.257444	1	0.626415	-0.243122	NA	0.677688	TRUE	TRUE	FALSE	N24_specific	FALSE	FALSE	FALSE	FALSE	FALSE	FALSE
4930432J09Rik	NA	NA	NA	NA	NA	NA	NA	NA	NA	NA	NA	NA	NA	NA	NA	NA	NA	NA	NA	NA	NA	NA	NA	NA	NA	NA	NA	NA	NA	NA	NA	NA	NA	NA	NA	NA	NA	NA	NA	TRUE	TRUE	FALSE	N24_specific	FALSE	FALSE	FALSE	FALSE	FALSE	FALSE
Rbm26	0.141514	0.219968	0.135823	-0.0721024	0.670698	0.4482	0.0859824	0.758667	0.363743	-0.199701	0.0887472	0.0363074	-0.0968809	0.665801	0.201278	0.232643	0.453397	0.114084	0.359373	0.135357	0.0144924	0.217607	0.513019	0.134453	0.299499	0.343487	0.0419059	0.0623721	0.980484	0.668667	-0.0999764	0.92266	0.246715	0.0503335	1	0.707559	0.095016	0.999665	0.48487	TRUE	TRUE	FALSE	N24_specific	FALSE	FALSE	FALSE	FALSE	FALSE	FALSE
Slitrk5	0.586336	0.205154	0.124431	0.397329	0.541771	0.300937	-0.000385468	0.99989	0.999175	1.0964	0.0140731	0.00383029	0.857349	0.450052	0.0903717	0.327305	NA	0.746347	-0.385722	NA	0.71121	-0.876431	NA	0.401179	-1.18743	NA	0.277848	-0.610442	NA	0.55173	NA	NA	NA	-0.357866	1	0.759633	0.780652	NA	0.446534	TRUE	TRUE	FALSE	N24_specific	FALSE	FALSE	FALSE	FALSE	FALSE	FALSE
Abcc4	0.212969	0.00315637	0.000980869	-0.291487	0.000381052	8.24929e-06	0.203327	0.0371491	0.00149392	-0.397873	3.13241e-08	1.63165e-09	-0.0063348	0.998914	0.933811	0.00954715	0.992352	0.965592	0.758911	0.0119404	0.00046443	0.609333	0.0891999	0.00496294	0.458802	0.314941	0.0363568	0.163335	0.939097	0.457321	-0.0555575	0.989479	0.616297	-0.103566	1	0.712551	0.0190968	0.999665	0.944957	TRUE	TRUE	FALSE	N24_specific	FALSE	FALSE	FALSE	FALSE	TRUE	FALSE
Selenop	2.29475	1.75606e-42	2.69549e-44	-0.527216	0.0594267	0.0081769	-0.630322	0.000539446	5.73111e-06	-0.647192	0.00778217	0.00189134	0.528742	0.188955	0.0212644	0.114405	NA	0.840013	-0.967468	NA	0.104612	-0.662382	NA	0.255993	-0.425539	0.894873	0.462879	-0.0989465	0.996986	0.861362	-0.108964	0.994909	0.765948	0.25742	1	0.777195	1.21957	NA	0.102869	TRUE	TRUE	FALSE	N24_specific	FALSE	FALSE	FALSE	FALSE	FALSE	FALSE
Ghr	0.269376	0.636966	0.525116	-0.0998933	0.917527	0.817736	0.128481	0.933752	0.755922	-0.816448	0.166516	0.0802641	-0.0863271	0.998914	0.879447	NA	NA	NA	NA	NA	NA	NA	NA	NA	NA	NA	NA	NA	NA	NA	NA	NA	NA	NA	NA	NA	NA	NA	NA	TRUE	TRUE	FALSE	N24_specific	FALSE	FALSE	FALSE	FALSE	FALSE	FALSE
Plcxd3	NA	NA	NA	NA	NA	NA	NA	NA	NA	NA	NA	NA	NA	NA	NA	NA	NA	NA	NA	NA	NA	NA	NA	NA	NA	NA	NA	NA	NA	NA	NA	NA	NA	NA	NA	NA	NA	NA	NA	TRUE	TRUE	FALSE	N24_specific	FALSE	FALSE	FALSE	FALSE	FALSE	FALSE
C7	NA	NA	NA	NA	NA	NA	NA	NA	NA	NA	NA	NA	NA	NA	NA	NA	NA	NA	NA	NA	NA	NA	NA	NA	NA	NA	NA	NA	NA	NA	NA	NA	NA	NA	NA	NA	NA	NA	NA	TRUE	TRUE	FALSE	N24_specific	FALSE	FALSE	FALSE	FALSE	FALSE	FALSE
Dab2	1.38791	0.00548838	0.00183193	0.701089	0.326158	0.123402	-0.383906	0.758324	0.363159	1.44697	0.00536699	0.00122237	-0.0780494	0.998914	0.931872	1.38292	NA	0.108929	-0.493644	NA	0.59608	-0.680065	NA	0.407714	-0.826749	NA	0.380908	0.0276145	NA	0.9729	-1.26715	NA	0.10064	NA	NA	NA	NA	NA	NA	TRUE	TRUE	FALSE	N24_specific	FALSE	FALSE	FALSE	FALSE	FALSE	FALSE
Fyb	NA	NA	NA	NA	NA	NA	NA	NA	NA	NA	NA	NA	0.0239794	0.998914	0.886029	-0.0943736	0.942983	0.777598	-0.69435	0.26436	0.0428623	-0.780445	0.218495	0.0251306	-0.150248	0.949778	0.654348	-0.490162	0.72908	0.151885	-0.163754	0.97975	0.478888	-0.204422	1	0.677609	-0.175022	NA	0.717767	TRUE	TRUE	FALSE	N24_specific	FALSE	FALSE	FALSE	FALSE	FALSE	FALSE
Lmbrd2	-0.080793	0.629596	0.516938	-0.199323	0.309174	0.111379	0.171694	0.566596	0.166987	-0.114994	0.510764	0.360246	-0.164578	0.766643	0.282761	0.385279	0.544721	0.168911	0.547383	0.28284	0.0486186	0.0553231	0.967512	0.83964	0.149824	0.941342	0.595618	-0.239628	0.913156	0.387245	-0.163607	0.978582	0.407781	0.27759	1	0.277503	-0.0979722	0.999665	0.704862	TRUE	TRUE	FALSE	N24_specific	FALSE	FALSE	FALSE	FALSE	FALSE	FALSE
Ugt3a1	NA	NA	NA	NA	NA	NA	NA	NA	NA	NA	NA	NA	NA	NA	NA	NA	NA	NA	NA	NA	NA	NA	NA	NA	NA	NA	NA	NA	NA	NA	NA	NA	NA	NA	NA	NA	NA	NA	NA	TRUE	TRUE	FALSE	N24_specific	FALSE	FALSE	FALSE	FALSE	FALSE	FALSE
Prlr	1.84825	0.00904374	0.00323137	-0.677894	0.576668	0.335578	-0.0845504	0.971082	0.883768	0.620142	0.494683	0.344717	-0.311045	0.990578	0.697001	0.358459	NA	0.731613	-0.317247	NA	0.767967	0.739764	NA	0.464557	-0.331911	NA	0.759624	-0.178619	NA	0.863398	1.31712	NA	0.0875139	NA	NA	NA	NA	NA	NA	TRUE	TRUE	FALSE	N24_specific	FALSE	FALSE	FALSE	FALSE	FALSE	FALSE
Mtmr12	-0.925731	1.02539e-39	1.79253e-41	0.00173095	0.992297	0.979212	0.163664	0.199689	0.0200855	0.021223	0.837379	0.750713	-0.0306151	0.986514	0.670427	0.112026	0.928576	0.724041	0.382564	0.625316	0.224528	0.0407994	0.977526	0.897028	0.157946	0.947534	0.61822	-0.0503854	0.996986	0.873587	0.0260408	0.994909	0.874324	0.0733181	1	0.761155	-0.157783	0.999665	0.546898	TRUE	TRUE	FALSE	N24_specific	FALSE	FALSE	FALSE	FALSE	FALSE	FALSE
Basp1	1.48762	2.50112e-66	1.67073e-68	0.442904	2.13672e-05	2.43632e-07	0.185145	0.234601	0.0267417	0.318466	0.0012454	0.000218954	-0.258328	0.0610861	0.00388274	0.231316	0.239148	0.0306043	0.149706	0.543309	0.162621	0.349951	0.0335871	0.000962284	-0.287104	0.130107	0.00797661	0.0772537	0.942929	0.467835	0.109258	0.914268	0.227481	-0.0361899	1	0.801796	-0.249412	0.999665	0.0685079	TRUE	TRUE	FALSE	N24_specific	FALSE	FALSE	FALSE	FALSE	FALSE	FALSE
Dnah5	2.63062	0.000564151	0.000145488	0.363504	NA	0.638334	-0.132632	NA	0.810962	-0.490277	0.702104	0.573329	-1.28116	NA	0.0402048	NA	NA	NA	NA	NA	NA	NA	NA	NA	NA	NA	NA	NA	NA	NA	NA	NA	NA	NA	NA	NA	NA	NA	NA	TRUE	TRUE	FALSE	N24_specific	FALSE	FALSE	FALSE	FALSE	FALSE	FALSE
Ctnnd2	-2.82839	8.02243e-39	1.45945e-40	0.049788	0.901793	0.789937	0.121438	0.885449	0.604149	-0.132044	0.624396	0.483073	0.512448	0.567418	0.140747	NA	NA	NA	NA	NA	NA	NA	NA	NA	NA	NA	NA	NA	NA	NA	-0.978719	NA	0.152472	0.30067	1	0.631463	0.415412	NA	0.615513	TRUE	TRUE	FALSE	N24_specific	FALSE	FALSE	FALSE	FALSE	FALSE	FALSE
4930430F21Rik	NA	NA	NA	NA	NA	NA	NA	NA	NA	NA	NA	NA	NA	NA	NA	NA	NA	NA	NA	NA	NA	NA	NA	NA	NA	NA	NA	NA	NA	NA	NA	NA	NA	NA	NA	NA	NA	NA	NA	TRUE	TRUE	FALSE	N24_specific	FALSE	FALSE	FALSE	FALSE	FALSE	FALSE
9430069I07Rik	2.55793	5.29181e-09	6.0206e-10	-0.947476	0.177756	0.0451096	0.014131	0.994482	0.970238	-1.36004	0.0233676	0.00700595	-0.630472	0.422026	0.0794883	NA	NA	NA	NA	NA	NA	NA	NA	NA	NA	NA	NA	NA	NA	NA	NA	NA	NA	NA	NA	NA	NA	NA	NA	TRUE	TRUE	FALSE	N24_specific	FALSE	FALSE	FALSE	FALSE	FALSE	FALSE
Pabpc1	-0.185169	0.000292105	7.06807e-05	0.0448374	0.576668	0.335615	0.0480051	0.713361	0.303054	-0.176773	0.000897078	0.000150384	-0.0434477	0.87146	0.407924	-0.0349474	0.915426	0.694188	0.415979	0.00019995	2.64816e-06	0.231856	0.125826	0.00904654	0.107621	0.741424	0.225742	0.0474586	0.97172	0.593663	-0.00216634	0.996884	0.971793	0.114649	1	0.190549	0.102595	0.999665	0.245008	TRUE	TRUE	FALSE	N24_specific	FALSE	FALSE	FALSE	FALSE	FALSE	FALSE
Zfp706	-0.473494	1.06187e-05	1.93705e-06	0.0327323	0.875104	0.741469	0.253646	0.138668	0.0108582	0.0813939	0.560103	0.412395	-0.0403046	0.95875	0.572863	-0.587256	0.0541328	0.002512	0.00317037	0.996392	0.986807	0.38049	0.314585	0.0503504	-0.19083	0.831674	0.323376	-0.020563	0.996986	0.916387	0.168536	0.828806	0.131888	-0.028522	1	0.85531	0.105181	0.999665	0.520867	TRUE	TRUE	FALSE	N24_specific	FALSE	FALSE	FALSE	TRUE	FALSE	FALSE
Ncald	NA	NA	NA	NA	NA	NA	NA	NA	NA	NA	NA	NA	NA	NA	NA	NA	NA	NA	NA	NA	NA	NA	NA	NA	NA	NA	NA	NA	NA	NA	NA	NA	NA	NA	NA	NA	NA	NA	NA	TRUE	TRUE	FALSE	N24_specific	FALSE	FALSE	FALSE	FALSE	FALSE	FALSE
Mir6951	NA	NA	NA	NA	NA	NA	NA	NA	NA	NA	NA	NA	NA	NA	NA	NA	NA	NA	NA	NA	NA	NA	NA	NA	NA	NA	NA	NA	NA	NA	NA	NA	NA	NA	NA	NA	NA	NA	NA	TRUE	TRUE	FALSE	N24_specific	FALSE	FALSE	FALSE	FALSE	FALSE	FALSE
Dcstamp	-1.24374	0.275235	0.178907	-1.35275	NA	0.146181	-1.47109	NA	0.162447	-0.379975	0.782982	0.675094	1.58527	NA	0.193835	NA	NA	NA	NA	NA	NA	NA	NA	NA	NA	NA	NA	NA	NA	NA	NA	NA	NA	NA	NA	NA	NA	NA	NA	TRUE	TRUE	FALSE	N24_specific	FALSE	FALSE	FALSE	FALSE	FALSE	FALSE
Dpys	-1.73866	8.13814e-22	3.31378e-23	-0.0985506	0.728728	0.521535	0.170006	0.766087	0.379188	0.291225	0.125504	0.0560595	0.185252	0.90476	0.455557	NA	NA	NA	NA	NA	NA	NA	NA	NA	NA	NA	NA	NA	NA	NA	-0.0501997	NA	0.930692	0.858567	1	0.281631	-0.0437378	NA	0.959656	TRUE	TRUE	FALSE	N24_specific	FALSE	FALSE	FALSE	TRUE	FALSE	FALSE
Abra	NA	NA	NA	NA	NA	NA	NA	NA	NA	NA	NA	NA	NA	NA	NA	NA	NA	NA	NA	NA	NA	NA	NA	NA	NA	NA	NA	NA	NA	NA	NA	NA	NA	NA	NA	NA	NA	NA	NA	TRUE	TRUE	FALSE	N24_specific	FALSE	FALSE	FALSE	FALSE	FALSE	FALSE
Angpt1	NA	NA	NA	NA	NA	NA	NA	NA	NA	NA	NA	NA	NA	NA	NA	NA	NA	NA	NA	NA	NA	NA	NA	NA	NA	NA	NA	NA	NA	NA	NA	NA	NA	NA	NA	NA	NA	NA	NA	TRUE	TRUE	FALSE	N24_specific	FALSE	FALSE	FALSE	FALSE	FALSE	FALSE
Trhr	NA	NA	NA	NA	NA	NA	NA	NA	NA	NA	NA	NA	NA	NA	NA	NA	NA	NA	NA	NA	NA	NA	NA	NA	NA	NA	NA	NA	NA	NA	NA	NA	NA	NA	NA	NA	NA	NA	NA	TRUE	TRUE	FALSE	N24_specific	FALSE	FALSE	FALSE	FALSE	FALSE	FALSE
Ebag9	0.280709	0.0727579	0.0360377	-0.389269	0.0450313	0.00539474	-0.0614853	0.899845	0.640714	-0.436617	0.00898108	0.00222932	-0.244289	0.57228	0.143657	0.0343828	0.982799	0.915412	-0.220724	0.840208	0.501337	-0.101241	0.946134	0.756075	-0.514213	0.588477	0.122896	0.210859	0.954038	0.511218	-0.0699036	0.994909	0.738281	0.34033	1	0.463559	-0.00681133	NA	0.987569	TRUE	TRUE	FALSE	N24_specific	FALSE	FALSE	FALSE	FALSE	FALSE	FALSE
1700022A22Rik	NA	NA	NA	NA	NA	NA	NA	NA	NA	NA	NA	NA	NA	NA	NA	NA	NA	NA	NA	NA	NA	NA	NA	NA	NA	NA	NA	NA	NA	NA	NA	NA	NA	NA	NA	NA	NA	NA	NA	TRUE	TRUE	FALSE	N24_specific	FALSE	FALSE	FALSE	FALSE	FALSE	FALSE
Csmd3	NA	NA	NA	NA	NA	NA	NA	NA	NA	NA	NA	NA	NA	NA	NA	1.15303	NA	0.369366	0.453156	NA	0.728085	0.33752	NA	0.789224	-0.612241	NA	0.646687	-1.65615	NA	0.200644	NA	NA	NA	NA	NA	NA	NA	NA	NA	TRUE	TRUE	FALSE	N24_specific	FALSE	FALSE	FALSE	FALSE	FALSE	FALSE
Trps1	-1.43092	2.61172e-24	9.31697e-26	-0.345756	0.0578722	0.00789612	0.456078	0.0318549	0.00119521	-0.279618	0.0813939	0.0325182	0.666912	0.000100404	1.21755e-06	0.430909	NA	0.458967	0.410644	NA	0.479444	0.0698169	NA	0.902209	1.1701	0.337133	0.0405478	0.596437	0.864098	0.286208	0.840103	0.264501	0.00615982	0.121373	1	0.732274	-0.691595	NA	0.0985068	TRUE	TRUE	FALSE	N24_specific	FALSE	FALSE	FALSE	FALSE	FALSE	TRUE
Enpp2	3.47468	8.91809e-10	9.2337e-11	-1.4942	0.0636687	0.00907568	-1.38984	0.116901	0.00806319	-2.70513	0.000137169	1.77992e-05	-0.598028	0.686256	0.216916	0.144187	0.917166	0.699656	-1.12719	0.0545689	0.00355272	-0.47101	0.613923	0.213754	-2.90034	9.37491e-09	1.53782e-11	-2.14233	4.59183e-05	1.41229e-07	-1.46046	3.35855e-08	1.35303e-11	2.36405	1	0.052262	1.1594	NA	0.0178474	TRUE	TRUE	FALSE	N24_specific	FALSE	FALSE	FALSE	FALSE	FALSE	FALSE
Has2	2.38974	7.71227e-09	8.9443e-10	0.865155	0.152443	0.035163	0.223646	0.833495	0.500726	-1.08265	0.0802212	0.0319414	-1.57733	0.000861411	1.62997e-05	NA	NA	NA	NA	NA	NA	NA	NA	NA	NA	NA	NA	NA	NA	NA	NA	NA	NA	NA	NA	NA	NA	NA	NA	TRUE	TRUE	FALSE	N24_specific	FALSE	FALSE	FALSE	FALSE	FALSE	FALSE
Klhl38	NA	NA	NA	NA	NA	NA	NA	NA	NA	NA	NA	NA	NA	NA	NA	NA	NA	NA	NA	NA	NA	NA	NA	NA	NA	NA	NA	NA	NA	NA	NA	NA	NA	NA	NA	NA	NA	NA	NA	TRUE	TRUE	FALSE	N24_specific	FALSE	FALSE	FALSE	FALSE	FALSE	FALSE
Fam91a1	-0.177314	0.0491119	0.0228319	-0.261418	0.0123546	0.000804289	-0.0141178	0.96424	0.856437	-0.174473	0.0671746	0.0255415	0.0735872	0.826909	0.347767	0.269756	0.722845	0.327873	0.544312	0.278395	0.0471559	0.182262	0.836085	0.502227	0.194714	0.904164	0.48228	-0.0133298	0.998995	0.961055	0.103568	0.97975	0.450889	0.144685	1	0.558439	0.0740287	0.999665	0.773017	TRUE	TRUE	FALSE	N24_specific	FALSE	FALSE	FALSE	FALSE	FALSE	FALSE
Mtss1	0.365601	0.000173485	3.98453e-05	0.203782	0.113981	0.0221758	0.0506061	0.868081	0.568393	0.12554	0.282294	0.159643	-0.0534022	0.943812	0.540743	0.848633	0.000188166	7.05045e-07	0.310028	0.356942	0.0719549	0.274508	0.451658	0.104009	0.0283107	0.988303	0.870099	-0.334092	0.484406	0.0495011	0.13114	0.888737	0.192483	-0.00595777	1	0.971649	-0.0066057	0.999665	0.968713	TRUE	TRUE	FALSE	N24_specific	FALSE	FALSE	FALSE	FALSE	FALSE	FALSE
Nsmce2	-0.622776	1.37905e-09	1.45823e-10	-0.00652497	0.979177	0.945023	0.0258239	0.948996	0.795693	0.463664	8.35654e-06	7.62497e-07	0.119823	0.739454	0.26188	0.261535	0.790661	0.42319	0.367036	0.66158	0.260285	-0.116463	0.935084	0.720282	0.256347	0.888668	0.433981	-0.0143484	0.998995	0.96455	0.0129958	0.996884	0.952963	-0.372959	1	0.302062	-0.205541	NA	0.59798	TRUE	TRUE	FALSE	N24_specific	FALSE	FALSE	FALSE	FALSE	FALSE	FALSE
Pvt1	-0.290827	0.206592	0.125596	0.0750812	0.843038	0.688986	0.346479	0.37556	0.0671335	0.19302	0.453578	0.30505	0.120085	0.976225	0.624487	-1.0976	NA	0.219451	-0.558482	NA	0.516763	0.602799	NA	0.506745	0.303958	NA	0.724482	0.723888	NA	0.430124	-0.351446	0.978582	0.407766	0.0774229	1	0.918486	0.148702	NA	0.852095	TRUE	TRUE	FALSE	N24_specific	FALSE	FALSE	FALSE	FALSE	FALSE	FALSE
Ptk2	0.275532	0.000139353	3.15009e-05	0.0748798	0.498875	0.260353	0.0392463	0.85964	0.549953	-0.183891	0.0214395	0.00633954	0.264127	0.135984	0.0128247	-0.0640558	0.949511	0.806907	0.255927	0.724643	0.323712	0.502537	0.316604	0.0512122	0.138381	0.941342	0.595483	0.15713	0.966421	0.546621	0.193807	0.904036	0.208231	-0.134087	1	0.656157	0.0517317	0.999665	0.86325	TRUE	TRUE	FALSE	N24_specific	FALSE	FALSE	FALSE	FALSE	FALSE	FALSE
Adgrb1	0.795611	0.0758885	0.0378741	0.193679	0.799179	0.620195	0.465496	0.614492	0.204557	0.0730433	0.909451	0.853742	0.228812	0.984173	0.655142	NA	NA	NA	NA	NA	NA	NA	NA	NA	NA	NA	NA	NA	NA	NA	NA	NA	NA	NA	NA	NA	NA	NA	NA	TRUE	TRUE	FALSE	N24_specific	FALSE	FALSE	FALSE	FALSE	FALSE	FALSE
Apobec3	-0.412911	9.83249e-06	1.78734e-06	-0.13408	0.321931	0.119918	0.2564	0.062066	0.00305657	-0.915672	1.90979e-23	1.22144e-25	-0.301291	0.00122811	2.53968e-05	-0.406831	0.471461	0.124133	-0.0448699	0.973953	0.863686	0.122276	0.903169	0.647837	-0.33491	0.716352	0.204242	-0.77073	0.148085	0.00578847	0.0647396	0.988367	0.611874	-0.121523	1	0.658733	0.053513	0.999665	0.851042	TRUE	TRUE	FALSE	N24_specific	FALSE	FALSE	FALSE	FALSE	FALSE	TRUE
Mir7213	NA	NA	NA	NA	NA	NA	NA	NA	NA	NA	NA	NA	NA	NA	NA	NA	NA	NA	NA	NA	NA	NA	NA	NA	NA	NA	NA	NA	NA	NA	NA	NA	NA	NA	NA	NA	NA	NA	NA	TRUE	TRUE	FALSE	N24_specific	FALSE	FALSE	FALSE	FALSE	FALSE	FALSE
Snord83b	NA	NA	NA	NA	NA	NA	NA	NA	NA	NA	NA	NA	0.484669	NA	0.47798	NA	NA	NA	NA	NA	NA	NA	NA	NA	NA	NA	NA	NA	NA	NA	NA	NA	NA	NA	NA	NA	NA	NA	NA	TRUE	TRUE	FALSE	N24_specific	FALSE	FALSE	FALSE	FALSE	FALSE	FALSE
Slc25a17	0.233681	0.00736316	0.00256287	0.00995533	0.955756	0.898722	-6.74197e-06	0.999972	0.99993	0.0828135	0.439579	0.292454	0.106929	0.918933	0.481528	-0.186983	0.864066	0.550354	-0.00325878	0.997915	0.991654	-0.334368	0.697339	0.300093	0.0132587	0.998428	0.966046	-0.0219699	0.998995	0.944602	0.180792	0.97769	0.368074	-0.292945	1	0.39742	-0.18789	NA	0.591803	TRUE	TRUE	FALSE	N24_specific	FALSE	FALSE	FALSE	FALSE	FALSE	FALSE
Tcf20	-0.102055	0.199006	0.119783	-0.0855088	0.420626	0.192554	-0.0631062	0.738858	0.337209	-0.210429	0.00618167	0.00144262	-0.00945186	0.998914	0.882343	-0.427131	0.412115	0.0955416	-0.0912642	0.931026	0.71842	0.540621	0.256221	0.034168	0.138987	0.939358	0.588565	-0.199206	0.932	0.436666	0.291687	0.729347	0.0765945	0.0418695	1	0.850448	0.0106149	0.999665	0.962657	TRUE	TRUE	FALSE	N24_specific	FALSE	FALSE	FALSE	FALSE	FALSE	FALSE
Mir6393	NA	NA	NA	NA	NA	NA	NA	NA	NA	NA	NA	NA	NA	NA	NA	NA	NA	NA	NA	NA	NA	NA	NA	NA	NA	NA	NA	NA	NA	NA	NA	NA	NA	NA	NA	NA	NA	NA	NA	TRUE	TRUE	FALSE	N24_specific	FALSE	FALSE	FALSE	FALSE	FALSE	FALSE
Alg10b	-0.0575592	0.664035	0.556187	-0.232223	0.0994886	0.0180799	-0.199164	0.297577	0.0427385	-0.380316	0.00076529	0.000124824	-0.101381	0.763268	0.28053	0.324096	0.808576	0.446292	0.283844	0.842053	0.506365	0.292629	0.824235	0.481631	0.0465361	0.993615	0.914169	0.135618	0.988409	0.745219	-0.250066	0.940341	0.272422	0.0839629	1	0.819841	-0.0668747	NA	0.856953	TRUE	TRUE	FALSE	N24_specific	FALSE	FALSE	FALSE	FALSE	FALSE	FALSE
9430014N10Rik	NA	NA	NA	NA	NA	NA	NA	NA	NA	NA	NA	NA	NA	NA	NA	NA	NA	NA	NA	NA	NA	NA	NA	NA	NA	NA	NA	NA	NA	NA	NA	NA	NA	NA	NA	NA	NA	NA	NA	TRUE	TRUE	FALSE	N24_specific	FALSE	FALSE	FALSE	FALSE	FALSE	FALSE
Gm17546	1.40428	0.0357391	0.0157794	-0.946434	0.419442	0.191657	-0.475584	NA	0.364372	-1.35769	0.18361	0.0913616	0.0195483	NA	0.975295	NA	NA	NA	NA	NA	NA	NA	NA	NA	NA	NA	NA	NA	NA	NA	NA	NA	NA	NA	NA	NA	NA	NA	NA	TRUE	TRUE	FALSE	N24_specific	FALSE	FALSE	FALSE	FALSE	FALSE	FALSE
D030018L15Rik	NA	NA	NA	NA	NA	NA	NA	NA	NA	NA	NA	NA	NA	NA	NA	NA	NA	NA	NA	NA	NA	NA	NA	NA	NA	NA	NA	NA	NA	NA	NA	NA	NA	NA	NA	NA	NA	NA	NA	TRUE	TRUE	FALSE	N24_specific	FALSE	FALSE	FALSE	FALSE	FALSE	FALSE
Scaf11	0.111586	0.177849	0.104406	-0.127059	0.223953	0.065081	0.00395777	0.989532	0.954008	-0.110815	0.209495	0.10835	-0.0148038	0.998914	0.809076	-0.271998	0.263595	0.0370757	0.0813227	0.855728	0.530145	0.346546	0.119516	0.00808742	0.274162	0.300772	0.0340427	0.191152	0.714786	0.145024	-0.0478763	0.97975	0.526499	-0.115873	1	0.421003	0.0787071	0.999665	0.583401	TRUE	TRUE	FALSE	N24_specific	FALSE	FALSE	FALSE	FALSE	FALSE	FALSE
Slc38a2	1.16868	2.87265e-32	7.14488e-34	-0.451931	0.000163946	3.01872e-06	-0.399915	0.00203043	3.16381e-05	-0.238878	0.0403108	0.0135811	0.0859376	0.520475	0.118029	0.0660377	0.877614	0.585582	0.0564415	0.90443	0.64157	-0.129134	0.687017	0.28776	0.141242	0.762247	0.243329	-0.0795793	0.954038	0.511369	-0.0482153	0.97975	0.512766	0.416272	0.172638	0.00010683	0.311619	0.339498	0.00274998	TRUE	TRUE	FALSE	N24_specific	FALSE	FALSE	FALSE	FALSE	FALSE	FALSE
Pfkm	-0.164029	0.151228	0.0859844	0.17537	0.224517	0.0654179	0.158944	0.449487	0.0960266	0.656354	1.42076e-10	4.72509e-12	0.444515	0.000672884	1.19834e-05	-0.240381	0.860482	0.540357	0.125257	0.940277	0.746158	0.138813	0.936775	0.725764	0.451118	0.758136	0.238759	0.305445	0.931087	0.435675	-0.177151	0.978582	0.381462	0.0489424	1	0.894242	-0.161578	NA	0.659495	TRUE	TRUE	FALSE	N24_specific	FALSE	FALSE	FALSE	FALSE	FALSE	FALSE
Tuba1b	0.144252	0.265373	0.171139	0.246869	0.102996	0.0191153	0.125215	0.648571	0.233663	0.00353834	0.983698	0.97331	0.00931637	0.998914	0.898524	-0.266387	0.064435	0.00327637	-0.25158	0.0751155	0.00550826	0.0230936	0.958829	0.799501	-0.137263	0.602551	0.12948	0.0210419	0.995593	0.816848	-0.0623374	0.978582	0.408059	-0.118005	1	0.209425	-0.171285	0.999665	0.0678525	TRUE	TRUE	FALSE	N24_specific	FALSE	FALSE	FALSE	FALSE	FALSE	FALSE
4930578M01Rik	NA	NA	NA	NA	NA	NA	NA	NA	NA	NA	NA	NA	NA	NA	NA	NA	NA	NA	NA	NA	NA	NA	NA	NA	NA	NA	NA	NA	NA	NA	NA	NA	NA	NA	NA	NA	NA	NA	NA	TRUE	TRUE	FALSE	N24_specific	FALSE	FALSE	FALSE	FALSE	FALSE	FALSE
Spats2	0.28359	0.00306357	0.000947025	0.0229745	0.901757	0.789697	0.0822663	0.73699	0.334612	-0.448189	3.43111e-06	2.84057e-07	-0.577736	1.07917e-09	2.78169e-12	-0.464376	0.242888	0.0315882	0.0787944	0.929871	0.713362	0.363067	0.425466	0.0938047	-0.42943	0.369363	0.048343	0.052891	0.995168	0.808363	-0.308063	0.414961	0.0162992	-0.160224	1	0.432178	0.0551913	0.999665	0.779041	TRUE	TRUE	FALSE	N24_specific	FALSE	FALSE	FALSE	FALSE	FALSE	FALSE
Bcdin3d	0.451729	0.00502678	0.00165856	0.167984	0.486624	0.249573	-0.0558342	0.916322	0.689819	-0.0521529	0.820729	0.727703	-0.0957982	0.948879	0.549126	0.272936	NA	0.571012	0.340216	0.82824	0.479763	-0.106352	NA	0.823772	0.420952	0.865881	0.382696	-0.102029	0.995791	0.832092	0.119758	0.994909	0.647201	-0.269485	1	0.573033	-0.392903	NA	0.397938	TRUE	TRUE	FALSE	N24_specific	FALSE	FALSE	FALSE	FALSE	FALSE	FALSE
Zfp740	0.510731	6.81268e-19	3.30177e-20	-0.242457	0.000639236	1.54145e-05	0.134402	0.165452	0.0144278	-0.547803	4.65742e-20	4.60049e-22	-0.0907194	0.344898	0.0558667	0.171667	0.813913	0.453239	0.319845	0.540898	0.160765	0.0664081	0.951741	0.76898	0.354306	0.587946	0.122597	0.259188	0.84197	0.250502	0.29487	0.4522	0.0199837	0.0333871	1	0.875389	-0.169892	0.999665	0.418419	TRUE	TRUE	FALSE	N24_specific	FALSE	FALSE	FALSE	FALSE	FALSE	FALSE
Sp1	0.442392	6.33525e-07	9.53979e-08	-0.23336	0.0429983	0.00505057	-0.0265081	0.930877	0.748613	-0.311525	0.00109003	0.000187843	-0.343024	0.072646	0.00492818	0.0123628	0.983561	0.921538	0.173021	0.550383	0.168073	0.417326	0.0286532	0.000773601	0.0542698	0.952319	0.665707	0.216166	0.598189	0.0830989	0.114083	0.914268	0.226846	0.0367288	1	0.769558	-0.0160614	0.999665	0.89732	TRUE	TRUE	FALSE	N24_specific	FALSE	FALSE	FALSE	FALSE	FALSE	FALSE
Pde1b	-0.411908	0.10301	0.0544689	-0.88914	0.00176767	5.6954e-05	0.206841	0.739652	0.337957	-0.600389	0.0212651	0.00627887	-0.174269	0.891781	0.438576	NA	NA	NA	NA	NA	NA	NA	NA	NA	NA	NA	NA	NA	NA	NA	NA	NA	NA	NA	NA	NA	NA	NA	NA	TRUE	TRUE	FALSE	N24_specific	FALSE	FALSE	FALSE	FALSE	FALSE	FALSE
Olfr161	NA	NA	NA	NA	NA	NA	NA	NA	NA	NA	NA	NA	NA	NA	NA	NA	NA	NA	NA	NA	NA	NA	NA	NA	NA	NA	NA	NA	NA	NA	NA	NA	NA	NA	NA	NA	NA	NA	NA	TRUE	TRUE	FALSE	N24_specific	FALSE	FALSE	FALSE	FALSE	FALSE	FALSE
Rbfox1	NA	NA	NA	NA	NA	NA	NA	NA	NA	NA	NA	NA	NA	NA	NA	NA	NA	NA	NA	NA	NA	NA	NA	NA	NA	NA	NA	NA	NA	NA	NA	NA	NA	NA	NA	NA	NA	NA	NA	TRUE	TRUE	FALSE	N24_specific	FALSE	FALSE	FALSE	FALSE	FALSE	FALSE
Abat	0.415141	0.345336	0.237785	0.252165	0.693141	0.475373	0.449543	0.598427	0.191062	0.608785	0.172158	0.0837913	-0.221342	0.982335	0.651441	-1.22572	NA	0.232673	-1.58947	NA	0.118328	-0.498802	NA	0.638667	-1.80398	NA	0.0826259	0.452333	NA	0.661423	0.265966	NA	0.653951	NA	NA	NA	NA	NA	NA	TRUE	TRUE	FALSE	N24_specific	FALSE	FALSE	FALSE	FALSE	FALSE	FALSE
Usp7	-0.2102	0.0175635	0.00691084	-0.196841	0.0744404	0.0114299	0.169575	0.246925	0.0293278	-0.180767	0.0558338	0.020283	0.0519549	0.928286	0.49933	-0.167609	0.537688	0.164197	0.166725	0.545005	0.164146	0.160663	0.578214	0.181727	0.164957	0.66873	0.169548	0.121507	0.879254	0.313554	0.267198	0.305854	0.00790875	0.068908	1	0.531283	-0.259528	0.841776	0.0197714	TRUE	TRUE	FALSE	N24_specific	FALSE	FALSE	FALSE	FALSE	TRUE	FALSE
Grin2a	1.85477	0.0990174	0.0520278	0.183666	0.9357	0.854817	-0.0143972	NA	0.987046	2.80151	0.0117075	0.00306414	0.64197	0.712511	0.240927	NA	NA	NA	NA	NA	NA	NA	NA	NA	NA	NA	NA	NA	NA	NA	NA	NA	NA	NA	NA	NA	NA	NA	NA	TRUE	TRUE	FALSE	N24_specific	FALSE	FALSE	FALSE	FALSE	FALSE	FALSE
Mir1945	NA	NA	NA	NA	NA	NA	NA	NA	NA	NA	NA	NA	NA	NA	NA	NA	NA	NA	NA	NA	NA	NA	NA	NA	NA	NA	NA	NA	NA	NA	NA	NA	NA	NA	NA	NA	NA	NA	NA	TRUE	TRUE	FALSE	N24_specific	FALSE	FALSE	FALSE	FALSE	FALSE	FALSE
1700003L19Rik	NA	NA	NA	NA	NA	NA	NA	NA	NA	NA	NA	NA	NA	NA	NA	NA	NA	NA	NA	NA	NA	NA	NA	NA	NA	NA	NA	NA	NA	NA	NA	NA	NA	NA	NA	NA	NA	NA	NA	TRUE	TRUE	FALSE	N24_specific	FALSE	FALSE	FALSE	FALSE	FALSE	FALSE
Pla2g10	3.22801	1.80738e-32	4.43112e-34	-0.094927	0.873284	0.737601	-0.187562	0.800921	0.445462	-0.423059	0.265648	0.147322	-0.548117	0.082304	0.00585337	-0.349707	0.382422	0.0802687	-0.190079	0.734424	0.340233	0.225655	0.666339	0.263077	-0.435596	0.284067	0.0305568	-0.0228399	0.996986	0.910532	0.182776	0.822025	0.129599	-0.400235	1	0.434712	-0.209918	NA	0.552515	TRUE	TRUE	FALSE	N24_specific	FALSE	FALSE	FALSE	FALSE	FALSE	FALSE
Bmerb1	NA	NA	NA	NA	NA	NA	NA	NA	NA	NA	NA	NA	NA	NA	NA	NA	NA	NA	NA	NA	NA	NA	NA	NA	NA	NA	NA	NA	NA	NA	NA	NA	NA	NA	NA	NA	NA	NA	NA	TRUE	TRUE	FALSE	N24_specific	FALSE	FALSE	FALSE	FALSE	FALSE	FALSE
Spidr	0.015547	0.886526	0.831465	0.0211788	0.891469	0.772142	0.13377	0.369242	0.0649234	-0.246875	0.00440582	0.000967453	-0.24543	0.0301541	0.00149622	-0.0908996	0.954308	0.836066	0.128223	0.947562	0.769093	-0.00657276	NA	0.988178	0.0497224	0.993448	0.909701	0.402105	0.905818	0.354057	0.115533	0.992262	0.63012	-0.197922	1	0.618777	-0.352733	NA	0.379647	TRUE	TRUE	FALSE	N24_specific	FALSE	FALSE	FALSE	FALSE	FALSE	FALSE
Fgd4	-0.66968	0.00142184	0.000403959	-0.317735	0.275946	0.0917129	0.0838435	0.906922	0.660332	-0.572627	0.0100679	0.0025549	0.0849141	0.977322	0.630874	-0.456615	0.333325	0.060771	0.27469	0.647009	0.249856	0.543812	0.218076	0.0248595	-0.28187	0.766486	0.247218	-0.54293	0.392607	0.0330862	-0.254374	0.864595	0.158705	-0.0195972	1	0.930806	0.0417879	0.999665	0.852495	TRUE	TRUE	FALSE	N24_specific	FALSE	FALSE	FALSE	FALSE	FALSE	FALSE
Tango2	-0.948945	1.04539e-08	1.22651e-09	0.159117	0.516246	0.276296	-0.0101109	0.988488	0.951274	0.56755	0.000574119	9.02466e-05	0.246899	0.777782	0.294486	-0.896667	NA	0.0778416	-0.272249	NA	0.584733	-0.131623	NA	0.804077	-0.314582	0.919732	0.524445	-0.647639	0.821286	0.226245	-0.353726	0.958678	0.307722	-0.139888	1	0.786365	-0.216789	NA	0.682037	TRUE	TRUE	FALSE	N24_specific	FALSE	FALSE	FALSE	FALSE	FALSE	FALSE
Cldn5	0.395981	0.16021	0.0921505	-1.35476	6.5962e-05	9.503e-07	-0.00911311	0.994072	0.968146	-2.11838	1.44902e-09	5.71496e-11	-0.0804223	0.998914	0.742413	NA	NA	NA	NA	NA	NA	NA	NA	NA	NA	NA	NA	NA	NA	NA	NA	NA	NA	NA	NA	NA	NA	NA	NA	TRUE	TRUE	FALSE	N24_specific	FALSE	FALSE	FALSE	FALSE	FALSE	FALSE
A930003A15Rik	NA	NA	NA	NA	NA	NA	NA	NA	NA	NA	NA	NA	NA	NA	NA	NA	NA	NA	NA	NA	NA	NA	NA	NA	NA	NA	NA	NA	NA	NA	NA	NA	NA	NA	NA	NA	NA	NA	NA	TRUE	TRUE	FALSE	N24_specific	FALSE	FALSE	FALSE	FALSE	FALSE	FALSE
Clcn2	-0.106826	0.435051	0.318806	0.215114	0.173682	0.0432331	-0.105069	0.734618	0.329298	0.0430095	0.793647	0.688932	0.0942311	0.862334	0.394996	0.483828	NA	0.295426	-0.195013	0.917938	0.681063	-0.263175	NA	0.568881	-0.27145	0.933257	0.568959	0.0207045	0.998995	0.963614	0.377011	0.904966	0.208811	0.144715	1	0.755909	0.165882	NA	0.729422	TRUE	TRUE	FALSE	N24_specific	FALSE	FALSE	FALSE	FALSE	FALSE	FALSE
1300002E11Rik	-0.593367	0.00129152	0.000365064	0.0845593	0.784745	0.597385	-0.20595	0.655868	0.239932	0.255971	0.212691	0.110547	0.332966	0.453055	0.0915955	-1.04322	NA	0.138837	-1.29431	NA	0.078701	-0.0206933	NA	0.977324	0.284383	0.955715	0.677173	0.68485	0.890588	0.332806	0.0325825	0.996884	0.923411	-0.54284	1	0.420052	-0.0107595	NA	0.988519	TRUE	TRUE	FALSE	N24_specific	FALSE	FALSE	FALSE	FALSE	FALSE	FALSE
Liph	0.0916796	0.927918	0.892046	-1.11709	0.288068	0.0988043	-0.747336	0.685961	0.269	-0.998487	0.255363	0.140185	0.393897	0.954686	0.559948	-0.639562	0.357543	0.0701792	-0.561919	0.451876	0.112386	-0.480894	0.594831	0.197242	-0.395325	0.781722	0.260708	-1.01405	0.188735	0.00864922	0.120015	0.97975	0.537569	-0.288365	1	0.614667	-0.422318	NA	0.452814	TRUE	TRUE	FALSE	N24_specific	FALSE	FALSE	FALSE	FALSE	FALSE	TRUE
Igf2bp2	-0.430251	0.000527292	0.000135345	-0.123018	0.513917	0.274105	0.0316538	0.9439	0.779531	0.489495	0.000102052	1.2829e-05	0.350087	0.05936	0.00374869	-0.329491	0.256641	0.0352131	-0.284903	0.349105	0.0683129	-0.158944	0.712474	0.320567	-0.170755	0.788799	0.272691	-0.104664	0.954038	0.510991	-0.103837	0.97511	0.349327	0.147412	1	0.379452	-0.0145291	0.999665	0.933517	TRUE	TRUE	FALSE	N24_specific	FALSE	FALSE	FALSE	FALSE	FALSE	FALSE
Mir8095	NA	NA	NA	NA	NA	NA	NA	NA	NA	NA	NA	NA	NA	NA	NA	NA	NA	NA	NA	NA	NA	NA	NA	NA	NA	NA	NA	NA	NA	NA	NA	NA	NA	NA	NA	NA	NA	NA	NA	TRUE	TRUE	FALSE	N24_specific	FALSE	FALSE	FALSE	FALSE	FALSE	FALSE
Crygs	NA	NA	NA	NA	NA	NA	NA	NA	NA	NA	NA	NA	NA	NA	NA	NA	NA	NA	NA	NA	NA	NA	NA	NA	NA	NA	NA	NA	NA	NA	NA	NA	NA	NA	NA	NA	NA	NA	NA	TRUE	TRUE	FALSE	N24_specific	FALSE	FALSE	FALSE	FALSE	FALSE	FALSE
Kng2	NA	NA	NA	NA	NA	NA	NA	NA	NA	NA	NA	NA	NA	NA	NA	NA	NA	NA	NA	NA	NA	NA	NA	NA	NA	NA	NA	NA	NA	NA	NA	NA	NA	NA	NA	NA	NA	NA	NA	TRUE	TRUE	FALSE	N24_specific	FALSE	FALSE	FALSE	FALSE	FALSE	FALSE
St6gal1	1.13761	4.51743e-07	6.67407e-08	0.0656261	0.885332	0.760512	-0.48167	0.199199	0.0198783	-0.0662167	0.84468	0.760884	-0.542143	0.34532	0.0559957	0.747275	NA	0.145991	-0.607132	NA	0.26885	-0.0278775	NA	0.955467	-1.25879	0.280896	0.0300076	0.0906073	0.996544	0.855042	-0.33625	0.970487	0.340829	-0.41959	1	0.571641	-0.0361066	NA	0.953028	TRUE	TRUE	FALSE	N24_specific	FALSE	FALSE	FALSE	FALSE	FALSE	FALSE
Rtp4	NA	NA	NA	NA	NA	NA	NA	NA	NA	NA	NA	NA	NA	NA	NA	NA	NA	NA	NA	NA	NA	NA	NA	NA	NA	NA	NA	NA	NA	NA	NA	NA	NA	NA	NA	NA	NA	NA	NA	TRUE	TRUE	FALSE	N24_specific	FALSE	FALSE	FALSE	FALSE	FALSE	FALSE
Cldn16	NA	NA	NA	NA	NA	NA	NA	NA	NA	NA	NA	NA	NA	NA	NA	NA	NA	NA	NA	NA	NA	NA	NA	NA	NA	NA	NA	NA	NA	NA	NA	NA	NA	NA	NA	NA	NA	NA	NA	TRUE	TRUE	FALSE	N24_specific	FALSE	FALSE	FALSE	FALSE	FALSE	FALSE
Fam43a	0.520361	0.000363286	8.98921e-05	0.537551	0.00164843	5.23232e-05	0.404424	0.0466796	0.00206453	0.905568	2.52178e-10	8.79898e-12	0.109243	0.809558	0.328811	0.33503	0.663378	0.266255	0.625709	0.239363	0.0361963	0.200895	0.831794	0.495113	0.353854	0.760583	0.241337	0.0131471	0.998995	0.964595	0.381173	0.548493	0.0331642	-0.157693	1	0.654269	-0.232787	NA	0.521168	TRUE	TRUE	FALSE	N24_specific	FALSE	FALSE	FALSE	FALSE	FALSE	FALSE
AV205837	NA	NA	NA	NA	NA	NA	NA	NA	NA	NA	NA	NA	NA	NA	NA	NA	NA	NA	NA	NA	NA	NA	NA	NA	NA	NA	NA	NA	NA	NA	NA	NA	NA	NA	NA	NA	NA	NA	NA	TRUE	TRUE	FALSE	N24_specific	FALSE	FALSE	FALSE	FALSE	FALSE	FALSE
Gm536	NA	NA	NA	NA	NA	NA	NA	NA	NA	NA	NA	NA	NA	NA	NA	NA	NA	NA	NA	NA	NA	NA	NA	NA	NA	NA	NA	NA	NA	NA	NA	NA	NA	NA	NA	NA	NA	NA	NA	TRUE	TRUE	FALSE	N24_specific	FALSE	FALSE	FALSE	FALSE	FALSE	FALSE
Nrros	-0.508652	0.0233338	0.0096058	0.0187771	0.966077	0.921664	-0.00766713	0.994384	0.969741	0.691204	0.00125973	0.000221831	0.183152	0.989983	0.692466	-0.823394	NA	0.43136	0.377187	NA	0.700839	0.554465	NA	0.605183	1.07878	NA	0.259095	1.98123	NA	0.0476103	0.0394045	NA	0.931434	0.171604	1	0.822317	0.826848	NA	0.336709	TRUE	TRUE	FALSE	N24_specific	FALSE	FALSE	FALSE	FALSE	FALSE	FALSE
Rnf168	0.151357	0.0398751	0.0179313	-0.140007	0.137623	0.0299526	0.0452596	0.818796	0.476251	-0.104075	0.209762	0.108533	-0.129783	0.321585	0.0498108	0.0168114	0.983761	0.928186	0.147659	0.797102	0.426899	0.236135	0.60019	0.20295	0.111809	0.927619	0.54826	0.127533	0.94893	0.492492	0.0805285	0.97975	0.480352	-0.294565	1	0.148526	-0.189662	0.999665	0.358541	TRUE	TRUE	FALSE	N24_specific	FALSE	FALSE	FALSE	FALSE	FALSE	FALSE
Hacd2	0.834775	4.99137e-21	2.12112e-22	0.00156304	0.994525	0.985867	0.00496659	0.988633	0.952235	0.0029757	0.983698	0.973352	-0.0350952	0.991677	0.713861	0.257578	0.764966	0.384745	-0.270588	0.757188	0.367924	-0.333429	0.666339	0.262908	0.133917	0.949771	0.652769	0.0574393	0.996395	0.845429	0.266652	0.85613	0.152446	0.0533677	1	0.894863	0.213925	NA	0.586691	TRUE	TRUE	FALSE	N24_specific	FALSE	FALSE	FALSE	FALSE	FALSE	FALSE
Sema5b	-0.947818	1.51758e-07	2.11806e-08	-0.000449898	0.999219	0.997841	0.11002	0.846899	0.521989	-0.353159	0.086958	0.0353962	0.887251	0.228121	0.0283447	NA	NA	NA	NA	NA	NA	NA	NA	NA	NA	NA	NA	NA	NA	NA	1.07171	NA	0.1378	NA	NA	NA	NA	NA	NA	TRUE	TRUE	FALSE	N24_specific	FALSE	FALSE	FALSE	FALSE	FALSE	FALSE
Kpna1	0.355986	6.43041e-05	1.35993e-05	-0.180949	0.132742	0.0281848	0.127012	0.494933	0.118128	0.192579	0.053406	0.0192154	0.0284994	0.998914	0.753066	0.205053	0.825121	0.481843	-0.338585	0.640638	0.242627	-0.190024	0.842912	0.515238	-0.21572	0.89369	0.457603	0.0136217	0.998995	0.962851	0.305456	0.978582	0.40076	-0.168748	1	0.512569	0.0806013	0.999665	0.757896	TRUE	TRUE	FALSE	N24_specific	FALSE	FALSE	FALSE	FALSE	FALSE	FALSE
Cd86	NA	NA	NA	NA	NA	NA	NA	NA	NA	NA	NA	NA	NA	NA	NA	NA	NA	NA	NA	NA	NA	NA	NA	NA	NA	NA	NA	NA	NA	NA	NA	NA	NA	NA	NA	NA	NA	NA	NA	TRUE	TRUE	FALSE	N24_specific	FALSE	FALSE	FALSE	FALSE	FALSE	FALSE
Lsamp	NA	NA	NA	NA	NA	NA	NA	NA	NA	NA	NA	NA	NA	NA	NA	NA	NA	NA	NA	NA	NA	NA	NA	NA	NA	NA	NA	NA	NA	NA	NA	NA	NA	NA	NA	NA	NA	NA	NA	TRUE	TRUE	FALSE	N24_specific	FALSE	FALSE	FALSE	FALSE	FALSE	FALSE
Gap43	0.136664	0.611877	0.497346	-0.539831	0.0668836	0.00974398	-0.0482611	0.952937	0.809469	-0.118989	0.694498	0.564008	-0.156261	0.936876	0.520971	0.00642048	NA	0.989926	-0.450221	NA	0.387412	0.150557	NA	0.768036	0.19177	0.961225	0.7024	0.324143	0.954528	0.517246	-0.417028	0.820822	0.12379	-0.354752	1	0.63051	-0.169638	NA	0.821141	TRUE	TRUE	FALSE	N24_specific	FALSE	FALSE	FALSE	FALSE	FALSE	FALSE
Spice1	-0.492338	7.34687e-08	9.8101e-09	-0.0548569	0.724448	0.515537	-0.218975	0.158646	0.0135711	0.0149044	0.914053	0.860557	0.0846469	0.852805	0.382072	-0.273414	0.821674	0.471392	-1.12618	0.0631232	0.00427685	-0.683302	0.392306	0.0789689	-0.310548	0.881061	0.416516	-0.0988978	0.993253	0.79403	0.279368	0.906693	0.212463	0.121771	1	0.69229	-0.28614	0.999665	0.365665	TRUE	TRUE	FALSE	N24_specific	FALSE	FALSE	FALSE	FALSE	FALSE	FALSE
Plcxd2	1.80037	4.25599e-12	3.46684e-13	0.261182	0.554208	0.312802	0.465979	0.292771	0.0415644	0.575176	0.0672047	0.0255647	-0.123177	0.976571	0.626332	0.32559	NA	0.669342	0.139938	NA	0.855744	0.613914	NA	0.404997	-0.903608	NA	0.269509	0.55601	NA	0.450681	-0.373584	NA	0.493579	-0.373627	1	0.701231	0.462394	NA	0.615904	TRUE	TRUE	FALSE	N24_specific	FALSE	FALSE	FALSE	FALSE	FALSE	FALSE
Tmem45a	-0.230095	0.619225	0.50552	-0.252129	0.685514	0.466023	0.251514	0.813822	0.46637	0.296696	0.537985	0.388808	0.0439408	0.998914	0.91786	-0.140797	NA	0.900309	1.22709	NA	0.244013	1.80644	NA	0.0835554	1.09398	NA	0.301327	0.618283	NA	0.571248	0.243295	NA	0.698963	-0.346705	1	0.629537	0.676767	NA	0.347992	TRUE	TRUE	FALSE	N24_specific	FALSE	FALSE	FALSE	FALSE	FALSE	FALSE
Tmem45a2	NA	NA	NA	NA	NA	NA	NA	NA	NA	NA	NA	NA	NA	NA	NA	NA	NA	NA	NA	NA	NA	NA	NA	NA	NA	NA	NA	NA	NA	NA	NA	NA	NA	NA	NA	NA	NA	NA	NA	TRUE	TRUE	FALSE	N24_specific	FALSE	FALSE	FALSE	FALSE	FALSE	FALSE
8030451O07Rik	NA	NA	NA	NA	NA	NA	NA	NA	NA	NA	NA	NA	NA	NA	NA	NA	NA	NA	NA	NA	NA	NA	NA	NA	NA	NA	NA	NA	NA	NA	NA	NA	NA	NA	NA	NA	NA	NA	NA	TRUE	TRUE	FALSE	N24_specific	FALSE	FALSE	FALSE	FALSE	FALSE	FALSE
Robo2	NA	NA	NA	NA	NA	NA	NA	NA	NA	NA	NA	NA	NA	NA	NA	NA	NA	NA	NA	NA	NA	NA	NA	NA	NA	NA	NA	NA	NA	NA	NA	NA	NA	NA	NA	NA	NA	NA	NA	TRUE	TRUE	FALSE	N24_specific	FALSE	FALSE	FALSE	FALSE	FALSE	FALSE
Gm30726	NA	NA	NA	NA	NA	NA	NA	NA	NA	NA	NA	NA	NA	NA	NA	NA	NA	NA	NA	NA	NA	NA	NA	NA	NA	NA	NA	NA	NA	NA	NA	NA	NA	NA	NA	NA	NA	NA	NA	TRUE	TRUE	FALSE	N24_specific	FALSE	FALSE	FALSE	FALSE	FALSE	FALSE
Mir99ahg	NA	NA	NA	NA	NA	NA	NA	NA	NA	NA	NA	NA	NA	NA	NA	NA	NA	NA	NA	NA	NA	NA	NA	NA	NA	NA	NA	NA	NA	NA	NA	NA	NA	NA	NA	NA	NA	NA	NA	TRUE	TRUE	FALSE	N24_specific	FALSE	FALSE	FALSE	FALSE	FALSE	FALSE
Ncam2	NA	NA	NA	NA	NA	NA	NA	NA	NA	NA	NA	NA	NA	NA	NA	NA	NA	NA	NA	NA	NA	NA	NA	NA	NA	NA	NA	NA	NA	NA	NA	NA	NA	NA	NA	NA	NA	NA	NA	TRUE	TRUE	FALSE	N24_specific	FALSE	FALSE	FALSE	FALSE	FALSE	FALSE
4930553E22Rik	NA	NA	NA	NA	NA	NA	NA	NA	NA	NA	NA	NA	NA	NA	NA	NA	NA	NA	NA	NA	NA	NA	NA	NA	NA	NA	NA	NA	NA	NA	NA	NA	NA	NA	NA	NA	NA	NA	NA	TRUE	TRUE	FALSE	N24_specific	FALSE	FALSE	FALSE	FALSE	FALSE	FALSE
App	0.531899	0.562858	0.445023	0.63255	0.600953	0.363581	0.00100128	0.999834	0.998848	2.11114	0.00932197	0.00232763	0.122019	0.998914	0.846927	0.78862	NA	0.381332	-1.15338	NA	0.226061	-1.65419	NA	0.0704848	-1.41947	NA	0.14312	-2.0316	NA	0.0276094	-0.416418	NA	0.546083	-0.519192	1	0.599094	0.586685	NA	0.475493	TRUE	TRUE	FALSE	N24_specific	FALSE	FALSE	FALSE	FALSE	FALSE	FALSE
Ifnar1	-0.0917454	0.465677	0.348172	-0.000287952	0.999219	0.997648	-0.150806	0.506427	0.124743	0.0353056	0.814448	0.718746	0.0530211	0.982335	0.651441	0.752343	NA	0.267506	0.172479	NA	0.803521	-0.767622	NA	0.253159	-0.703377	0.833726	0.326866	-1.21252	0.581059	0.0763705	0.601185	0.822025	0.129732	0.189451	1	0.786711	-0.181388	NA	0.798739	TRUE	TRUE	FALSE	N24_specific	FALSE	FALSE	FALSE	FALSE	FALSE	FALSE
Dop1b	NA	NA	NA	NA	NA	NA	NA	NA	NA	NA	NA	NA	-0.375246	0.335119	0.0531243	0.367303	NA	0.482129	0.197784	NA	0.709313	0.165553	NA	0.74501	0.187704	0.963879	0.72205	-0.0813145	0.996986	0.873807	-0.202081	0.97975	0.447629	-0.319296	1	0.547269	-0.374457	NA	0.487658	TRUE	TRUE	FALSE	N24_specific	FALSE	FALSE	FALSE	FALSE	FALSE	FALSE
Tiam2	1.05105	0.0107217	0.00391777	-0.703222	0.253078	0.079355	-0.0865893	0.950929	0.802306	0.0474812	0.941147	0.901888	-0.569211	0.687906	0.218144	NA	NA	NA	NA	NA	NA	NA	NA	NA	NA	NA	NA	NA	NA	NA	NA	NA	NA	NA	NA	NA	NA	NA	NA	TRUE	TRUE	FALSE	N24_specific	FALSE	FALSE	FALSE	FALSE	FALSE	FALSE
4930548J01Rik	NA	NA	NA	NA	NA	NA	NA	NA	NA	NA	NA	NA	NA	NA	NA	NA	NA	NA	NA	NA	NA	NA	NA	NA	NA	NA	NA	NA	NA	NA	NA	NA	NA	NA	NA	NA	NA	NA	NA	TRUE	TRUE	FALSE	N24_specific	FALSE	FALSE	FALSE	FALSE	FALSE	FALSE
Gm29719	NA	NA	NA	NA	NA	NA	NA	NA	NA	NA	NA	NA	2.41258	0.306803	0.0459772	NA	NA	NA	NA	NA	NA	NA	NA	NA	NA	NA	NA	NA	NA	NA	NA	NA	NA	NA	NA	NA	NA	NA	NA	TRUE	TRUE	FALSE	N24_specific	FALSE	FALSE	FALSE	FALSE	FALSE	FALSE
Dynlt1b	NA	NA	NA	NA	NA	NA	NA	NA	NA	NA	NA	NA	-0.0323176	0.998914	0.750359	-0.775743	NA	0.284888	-0.681419	NA	0.346958	0.231309	NA	0.75413	-1.57201	0.321792	0.0375435	-0.992999	0.792657	0.204793	0.00586819	0.997405	0.988557	0.150186	1	0.849298	0.162963	NA	0.829294	TRUE	TRUE	FALSE	N24_specific	FALSE	FALSE	FALSE	FALSE	FALSE	FALSE
Tmem181b-ps	NA	NA	NA	NA	NA	NA	NA	NA	NA	NA	NA	NA	0.433704	0.622919	0.172936	0.744966	NA	0.381333	1.10337	NA	0.189479	-0.182234	NA	0.824418	0.410501	NA	0.63287	-0.222792	NA	0.788083	-0.362378	0.978582	0.375612	-0.449717	1	0.312248	-1.18471	NA	0.0434032	TRUE	TRUE	FALSE	N24_specific	FALSE	FALSE	FALSE	FALSE	FALSE	FALSE
Ezr	0.241638	0.0106343	0.00388056	-0.420822	4.16219e-05	5.49221e-07	-0.358007	0.00137248	1.9008e-05	-0.311058	0.00123502	0.000216515	-0.163873	0.105337	0.00833572	0.0766702	0.87244	0.575411	-0.151468	0.673807	0.27101	-0.144587	0.68935	0.292426	-0.55199	0.00455067	7.23144e-05	-0.197364	0.725894	0.150651	-0.255992	0.197603	0.0036818	-0.139354	1	0.654645	-0.204675	0.999665	0.512604	TRUE	TRUE	FALSE	N24_specific	FALSE	FALSE	FALSE	FALSE	FALSE	FALSE
Rps6ka2	-0.344854	0.00394064	0.00125994	0.133198	0.440506	0.209088	-0.11346	0.706877	0.293152	-0.094632	0.52643	0.376155	-0.246401	0.153556	0.0153106	-0.0425661	NA	0.952847	1.01755	NA	0.163013	0.279237	NA	0.717955	1.04708	NA	0.154269	-0.361868	NA	0.616616	-0.606818	0.777448	0.0948878	0.827127	1	0.0713686	-0.323222	NA	0.495051	TRUE	TRUE	FALSE	N24_specific	FALSE	FALSE	FALSE	FALSE	FALSE	FALSE
Unc93a2	NA	NA	NA	NA	NA	NA	NA	NA	NA	NA	NA	NA	NA	NA	NA	NA	NA	NA	NA	NA	NA	NA	NA	NA	NA	NA	NA	NA	NA	NA	NA	NA	NA	NA	NA	NA	NA	NA	NA	TRUE	TRUE	FALSE	N24_specific	FALSE	FALSE	FALSE	FALSE	FALSE	FALSE
6530411M01Rik	NA	NA	NA	NA	NA	NA	NA	NA	NA	NA	NA	NA	NA	NA	NA	NA	NA	NA	NA	NA	NA	NA	NA	NA	NA	NA	NA	NA	NA	NA	NA	NA	NA	NA	NA	NA	NA	NA	NA	TRUE	TRUE	FALSE	N24_specific	FALSE	FALSE	FALSE	FALSE	FALSE	FALSE
Pabpc6	0.627412	0.323203	0.218765	-0.59042	0.520597	0.280436	0.674791	0.558291	0.160233	-0.802634	0.279073	0.157055	-0.333314	0.892283	0.439189	NA	NA	NA	NA	NA	NA	NA	NA	NA	NA	NA	NA	NA	NA	NA	NA	NA	NA	NA	NA	NA	NA	NA	NA	TRUE	TRUE	FALSE	N24_specific	FALSE	FALSE	FALSE	FALSE	FALSE	FALSE
4930452A19Rik	NA	NA	NA	NA	NA	NA	NA	NA	NA	NA	NA	NA	NA	NA	NA	NA	NA	NA	NA	NA	NA	NA	NA	NA	NA	NA	NA	NA	NA	NA	NA	NA	NA	NA	NA	NA	NA	NA	NA	TRUE	TRUE	FALSE	N24_specific	FALSE	FALSE	FALSE	FALSE	FALSE	FALSE
Prkn	NA	NA	NA	NA	NA	NA	NA	NA	NA	NA	NA	NA	0.00432264	0.99947	0.995196	NA	NA	NA	NA	NA	NA	NA	NA	NA	NA	NA	NA	NA	NA	NA	NA	NA	NA	NA	NA	NA	NA	NA	NA	TRUE	TRUE	FALSE	N24_specific	FALSE	FALSE	FALSE	FALSE	FALSE	FALSE
Afdn	0.674634	1.71414e-17	9.06281e-19	-0.129864	0.273497	0.0904141	0.156245	0.286395	0.0393217	-0.384547	6.77949e-06	6.05587e-07	-0.135411	0.878354	0.418212	0.398334	0.167075	0.0166618	0.658873	0.00293771	6.88047e-05	0.438427	0.113477	0.0074139	0.0660822	0.959468	0.693491	-0.127865	0.933743	0.439113	0.0882981	0.978582	0.409772	-0.190042	1	0.302341	-0.0904269	0.999665	0.6105	TRUE	TRUE	FALSE	N24_specific	FALSE	FALSE	FALSE	FALSE	FALSE	FALSE
Dact2	-1.29198	3.07215e-08	3.87294e-09	0.735935	0.010708	0.000663266	0.414755	0.356034	0.0604304	0.94725	9.43366e-05	1.1772e-05	0.686563	0.0243131	0.00113376	0.569137	NA	0.448124	0.671211	NA	0.370248	-0.103773	NA	0.887554	0.594824	NA	0.428719	-0.0167657	NA	0.981642	0.260226	NA	0.564694	0.108335	1	0.825197	-0.106076	NA	0.850641	TRUE	TRUE	FALSE	N24_specific	FALSE	FALSE	FALSE	TRUE	FALSE	FALSE
Thbs2	0.101969	0.826329	0.752516	-1.2607	0.00542098	0.000261443	0.184822	0.866717	0.563584	-2.28614	7.21987e-08	4.0327e-09	-0.235871	0.918882	0.479238	NA	NA	NA	NA	NA	NA	NA	NA	NA	NA	NA	NA	NA	NA	NA	NA	NA	NA	NA	NA	NA	NA	NA	NA	TRUE	TRUE	FALSE	N24_specific	FALSE	FALSE	FALSE	FALSE	FALSE	FALSE
Wdr27	NA	NA	NA	NA	NA	NA	NA	NA	NA	NA	NA	NA	0.923217	NA	0.143711	NA	NA	NA	NA	NA	NA	NA	NA	NA	NA	NA	NA	NA	NA	NA	NA	NA	NA	NA	NA	NA	NA	NA	NA	TRUE	TRUE	FALSE	N24_specific	FALSE	FALSE	FALSE	FALSE	FALSE	FALSE
Gm5091	0.0819791	0.91133	0.86794	-2.14046	0.00699714	0.000364951	-0.901354	0.418638	0.0825943	-3.76502	9.3067e-05	1.15871e-05	-0.901749	0.616965	0.16951	NA	NA	NA	NA	NA	NA	NA	NA	NA	NA	NA	NA	NA	NA	NA	NA	NA	NA	NA	NA	NA	NA	NA	NA	TRUE	TRUE	FALSE	N24_specific	FALSE	FALSE	FALSE	FALSE	FALSE	FALSE
Dll1	3.20954	7.07425e-76	3.61957e-78	-0.219253	0.491235	0.253434	0.338114	0.220741	0.0237991	-1.56119	2.71829e-10	9.61987e-12	-1.14501	6.1806e-09	2.06382e-11	0.64145	0.475259	0.126023	-0.252081	0.871425	0.556395	-0.252678	0.857678	0.542989	-1.02298	0.22823	0.0209417	-0.873469	0.428914	0.0394056	0.180826	0.97975	0.501223	0.362537	1	0.65156	-0.195026	NA	0.718931	TRUE	TRUE	FALSE	N24_specific	FALSE	FALSE	FALSE	FALSE	FALSE	FALSE
Zfp960	-0.0827124	0.746716	0.653489	0.0760748	0.836746	0.678063	0.222266	0.638067	0.224053	0.135494	0.605835	0.462642	0.0785848	0.905731	0.458071	-0.261722	0.764903	0.383315	-0.460862	0.482059	0.128428	-0.180941	0.861994	0.554538	-0.117129	0.959669	0.695696	-0.257569	0.921254	0.400521	-0.230533	0.880136	0.180743	-0.307023	1	0.355108	-0.221499	NA	0.510445	TRUE	TRUE	FALSE	N24_specific	FALSE	FALSE	FALSE	FALSE	FALSE	FALSE
Vmn2r96	NA	NA	NA	NA	NA	NA	NA	NA	NA	NA	NA	NA	NA	NA	NA	NA	NA	NA	NA	NA	NA	NA	NA	NA	NA	NA	NA	NA	NA	NA	NA	NA	NA	NA	NA	NA	NA	NA	NA	TRUE	TRUE	FALSE	N24_specific	FALSE	FALSE	FALSE	FALSE	FALSE	FALSE
Zfp229	0.172683	0.411055	0.296139	-0.119505	0.688985	0.470187	0.356508	0.253963	0.0306986	0.0987734	0.682857	0.550575	-0.162685	0.709456	0.238189	0.760572	0.321718	0.0569811	0.157749	0.924129	0.697381	-0.167432	0.91494	0.670136	-1.17026	0.096671	0.00498471	-1.03376	0.201328	0.00995978	-0.00627714	0.996884	0.972491	0.0553817	1	0.880993	-0.483858	NA	0.233063	TRUE	TRUE	FALSE	N24_specific	FALSE	FALSE	FALSE	FALSE	FALSE	TRUE
Vmn2r112	NA	NA	NA	NA	NA	NA	NA	NA	NA	NA	NA	NA	NA	NA	NA	NA	NA	NA	NA	NA	NA	NA	NA	NA	NA	NA	NA	NA	NA	NA	NA	NA	NA	NA	NA	NA	NA	NA	NA	TRUE	TRUE	FALSE	N24_specific	FALSE	FALSE	FALSE	FALSE	FALSE	FALSE
Zfp945	-0.0817479	0.709925	0.609984	-0.314019	0.192139	0.0507585	-0.00617624	0.994145	0.969275	-0.51623	0.00607468	0.00141075	-0.0625881	0.986382	0.669349	0.226084	0.846136	0.513778	-0.603585	0.415351	0.0932281	-0.348187	0.711742	0.319701	-0.2386	0.912662	0.499388	0.00334723	0.999173	0.99222	-0.0109059	0.996884	0.957425	0.0159226	1	0.95904	-0.157862	0.999665	0.611906	TRUE	TRUE	FALSE	N24_specific	FALSE	FALSE	FALSE	FALSE	FALSE	FALSE
Mmp25	2.47804	1.44528e-17	7.5797e-19	-0.859162	0.0574758	0.00778759	-0.00833589	0.994813	0.973675	-2.1258	9.50942e-07	6.79148e-08	-1.33046	3.60232e-05	3.41825e-07	0.852867	NA	0.0919435	-1.00759	NA	0.0716651	-0.395613	NA	0.425612	0.0460387	0.995652	0.929762	-0.294734	0.96724	0.54999	-0.0785879	0.994909	0.838539	1.39316	1	0.192809	0.646022	NA	0.342603	TRUE	TRUE	FALSE	N24_specific	FALSE	FALSE	FALSE	FALSE	FALSE	FALSE
Dusp1	0.374964	0.00701021	0.00242308	0.0826298	0.717567	0.506387	0.412914	0.021794	0.000701482	0.0718696	0.695539	0.56515	-0.711663	7.39429e-08	3.07554e-10	-0.40871	0.461627	0.1184	0.309958	0.628529	0.227911	0.0949854	0.935084	0.719874	-0.722351	0.114707	0.00657279	-0.341832	0.79171	0.203625	-0.123638	0.978582	0.37895	0.00616705	1	0.979925	-0.0751981	0.999665	0.763284	TRUE	TRUE	FALSE	N24_specific	FALSE	FALSE	FALSE	FALSE	FALSE	FALSE
Ggnbp1	-0.0841986	0.805926	0.725917	-0.100051	0.836604	0.67757	0.00550432	0.997437	0.981747	-0.196779	0.566857	0.419463	0.00860632	0.998914	0.972834	-0.416897	NA	0.473461	-0.903819	NA	0.12572	-0.297738	NA	0.619201	0.32406	0.932942	0.567054	0.0261071	0.998995	0.964598	-0.47821	0.876916	0.179024	0.185897	1	0.757924	0.433454	NA	0.469882	TRUE	TRUE	FALSE	N24_specific	FALSE	FALSE	FALSE	FALSE	FALSE	FALSE
1700030A11Rik	NA	NA	NA	NA	NA	NA	NA	NA	NA	NA	NA	NA	NA	NA	NA	NA	NA	NA	NA	NA	NA	NA	NA	NA	NA	NA	NA	NA	NA	NA	NA	NA	NA	NA	NA	NA	NA	NA	NA	TRUE	TRUE	FALSE	N24_specific	FALSE	FALSE	FALSE	FALSE	FALSE	FALSE
Fgd2	0.15944	0.885346	0.829037	-0.324533	NA	0.672676	0.186844	NA	0.79463	-0.507208	0.66134	0.524673	-1.27769	NA	0.177237	NA	NA	NA	NA	NA	NA	NA	NA	NA	NA	NA	NA	NA	NA	NA	NA	NA	NA	NA	NA	NA	NA	NA	NA	TRUE	TRUE	FALSE	N24_specific	FALSE	FALSE	FALSE	FALSE	FALSE	FALSE
Pim1	-0.171028	0.668308	0.560912	-0.041809	0.950216	0.886946	0.535257	0.379615	0.0686241	-0.215225	0.607435	0.464559	-0.281469	0.573404	0.14414	0.69108	0.0130719	0.000244483	0.787709	0.0014865	2.85986e-05	0.722846	0.00367068	5.00161e-05	1.33535	4.4953e-10	5.99127e-13	1.00579	6.23553e-06	1.24936e-08	0.685343	3.92901e-05	4.35282e-08	0.284239	1	0.186751	-0.24544	0.999665	0.272125	TRUE	TRUE	FALSE	N24_specific	FALSE	FALSE	FALSE	TRUE	FALSE	FALSE
Mdga1	-0.104928	0.834284	0.762428	0.223844	0.725237	0.51653	0.394048	0.669409	0.253079	0.604388	0.164316	0.0789937	-0.966087	0.844485	0.368318	NA	NA	NA	NA	NA	NA	NA	NA	NA	NA	NA	NA	NA	NA	NA	NA	NA	NA	NA	NA	NA	NA	NA	NA	TRUE	TRUE	FALSE	N24_specific	FALSE	FALSE	FALSE	FALSE	FALSE	FALSE
Zfand3	0.0101453	0.928092	0.892543	0.215298	0.0363514	0.00388737	-0.00903032	0.977013	0.904124	0.418317	3.18785e-07	2.04791e-08	0.0117618	0.998914	0.908897	-0.303702	0.55881	0.178794	0.166304	0.814735	0.455583	0.346236	0.495618	0.125832	0.356828	0.552466	0.107672	0.334328	0.70742	0.138728	0.00686035	0.996884	0.962799	-0.459121	1	0.109654	-0.158782	0.999665	0.57983	TRUE	TRUE	FALSE	N24_specific	FALSE	FALSE	FALSE	FALSE	FALSE	FALSE
Btbd9	0.356189	2.19636e-05	4.25162e-06	-0.115947	0.350713	0.140498	-0.0558158	0.813822	0.466136	-0.103326	0.324571	0.192363	-0.241744	0.180311	0.0198373	0.486325	0.594662	0.205967	0.424136	0.671812	0.269549	-0.236623	0.855461	0.537112	-0.0262443	0.998079	0.945918	-0.211612	0.971513	0.582003	-0.0749694	0.994909	0.710404	-0.00344775	1	0.990252	0.0508986	0.999665	0.858838	TRUE	TRUE	FALSE	N24_specific	FALSE	FALSE	FALSE	FALSE	FALSE	FALSE
Abcg1	-0.351317	0.125891	0.0690555	-0.791534	0.00183814	6.08935e-05	-0.654761	0.0318943	0.00119977	-0.318254	0.200915	0.102578	0.530162	0.272777	0.0374089	0.486035	NA	0.559869	-0.422222	NA	0.625549	-0.845508	NA	0.321023	-1.07313	NA	0.233785	-1.04508	NA	0.223733	0.42948	0.967425	0.317112	0.499329	1	0.450238	1.35337	NA	0.03811	TRUE	TRUE	FALSE	N24_specific	FALSE	FALSE	FALSE	FALSE	FALSE	FALSE
Slc37a1	-1.0438	2.08778e-06	3.39606e-07	-0.207989	0.542846	0.30212	0.264003	0.611999	0.202812	0.0219019	0.948307	0.913451	1.05265	0.211788	0.0252234	-0.236041	NA	0.598374	0.219213	NA	0.618789	-0.054616	NA	0.904578	-0.278199	0.923605	0.53596	-0.547828	0.836859	0.242633	0.234467	0.953849	0.298446	0.266675	1	0.530615	-0.0872826	NA	0.852034	TRUE	TRUE	FALSE	N24_specific	FALSE	FALSE	FALSE	FALSE	FALSE	TRUE
Cryaa	NA	NA	NA	NA	NA	NA	NA	NA	NA	NA	NA	NA	NA	NA	NA	NA	NA	NA	NA	NA	NA	NA	NA	NA	NA	NA	NA	NA	NA	NA	NA	NA	NA	NA	NA	NA	NA	NA	NA	TRUE	TRUE	FALSE	N24_specific	FALSE	FALSE	FALSE	FALSE	FALSE	FALSE
Myo1f	0.356293	0.324417	0.219752	-0.89176	0.0261225	0.00236471	0.169316	0.864686	0.558452	-1.2987	9.23997e-05	1.14974e-05	0.0792153	0.998914	0.812563	-1.62497	NA	0.0377015	-0.689199	NA	0.356299	0.477213	NA	0.559122	-0.36341	NA	0.622919	0.313015	NA	0.703075	0.70154	0.418575	0.0167205	-0.126035	1	0.851943	-2.28616	NA	0.00193654	TRUE	TRUE	FALSE	N24_specific	FALSE	FALSE	FALSE	FALSE	FALSE	FALSE
Cd320	-0.00532553	0.968033	0.951044	0.239966	0.0447174	0.00533301	0.237709	0.0926763	0.00564503	0.0394248	0.76577	0.651972	-0.0265715	0.998914	0.774898	0.0641948	0.950211	0.812692	-0.365396	0.570946	0.184371	-0.109097	0.922176	0.689019	-0.388217	0.65669	0.160369	-0.44338	0.663738	0.108401	0.19605	0.949715	0.286639	0.131279	1	0.670933	-0.215752	0.999665	0.492892	TRUE	TRUE	FALSE	N24_specific	FALSE	FALSE	FALSE	FALSE	FALSE	FALSE
Smim40	NA	NA	NA	NA	NA	NA	NA	NA	NA	NA	NA	NA	NA	NA	NA	NA	NA	NA	NA	NA	NA	NA	NA	NA	NA	NA	NA	NA	NA	NA	NA	NA	NA	NA	NA	NA	NA	NA	NA	TRUE	TRUE	FALSE	N24_specific	FALSE	FALSE	FALSE	FALSE	FALSE	FALSE
Btnl6	NA	NA	NA	NA	NA	NA	NA	NA	NA	NA	NA	NA	NA	NA	NA	NA	NA	NA	NA	NA	NA	NA	NA	NA	NA	NA	NA	NA	NA	NA	NA	NA	NA	NA	NA	NA	NA	NA	NA	TRUE	TRUE	FALSE	N24_specific	FALSE	FALSE	FALSE	FALSE	FALSE	FALSE
Notch4	-3.78878	2.52094e-18	1.27014e-19	-0.33222	0.640248	0.41369	0.672082	0.487461	0.114318	-1.42481	0.00245518	0.000482418	0.965337	0.760003	0.277332	NA	NA	NA	NA	NA	NA	NA	NA	NA	NA	NA	NA	NA	NA	NA	NA	NA	NA	0.446224	1	0.662105	2.59733	NA	0.144665	TRUE	TRUE	FALSE	N24_specific	FALSE	FALSE	FALSE	FALSE	FALSE	FALSE
Pou5f1	0.100051	0.327764	0.22264	0.211846	0.0671439	0.00980777	0.173127	0.269641	0.0347406	0.277402	0.00345677	0.000722452	-0.0111959	0.998914	0.851252	-0.144227	0.639786	0.243781	0.178541	0.516851	0.14693	0.274545	0.224689	0.0263433	-0.13314	0.798674	0.282565	0.145147	0.836859	0.240974	0.0538386	0.97975	0.54663	0.0757331	1	0.663362	-0.368748	0.999665	0.0372126	TRUE	TRUE	FALSE	N24_specific	FALSE	FALSE	TRUE	FALSE	FALSE	FALSE
4833427F10Rik	NA	NA	NA	NA	NA	NA	NA	NA	NA	NA	NA	NA	NA	NA	NA	NA	NA	NA	NA	NA	NA	NA	NA	NA	NA	NA	NA	NA	NA	NA	NA	NA	NA	NA	NA	NA	NA	NA	NA	TRUE	TRUE	FALSE	N24_specific	FALSE	FALSE	FALSE	FALSE	FALSE	FALSE
Gm8801	NA	NA	NA	NA	NA	NA	NA	NA	NA	NA	NA	NA	NA	NA	NA	NA	NA	NA	NA	NA	NA	NA	NA	NA	NA	NA	NA	NA	NA	NA	NA	NA	NA	NA	NA	NA	NA	NA	NA	TRUE	TRUE	FALSE	N24_specific	FALSE	FALSE	FALSE	FALSE	FALSE	FALSE
2410137M14Rik	-0.830333	0.00521227	0.00172829	0.346504	0.409262	0.183514	0.591372	0.23166	0.0260701	0.860986	0.00422577	0.000920708	0.235689	0.826495	0.345762	0.732437	0.447651	0.111522	0.22703	0.896996	0.626384	0.0176228	0.993939	0.968859	0.109599	0.979227	0.814869	-0.584426	0.790464	0.202153	0.273482	0.820822	0.122102	-0.0673606	1	0.851447	-0.36173	NA	0.409445	TRUE	TRUE	FALSE	N24_specific	FALSE	FALSE	FALSE	FALSE	FALSE	TRUE
Olfr90	NA	NA	NA	NA	NA	NA	NA	NA	NA	NA	NA	NA	NA	NA	NA	NA	NA	NA	NA	NA	NA	NA	NA	NA	NA	NA	NA	NA	NA	NA	NA	NA	NA	NA	NA	NA	NA	NA	NA	TRUE	TRUE	FALSE	N24_specific	FALSE	FALSE	FALSE	FALSE	FALSE	FALSE
Esp34	NA	NA	NA	NA	NA	NA	NA	NA	NA	NA	NA	NA	NA	NA	NA	NA	NA	NA	NA	NA	NA	NA	NA	NA	NA	NA	NA	NA	NA	NA	NA	NA	NA	NA	NA	NA	NA	NA	NA	TRUE	TRUE	FALSE	N24_specific	FALSE	FALSE	FALSE	FALSE	FALSE	FALSE
Esp8	NA	NA	NA	NA	NA	NA	NA	NA	NA	NA	NA	NA	NA	NA	NA	NA	NA	NA	NA	NA	NA	NA	NA	NA	NA	NA	NA	NA	NA	NA	NA	NA	NA	NA	NA	NA	NA	NA	NA	TRUE	TRUE	FALSE	N24_specific	FALSE	FALSE	FALSE	FALSE	FALSE	FALSE
Mmut	NA	NA	NA	NA	NA	NA	NA	NA	NA	NA	NA	NA	0.162376	0.449054	0.0897939	0.213913	0.802751	0.440113	0.00853818	0.994121	0.975558	-0.177063	0.847468	0.523473	0.266763	0.83828	0.335987	0.129632	0.976555	0.63632	-0.148939	0.976793	0.352336	-0.0374284	1	0.896999	-0.242686	0.999665	0.407223	TRUE	TRUE	FALSE	N24_specific	FALSE	FALSE	FALSE	FALSE	FALSE	FALSE
Adgrf4	NA	NA	NA	NA	NA	NA	NA	NA	NA	NA	NA	NA	NA	NA	NA	NA	NA	NA	NA	NA	NA	NA	NA	NA	NA	NA	NA	NA	NA	NA	NA	NA	NA	NA	NA	NA	NA	NA	NA	TRUE	TRUE	FALSE	N24_specific	FALSE	FALSE	FALSE	FALSE	FALSE	FALSE
Mymx	NA	NA	NA	NA	NA	NA	NA	NA	NA	NA	NA	NA	0.0421706	0.998914	0.790864	0.636245	0.611742	0.220576	2.35466	0.000142606	1.76941e-06	1.61977	NA	0.000507742	1.56792	0.0487285	0.00179015	0.871893	0.550845	0.066639	0.776895	0.100735	0.00134936	0.0434252	1	0.95974	-0.869456	NA	0.322836	TRUE	TRUE	FALSE	N24_specific	FALSE	FALSE	FALSE	FALSE	FALSE	TRUE
Mrps10	0.213253	0.0601552	0.0288721	-0.007252	0.977221	0.941293	0.072249	0.805922	0.453548	-0.0220461	0.890521	0.824454	-0.335311	0.00079071	1.46421e-05	-0.397416	0.511668	0.146812	-0.187468	0.834241	0.490008	-0.399214	0.541196	0.153841	-0.658894	0.1993	0.0164074	-0.35561	0.792264	0.204117	-0.150231	0.978582	0.411045	-0.351823	1	0.293903	0.409881	NA	0.214729	TRUE	TRUE	FALSE	N24_specific	FALSE	FALSE	FALSE	FALSE	FALSE	FALSE
Foxp4	-0.109957	0.39096	0.278384	0.133401	0.414466	0.187368	0.13196	0.600056	0.192961	0.122111	0.367772	0.228786	-0.101645	0.803116	0.322016	0.682607	NA	0.25174	0.287807	NA	0.634373	0.414953	NA	0.472363	-0.448065	0.8996	0.474517	-0.683687	0.84234	0.250942	0.278294	0.978582	0.419204	0.292897	1	0.672658	0.377777	NA	0.595711	TRUE	TRUE	FALSE	N24_specific	FALSE	FALSE	FALSE	FALSE	FALSE	FALSE
Unc5cl	-1.33612	0.0116574	0.00429862	0.784551	0.236888	0.0714744	-0.0650748	0.973588	0.89559	-0.0140302	0.984757	0.97489	0.704917	0.693248	0.222067	NA	NA	NA	NA	NA	NA	NA	NA	NA	NA	NA	NA	NA	NA	NA	NA	NA	NA	NA	NA	NA	NA	NA	NA	TRUE	TRUE	FALSE	N24_specific	FALSE	FALSE	FALSE	FALSE	FALSE	FALSE
Lrfn2	NA	NA	NA	NA	NA	NA	NA	NA	NA	NA	NA	NA	NA	NA	NA	NA	NA	NA	NA	NA	NA	NA	NA	NA	NA	NA	NA	NA	NA	NA	NA	NA	NA	NA	NA	NA	NA	NA	NA	TRUE	TRUE	FALSE	N24_specific	FALSE	FALSE	FALSE	FALSE	FALSE	FALSE
Tbc1d5	0.419965	0.00493016	0.00161968	-0.258497	0.21305	0.0604024	-0.417848	0.0401215	0.0016736	0.315828	0.0538913	0.0194356	0.0174436	0.998914	0.910926	1.45964	NA	0.00645509	-0.43033	NA	0.445632	-0.735324	NA	0.158878	1.20123	0.261982	0.0265422	-0.445234	0.916664	0.394144	-0.471889	0.868806	0.163533	0.418544	1	0.561297	0.291393	NA	0.678999	TRUE	TRUE	FALSE	N24_specific	FALSE	FALSE	FALSE	FALSE	FALSE	FALSE
Satb1	2.01702	9.18542e-45	1.31202e-46	-0.346674	0.133752	0.0286568	-0.317898	0.144521	0.0116383	-0.0237758	0.926419	0.879479	-0.185974	0.930593	0.503185	0.770297	0.0769256	0.00426275	-0.0897447	0.940277	0.746312	-0.152306	0.864288	0.559497	-0.009571	0.998428	0.972428	0.159456	0.961413	0.536255	0.0183187	0.996884	0.928015	-0.029479	1	0.942799	0.0518044	NA	0.886197	TRUE	TRUE	FALSE	N24_specific	FALSE	FALSE	FALSE	FALSE	FALSE	FALSE
Kat2b	0.307465	0.00163984	0.000474054	-0.126947	0.365823	0.151471	-0.0242975	0.944131	0.781471	0.152679	0.172904	0.0842155	-0.00337882	0.998914	0.967556	0.160378	0.908895	0.662414	0.944497	0.10606	0.0100249	0.57797	0.470484	0.112498	0.414835	0.780748	0.259587	0.751307	0.428914	0.0394596	0.564173	0.123411	0.00182712	-0.0111886	1	0.962069	-0.318368	0.999665	0.186813	TRUE	TRUE	FALSE	N24_specific	FALSE	FALSE	FALSE	FALSE	FALSE	TRUE
Acsbg2	1.2908	0.0147897	0.00566804	0.599279	0.442515	0.21045	-0.112559	0.948996	0.79673	0.40443	0.55568	0.407297	0.0926047	0.998914	0.854374	NA	NA	NA	NA	NA	NA	NA	NA	NA	NA	NA	NA	NA	NA	NA	NA	NA	NA	NA	NA	NA	NA	NA	NA	TRUE	TRUE	FALSE	N24_specific	FALSE	FALSE	FALSE	FALSE	FALSE	FALSE
Nudt12os	NA	NA	NA	NA	NA	NA	NA	NA	NA	NA	NA	NA	NA	NA	NA	NA	NA	NA	NA	NA	NA	NA	NA	NA	NA	NA	NA	NA	NA	NA	NA	NA	NA	NA	NA	NA	NA	NA	NA	TRUE	TRUE	FALSE	N24_specific	FALSE	FALSE	FALSE	FALSE	FALSE	FALSE
Fbxl17	0.478818	0.0107485	0.00392908	0.116061	0.706723	0.490949	-0.0171829	0.980586	0.915764	0.434337	0.030372	0.0096283	-0.559744	0.232096	0.029097	0.110358	NA	0.842925	-0.621494	NA	0.280394	-0.0973933	NA	0.861349	-0.551967	0.838955	0.337243	-0.466699	0.923528	0.406583	-0.357007	0.939082	0.26549	0.288745	1	0.666516	0.173826	NA	0.783297	TRUE	TRUE	FALSE	N24_specific	FALSE	FALSE	FALSE	FALSE	FALSE	FALSE
Rab12	-0.860728	2.10531e-08	2.58227e-09	0.124497	0.614995	0.380106	0.0156998	0.980054	0.914959	0.364007	0.0320312	0.0102545	-0.0520756	0.998914	0.744103	0.417626	0.558142	0.177119	1.02983	0.0162261	0.000705778	0.415942	0.555981	0.164456	0.660934	0.291202	0.0317952	0.0974004	0.989559	0.748064	0.0855979	0.994909	0.641492	-0.0763444	1	0.74831	-0.104843	0.999665	0.679437	TRUE	TRUE	FALSE	N24_specific	FALSE	FALSE	FALSE	FALSE	FALSE	FALSE
Lbh	-1.70613	0.0664787	0.0323937	0.0299859	0.988363	0.968413	1.14793	0.552144	0.154298	1.27833	0.177746	0.0873697	1.00308	0.688059	0.218473	NA	NA	NA	NA	NA	NA	NA	NA	NA	NA	NA	NA	NA	NA	NA	NA	NA	NA	NA	NA	NA	NA	NA	NA	TRUE	TRUE	FALSE	N24_specific	FALSE	FALSE	FALSE	FALSE	FALSE	FALSE
Memo1	0.915365	1.1734e-18	5.82865e-20	-0.174109	0.269092	0.0879837	-0.130478	0.591163	0.1853	-0.0867391	0.545852	0.39686	-0.0839046	0.770007	0.285854	-0.248184	0.667095	0.270658	0.247871	0.667979	0.264752	0.484411	0.242871	0.0310472	0.178786	0.883062	0.422791	0.249249	0.856726	0.26862	-0.0152457	0.996578	0.904136	0.0318654	1	0.911967	0.00783489	0.999665	0.977489	TRUE	TRUE	FALSE	N24_specific	FALSE	FALSE	FALSE	FALSE	FALSE	FALSE
Fam98a	0.0258604	0.812374	0.734381	-0.183761	0.0948125	0.0166397	0.162296	0.258855	0.0321455	-0.346672	6.88828e-05	8.19427e-06	-0.210062	0.0786839	0.00552677	-0.162533	0.856682	0.530992	-0.178332	0.835664	0.492684	-0.135023	0.88581	0.608156	-0.507029	0.396651	0.0544377	-0.323462	0.814831	0.222059	-0.109653	0.97975	0.475264	-0.0944769	1	0.822826	0.297419	NA	0.475823	TRUE	TRUE	FALSE	N24_specific	FALSE	FALSE	FALSE	FALSE	FALSE	FALSE
Hnrnpll	0.20504	0.0123137	0.00458437	-0.218587	0.0284351	0.0026862	0.0103028	0.971966	0.886296	-0.0954859	0.322394	0.190522	-0.05129	0.834109	0.35407	-0.120253	0.799639	0.435255	-0.12338	0.796051	0.424426	-0.0809691	0.884629	0.603101	-0.289607	0.427638	0.062563	0.0562116	0.985859	0.716059	0.112739	0.952553	0.294543	-0.0426715	1	0.82013	0.131701	0.999665	0.474838	TRUE	TRUE	FALSE	N24_specific	FALSE	FALSE	FALSE	FALSE	FALSE	FALSE
Pkdcc	4.67312	1.41566e-44	2.03214e-46	1.09916	0.027369	0.00253448	0.589992	0.0786546	0.00438242	0.769619	0.102179	0.0432837	-1.64006	1.05504e-12	1.60697e-15	-0.810744	NA	0.400919	0.967976	NA	0.275401	1.47992	NA	0.116238	-0.260273	NA	0.780594	1.08956	NA	0.253374	0.14942	NA	0.76181	0.783619	1	0.613714	-0.24644	NA	0.782025	TRUE	TRUE	FALSE	N24_specific	FALSE	FALSE	FALSE	FALSE	FALSE	FALSE
Cox7a2l	-0.600171	3.79063e-09	4.25072e-10	0.0678918	0.691209	0.473249	0.191158	0.318183	0.0487296	-0.000236818	0.998955	0.998016	0.00581973	0.998914	0.932622	0.126478	0.783345	0.411961	-0.0761799	0.896088	0.623718	0.0436359	0.953673	0.776547	-0.235	0.609016	0.132214	-0.0955456	0.960766	0.535229	-0.0897281	0.97769	0.355474	0.0337355	1	0.857278	0.101217	0.999665	0.60104	TRUE	TRUE	FALSE	N24_specific	FALSE	FALSE	FALSE	FALSE	FALSE	FALSE
Kcng3	2.43045	1.18544e-07	1.63091e-08	-0.675999	0.424268	0.195824	-0.407281	0.681551	0.265766	-0.00148454	0.998816	0.997609	-0.150041	0.994712	0.726181	NA	NA	NA	NA	NA	NA	NA	NA	NA	NA	NA	NA	NA	NA	NA	NA	NA	NA	NA	NA	NA	NA	NA	NA	TRUE	TRUE	FALSE	N24_specific	FALSE	FALSE	FALSE	FALSE	FALSE	FALSE
Mta3	0.544551	7.71244e-12	6.45627e-13	-0.091797	0.464526	0.229485	0.129155	0.423529	0.0851428	-0.197895	0.0313641	0.00999854	-0.346908	9.76818e-06	7.49477e-08	0.0657258	0.954308	0.836717	0.361831	0.65212	0.253557	0.360968	0.6579	0.252404	-0.090921	0.974916	0.777333	0.0108137	0.999104	0.972984	0.0529475	0.994909	0.745187	0.140202	1	0.652849	-0.201951	0.999665	0.507974	TRUE	TRUE	FALSE	N24_specific	FALSE	FALSE	FALSE	FALSE	FALSE	FALSE
Lrpprc	-0.112268	0.173397	0.101436	-0.149628	0.135327	0.0291401	-0.0952235	0.564535	0.165447	-0.181524	0.0268517	0.00828858	-0.0104323	0.998914	0.878628	0.0908339	0.917581	0.704425	-0.334593	0.545787	0.164504	0.175464	0.814539	0.462767	-0.174518	0.895358	0.467672	-0.212424	0.908188	0.37576	-0.17241	0.64226	0.0500876	-0.12419	1	0.45096	-0.473181	0.442754	0.00402236	TRUE	TRUE	FALSE	N24_specific	FALSE	FALSE	FALSE	FALSE	FALSE	FALSE
2010106C02Rik	NA	NA	NA	NA	NA	NA	NA	NA	NA	NA	NA	NA	NA	NA	NA	NA	NA	NA	NA	NA	NA	NA	NA	NA	NA	NA	NA	NA	NA	NA	NA	NA	NA	NA	NA	NA	NA	NA	NA	TRUE	TRUE	FALSE	N24_specific	FALSE	FALSE	FALSE	FALSE	FALSE	FALSE
Epcam	1.84526	2.75342e-207	1.174e-210	-0.595137	2.64107e-16	1.42431e-19	-0.151312	0.100298	0.00633786	-1.40331	1.34477e-79	4.77818e-83	-0.343553	0.000128503	1.63358e-06	0.184886	0.494624	0.137382	0.0263314	0.965939	0.833407	0.0942235	0.80583	0.446483	-0.701606	1.20682e-05	4.82531e-08	-0.282267	0.337038	0.0238498	0.0609663	0.97975	0.531019	0.310235	1	0.163953	0.201823	0.999665	0.307536	TRUE	TRUE	FALSE	N24_specific	FALSE	FALSE	FALSE	FALSE	FALSE	FALSE
Msh2	-0.227466	0.000385972	9.59169e-05	-0.132941	0.115173	0.0225555	-0.0222143	0.920236	0.703774	-0.239208	0.000297581	4.27592e-05	0.0392014	0.929128	0.500767	0.150599	0.648996	0.250984	-0.0880751	0.842053	0.506311	0.0756495	0.865588	0.56286	-0.173661	0.699437	0.190671	0.103643	0.929142	0.425987	0.209284	0.519689	0.0290323	0.160339	1	0.253784	0.0878755	0.999665	0.538472	TRUE	TRUE	FALSE	N24_specific	FALSE	FALSE	FALSE	FALSE	FALSE	FALSE
Msh6	-0.017663	0.822784	0.748119	-0.212579	0.00287832	0.0001128	0.0891227	0.468418	0.105023	-0.322061	9.1059e-08	5.19616e-09	0.0729705	0.665443	0.200491	-0.219305	0.288135	0.0455933	0.0414235	0.925981	0.704458	-0.0252347	0.963928	0.819434	0.164524	0.607309	0.131283	0.148686	0.764169	0.176196	0.124685	0.789839	0.105084	0.104827	1	0.312381	-0.220625	0.999665	0.0356652	TRUE	TRUE	FALSE	N24_specific	FALSE	FALSE	FALSE	FALSE	FALSE	TRUE
Nrxn1	2.88759	1.3432e-16	7.58845e-18	-0.242294	0.752782	0.553221	-0.572219	0.238545	0.0274801	-0.560579	0.336523	0.202316	0.118731	0.998914	0.749702	1.07704	NA	0.0657835	-0.542573	NA	0.376865	-0.40769	NA	0.481519	0.290033	0.949652	0.639121	-1.32637	0.338517	0.0240856	-1.19385	0.0598912	0.000506684	NA	NA	NA	NA	NA	NA	TRUE	TRUE	FALSE	N24_specific	FALSE	FALSE	FALSE	FALSE	FALSE	FALSE
4930480K15Rik	NA	NA	NA	NA	NA	NA	NA	NA	NA	NA	NA	NA	NA	NA	NA	NA	NA	NA	NA	NA	NA	NA	NA	NA	NA	NA	NA	NA	NA	NA	NA	NA	NA	NA	NA	NA	NA	NA	NA	TRUE	TRUE	FALSE	N24_specific	FALSE	FALSE	FALSE	FALSE	FALSE	FALSE
Adcyap1	NA	NA	NA	NA	NA	NA	NA	NA	NA	NA	NA	NA	NA	NA	NA	NA	NA	NA	NA	NA	NA	NA	NA	NA	NA	NA	NA	NA	NA	NA	NA	NA	NA	NA	NA	NA	NA	NA	NA	TRUE	TRUE	FALSE	N24_specific	FALSE	FALSE	FALSE	FALSE	FALSE	FALSE
Mettl4	0.182478	0.182273	0.107618	-0.409162	0.00776006	0.000420287	0.00691168	0.988488	0.951021	-0.886946	6.15799e-12	1.72417e-13	-0.202763	0.170384	0.0179851	0.34858	0.571586	0.188469	0.0892567	0.940082	0.739191	-0.100084	0.930168	0.702438	-0.334791	0.732167	0.217608	-0.0747316	0.991961	0.774951	-0.264497	0.789316	0.104328	0.188206	1	0.528575	-0.154537	0.999665	0.59075	TRUE	TRUE	FALSE	N24_specific	FALSE	FALSE	FALSE	FALSE	FALSE	FALSE
Lama3	2.21791	3.4998e-14	2.33535e-15	0.380426	0.433908	0.202713	0.472063	0.339669	0.0549319	0.0790097	0.872024	0.798157	-0.0770048	0.998914	0.786051	NA	NA	NA	NA	NA	NA	NA	NA	NA	NA	NA	NA	NA	NA	NA	0.219486	NA	0.686089	NA	NA	NA	NA	NA	NA	TRUE	TRUE	FALSE	N24_specific	FALSE	FALSE	FALSE	FALSE	FALSE	FALSE
Psma8	0.493055	0.0795909	0.0400613	-0.438675	0.232841	0.0693322	-0.153332	0.847045	0.522248	-0.563982	0.0550407	0.0199206	0.0522121	0.998914	0.825676	0.161181	0.879511	0.59722	0.403098	0.567581	0.181123	0.345344	0.655706	0.250311	0.559974	0.429274	0.0631984	0.438055	0.714197	0.143871	0.0815408	0.994909	0.676609	-0.0712234	1	0.836985	-0.383271	NA	0.268781	TRUE	TRUE	FALSE	N24_specific	FALSE	FALSE	FALSE	FALSE	FALSE	FALSE
B4galt6	-1.42811	4.09011e-16	2.3921e-17	0.447347	0.0567438	0.00763287	0.504867	0.0587152	0.00280938	0.533635	0.00626392	0.00146315	0.135493	0.722279	0.247953	0.317373	0.796441	0.431802	1.55979	0.00264655	6.08783e-05	1.06491	0.0925084	0.00529881	1.07436	0.112627	0.00637379	0.197695	0.972004	0.615109	0.261449	0.842198	0.140774	-0.0510959	1	0.813953	-0.572746	0.865811	0.0220626	TRUE	TRUE	FALSE	N24_specific	FALSE	FALSE	FALSE	FALSE	FALSE	FALSE
Ccdc178	NA	NA	NA	NA	NA	NA	NA	NA	NA	NA	NA	NA	NA	NA	NA	NA	NA	NA	NA	NA	NA	NA	NA	NA	NA	NA	NA	NA	NA	NA	NA	NA	NA	NA	NA	NA	NA	NA	NA	TRUE	TRUE	FALSE	N24_specific	FALSE	FALSE	FALSE	FALSE	FALSE	FALSE
Mapre2	-0.0420388	0.741545	0.647323	-0.153675	0.281906	0.0952571	-0.146746	0.482498	0.111259	-0.382311	0.000275294	3.89896e-05	-0.00331029	0.998914	0.968615	-0.655815	0.302704	0.0504288	-0.108801	0.940082	0.740788	0.195777	0.866423	0.566165	-0.416717	0.725138	0.210538	0.105826	0.989567	0.75665	-0.25507	0.837482	0.136327	0.144934	1	0.657301	-0.0422622	0.999665	0.898263	TRUE	TRUE	FALSE	N24_specific	FALSE	FALSE	FALSE	FALSE	FALSE	FALSE
Ino80c	0.434523	1.33541e-05	2.48255e-06	-0.277423	0.0329989	0.00339305	0.00935581	0.980978	0.917843	0.216264	0.0572415	0.0209049	0.173288	0.476973	0.101077	-0.327931	0.548028	0.170829	0.691528	0.0436957	0.00268567	0.840998	0.0162242	0.000353331	0.562731	0.189754	0.0149796	0.498359	0.411513	0.0362551	0.026834	0.994909	0.836424	-0.197363	1	0.448287	0.179174	0.999665	0.499412	TRUE	TRUE	FALSE	N24_specific	FALSE	FALSE	FALSE	FALSE	FALSE	FALSE
Mir187	NA	NA	NA	NA	NA	NA	NA	NA	NA	NA	NA	NA	NA	NA	NA	NA	NA	NA	NA	NA	NA	NA	NA	NA	NA	NA	NA	NA	NA	NA	NA	NA	NA	NA	NA	NA	NA	NA	NA	TRUE	TRUE	FALSE	N24_specific	FALSE	FALSE	FALSE	FALSE	FALSE	FALSE
4930474G06Rik	NA	NA	NA	NA	NA	NA	NA	NA	NA	NA	NA	NA	NA	NA	NA	NA	NA	NA	NA	NA	NA	NA	NA	NA	NA	NA	NA	NA	NA	NA	NA	NA	NA	NA	NA	NA	NA	NA	NA	TRUE	TRUE	FALSE	N24_specific	FALSE	FALSE	FALSE	FALSE	FALSE	FALSE
Pik3c3	0.0169188	0.907123	0.861483	-0.0902193	0.592364	0.35394	0.0604246	0.851562	0.531895	-0.107227	0.42028	0.273845	0.0337553	0.99622	0.729566	-0.0167702	0.988555	0.943252	-0.17228	0.821524	0.468477	-0.0900661	0.930623	0.704588	-0.16491	0.90726	0.487748	0.0209055	0.998425	0.929339	0.126082	0.978582	0.406978	0.30717	1	0.289014	0.233772	0.999665	0.434992	TRUE	TRUE	FALSE	N24_specific	FALSE	FALSE	FALSE	FALSE	FALSE	TRUE
Slc25a46	0.646213	2.26332e-08	2.79698e-09	-0.185225	0.282652	0.0957488	-0.0998843	0.74787	0.350399	0.168166	0.239357	0.128693	-0.0668014	0.973425	0.613667	0.149998	0.870958	0.567548	0.220574	0.781642	0.400377	0.00960605	0.993939	0.970694	0.0121966	0.998428	0.963251	-0.188414	0.943943	0.474039	-0.0745579	0.994909	0.647821	0.0830155	1	0.81868	-0.0932336	NA	0.785812	TRUE	TRUE	FALSE	N24_specific	FALSE	FALSE	FALSE	FALSE	FALSE	FALSE
Wdr33	0.194713	0.000155966	3.55779e-05	0.0155246	0.876277	0.743013	-0.00940318	0.961623	0.840767	-0.0932598	0.116686	0.0510955	0.00434747	0.998914	0.929289	0.138417	0.854992	0.52453	-0.0326281	0.978652	0.881129	-0.280407	0.597373	0.200401	-0.022892	0.993615	0.916638	-0.147458	0.951423	0.49886	-0.0198908	0.994909	0.868256	-0.0766706	1	0.716658	-0.222042	0.999665	0.29755	TRUE	TRUE	FALSE	N24_specific	FALSE	FALSE	FALSE	FALSE	FALSE	FALSE
Ctnna1	-0.0513668	0.353426	0.245002	-0.0962401	0.136303	0.0295287	0.170342	0.00535318	0.000112627	0.114922	0.0297166	0.00935717	0.0586446	0.506325	0.112121	0.0314594	0.961512	0.857082	0.172798	0.722217	0.319676	0.452913	0.12435	0.00875492	0.210777	0.741404	0.225598	0.167769	0.892434	0.334136	0.240113	0.342921	0.0110519	-0.0186191	1	0.900123	-0.210108	0.999665	0.169923	TRUE	TRUE	FALSE	N24_specific	FALSE	FALSE	FALSE	FALSE	FALSE	FALSE
Sil1	0.306141	0.0405545	0.0182743	-0.0583539	0.82546	0.659615	0.0874773	0.826992	0.489478	-0.468948	0.00338808	0.000703141	-0.620506	0.00375013	0.000103914	-0.619087	NA	0.184631	-0.835327	NA	0.0752755	-0.000839672	NA	0.998589	-0.526097	0.782452	0.261914	0.212643	0.977648	0.652874	0.319661	0.963105	0.312531	0.654562	1	0.297939	-0.491137	NA	0.386871	TRUE	TRUE	FALSE	N24_specific	FALSE	FALSE	FALSE	FALSE	FALSE	FALSE
Mzb1	2.77637	0.00780141	0.0027326	-0.123508	0.957928	0.905603	-0.217329	NA	0.786136	0.331835	0.833752	0.745293	-1.98974	NA	0.257799	NA	NA	NA	NA	NA	NA	NA	NA	NA	NA	NA	NA	NA	NA	NA	NA	NA	NA	NA	NA	NA	NA	NA	NA	TRUE	TRUE	FALSE	N24_specific	FALSE	FALSE	FALSE	FALSE	FALSE	FALSE
Pura	-0.148363	0.317727	0.214204	-0.01885	0.943806	0.874511	0.287858	0.173725	0.0158097	-0.0694886	0.692093	0.561317	0.131984	0.418109	0.0783103	0.475184	0.0536177	0.00245441	1.07593	1.01386e-09	3.25091e-12	0.47818	0.0451173	0.00158153	0.995058	5.72424e-08	1.29109e-10	0.344453	0.333347	0.0231709	0.446926	0.00731746	2.35833e-05	-0.175173	1	0.3738	-0.334232	0.999665	0.0966703	TRUE	TRUE	FALSE	N24_specific	FALSE	FALSE	FALSE	FALSE	FALSE	TRUE
Pcdh1	5.37424	4.50019e-49	5.5325e-51	-0.59378	0.319739	0.118367	-0.771733	0.220081	0.0236933	-0.872843	0.065713	0.0248525	-1.40167	0.329124	0.051647	0.144532	NA	0.766424	-0.634367	NA	0.206758	-0.274497	NA	0.575363	-1.30514	0.175856	0.0133729	-0.234668	0.976555	0.631198	-0.187523	0.97975	0.555638	-0.788573	1	0.670157	0.795264	NA	0.250658	TRUE	TRUE	FALSE	N24_specific	FALSE	FALSE	FALSE	FALSE	FALSE	FALSE
Gnpda1	-0.753926	8.46034e-14	5.85587e-15	0.476548	3.30562e-05	4.10019e-07	0.238549	0.166249	0.014614	1.27462	1.13923e-39	2.34775e-42	0.627102	8.43337e-14	8.89283e-17	-0.168734	0.690039	0.291569	0.154999	0.726497	0.328199	0.096345	0.86095	0.549524	0.213846	0.678359	0.176718	0.134083	0.921948	0.403022	0.22062	0.604861	0.0420948	0.0665509	1	0.69028	-0.343734	0.999665	0.0516797	TRUE	TRUE	FALSE	N24_specific	FALSE	FALSE	FALSE	FALSE	FALSE	FALSE
Ndfip1	0.217409	0.199697	0.120312	0.15908	0.494279	0.256178	0.142366	0.716782	0.30658	0.47906	0.00304476	0.000618169	-0.0210744	0.998914	0.84339	0.0548073	0.949154	0.806013	0.600178	0.0815498	0.00630979	0.238265	0.68331	0.281417	0.0969082	0.95165	0.664498	0.215512	0.888078	0.32921	0.0433387	0.994909	0.75147	-0.120622	1	0.602379	0.167762	0.999665	0.457771	TRUE	TRUE	FALSE	N24_specific	FALSE	FALSE	FALSE	FALSE	FALSE	FALSE
Spry4	4.04135	8.4333e-43	1.28249e-44	-0.0283885	0.967095	0.923583	-0.0751981	0.946096	0.788327	1.82466	7.30824e-09	3.37056e-10	0.242666	0.702083	0.231354	0.276336	NA	0.568935	0.888506	NA	0.0615382	0.797016	NA	0.0858841	0.312204	0.918921	0.520508	0.422162	0.908188	0.368348	0.30761	0.865831	0.161406	0.174533	1	0.885352	0.314638	NA	0.64904	TRUE	TRUE	FALSE	N24_specific	FALSE	FALSE	FALSE	FALSE	FALSE	FALSE
Gm5820	NA	NA	NA	NA	NA	NA	NA	NA	NA	NA	NA	NA	NA	NA	NA	NA	NA	NA	NA	NA	NA	NA	NA	NA	NA	NA	NA	NA	NA	NA	NA	NA	NA	NA	NA	NA	NA	NA	NA	TRUE	TRUE	FALSE	N24_specific	FALSE	FALSE	FALSE	FALSE	FALSE	FALSE
Yipf5	0.43298	0.000139425	3.15272e-05	0.0308466	0.889681	0.768449	0.23783	0.20263	0.0206665	0.373237	0.00188699	0.000356291	0.0658062	0.93967	0.529298	-0.135731	0.87851	0.589645	0.703135	0.0643178	0.0044116	1.12728	0.000746351	5.90045e-06	0.396962	0.556597	0.110247	0.255789	0.878313	0.309663	0.0195491	0.994909	0.881597	0.105353	1	0.63269	0.0756847	0.999665	0.73278	TRUE	TRUE	FALSE	N24_specific	FALSE	FALSE	FALSE	FALSE	FALSE	TRUE
Prelid2	-0.0181401	0.967421	0.950055	0.69031	0.0848764	0.0140785	0.373626	0.594468	0.187868	0.660356	0.0551258	0.0199553	0.23219	0.875214	0.41315	-0.881907	0.227858	0.0283057	-1.27872	0.0338629	0.00186003	-0.476759	0.666339	0.263395	-0.81061	0.352313	0.0439087	-0.405002	0.895577	0.338619	-0.728309	0.551346	0.033706	0.00088982	1	0.998763	0.331506	NA	0.547284	TRUE	TRUE	FALSE	N24_specific	FALSE	FALSE	FALSE	FALSE	FALSE	FALSE
Ppp2r2b	NA	NA	NA	NA	NA	NA	NA	NA	NA	NA	NA	NA	NA	NA	NA	NA	NA	NA	NA	NA	NA	NA	NA	NA	NA	NA	NA	NA	NA	NA	NA	NA	NA	NA	NA	NA	NA	NA	NA	TRUE	TRUE	FALSE	N24_specific	FALSE	FALSE	FALSE	FALSE	FALSE	FALSE
Stk32a	0.774926	0.303232	0.202061	-0.246838	0.847954	0.695675	0.223854	0.919587	0.702104	-0.237234	0.808754	0.709843	-0.751452	0.715568	0.242966	NA	NA	NA	NA	NA	NA	NA	NA	NA	NA	NA	NA	NA	NA	NA	NA	NA	NA	NA	NA	NA	NA	NA	NA	TRUE	TRUE	FALSE	N24_specific	FALSE	FALSE	FALSE	FALSE	FALSE	FALSE
9130209A04Rik	NA	NA	NA	NA	NA	NA	NA	NA	NA	NA	NA	NA	NA	NA	NA	NA	NA	NA	NA	NA	NA	NA	NA	NA	NA	NA	NA	NA	NA	NA	NA	NA	NA	NA	NA	NA	NA	NA	NA	TRUE	TRUE	FALSE	N24_specific	FALSE	FALSE	FALSE	FALSE	FALSE	FALSE
Ftmt	NA	NA	NA	NA	NA	NA	NA	NA	NA	NA	NA	NA	NA	NA	NA	NA	NA	NA	NA	NA	NA	NA	NA	NA	NA	NA	NA	NA	NA	NA	NA	NA	NA	NA	NA	NA	NA	NA	NA	TRUE	TRUE	FALSE	N24_specific	FALSE	FALSE	FALSE	FALSE	FALSE	FALSE
Csnk1g3	0.521115	7.46419e-08	9.97735e-09	-0.186853	0.179609	0.0458138	-0.227723	0.140058	0.0110551	-0.00907716	0.954062	0.922832	-0.071612	0.912821	0.469779	1.04237	0.101444	0.0069442	0.840654	0.212379	0.0299997	-0.793909	0.27381	0.0386709	0.154099	0.959669	0.694293	0.0654712	0.996986	0.863599	0.212529	0.978582	0.404994	-0.350196	1	0.279488	0.147262	NA	0.641259	TRUE	TRUE	FALSE	N24_specific	FALSE	FALSE	FALSE	FALSE	FALSE	FALSE
Aldh7a1	-0.262959	0.000113116	2.50958e-05	0.239236	0.00284584	0.000110499	0.120633	0.335167	0.0537291	0.0477541	0.589031	0.443532	-0.0194735	0.998914	0.749915	0.00194491	0.998383	0.995098	0.147488	0.904484	0.64188	0.144169	0.903169	0.646482	-0.0843994	0.976845	0.790804	-0.0326442	0.996986	0.918207	-0.109849	0.97975	0.548156	-0.137632	1	0.691165	-0.00674732	NA	0.984551	TRUE	TRUE	FALSE	N24_specific	FALSE	FALSE	FALSE	FALSE	FALSE	FALSE
Lmnb1	0.196423	0.00244233	0.000736065	-0.0362375	0.737744	0.533984	0.0236449	0.914234	0.684051	-0.131522	0.0644973	0.0242644	-0.0258644	0.984804	0.657709	0.0131469	0.983561	0.926611	0.160615	0.659354	0.258759	0.40485	0.0849742	0.00442363	-0.0488658	0.963879	0.732087	0.393097	0.146018	0.00567364	0.205517	0.377691	0.0133137	0.267732	1	0.0284065	0.0411323	0.999665	0.738763	TRUE	TRUE	FALSE	N24_specific	FALSE	FALSE	FALSE	FALSE	FALSE	FALSE
Gm4951	NA	NA	NA	NA	NA	NA	NA	NA	NA	NA	NA	NA	NA	NA	NA	NA	NA	NA	NA	NA	NA	NA	NA	NA	NA	NA	NA	NA	NA	NA	NA	NA	NA	NA	NA	NA	NA	NA	NA	TRUE	TRUE	FALSE	N24_specific	FALSE	FALSE	FALSE	FALSE	FALSE	FALSE
Malt1	0.198749	0.149694	0.0849529	-0.179641	0.330418	0.126134	-0.0406541	0.924681	0.722208	-0.361608	0.0101477	0.00258081	-0.293337	0.664662	0.199875	1.77368	0.0468398	0.00190787	1.32498	0.165944	0.0202428	-0.426595	0.80583	0.446543	0.497959	0.871509	0.392604	-0.746114	0.771259	0.183877	0.195869	0.97975	0.50087	0.428217	1	0.276849	-0.198153	NA	0.614091	TRUE	TRUE	FALSE	N24_specific	FALSE	FALSE	FALSE	FALSE	FALSE	FALSE
Zfp532	1.20994	6.26793e-86	2.36072e-88	-0.0323959	0.787033	0.600781	0.102403	0.422637	0.0845805	-0.491049	2.99711e-13	7.04977e-15	-0.150155	0.427357	0.0812655	0.132986	0.776129	0.400233	0.365628	0.166557	0.02048	0.501839	0.0394909	0.0012606	0.253288	0.555444	0.109734	0.415141	0.173956	0.00768661	0.0897538	0.97975	0.449988	0.246408	1	0.287573	-0.248261	0.999665	0.270911	TRUE	TRUE	FALSE	N24_specific	FALSE	FALSE	FALSE	FALSE	FALSE	FALSE
Spire1	0.178599	0.299189	0.198432	-0.323176	0.108978	0.0207461	-0.066826	0.895057	0.629787	-0.887729	8.09085e-09	3.76599e-10	-0.420755	0.0164953	0.000688236	0.273294	0.856608	0.529867	0.0134398	0.994121	0.975613	0.00114853	NA	0.997881	-0.288856	0.918662	0.518249	0.0355979	0.998425	0.933855	0.302448	0.921314	0.244876	0.37872	1	0.447682	-0.212188	NA	0.658418	TRUE	TRUE	FALSE	N24_specific	FALSE	FALSE	FALSE	FALSE	FALSE	FALSE
Cep192	-0.0110655	0.92384	0.886944	-0.0712347	0.598504	0.360439	0.0904343	0.661833	0.244799	-0.287824	0.00131422	0.00023373	0.0402617	0.998914	0.766316	0.0344331	0.968252	0.876436	0.245892	0.668893	0.265846	0.125477	0.866916	0.568461	-0.019282	0.995652	0.930862	0.158274	0.943943	0.473246	0.0714049	0.994909	0.701732	-0.067671	1	0.760639	-0.0386262	0.999665	0.863344	TRUE	TRUE	FALSE	N24_specific	FALSE	FALSE	FALSE	FALSE	FALSE	FALSE
Tcf4	-0.266257	0.00923795	0.00331193	-0.0755881	0.632016	0.40308	0.085152	0.747181	0.348806	-0.517628	2.57336e-07	1.62024e-08	-0.398891	0.0368691	0.00196418	0.263508	0.663378	0.266658	-0.132867	0.881071	0.577684	0.263027	0.662664	0.25917	0.520143	0.271142	0.0281038	0.836648	0.0187302	0.000291879	0.614094	0.713081	0.0705971	-0.0740249	1	0.756371	-0.0360014	0.999665	0.883227	TRUE	TRUE	FALSE	N24_specific	FALSE	FALSE	FALSE	TRUE	FALSE	FALSE
Smad4	-0.15759	0.0139979	0.00531588	-0.165375	0.0337407	0.00349105	-0.0908361	0.481415	0.110778	-0.172916	0.00969796	0.00244447	-0.0394041	0.964835	0.587549	0.26182	0.602321	0.214615	0.208802	0.724643	0.323789	-0.142722	0.832976	0.497892	0.293772	0.661988	0.16397	0.163591	0.931087	0.431003	0.0205669	0.994909	0.879409	0.0473097	1	0.830738	0.130467	0.999665	0.558036	TRUE	TRUE	FALSE	N24_specific	FALSE	FALSE	FALSE	FALSE	FALSE	FALSE
Mir6358	NA	NA	NA	NA	NA	NA	NA	NA	NA	NA	NA	NA	NA	NA	NA	NA	NA	NA	NA	NA	NA	NA	NA	NA	NA	NA	NA	NA	NA	NA	NA	NA	NA	NA	NA	NA	NA	NA	NA	TRUE	TRUE	FALSE	N24_specific	FALSE	FALSE	FALSE	FALSE	FALSE	FALSE
Skor2	NA	NA	NA	NA	NA	NA	NA	NA	NA	NA	NA	NA	NA	NA	NA	NA	NA	NA	NA	NA	NA	NA	NA	NA	NA	NA	NA	NA	NA	NA	NA	NA	NA	NA	NA	NA	NA	NA	NA	TRUE	TRUE	FALSE	N24_specific	FALSE	FALSE	FALSE	FALSE	FALSE	FALSE
Pias2	-0.602189	2.15501e-13	1.54979e-14	-0.0656548	0.630301	0.400266	0.22374	0.0791211	0.00441464	-0.151075	0.121027	0.0534742	0.101247	0.447137	0.0888485	0.123671	0.85556	0.525647	0.347672	0.358471	0.072601	0.151099	0.795127	0.433599	0.365299	0.41727	0.0595061	0.180072	0.903242	0.349694	0.117005	0.920291	0.243867	-0.0703763	1	0.680639	-0.155798	0.999665	0.393251	TRUE	TRUE	FALSE	N24_specific	FALSE	FALSE	FALSE	FALSE	TRUE	FALSE
Rnf165	1.15006	3.90757e-18	1.98822e-19	-0.371679	0.0447673	0.00534932	-0.0953475	0.798287	0.439932	0.04784	0.813898	0.717597	-0.400211	0.449984	0.0902873	0.546101	0.283416	0.0436212	0.316916	0.640638	0.242948	0.281484	0.687017	0.28668	0.0506944	0.986992	0.853657	-0.138946	0.972004	0.602652	0.266362	0.615366	0.0436935	0.258698	1	0.725788	-0.0346983	0.999665	0.962341	TRUE	TRUE	FALSE	N24_specific	FALSE	FALSE	FALSE	FALSE	FALSE	FALSE
Sall3	-0.992088	7.93854e-10	8.18563e-11	0.17577	0.482941	0.246283	0.313954	0.290625	0.0405965	-0.282297	0.13847	0.0635377	0.239506	0.530203	0.122409	0.490458	0.487318	0.132845	0.455546	0.544081	0.163646	0.167862	0.881525	0.599737	-0.0218768	0.998079	0.947506	-0.358433	0.856726	0.269812	0.657662	0.00431172	1.03313e-05	0.257099	1	0.748028	0.126946	0.999665	0.877095	TRUE	TRUE	FALSE	N24_specific	FALSE	FALSE	FALSE	TRUE	FALSE	FALSE
Mir5127	NA	NA	NA	NA	NA	NA	NA	NA	NA	NA	NA	NA	NA	NA	NA	NA	NA	NA	NA	NA	NA	NA	NA	NA	NA	NA	NA	NA	NA	NA	NA	NA	NA	NA	NA	NA	NA	NA	NA	TRUE	TRUE	FALSE	N24_specific	FALSE	FALSE	FALSE	FALSE	FALSE	FALSE
Zfp236	-0.197209	0.156655	0.0897607	-0.0361676	0.882077	0.754881	0.114634	0.731342	0.324631	-0.0348996	0.847597	0.764536	-1.02295	0.037346	0.00199966	-0.226857	NA	0.696171	0.0354072	NA	0.950981	0.396762	NA	0.484832	-0.189052	0.966612	0.745434	0.320924	0.971318	0.572395	-0.553635	0.700365	0.0664462	0.329558	1	0.506692	-0.0446742	NA	0.931996	TRUE	TRUE	FALSE	N24_specific	FALSE	FALSE	FALSE	FALSE	FALSE	FALSE
Dipk1c	NA	NA	NA	NA	NA	NA	NA	NA	NA	NA	NA	NA	-0.657396	0.842362	0.364726	NA	NA	NA	NA	NA	NA	NA	NA	NA	NA	NA	NA	NA	NA	NA	NA	NA	NA	NA	NA	NA	NA	NA	NA	TRUE	TRUE	FALSE	N24_specific	FALSE	FALSE	FALSE	FALSE	FALSE	FALSE
Fbxo15	-1.46276	2.17093e-13	1.56278e-14	-0.443552	0.10383	0.0194221	0.084652	0.905782	0.657965	-0.676811	0.00194316	0.000368001	0.38378	0.170384	0.0179867	0.0264756	0.982345	0.913583	0.597767	0.125853	0.0130889	-0.154885	0.851176	0.52882	1.36956	2.43864e-06	8.25047e-09	0.911222	0.00963865	0.000123522	0.0609336	0.994909	0.659954	0.120572	1	0.837667	-0.501587	0.999665	0.401798	TRUE	TRUE	FALSE	N24_specific	FALSE	FALSE	FALSE	TRUE	FALSE	FALSE
Ppp6r3	0.258213	0.000690261	0.000181885	-0.162195	0.103083	0.0191792	-0.0505662	0.811185	0.462589	-0.317736	4.39882e-05	4.90147e-06	-0.0909682	0.464194	0.0957214	0.060496	0.917227	0.70108	0.229282	0.510372	0.143061	0.336575	0.241065	0.0306006	0.110117	0.90467	0.48394	0.207672	0.771259	0.183397	-0.0092002	0.996884	0.922758	-0.0641521	1	0.687571	-0.149154	0.999665	0.350085	TRUE	TRUE	FALSE	N24_specific	FALSE	FALSE	FALSE	FALSE	FALSE	FALSE
Gstp2	0.139571	0.47574	0.35809	-0.565245	0.00596861	0.000302569	-0.407383	0.11564	0.0078957	-1.02937	5.91879e-09	2.67927e-10	-0.390519	0.00493307	0.000149986	-0.0208816	0.996348	0.981278	0.118277	0.980313	0.894271	0.195121	0.965302	0.826352	-1.9525	0.276957	0.0294043	-1.06396	0.826698	0.23408	0.0122168	0.996884	0.924031	-0.130677	1	0.778528	-0.556714	NA	0.24456	TRUE	TRUE	FALSE	N24_specific	FALSE	FALSE	FALSE	FALSE	FALSE	FALSE
Kdm2a	0.618982	1.63794e-15	9.95194e-17	-0.156201	0.159205	0.0375688	-0.227515	0.0481103	0.00216243	-0.119077	0.217347	0.113755	0.0125666	0.998914	0.857112	0.188565	0.669956	0.274586	-0.100261	0.875729	0.565694	0.325898	0.330298	0.0568048	0.232983	0.693402	0.185045	-0.0214478	0.996986	0.900407	-0.156763	0.815572	0.119899	0.0768474	1	0.670237	-0.0833992	0.999665	0.640052	TRUE	TRUE	FALSE	N24_specific	FALSE	FALSE	FALSE	FALSE	FALSE	FALSE
Ap5b1	1.39775	2.43451e-06	4.00678e-07	-0.561346	0.220233	0.0634588	-0.420064	0.476727	0.108161	0.398077	0.292171	0.167367	0.668903	0.143648	0.0139104	NA	NA	NA	NA	NA	NA	NA	NA	NA	NA	NA	NA	NA	NA	NA	NA	NA	NA	NA	NA	NA	NA	NA	NA	TRUE	TRUE	FALSE	N24_specific	FALSE	FALSE	FALSE	FALSE	FALSE	FALSE
Malat1	0.6118	0.0246332	0.0102335	-0.0438903	0.935449	0.853909	-0.235488	0.730004	0.322813	0.602762	0.0349849	0.0114213	0.0588818	0.997346	0.73536	0.655144	3.46897e-05	8.99863e-08	-0.196062	0.449684	0.110802	-0.0428913	0.936775	0.725743	-0.245598	0.359525	0.0458529	-0.444469	0.0183154	0.000283537	0.141291	0.804997	0.114335	0.0283656	1	0.750616	0.136169	0.999665	0.127775	TRUE	TRUE	FALSE	N24_specific	FALSE	FALSE	FALSE	FALSE	FALSE	FALSE
Spindoc	NA	NA	NA	NA	NA	NA	NA	NA	NA	NA	NA	NA	0.0621284	0.954787	0.560399	0.419278	0.6695	0.273905	-0.158356	0.917938	0.680781	-0.348223	0.742098	0.354888	-0.217501	0.933944	0.572775	-0.35573	0.901925	0.347275	0.703609	0.256676	0.00577887	0.713726	1	0.0644864	-0.412359	NA	0.301769	TRUE	TRUE	FALSE	N24_specific	FALSE	FALSE	FALSE	FALSE	FALSE	FALSE
Slc22a30	NA	NA	NA	NA	NA	NA	NA	NA	NA	NA	NA	NA	NA	NA	NA	NA	NA	NA	NA	NA	NA	NA	NA	NA	NA	NA	NA	NA	NA	NA	NA	NA	NA	NA	NA	NA	NA	NA	NA	TRUE	TRUE	FALSE	N24_specific	FALSE	FALSE	FALSE	FALSE	FALSE	FALSE
Fads1	0.0614579	0.709873	0.609889	0.0681057	0.767649	0.571833	-0.20354	0.438849	0.0912415	0.263238	0.0742109	0.0288915	0.0934231	0.8234	0.343592	-0.0440003	0.967087	0.872761	0.36284	0.565507	0.178485	-0.421762	0.5145	0.135123	0.286188	0.801262	0.29075	0.0418064	0.996986	0.87958	-0.225113	0.838138	0.136833	-0.0922539	1	0.714973	-0.16077	0.999665	0.516479	TRUE	TRUE	FALSE	N24_specific	FALSE	FALSE	FALSE	FALSE	FALSE	FALSE
Myrf	3.80679	4.80893e-132	7.85996e-135	-1.03682	1.89333e-08	9.91885e-11	-0.336471	0.229619	0.0256676	-1.48597	9.5012e-18	1.25584e-19	-0.292741	0.0753926	0.00520725	0.247527	0.731945	0.338092	0.110959	0.914303	0.670256	0.0874072	0.939778	0.732154	0.150403	0.932942	0.564582	-0.0965714	0.984216	0.706842	-0.108107	0.978582	0.404088	1.4566	1	0.00606131	0.206816	NA	0.539503	TRUE	TRUE	FALSE	N24_specific	FALSE	FALSE	FALSE	FALSE	FALSE	FALSE
Ms4a10	-0.233906	0.685819	0.581767	0.702311	0.272355	0.0898057	0.169547	0.916378	0.690006	-0.251455	0.689373	0.557935	0.505255	0.807316	0.326223	NA	NA	NA	NA	NA	NA	NA	NA	NA	NA	NA	NA	NA	NA	NA	-0.856952	NA	0.316013	NA	NA	NA	NA	NA	NA	TRUE	TRUE	FALSE	N24_specific	FALSE	FALSE	FALSE	FALSE	FALSE	FALSE
Stx3	-0.831146	2.43567e-08	3.02036e-09	-0.189506	0.397405	0.17424	-0.393312	0.0913205	0.00551215	-0.562805	0.000395633	5.90695e-05	-0.366581	0.918882	0.479619	-0.276104	0.592094	0.204106	-0.336437	0.473291	0.123439	0.376437	0.401873	0.083144	-0.464257	0.300977	0.0341309	-0.0871945	0.984062	0.691507	0.0351221	0.996884	0.91608	0.182912	1	0.418807	0.741801	0.177173	0.000958087	TRUE	TRUE	FALSE	N24_specific	FALSE	FALSE	FALSE	FALSE	FALSE	FALSE
Olfr1499	NA	NA	NA	NA	NA	NA	NA	NA	NA	NA	NA	NA	NA	NA	NA	NA	NA	NA	NA	NA	NA	NA	NA	NA	NA	NA	NA	NA	NA	NA	NA	NA	NA	NA	NA	NA	NA	NA	NA	TRUE	TRUE	FALSE	N24_specific	FALSE	FALSE	FALSE	FALSE	FALSE	FALSE
Psat1	-0.0818851	0.695948	0.59382	-0.053237	0.868074	0.728799	0.0261081	0.966464	0.864982	-0.504798	0.00460824	0.00102009	-0.437009	0.00123996	2.60273e-05	-1.10153	4.01766e-10	1.15799e-13	0.593765	0.00136138	2.52424e-05	0.411169	0.109072	0.00701222	0.341689	0.196399	0.0158867	0.519044	0.0309904	0.000600491	-0.0264052	0.994909	0.74719	-0.38794	1	0.0214326	-0.0474129	0.999665	0.77848	TRUE	TRUE	FALSE	N24_specific	FALSE	FALSE	FALSE	FALSE	FALSE	FALSE
4930554I06Rik	NA	NA	NA	NA	NA	NA	NA	NA	NA	NA	NA	NA	NA	NA	NA	NA	NA	NA	NA	NA	NA	NA	NA	NA	NA	NA	NA	NA	NA	NA	NA	NA	NA	NA	NA	NA	NA	NA	NA	TRUE	TRUE	FALSE	N24_specific	FALSE	FALSE	FALSE	FALSE	FALSE	FALSE
Fam189a2	-2.19773	2.47873e-09	2.68975e-10	0.602938	0.173172	0.0430396	-0.0411962	0.980776	0.916482	3.21258	3.89034e-26	1.85228e-28	2.0613	7.56327e-06	5.31688e-08	NA	NA	NA	NA	NA	NA	NA	NA	NA	NA	NA	NA	NA	NA	NA	NA	NA	NA	NA	NA	NA	NA	NA	NA	TRUE	TRUE	FALSE	N24_specific	FALSE	FALSE	FALSE	FALSE	FALSE	FALSE
Pum3	0.423388	3.25648e-08	4.11226e-09	-0.243057	0.0122472	0.000793518	0.0523443	0.813262	0.465333	-0.261206	0.0017392	0.000323442	-0.0404276	0.897865	0.446986	0.0295086	0.959168	0.849968	0.18563	0.630533	0.231488	0.121052	0.796914	0.437539	0.00873017	0.998428	0.955312	-0.102346	0.954038	0.51264	-0.0591233	0.97975	0.535759	0.207102	1	0.195848	-0.00146687	0.999665	0.992616	TRUE	TRUE	FALSE	N24_specific	FALSE	FALSE	FALSE	FALSE	FALSE	FALSE
Jak2	-1.24884	1.51794e-12	1.17902e-13	0.293904	0.220233	0.0635093	-0.0740662	0.91358	0.677539	0.0512056	0.836644	0.749598	0.287295	0.473579	0.0994876	NA	NA	NA	NA	NA	NA	NA	NA	NA	NA	NA	NA	NA	NA	NA	0.55313	NA	0.348469	0.288019	1	0.666494	0.376081	NA	0.617097	TRUE	TRUE	FALSE	N24_specific	FALSE	FALSE	FALSE	FALSE	FALSE	FALSE
Ermp1	0.268947	0.00326276	0.0010188	-0.0304254	0.857099	0.711118	0.183815	0.222095	0.0239935	-0.46891	2.50772e-07	1.57356e-08	-0.302063	0.00351533	9.51425e-05	0.231626	0.785404	0.416412	0.650605	0.166469	0.020446	0.298859	0.687017	0.286011	-0.0719505	0.978634	0.802278	-0.179981	0.959112	0.529803	-0.0138922	0.996884	0.926297	-0.253796	1	0.35504	-0.400182	0.999665	0.143025	TRUE	TRUE	FALSE	N24_specific	FALSE	FALSE	FALSE	FALSE	FALSE	FALSE
Il33	3.23806	1.25057e-09	1.31527e-10	-1.05942	0.276258	0.0919653	-0.478645	0.685961	0.268957	-2.36687	0.0139537	0.00378789	-0.1256	0.998914	0.824671	NA	NA	NA	NA	NA	NA	NA	NA	NA	NA	NA	NA	NA	NA	NA	NA	NA	NA	NA	NA	NA	NA	NA	NA	TRUE	TRUE	FALSE	N24_specific	FALSE	FALSE	FALSE	FALSE	FALSE	FALSE
Atad1	0.591291	6.26275e-08	8.30019e-09	-0.444746	0.000727842	1.83923e-05	0.00580799	0.989629	0.954569	-0.618789	5.86918e-08	3.22821e-09	-0.319925	0.00707772	0.000236857	-0.051049	0.933896	0.74071	0.179351	0.640638	0.243305	0.196286	0.599453	0.202172	-0.405886	0.145786	0.00937131	-0.0870284	0.97147	0.574399	-0.103122	0.901389	0.20484	0.123565	1	0.4134	-0.206436	0.999665	0.151038	TRUE	TRUE	FALSE	N24_specific	FALSE	FALSE	FALSE	FALSE	FALSE	FALSE
Pten	1.01886	9.46475e-34	2.19266e-35	-1.09398	2.11151e-34	1.62674e-38	-1.00846	6.15289e-31	9.68426e-35	-0.446883	1.2122e-06	8.88129e-08	0.292076	0.00123996	2.61038e-05	0.227984	0.528846	0.157898	-0.434157	0.0994281	0.00888518	-0.14448	0.754834	0.371112	-0.105566	0.918662	0.518864	0.216881	0.760608	0.172939	-0.0860937	0.955179	0.2997	0.115678	1	0.531826	-0.172127	0.999665	0.320626	TRUE	TRUE	FALSE	N24_specific	FALSE	FALSE	FALSE	FALSE	FALSE	FALSE
Ifit1	NA	NA	NA	NA	NA	NA	NA	NA	NA	NA	NA	NA	NA	NA	NA	NA	NA	NA	NA	NA	NA	NA	NA	NA	NA	NA	NA	NA	NA	NA	NA	NA	NA	NA	NA	NA	NA	NA	NA	TRUE	TRUE	FALSE	N24_specific	FALSE	FALSE	FALSE	FALSE	FALSE	FALSE
Ankrd1	NA	NA	NA	NA	NA	NA	NA	NA	NA	NA	NA	NA	NA	NA	NA	NA	NA	NA	NA	NA	NA	NA	NA	NA	NA	NA	NA	NA	NA	NA	NA	NA	NA	NA	NA	NA	NA	NA	NA	TRUE	TRUE	FALSE	N24_specific	FALSE	FALSE	FALSE	FALSE	FALSE	FALSE
Lgi1	NA	NA	NA	NA	NA	NA	NA	NA	NA	NA	NA	NA	NA	NA	NA	0.19939	NA	0.683422	0.024673	0.990402	0.959887	0.0693942	NA	0.886856	0.0941296	0.985813	0.847803	-0.00206649	0.999499	0.996619	0.0651291	0.994909	0.831191	0.660652	1	0.482226	0.533004	NA	0.579734	TRUE	TRUE	FALSE	N24_specific	FALSE	FALSE	FALSE	FALSE	FALSE	FALSE
Plce1	1.12169	4.45583e-06	7.67548e-07	0.747456	0.0156956	0.00114271	0.247051	0.66327	0.246319	0.282265	0.372525	0.232881	-0.446208	0.783782	0.30061	0.136456	NA	0.880519	1.14845	NA	0.184462	1.36147	NA	0.106339	1.06436	NA	0.222846	2.53358	NA	0.00235785	0.245102	NA	0.66132	-0.171677	1	0.85582	-0.412768	NA	0.660417	TRUE	TRUE	FALSE	N24_specific	FALSE	FALSE	FALSE	FALSE	FALSE	FALSE
Cyp2c70	-5.21315	4.11083e-05	8.36071e-06	0.127506	0.92421	0.83008	-2.31593	0.622387	0.210377	-0.289082	0.751486	0.633412	4.27361	0.11536	0.00968428	NA	NA	NA	NA	NA	NA	NA	NA	NA	NA	NA	NA	NA	NA	NA	NA	NA	NA	NA	NA	NA	NA	NA	NA	TRUE	TRUE	FALSE	N24_specific	FALSE	FALSE	FALSE	FALSE	FALSE	FALSE
Lcor	0.437634	0.0128769	0.00483159	-0.177663	0.502098	0.263187	0.250436	0.453285	0.0984354	-0.183508	0.395873	0.252344	-0.170131	0.603541	0.160394	0.199383	0.851425	0.520499	-0.294188	0.74515	0.353426	-0.348769	0.666339	0.262724	-0.306114	0.837312	0.334	-0.474786	0.688756	0.128273	0.0362351	0.994909	0.853192	0.29149	1	0.3771	-0.0248505	NA	0.943061	TRUE	TRUE	FALSE	N24_specific	FALSE	FALSE	FALSE	FALSE	FALSE	FALSE
Hps1	0.315649	0.0451673	0.0206835	0.0904327	0.721246	0.510929	-0.145941	0.696184	0.280936	0.185562	0.307743	0.179174	-0.00983912	0.998914	0.964749	0.724881	NA	0.1905	-0.0131415	NA	0.981644	-0.609601	NA	0.27015	0.0622661	0.993615	0.912906	-0.351078	0.954528	0.518726	0.420138	0.939418	0.268362	0.77134	1	0.270098	0.222002	NA	0.75158	TRUE	TRUE	FALSE	N24_specific	FALSE	FALSE	FALSE	FALSE	FALSE	FALSE
Erlin1	-0.599384	2.45657e-08	3.04802e-09	-0.036157	0.860449	0.71611	0.0726164	0.820931	0.479495	-0.0567863	0.699764	0.570473	0.813388	0.0858225	0.00626109	-0.0724994	NA	0.894827	0.0696591	NA	0.898635	-0.189307	NA	0.723722	0.444926	0.879601	0.412352	0.228306	0.979046	0.664494	0.226263	0.97975	0.451516	-0.197899	1	0.704534	0.66201	NA	0.258248	TRUE	TRUE	FALSE	N24_specific	FALSE	FALSE	FALSE	FALSE	FALSE	FALSE
Hif1an	0.299159	5.86253e-06	1.02819e-06	-0.234316	0.00380022	0.000166589	-0.110289	0.382616	0.0697062	-0.0101407	0.920765	0.870513	-0.0694306	0.763358	0.280685	0.19505	0.749027	0.361614	-0.323162	0.500037	0.137331	0.0153415	0.988215	0.942709	-0.266248	0.737315	0.221784	-0.135839	0.958263	0.527709	-0.115817	0.973662	0.346602	-0.0342644	1	0.887227	-0.368967	0.999665	0.126241	TRUE	TRUE	FALSE	N24_specific	FALSE	FALSE	FALSE	FALSE	FALSE	FALSE
Armh3	NA	NA	NA	NA	NA	NA	NA	NA	NA	NA	NA	NA	-0.0947646	0.923453	0.490074	-0.0956938	NA	0.863544	0.200519	NA	0.717343	0.911239	NA	0.0959497	-0.253152	0.949771	0.652758	-0.950673	0.634679	0.0973709	-0.251284	0.978582	0.382038	0.142446	1	0.788535	-0.000199843	NA	0.999701	TRUE	TRUE	FALSE	N24_specific	FALSE	FALSE	FALSE	FALSE	FALSE	FALSE
Cnnm2	-0.498026	8.42945e-05	1.82762e-05	0.256535	0.122809	0.0249119	0.30591	0.122942	0.00872699	0.43071	0.000988251	0.000167986	0.259281	0.207292	0.0244695	-0.46855	NA	0.375033	0.111703	NA	0.832401	0.538646	NA	0.302186	-0.457773	0.871509	0.392956	0.419706	0.926379	0.421971	0.361117	0.915705	0.234281	-0.265189	1	0.604261	-0.441007	NA	0.41872	TRUE	TRUE	FALSE	N24_specific	FALSE	FALSE	FALSE	FALSE	FALSE	FALSE
Cfap58	NA	NA	NA	NA	NA	NA	NA	NA	NA	NA	NA	NA	NA	NA	NA	NA	NA	NA	NA	NA	NA	NA	NA	NA	NA	NA	NA	NA	NA	NA	NA	NA	NA	NA	NA	NA	NA	NA	NA	TRUE	TRUE	FALSE	N24_specific	FALSE	FALSE	FALSE	FALSE	FALSE	FALSE
Sorcs1	5.43397	0.0023079	0.000691944	2.20682	NA	0.197934	-0.323781	NA	0.681697	-1.3532	0.664384	0.528227	-2.49766	NA	0.00106879	NA	NA	NA	NA	NA	NA	NA	NA	NA	NA	NA	NA	NA	NA	NA	NA	NA	NA	NA	NA	NA	NA	NA	NA	TRUE	TRUE	FALSE	N24_specific	FALSE	FALSE	FALSE	FALSE	FALSE	FALSE
Dusp5	0.950903	1.44813e-06	2.30721e-07	-0.257199	0.408198	0.182699	0.362819	0.280669	0.0376597	-0.570075	0.015486	0.00429848	-0.314969	0.299795	0.043696	0.407535	NA	0.50069	-0.704464	NA	0.269075	0.0545981	NA	0.92702	0.253058	0.956308	0.678063	-0.27073	0.977648	0.652975	-0.0291139	0.996884	0.936785	0.195461	1	0.757402	-0.0293516	NA	0.962589	TRUE	TRUE	FALSE	N24_specific	FALSE	FALSE	FALSE	FALSE	FALSE	FALSE
Smc3	0.287859	0.000790831	0.000211701	-0.206934	0.0579349	0.0079136	0.0895934	0.664153	0.247876	-0.209585	0.024033	0.0072362	-0.0264056	0.988622	0.678939	-0.00703012	0.988404	0.942823	0.159489	0.435316	0.102927	0.42767	0.00119957	1.14517e-05	-0.0564086	0.932942	0.56572	0.0919939	0.901925	0.347326	0.165851	0.453962	0.0207115	0.0145642	1	0.890404	0.0535615	0.999665	0.611524	TRUE	TRUE	FALSE	N24_specific	FALSE	FALSE	FALSE	FALSE	FALSE	FALSE
Vti1a	-0.48707	0.00725553	0.00251768	-0.00861589	0.984501	0.956665	-0.0482975	0.940061	0.76902	-0.354737	0.0734799	0.028568	-0.378252	0.136439	0.0128846	0.161413	NA	0.809049	0.996622	NA	0.121731	0.566613	NA	0.380407	0.669076	0.815929	0.304907	-0.545431	0.92593	0.413865	-0.190742	0.984249	0.585763	0.0906816	1	0.880057	0.267926	NA	0.678161	TRUE	TRUE	FALSE	N24_specific	FALSE	FALSE	FALSE	FALSE	FALSE	FALSE
Ablim1	-2.36613	1.79595e-09	1.91821e-10	0.471351	0.415971	0.188757	-0.0145505	0.994384	0.969812	0.919677	0.0320661	0.0102679	1.97726	0.00283774	7.21858e-05	NA	NA	NA	NA	NA	NA	NA	NA	NA	NA	NA	NA	NA	NA	NA	-0.0360683	NA	0.968063	0.125619	1	0.830579	-1.17065	NA	0.195666	TRUE	TRUE	FALSE	N24_specific	FALSE	FALSE	FALSE	FALSE	FALSE	FALSE
6720468P15Rik	NA	NA	NA	NA	NA	NA	NA	NA	NA	NA	NA	NA	NA	NA	NA	NA	NA	NA	NA	NA	NA	NA	NA	NA	NA	NA	NA	NA	NA	NA	NA	NA	NA	NA	NA	NA	NA	NA	NA	TRUE	TRUE	FALSE	N24_specific	FALSE	FALSE	FALSE	FALSE	FALSE	FALSE
Gfra1	5.94026	2.28569e-66	1.51059e-68	0.0517565	0.957874	0.905078	-1.03803	4.30783e-06	2.06797e-08	0.913468	0.0614471	0.0228025	-0.580543	0.225146	0.0276598	0.411387	NA	0.479221	-1.78562	NA	0.00510541	-1.84384	NA	0.00305478	-1.60699	0.157796	0.0107581	-0.692728	0.831874	0.237776	-1.19297	0.274372	0.00654912	1.80093	1	0.174046	2.34406	NA	0.000841975	TRUE	TRUE	FALSE	N24_specific	FALSE	FALSE	FALSE	FALSE	FALSE	FALSE
Emx2	NA	NA	NA	NA	NA	NA	NA	NA	NA	NA	NA	NA	NA	NA	NA	NA	NA	NA	NA	NA	NA	NA	NA	NA	NA	NA	NA	NA	NA	NA	NA	NA	NA	NA	NA	NA	NA	NA	NA	TRUE	TRUE	FALSE	N24_specific	FALSE	FALSE	FALSE	FALSE	FALSE	FALSE
Frmd4a	-1.82473	2.25085e-96	7.19785e-99	0.102224	0.412514	0.185981	0.392071	0.00150813	2.19526e-05	0.498485	2.18573e-09	8.85351e-11	0.328636	0.0284601	0.00138716	0.751082	0.548329	0.171397	0.497266	0.755356	0.36654	0.346134	NA	0.516723	1.76557	0.0360298	0.00117834	0.391906	0.940521	0.462329	0.685995	0.310755	0.00844677	-0.110243	1	0.727186	-0.525545	NA	0.157936	TRUE	TRUE	FALSE	N24_specific	FALSE	FALSE	FALSE	FALSE	FALSE	FALSE
Ucma	-3.23223	7.29765e-10	7.47294e-11	-0.130767	0.877574	0.746005	1.25545	0.184211	0.0173527	-1.45078	0.00347554	0.00072687	0.883241	0.48066	0.10266	NA	NA	NA	NA	NA	NA	NA	NA	NA	NA	NA	NA	NA	NA	NA	NA	NA	NA	NA	NA	NA	NA	NA	NA	TRUE	TRUE	FALSE	N24_specific	FALSE	FALSE	FALSE	FALSE	FALSE	FALSE
Optn	1.15566	1.40685e-13	9.97753e-15	0.292585	0.19701	0.0528323	-0.417369	0.0809709	0.00456246	0.658617	9.92981e-05	1.24405e-05	0.0962617	0.948879	0.549524	1.08963	0.0721966	0.00386006	0.482449	0.607859	0.210077	0.132662	0.933216	0.709935	-0.222601	0.935434	0.58027	-0.595243	0.656647	0.105231	0.08374	0.994909	0.726951	0.389377	1	0.519677	0.269369	NA	0.627596	TRUE	TRUE	FALSE	N24_specific	FALSE	FALSE	FALSE	FALSE	FALSE	FALSE
1700061F12Rik	NA	NA	NA	NA	NA	NA	NA	NA	NA	NA	NA	NA	NA	NA	NA	NA	NA	NA	NA	NA	NA	NA	NA	NA	NA	NA	NA	NA	NA	NA	NA	NA	NA	NA	NA	NA	NA	NA	NA	TRUE	TRUE	FALSE	N24_specific	FALSE	FALSE	FALSE	FALSE	FALSE	FALSE
Malrd1	NA	NA	NA	NA	NA	NA	NA	NA	NA	NA	NA	NA	0.028546	NA	0.968338	NA	NA	NA	NA	NA	NA	NA	NA	NA	NA	NA	NA	NA	NA	NA	NA	NA	NA	NA	NA	NA	NA	NA	NA	TRUE	TRUE	FALSE	N24_specific	FALSE	FALSE	FALSE	FALSE	FALSE	FALSE
Plxdc2	0.662998	0.175411	0.102788	0.0379814	0.968552	0.925945	0.134036	0.927381	0.739648	0.0258525	0.970158	0.949683	0.0582195	0.998914	0.904769	0.150258	NA	0.818378	-0.821268	NA	0.218078	-0.262704	NA	0.683181	-2.74084	0.00844027	0.000154026	-0.552442	0.921948	0.403032	0.0353257	0.996884	0.937107	-0.189709	1	0.823558	0.0681171	NA	0.93076	TRUE	TRUE	FALSE	N24_specific	FALSE	FALSE	FALSE	FALSE	FALSE	FALSE
Arhgap21	-0.167	0.0239515	0.00991113	-0.0104456	0.942896	0.871477	-0.0267268	0.913672	0.681054	-0.149361	0.0593597	0.0218915	0.522156	0.663392	0.1988	0.300943	0.659278	0.261586	-0.00600295	0.995299	0.982056	-0.364348	0.570771	0.175386	-0.15376	0.93377	0.57035	-0.701763	0.195036	0.00923319	-0.245959	0.793975	0.108329	-0.106884	1	0.647097	0.270658	0.999665	0.25631	TRUE	TRUE	FALSE	N24_specific	FALSE	FALSE	FALSE	FALSE	FALSE	FALSE
Gpr158	NA	NA	NA	NA	NA	NA	NA	NA	NA	NA	NA	NA	NA	NA	NA	NA	NA	NA	NA	NA	NA	NA	NA	NA	NA	NA	NA	NA	NA	NA	NA	NA	NA	NA	NA	NA	NA	NA	NA	TRUE	TRUE	FALSE	N24_specific	FALSE	FALSE	FALSE	FALSE	FALSE	FALSE
Hnmt	NA	NA	NA	NA	NA	NA	NA	NA	NA	NA	NA	NA	NA	NA	NA	NA	NA	NA	NA	NA	NA	NA	NA	NA	NA	NA	NA	NA	NA	NA	NA	NA	NA	NA	NA	NA	NA	NA	NA	TRUE	TRUE	FALSE	N24_specific	FALSE	FALSE	FALSE	FALSE	FALSE	FALSE
Pax8	3.09867	4.68757e-44	6.86214e-46	-1.53203	4.95289e-05	6.75394e-07	-0.0822423	0.899845	0.640875	-4.7334	7.00798e-09	3.22212e-10	-0.945791	0.159482	0.0161538	NA	NA	NA	NA	NA	NA	NA	NA	NA	NA	NA	NA	NA	NA	NA	0.646048	NA	0.31246	NA	NA	NA	NA	NA	NA	TRUE	TRUE	FALSE	N24_specific	FALSE	FALSE	FALSE	FALSE	FALSE	FALSE
Vav2	0.69825	1.31158e-11	1.12964e-12	0.0426486	0.833044	0.670609	-0.144404	0.520421	0.13256	-0.17253	0.183405	0.0912202	-0.588767	0.134113	0.0124616	-0.263739	NA	0.692459	-1.41793	NA	0.0451735	-0.0935276	NA	0.890147	-0.617751	0.85468	0.362182	-0.575949	0.92299	0.404279	-0.221189	0.981899	0.569893	0.246779	1	0.73588	0.0228028	NA	0.97324	TRUE	TRUE	FALSE	N24_specific	FALSE	FALSE	FALSE	FALSE	FALSE	FALSE
Setx	0.524276	6.76383e-10	6.88783e-11	-0.219591	0.0500549	0.00638605	0.166315	0.282433	0.0382075	-0.756416	6.81884e-19	7.46235e-21	-0.144465	0.103108	0.00808798	-0.0744989	0.873464	0.576645	0.400225	0.0426064	0.00258875	0.24778	0.347709	0.0626539	-0.0665376	0.947895	0.619523	-0.0954257	0.943943	0.476089	0.147387	0.746464	0.0838259	0.183566	1	0.291345	-0.328888	0.999665	0.0570015	TRUE	TRUE	FALSE	N24_specific	FALSE	FALSE	FALSE	FALSE	FALSE	TRUE
Abl1	-0.505117	3.5291e-09	3.93488e-10	0.326313	0.00150614	4.6182e-05	-0.11983	0.533291	0.140636	0.0914001	0.399823	0.255686	0.237632	0.0752149	0.00517461	0.124304	0.932117	0.733349	0.601063	0.421629	0.0969871	0.509696	0.538941	0.1521	0.176802	0.949563	0.628693	0.61704	0.59613	0.0815075	-0.0698033	0.994909	0.753122	0.0796188	1	0.791292	-0.244031	0.999665	0.446345	TRUE	TRUE	FALSE	N24_specific	FALSE	FALSE	FALSE	FALSE	FALSE	FALSE
Prrc2b	-0.834075	1.66581e-12	1.30216e-13	0.25153	0.123876	0.0252541	0.238352	0.268973	0.0345017	0.580653	2.94871e-06	2.393e-07	0.237137	0.105945	0.0084081	-0.20743	0.827093	0.485131	0.130937	0.907394	0.656416	0.321873	0.677366	0.272907	-0.0579418	0.98507	0.844977	0.33737	0.843894	0.252459	0.154594	0.97975	0.43076	-0.0486385	1	0.813524	-0.151395	0.999665	0.508915	TRUE	TRUE	FALSE	N24_specific	FALSE	FALSE	FALSE	FALSE	FALSE	FALSE
Gsn	1.00203	0.129122	0.071192	0.861341	0.324697	0.122074	0.53265	0.725756	0.319556	3.45831	4.92695e-09	2.18127e-10	1.0349	0.464164	0.0955333	NA	NA	NA	NA	NA	NA	NA	NA	NA	NA	NA	NA	NA	NA	NA	NA	NA	NA	NA	NA	NA	NA	NA	NA	TRUE	TRUE	FALSE	N24_specific	FALSE	FALSE	FALSE	FALSE	FALSE	FALSE
Rabgap1	-0.0287018	0.765244	0.676713	-0.0382407	0.77243	0.578966	-0.100391	0.542289	0.145804	0.0441703	0.659928	0.523037	-0.0295118	0.986958	0.672283	0.188638	0.764903	0.383392	0.312208	0.528235	0.152854	0.0165752	0.987134	0.938396	0.0874574	0.958119	0.689114	0.225024	0.868512	0.291292	0.00335905	0.997405	0.983558	-0.145861	1	0.510006	-0.320171	0.999665	0.15704	TRUE	TRUE	FALSE	N24_specific	FALSE	FALSE	FALSE	FALSE	FALSE	FALSE
Strbp	-0.125407	0.400627	0.286919	-0.205033	0.258045	0.0819065	-0.0499743	0.911444	0.671598	-0.400457	0.00340204	0.000707388	-0.217442	0.240032	0.0306403	-0.0902731	0.824579	0.480075	0.0334315	0.958525	0.79376	0.0452824	0.936331	0.723478	-0.0514443	0.958119	0.687889	0.11513	0.908188	0.36686	0.0268906	0.994909	0.762103	0.0094197	1	0.937587	-0.178048	0.999665	0.141494	TRUE	TRUE	FALSE	N24_specific	FALSE	FALSE	FALSE	FALSE	FALSE	FALSE
Dennd1a	-0.44408	0.00136952	0.000388512	0.110373	0.605393	0.369479	0.0545435	0.909595	0.667074	-0.0913449	0.606742	0.463712	-0.178769	0.891181	0.437081	1.30719	NA	0.0330631	0.549841	NA	0.37316	-1.31783	NA	0.033213	0.922944	0.609108	0.132388	-0.908441	0.712101	0.142779	-0.132735	0.994909	0.668115	0.26457	1	0.639795	0.00854787	NA	0.987948	TRUE	TRUE	FALSE	N24_specific	FALSE	FALSE	FALSE	FALSE	FALSE	FALSE
Nr6a1	0.349934	0.0255887	0.0107032	-0.0535943	0.847992	0.696337	-0.166041	0.638791	0.225464	-0.0122353	0.958366	0.92906	-0.140967	0.844378	0.367994	0.0972744	0.894143	0.627408	-0.163231	0.792161	0.419066	0.302064	0.502381	0.128967	-0.557933	0.112153	0.00628948	0.102228	0.972004	0.608875	-0.180764	0.724094	0.073146	0.409457	1	0.00582695	0.184197	0.999665	0.209967	TRUE	TRUE	FALSE	N24_specific	FALSE	FALSE	FALSE	FALSE	FALSE	FALSE
Lrp1b	1.99505	0.0341474	0.0149626	0.911057	NA	0.283315	0.398272	NA	0.58122	-0.309246	0.82997	0.740728	-0.308455	NA	0.6977	NA	NA	NA	NA	NA	NA	NA	NA	NA	NA	NA	NA	NA	NA	NA	NA	NA	NA	NA	NA	NA	NA	NA	NA	TRUE	TRUE	FALSE	N24_specific	FALSE	FALSE	FALSE	FALSE	FALSE	FALSE
Mbd5	-0.0589225	0.749809	0.656989	-0.123409	0.592867	0.354395	-0.0393646	0.939172	0.767368	0.0348534	0.869604	0.794143	-0.183353	0.904762	0.456139	-1.00641	NA	0.153607	0.0539733	NA	0.93939	0.674368	NA	0.333353	0.402571	0.932942	0.568129	0.78743	0.848714	0.259352	-0.584952	0.799023	0.112648	-0.270734	1	0.596573	0.212284	NA	0.697091	TRUE	TRUE	FALSE	N24_specific	FALSE	FALSE	FALSE	FALSE	FALSE	FALSE
Lypd6	1.59218	1.04121e-11	8.82717e-13	0.164884	0.702693	0.486918	-0.644076	0.0453481	0.00197709	-0.392799	0.225075	0.11902	-0.768005	0.542197	0.127784	0.221412	NA	0.720003	-0.696733	NA	0.279872	0.287483	NA	0.636361	-1.515	0.264762	0.0270082	-0.520467	0.923037	0.406024	-0.709865	0.83837	0.137378	0.495443	1	0.553438	0.44128	NA	0.512743	TRUE	TRUE	FALSE	N24_specific	FALSE	FALSE	FALSE	FALSE	FALSE	FALSE
Gm13498	NA	NA	NA	NA	NA	NA	NA	NA	NA	NA	NA	NA	-0.214179	0.835826	0.356055	2.04507	NA	0.000906761	0.0988273	NA	0.877497	-1.45661	NA	0.0160337	0.261905	0.95661	0.681372	-1.21805	0.447779	0.0422346	0.353506	0.934229	0.260048	NA	NA	NA	NA	NA	NA	TRUE	TRUE	FALSE	N24_specific	FALSE	FALSE	FALSE	FALSE	FALSE	FALSE
Rnd3	0.645618	6.04583e-06	1.06077e-06	0.324122	0.0893097	0.0152611	0.660524	3.47216e-05	2.10401e-07	0.594049	7.03346e-05	8.41696e-06	-0.251123	0.348893	0.0566773	0.644148	0.502505	0.142345	0.418708	0.734716	0.3417	0.711809	0.431176	0.0956962	-0.352315	0.888381	0.432442	-0.193122	0.977648	0.652978	0.590621	0.757696	0.088216	0.0102693	1	0.984848	-0.56029	NA	0.269135	TRUE	TRUE	FALSE	N24_specific	FALSE	FALSE	FALSE	FALSE	FALSE	FALSE
1700057H21Rik	-1.46747	0.277983	0.181147	-1.1109	NA	0.289561	0.456944	NA	0.700123	-1.66479	0.279229	0.157235	NA	NA	NA	NA	NA	NA	NA	NA	NA	NA	NA	NA	NA	NA	NA	NA	NA	NA	NA	NA	NA	NA	NA	NA	NA	NA	NA	TRUE	TRUE	FALSE	N24_specific	FALSE	FALSE	FALSE	FALSE	FALSE	FALSE
Rif1	0.219503	0.116137	0.062657	-0.385089	0.01537	0.00110101	-0.0660339	0.870895	0.575365	-0.426508	0.00164659	0.000302943	0.00066034	0.99947	0.991099	0.19374	0.210672	0.0248653	0.426663	6.73375e-05	7.1346e-07	0.32139	0.00986805	0.000175164	0.325507	0.00860803	0.000158852	0.3667	0.00255116	1.83085e-05	0.175152	0.395608	0.0150286	0.00462944	1	0.966826	-0.00109114	0.999665	0.992198	TRUE	TRUE	FALSE	N24_specific	FALSE	FALSE	FALSE	FALSE	FALSE	TRUE
Fmnl2	0.0140386	0.93438	0.902238	0.130579	0.489987	0.252317	-0.201996	0.410323	0.0784495	0.269616	0.0512998	0.0182987	-0.0172898	0.998914	0.886132	0.959534	0.0715279	0.00379338	0.261604	0.802822	0.438849	-0.438858	0.573633	0.178032	0.0398972	0.993448	0.906818	-0.338128	0.870942	0.29687	-0.337632	0.754838	0.0876029	-0.31878	1	0.262824	0.398564	0.999665	0.144495	TRUE	TRUE	FALSE	N24_specific	FALSE	FALSE	FALSE	FALSE	FALSE	FALSE
Upp2	-0.813499	0.540515	0.422249	-0.538865	NA	0.589712	0.227422	NA	0.827045	-0.78078	0.592765	0.44761	NA	NA	NA	NA	NA	NA	NA	NA	NA	NA	NA	NA	NA	NA	NA	NA	NA	NA	NA	NA	NA	NA	NA	NA	NA	NA	NA	TRUE	TRUE	FALSE	N24_specific	FALSE	FALSE	FALSE	FALSE	FALSE	FALSE
Pkp4	-0.227163	0.00167639	0.000485333	-0.0297334	0.816701	0.646647	-0.0652799	0.725619	0.319325	-0.101472	0.227128	0.120327	0.0151235	0.998914	0.860392	0.0582015	0.947482	0.80151	0.156301	0.839967	0.499437	0.161134	0.824269	0.481848	-0.0683085	0.972007	0.769965	0.068441	0.990681	0.765132	-0.0634288	0.994909	0.648075	0.213519	1	0.36134	0.193507	0.999665	0.411193	TRUE	TRUE	FALSE	N24_specific	FALSE	FALSE	FALSE	FALSE	FALSE	FALSE
5330411J11Rik	NA	NA	NA	NA	NA	NA	NA	NA	NA	NA	NA	NA	0.739195	NA	0.544454	NA	NA	NA	NA	NA	NA	NA	NA	NA	NA	NA	NA	NA	NA	NA	NA	NA	NA	NA	NA	NA	NA	NA	NA	TRUE	TRUE	FALSE	N24_specific	FALSE	FALSE	FALSE	FALSE	FALSE	FALSE
Dapl1	NA	NA	NA	NA	NA	NA	NA	NA	NA	NA	NA	NA	NA	NA	NA	NA	NA	NA	NA	NA	NA	NA	NA	NA	NA	NA	NA	NA	NA	NA	NA	NA	NA	NA	NA	NA	NA	NA	NA	TRUE	TRUE	FALSE	N24_specific	FALSE	FALSE	FALSE	FALSE	FALSE	FALSE
Kcnh7	NA	NA	NA	NA	NA	NA	NA	NA	NA	NA	NA	NA	NA	NA	NA	NA	NA	NA	NA	NA	NA	NA	NA	NA	NA	NA	NA	NA	NA	NA	NA	NA	NA	NA	NA	NA	NA	NA	NA	TRUE	TRUE	FALSE	N24_specific	FALSE	FALSE	FALSE	FALSE	FALSE	FALSE
Galnt3	3.93293	3.20462e-23	1.2138e-24	-0.718712	0.382358	0.16265	-1.02694	0.00871732	0.00021404	-0.022269	0.978199	0.962905	-1.3123	0.0125455	0.000492413	0.069849	NA	0.932579	-1.7346	NA	0.0574177	-0.191024	NA	0.818335	-1.71795	NA	0.059702	-0.761577	NA	0.37083	-1.17713	NA	0.0536428	-4.22667	1	0.00994345	0.756775	NA	0.231618	TRUE	TRUE	FALSE	N24_specific	FALSE	FALSE	FALSE	FALSE	FALSE	FALSE
Scn1a	4.14691	0.0317139	0.0137362	1.8689	NA	0.299727	-2.18831	NA	0.0608362	1.01943	0.725533	0.601174	-0.734748	NA	0.535059	NA	NA	NA	NA	NA	NA	NA	NA	NA	NA	NA	NA	NA	NA	NA	NA	NA	NA	NA	NA	NA	NA	NA	NA	TRUE	TRUE	FALSE	N24_specific	FALSE	FALSE	FALSE	FALSE	FALSE	FALSE
Xirp2	1.61166	0.00105999	0.000292643	-0.548444	0.527395	0.287426	0.257593	0.836531	0.507017	0.215283	0.771082	0.658961	-0.457205	0.769598	0.285269	NA	NA	NA	NA	NA	NA	NA	NA	NA	NA	NA	NA	NA	NA	NA	-0.309987	NA	0.583235	NA	NA	NA	NA	NA	NA	TRUE	TRUE	FALSE	N24_specific	FALSE	FALSE	FALSE	FALSE	FALSE	FALSE
Stk39	0.249897	0.416662	0.301363	0.614289	0.0703035	0.010448	0.22619	0.742448	0.342111	-0.0431089	0.914199	0.860863	-1.45111	0.0728028	0.00496014	0.56915	NA	0.400459	0.355732	NA	0.600107	0.630348	NA	0.34063	-0.716414	0.833726	0.327766	0.295508	0.977656	0.660013	-0.419013	0.952553	0.29169	-0.448053	1	0.533259	0.410041	NA	0.543531	TRUE	TRUE	FALSE	N24_specific	FALSE	FALSE	FALSE	FALSE	FALSE	FALSE
Dhrs9	NA	NA	NA	NA	NA	NA	NA	NA	NA	NA	NA	NA	NA	NA	NA	NA	NA	NA	NA	NA	NA	NA	NA	NA	NA	NA	NA	NA	NA	NA	NA	NA	NA	NA	NA	NA	NA	NA	NA	TRUE	TRUE	FALSE	N24_specific	FALSE	FALSE	FALSE	FALSE	FALSE	FALSE
Tlk1	0.22665	0.00375849	0.0011955	-0.27851	0.00220162	7.81931e-05	-0.017079	0.952532	0.806433	-0.433018	2.15897e-08	1.08316e-09	-0.120843	0.39823	0.0712474	-0.00735866	0.992405	0.967434	0.0390414	0.965074	0.828309	0.193702	0.680958	0.278112	-0.0364555	0.983585	0.839951	0.165262	0.906484	0.357955	0.126847	0.906693	0.212149	-0.116365	1	0.540238	-0.000679973	0.999665	0.997149	TRUE	TRUE	FALSE	N24_specific	FALSE	FALSE	FALSE	FALSE	FALSE	FALSE
Itga6	0.258826	0.0982107	0.0515201	0.0710105	0.782764	0.593484	0.119148	0.761357	0.369334	0.295333	0.0688497	0.0264107	-0.042896	0.989198	0.687774	0.0615984	0.908895	0.673764	0.337487	0.165954	0.0202671	0.356013	0.157275	0.0140055	-0.123919	0.874194	0.401313	0.0994976	0.94893	0.494607	0.171715	0.713859	0.0708179	-0.0176693	1	0.9093	-0.36807	0.806317	0.0141797	TRUE	TRUE	FALSE	N24_specific	FALSE	FALSE	FALSE	FALSE	FALSE	FALSE
Nfe2l2	-0.456634	1.72662e-05	3.26257e-06	0.110963	0.493437	0.2555	0.221958	0.222095	0.0239975	0.406593	0.000220989	3.05446e-05	0.0325771	0.987663	0.67484	-0.357753	0.405354	0.0918312	0.311358	0.489803	0.132454	0.254452	0.638841	0.234991	0.179337	0.869459	0.388199	0.0947139	0.977656	0.660161	-0.101337	0.978582	0.397027	-0.186965	1	0.336503	0.0848518	0.999665	0.676755	TRUE	TRUE	FALSE	N24_specific	FALSE	FALSE	FALSE	FALSE	FALSE	FALSE
Agps	-0.0602705	0.634012	0.52196	-0.165453	0.252325	0.0790218	-0.0102334	0.979749	0.91344	-0.154675	0.198602	0.101051	-0.0890579	0.816794	0.335998	-0.0656594	0.951777	0.819434	-0.0978899	0.938691	0.732455	0.316476	0.673318	0.269769	-0.0659671	0.979227	0.818715	0.49265	0.605201	0.0857748	0.377887	0.389466	0.0142387	-0.0517119	1	0.807145	-0.151632	0.999665	0.485078	TRUE	TRUE	FALSE	N24_specific	FALSE	FALSE	FALSE	FALSE	FALSE	FALSE
Gm13710	NA	NA	NA	NA	NA	NA	NA	NA	NA	NA	NA	NA	NA	NA	NA	NA	NA	NA	NA	NA	NA	NA	NA	NA	NA	NA	NA	NA	NA	NA	NA	NA	NA	NA	NA	NA	NA	NA	NA	TRUE	TRUE	FALSE	N24_specific	FALSE	FALSE	FALSE	FALSE	FALSE	FALSE
Olfr1109	NA	NA	NA	NA	NA	NA	NA	NA	NA	NA	NA	NA	NA	NA	NA	NA	NA	NA	NA	NA	NA	NA	NA	NA	NA	NA	NA	NA	NA	NA	NA	NA	NA	NA	NA	NA	NA	NA	NA	TRUE	TRUE	FALSE	N24_specific	FALSE	FALSE	FALSE	FALSE	FALSE	FALSE
Olfr1245	NA	NA	NA	NA	NA	NA	NA	NA	NA	NA	NA	NA	NA	NA	NA	NA	NA	NA	NA	NA	NA	NA	NA	NA	NA	NA	NA	NA	NA	NA	NA	NA	NA	NA	NA	NA	NA	NA	NA	TRUE	TRUE	FALSE	N24_specific	FALSE	FALSE	FALSE	FALSE	FALSE	FALSE
Ptprj	-0.513118	0.0096972	0.00349932	-0.208719	0.468168	0.232609	-0.485093	0.1057	0.00686256	-0.213221	0.362757	0.224506	0.277853	0.348947	0.0567065	0.868769	NA	0.188716	-0.650572	NA	0.328204	-0.611411	NA	0.351222	0.422622	0.921875	0.530615	-1.35263	0.427028	0.0390516	0.544793	0.809075	0.116525	0.0989315	1	0.86748	-0.146033	NA	0.819105	TRUE	TRUE	FALSE	N24_specific	FALSE	FALSE	FALSE	FALSE	FALSE	FALSE
Phf21a	1.48046	3.08231e-28	9.26534e-30	-0.0378437	0.893502	0.775947	0.0181453	0.972288	0.887424	-0.272384	0.100619	0.0424298	-0.0102538	0.998914	0.959798	0.726745	0.0119676	0.000203974	0.0343762	0.973953	0.863211	0.0165368	0.984972	0.931025	-0.454494	0.263861	0.0267811	-0.377101	0.495568	0.0512639	-0.0170335	0.994909	0.898185	0.652934	1	0.0273682	0.258552	0.999665	0.347103	TRUE	TRUE	FALSE	N24_specific	FALSE	FALSE	FALSE	FALSE	FALSE	FALSE
Lrrc4c	NA	NA	NA	NA	NA	NA	NA	NA	NA	NA	NA	NA	NA	NA	NA	NA	NA	NA	NA	NA	NA	NA	NA	NA	NA	NA	NA	NA	NA	NA	NA	NA	NA	NA	NA	NA	NA	NA	NA	TRUE	TRUE	FALSE	N24_specific	FALSE	FALSE	FALSE	FALSE	FALSE	FALSE
Prr5l	0.931375	0.0161099	0.00626789	0.868764	0.0720387	0.010939	-0.399432	0.646302	0.231676	2.09533	9.67556e-09	4.57238e-10	0.76046	0.627227	0.175124	-0.238673	NA	0.64722	0.0353848	NA	0.945301	0.0387655	NA	0.941537	-0.0230815	0.998428	0.964486	0.187412	0.986429	0.720421	-0.139964	0.994909	0.763221	0.4267	1	0.56783	1.13776	NA	0.101274	TRUE	TRUE	FALSE	N24_specific	FALSE	FALSE	FALSE	FALSE	FALSE	FALSE
Trim44	0.798238	1.59273e-12	1.24163e-13	-0.112413	0.541019	0.299821	-0.108853	0.719135	0.309368	-0.45705	0.000205723	2.81569e-05	-0.188576	0.701501	0.230817	0.269825	0.932418	0.737181	1.54872	0.29498	0.0518977	2.00819	0.140931	0.0112592	2.16979	0.115001	0.00668966	1.58525	0.468399	0.0460044	-0.0172288	0.996884	0.972792	-0.154478	1	0.643119	0.198446	NA	0.536318	TRUE	TRUE	FALSE	N24_specific	FALSE	FALSE	FALSE	FALSE	FALSE	FALSE
Qser1	0.79802	2.70529e-05	5.33867e-06	-0.703605	0.0018982	6.34683e-05	-0.407654	0.199199	0.0199758	-0.970029	5.51983e-07	3.73036e-08	-0.0986749	0.895738	0.442569	0.14891	0.702236	0.303604	-0.136718	0.743151	0.34956	0.113432	0.794562	0.430822	-0.148934	0.820058	0.308525	-0.108318	0.937998	0.453965	-0.0994827	0.906693	0.21277	0.19437	1	0.216371	0.266388	0.999665	0.0693418	TRUE	TRUE	FALSE	N24_specific	FALSE	FALSE	FALSE	FALSE	FALSE	FALSE
Wt1os	NA	NA	NA	NA	NA	NA	NA	NA	NA	NA	NA	NA	-0.992738	0.404162	0.0730901	NA	NA	NA	NA	NA	NA	NA	NA	NA	NA	NA	NA	NA	NA	NA	-0.180789	NA	0.792036	NA	NA	NA	NA	NA	NA	TRUE	TRUE	FALSE	N24_specific	FALSE	FALSE	FALSE	FALSE	FALSE	FALSE
Mpped2	-0.918647	9.5915e-08	1.30254e-08	-0.011402	0.977221	0.941748	0.408987	0.153259	0.0128017	-0.544543	0.00335402	0.000694066	-0.407888	0.642854	0.185259	1.66047	NA	0.00170496	1.67869	NA	0.00147587	0.113377	NA	0.81677	1.51709	0.0870658	0.00416493	-0.171381	0.987233	0.724484	0.23868	0.978582	0.416752	-0.290888	1	0.492185	-0.00459199	NA	0.99228	TRUE	TRUE	FALSE	N24_specific	FALSE	FALSE	FALSE	FALSE	FALSE	FALSE
Arl14ep	0.14267	0.306262	0.204748	0.0350032	0.882797	0.756102	0.0762438	0.830968	0.496541	-0.32312	0.0160449	0.00447756	-0.433301	0.000158073	2.09283e-06	-0.168946	0.825121	0.481945	1.06828	0.000262485	3.65935e-06	0.498072	0.264403	0.0360872	0.586324	0.16925	0.0124108	0.180044	0.937998	0.453784	0.0499538	0.994909	0.697316	-0.378451	1	0.117619	0.0773413	0.999665	0.746418	TRUE	TRUE	FALSE	N24_specific	FALSE	FALSE	FALSE	FALSE	FALSE	FALSE
Slc12a6	-0.536733	6.20354e-05	1.30622e-05	-0.244788	0.175953	0.0443678	-0.380521	0.062066	0.00305763	0.26093	0.0770063	0.0302618	0.302408	0.236134	0.0299075	0.128891	NA	0.837078	-1.1216	NA	0.0818138	-0.0752526	NA	0.903177	0.412294	0.916214	0.511398	0.00176035	0.9996	0.997707	-0.761388	0.64226	0.0509429	0.197614	1	0.686962	0.0201843	NA	0.968198	TRUE	TRUE	FALSE	N24_specific	FALSE	FALSE	FALSE	FALSE	FALSE	FALSE
Tmco5b	NA	NA	NA	NA	NA	NA	NA	NA	NA	NA	NA	NA	NA	NA	NA	NA	NA	NA	NA	NA	NA	NA	NA	NA	NA	NA	NA	NA	NA	NA	NA	NA	NA	NA	NA	NA	NA	NA	NA	TRUE	TRUE	FALSE	N24_specific	FALSE	FALSE	FALSE	FALSE	FALSE	FALSE
Aqr	0.166278	0.0625406	0.0301903	-0.0788416	0.546116	0.305088	-0.172794	0.222826	0.0242519	-0.123468	0.210618	0.109093	0.11854	0.473934	0.09959	-0.362875	0.438352	0.107203	-0.602179	0.0928642	0.00780665	-0.542514	0.179456	0.0175637	-0.896019	0.00510519	8.27445e-05	-0.234296	0.874771	0.30349	0.0371512	0.994909	0.768027	0.163752	1	0.429142	0.295034	0.999665	0.14645	TRUE	TRUE	FALSE	N24_specific	FALSE	FALSE	FALSE	FALSE	FALSE	FALSE
Zfp770	0.32848	0.019589	0.00783726	-0.29853	0.0964557	0.0171658	-0.266445	0.253761	0.0306411	0.112381	0.517543	0.367352	0.0268559	0.998914	0.822256	-0.0302483	0.983561	0.922923	0.15582	0.895162	0.615787	-0.00782177	0.995258	0.980176	0.016676	0.998428	0.957413	0.0448123	0.996986	0.886173	-0.130793	0.978847	0.428621	0.324664	1	0.306028	0.347436	0.999665	0.25361	TRUE	TRUE	FALSE	N24_specific	FALSE	FALSE	FALSE	FALSE	FALSE	FALSE
Cdin1	NA	NA	NA	NA	NA	NA	NA	NA	NA	NA	NA	NA	NA	NA	NA	NA	NA	NA	NA	NA	NA	NA	NA	NA	NA	NA	NA	NA	NA	NA	NA	NA	NA	NA	NA	NA	NA	NA	NA	TRUE	TRUE	FALSE	N24_specific	FALSE	FALSE	FALSE	FALSE	FALSE	FALSE
Meis2	1.07578	3.67197e-19	1.75875e-20	0.153693	0.423004	0.194751	-0.00149702	0.999195	0.989378	1.22715	7.09366e-24	4.38565e-26	-0.213518	0.922355	0.488935	1.3864	0.00068656	4.11781e-06	0.569986	0.3301	0.0623026	0.624888	0.24006	0.0302223	0.0478779	0.990134	0.877195	-0.264343	0.908188	0.364909	-0.0377668	0.994909	0.792462	-0.532847	1	0.195412	0.0191983	0.999665	0.963505	TRUE	TRUE	FALSE	N24_specific	FALSE	FALSE	FALSE	FALSE	FALSE	FALSE
Tmco5	NA	NA	NA	NA	NA	NA	NA	NA	NA	NA	NA	NA	NA	NA	NA	NA	NA	NA	NA	NA	NA	NA	NA	NA	NA	NA	NA	NA	NA	NA	NA	NA	NA	NA	NA	NA	NA	NA	NA	TRUE	TRUE	FALSE	N24_specific	FALSE	FALSE	FALSE	FALSE	FALSE	FALSE
Ino80	0.634973	2.80956e-15	1.741e-16	-0.214799	0.0477502	0.00592647	-0.00707641	0.982788	0.926123	-0.357697	4.79173e-05	5.421e-06	0.133028	0.787525	0.304232	0.0683882	0.942028	0.77454	0.0258834	0.981629	0.913884	0.0706323	0.951256	0.766283	0.174412	0.895358	0.464713	-0.0558959	0.99558	0.814339	0.0558638	0.994909	0.674822	-0.0748954	1	0.794281	-0.277971	0.999665	0.335528	TRUE	TRUE	FALSE	N24_specific	FALSE	FALSE	FALSE	FALSE	FALSE	TRUE
Cdan1	-0.272153	0.0172995	0.00678975	0.0188903	0.933451	0.849958	-0.0882062	0.769148	0.384846	-0.056643	0.70227	0.573514	0.259055	0.30497	0.0455043	-0.0639532	NA	0.919951	0.157992	NA	0.802773	0.154961	NA	0.807541	-0.206719	0.96716	0.747498	-0.204168	0.989559	0.75141	0.262178	0.97975	0.504294	-0.0282696	1	0.964659	0.132397	NA	0.843889	TRUE	TRUE	FALSE	N24_specific	FALSE	FALSE	FALSE	FALSE	FALSE	FALSE
Ctxn2	NA	NA	NA	NA	NA	NA	NA	NA	NA	NA	NA	NA	NA	NA	NA	NA	NA	NA	NA	NA	NA	NA	NA	NA	NA	NA	NA	NA	NA	NA	NA	NA	NA	NA	NA	NA	NA	NA	NA	TRUE	TRUE	FALSE	N24_specific	FALSE	FALSE	FALSE	FALSE	FALSE	FALSE
Slc12a1	NA	NA	NA	NA	NA	NA	NA	NA	NA	NA	NA	NA	NA	NA	NA	NA	NA	NA	NA	NA	NA	NA	NA	NA	NA	NA	NA	NA	NA	NA	NA	NA	NA	NA	NA	NA	NA	NA	NA	TRUE	TRUE	FALSE	N24_specific	FALSE	FALSE	FALSE	FALSE	FALSE	FALSE
Acoxl	-0.950887	0.294536	0.194823	-1.92	NA	0.0146103	-1.26739	NA	0.130178	-1.17655	0.224612	0.11869	0.781075	NA	0.51973	NA	NA	NA	NA	NA	NA	NA	NA	NA	NA	NA	NA	NA	NA	NA	NA	NA	NA	NA	NA	NA	NA	NA	NA	TRUE	TRUE	FALSE	N24_specific	FALSE	FALSE	FALSE	FALSE	TRUE	FALSE
Bcl2l11	1.34475	9.62612e-24	3.54344e-25	-0.475485	0.00899187	0.000512759	-0.112651	0.759852	0.367435	-0.767807	7.16467e-07	4.94888e-08	-0.214619	0.639881	0.18338	0.063769	0.953386	0.823547	-0.330286	0.660431	0.259515	-0.321212	0.670035	0.26695	-1.00263	0.0278107	0.000804042	-0.506246	0.597165	0.0823797	0.068922	0.988281	0.611008	0.346178	1	0.245057	0.162545	0.999665	0.542252	TRUE	TRUE	FALSE	N24_specific	FALSE	FALSE	FALSE	FALSE	FALSE	FALSE
AI847159	NA	NA	NA	NA	NA	NA	NA	NA	NA	NA	NA	NA	NA	NA	NA	NA	NA	NA	NA	NA	NA	NA	NA	NA	NA	NA	NA	NA	NA	NA	NA	NA	NA	NA	NA	NA	NA	NA	NA	TRUE	TRUE	FALSE	N24_specific	FALSE	FALSE	FALSE	FALSE	FALSE	FALSE
Il1b	NA	NA	NA	NA	NA	NA	NA	NA	NA	NA	NA	NA	NA	NA	NA	NA	NA	NA	NA	NA	NA	NA	NA	NA	NA	NA	NA	NA	NA	NA	NA	NA	NA	NA	NA	NA	NA	NA	NA	TRUE	TRUE	FALSE	N24_specific	FALSE	FALSE	FALSE	FALSE	FALSE	FALSE
1700037H04Rik	-0.153683	0.299444	0.198771	0.20816	0.254442	0.0801179	0.113613	0.742448	0.34214	-0.0689429	0.695692	0.565521	-0.076779	0.942797	0.539791	-0.247228	0.809816	0.448381	0.348616	0.677631	0.274718	0.316206	0.722053	0.332073	-0.13237	0.956772	0.683941	0.144496	0.977656	0.658878	0.161678	0.978582	0.40764	-0.226646	1	0.607983	-0.272926	NA	0.548131	TRUE	TRUE	FALSE	N24_specific	FALSE	FALSE	FALSE	FALSE	FALSE	FALSE
5330413P13Rik	2.12639	0.00683534	0.00235196	-0.937234	0.498685	0.260215	-0.581176	NA	0.358828	-2.91114	0.0495597	0.0175459	0.122172	0.998914	0.832965	NA	NA	NA	NA	NA	NA	NA	NA	NA	NA	NA	NA	NA	NA	NA	NA	NA	NA	NA	NA	NA	NA	NA	NA	TRUE	TRUE	FALSE	N24_specific	FALSE	FALSE	FALSE	FALSE	FALSE	FALSE
Slc23a2	-0.337468	0.000335705	8.23755e-05	-0.142441	0.282076	0.0954235	0.0128074	0.971082	0.881936	0.529135	9.15178e-09	4.30534e-10	0.398978	0.123187	0.0107383	0.813292	0.325852	0.058042	0.699433	0.443758	0.107813	0.461062	0.662611	0.25771	0.422202	0.837312	0.334412	-0.0610551	0.996986	0.88261	0.0455197	0.994909	0.831017	0.262382	1	0.495258	-0.00888308	NA	0.982236	TRUE	TRUE	FALSE	N24_specific	FALSE	FALSE	FALSE	FALSE	FALSE	FALSE
Hao1	NA	NA	NA	NA	NA	NA	NA	NA	NA	NA	NA	NA	NA	NA	NA	NA	NA	NA	NA	NA	NA	NA	NA	NA	NA	NA	NA	NA	NA	NA	NA	NA	NA	NA	NA	NA	NA	NA	NA	TRUE	TRUE	FALSE	N24_specific	FALSE	FALSE	FALSE	FALSE	FALSE	FALSE
Plcb1	0.727155	0.088543	0.0454859	-0.255683	0.714635	0.501952	-0.678579	0.356511	0.0606857	-1.78706	0.000493511	7.59976e-05	-0.724945	0.592681	0.154021	NA	NA	NA	NA	NA	NA	NA	NA	NA	NA	NA	NA	NA	NA	NA	0.0185262	NA	0.979218	-0.0957588	1	0.922972	-0.246835	NA	0.801318	TRUE	TRUE	FALSE	N24_specific	FALSE	FALSE	FALSE	FALSE	FALSE	FALSE
Lamp5	NA	NA	NA	NA	NA	NA	NA	NA	NA	NA	NA	NA	NA	NA	NA	NA	NA	NA	NA	NA	NA	NA	NA	NA	NA	NA	NA	NA	NA	NA	NA	NA	NA	NA	NA	NA	NA	NA	NA	TRUE	TRUE	FALSE	N24_specific	FALSE	FALSE	FALSE	FALSE	FALSE	FALSE
Tasp1	-0.310289	0.0212602	0.00862374	-0.0842042	0.690475	0.472088	0.0975265	0.783182	0.412883	-0.381369	0.00640125	0.00150069	-0.0227302	0.998914	0.844899	-0.373822	NA	0.473511	0.806469	NA	0.104265	0.748529	NA	0.147934	0.27274	0.940102	0.590764	0.5334	0.874926	0.304016	0.0509971	0.994909	0.874885	0.161482	1	0.768748	0.0779105	NA	0.892329	TRUE	TRUE	FALSE	N24_specific	FALSE	FALSE	FALSE	FALSE	FALSE	FALSE
Ndufaf5	-0.808986	3.01291e-08	3.78754e-09	0.0408451	0.881874	0.754552	0.126208	0.764378	0.376084	0.0843477	0.659101	0.521976	-0.0343087	0.998914	0.828459	-0.0841999	NA	0.890811	0.439512	NA	0.46504	-0.15128	NA	0.808428	0.253651	0.955394	0.675604	-0.0600065	0.997588	0.922723	-0.207142	0.9823	0.571961	-0.663908	1	0.339002	-0.245813	NA	0.725635	TRUE	TRUE	FALSE	N24_specific	FALSE	FALSE	FALSE	FALSE	FALSE	FALSE
Gm5535	NA	NA	NA	NA	NA	NA	NA	NA	NA	NA	NA	NA	NA	NA	NA	NA	NA	NA	NA	NA	NA	NA	NA	NA	NA	NA	NA	NA	NA	NA	NA	NA	NA	NA	NA	NA	NA	NA	NA	TRUE	TRUE	FALSE	N24_specific	FALSE	FALSE	FALSE	FALSE	FALSE	FALSE
Acss1	-1.58879	6.05561e-22	2.44428e-23	-0.414157	0.0552747	0.00732454	-0.176264	0.706877	0.292583	0.259998	0.181281	0.0897517	0.831076	0.0219145	0.000998799	0.477091	0.632654	0.237001	-0.346467	0.78621	0.408943	-0.45856	0.66257	0.25724	0.365296	0.859091	0.368333	0.0239932	0.998995	0.951542	0.0643069	0.994909	0.802658	0.489678	1	0.290129	-0.114911	NA	0.812961	TRUE	TRUE	FALSE	N24_specific	FALSE	FALSE	FALSE	TRUE	FALSE	FALSE
Tcf15	1.9423	1.76341e-15	1.07393e-16	-0.0531955	0.920276	0.82364	0.197119	0.772055	0.38946	-1.31108	1.81991e-06	1.40968e-07	0.0239224	0.998914	0.916724	-0.216967	0.595782	0.207548	-0.22508	0.584601	0.19177	0.0165284	0.983905	0.924026	-0.00144351	0.999537	0.993288	0.142575	0.923528	0.408539	0.176623	0.70089	0.0675772	-0.00471638	1	0.992639	-0.354663	0.999665	0.469305	TRUE	TRUE	FALSE	N24_specific	FALSE	FALSE	FALSE	FALSE	FALSE	FALSE
Asxl1	0.295522	0.000188477	4.36905e-05	-0.20907	0.0369124	0.00397811	-0.0475737	0.838013	0.509653	-0.450132	1.39766e-08	6.77374e-10	-0.0914501	0.696327	0.225262	0.409502	0.174635	0.0177606	-0.0254159	0.978801	0.885173	-0.0578846	0.940936	0.734777	-0.137259	0.890114	0.437914	0.0223173	0.996986	0.895558	-0.0736242	0.97975	0.472267	0.38178	1	0.0519817	0.0990435	0.999665	0.613024	TRUE	TRUE	FALSE	N24_specific	FALSE	FALSE	FALSE	FALSE	FALSE	FALSE
Dnmt3b	2.20403	1.14022e-79	5.18578e-82	-0.574171	4.96712e-05	6.81161e-07	-0.634361	6.07385e-06	3.01135e-08	-0.757126	1.60124e-09	6.38357e-11	-0.312759	0.00564337	0.000180509	0.0656598	0.867984	0.557641	-0.939215	1.25438e-13	1.22412e-16	-0.408903	0.0136378	0.000278697	-1.05638	3.67045e-17	1.50521e-20	-0.390218	0.0283203	0.000516816	-0.522476	1.92326e-10	5.81102e-14	0.969137	0.000146786	2.59522e-08	0.764673	0.00113838	2.52244e-07	TRUE	TRUE	FALSE	N24_specific	FALSE	TRUE	FALSE	FALSE	FALSE	FALSE
Cbfa2t2	-0.209362	0.0265389	0.011178	-0.0413654	0.796392	0.615455	0.0779762	0.744781	0.345426	-0.0431796	0.72555	0.601291	0.125347	0.743009	0.264993	-0.904116	0.122174	0.00959573	-0.0608158	0.973094	0.860027	0.642554	0.350624	0.0640024	-0.456502	0.69788	0.189768	0.550294	0.670268	0.113052	0.404025	0.579998	0.0387388	-0.0479777	1	0.879976	-0.301442	0.999665	0.359803	TRUE	TRUE	FALSE	N24_specific	FALSE	FALSE	FALSE	FALSE	FALSE	FALSE
Rbl1	-0.236877	0.0594022	0.0284305	-0.0559427	0.78867	0.603412	-0.00203587	0.998415	0.985058	0.0278853	0.870989	0.796344	0.208266	0.3968	0.0707127	0.739418	0.356343	0.0697558	0.364168	0.763743	0.377666	-0.193819	0.89281	0.623795	0.7564	0.433369	0.06429	0.289109	0.938355	0.455196	0.0140162	0.996884	0.960948	-0.212037	1	0.644527	-0.196041	NA	0.683043	TRUE	TRUE	FALSE	N24_specific	FALSE	FALSE	FALSE	FALSE	FALSE	FALSE
Rpn2	-0.384668	2.49506e-09	2.70924e-10	0.196917	0.0157735	0.00115324	0.177053	0.0709548	0.00371889	-0.00946872	0.924249	0.876302	-0.0385604	0.998914	0.767603	-0.135582	0.842534	0.505709	-0.0406162	0.966272	0.8418	-0.0644024	0.946134	0.75463	-0.109181	0.940529	0.592583	-0.283682	0.759796	0.17186	-0.075466	0.984022	0.578481	-0.169013	1	0.42863	-0.0704154	0.999665	0.750459	TRUE	TRUE	FALSE	N24_specific	FALSE	FALSE	FALSE	FALSE	FALSE	FALSE
Blcap	-0.166434	0.432771	0.316859	0.167929	0.552271	0.310528	0.00997602	0.988633	0.952249	0.216714	0.323616	0.1916	-0.301736	0.288339	0.0408101	0.247135	0.869408	0.563715	0.371934	0.768219	0.383949	0.248432	NA	0.555135	-0.45381	0.817053	0.305529	-0.777336	0.585713	0.0780266	0.0247473	0.996884	0.912674	0.315982	1	0.431796	0.238395	NA	0.580435	TRUE	TRUE	FALSE	N24_specific	FALSE	FALSE	FALSE	FALSE	FALSE	FALSE
Vstm2l	NA	NA	NA	NA	NA	NA	NA	NA	NA	NA	NA	NA	NA	NA	NA	NA	NA	NA	NA	NA	NA	NA	NA	NA	NA	NA	NA	NA	NA	NA	NA	NA	NA	NA	NA	NA	NA	NA	NA	TRUE	TRUE	FALSE	N24_specific	FALSE	FALSE	FALSE	FALSE	FALSE	FALSE
2310001K24Rik	NA	NA	NA	NA	NA	NA	NA	NA	NA	NA	NA	NA	NA	NA	NA	NA	NA	NA	NA	NA	NA	NA	NA	NA	NA	NA	NA	NA	NA	NA	NA	NA	NA	NA	NA	NA	NA	NA	NA	TRUE	TRUE	FALSE	N24_specific	FALSE	FALSE	FALSE	FALSE	FALSE	FALSE
Mmp9	5.08667	1.03306e-26	3.29622e-28	1.72609	0.00923651	0.00053085	0.460491	0.453285	0.0983629	1.69437	0.00373542	0.000792902	-1.10504	0.513967	0.11556	-0.275806	NA	0.796214	1.35824	NA	0.181773	0.948693	NA	0.361287	1.21596	NA	0.233578	0.286605	NA	0.789343	-0.0634731	NA	0.89357	0.0662754	1	0.946717	-0.76835	NA	0.374062	TRUE	TRUE	FALSE	N24_specific	FALSE	FALSE	FALSE	FALSE	FALSE	FALSE
Eya2	NA	NA	NA	NA	NA	NA	NA	NA	NA	NA	NA	NA	NA	NA	NA	NA	NA	NA	NA	NA	NA	NA	NA	NA	NA	NA	NA	NA	NA	NA	NA	NA	NA	NA	NA	NA	NA	NA	NA	TRUE	TRUE	FALSE	N24_specific	FALSE	FALSE	FALSE	FALSE	FALSE	FALSE
Zmynd8	0.343816	2.91723e-09	3.20912e-10	-0.0648895	0.474742	0.239531	-0.197321	0.0109832	0.000289555	-0.317771	2.10155e-07	1.29182e-08	-0.0444353	0.958116	0.570734	0.330928	0.815222	0.456547	-0.139189	0.942723	0.75467	0.209458	0.900176	0.637275	-0.603759	0.676666	0.175976	-0.152997	0.988197	0.730671	-0.467427	0.256676	0.00578165	-0.0255733	1	0.878511	0.250671	0.999665	0.114315	TRUE	TRUE	FALSE	N24_specific	FALSE	FALSE	FALSE	FALSE	FALSE	FALSE
5031425F14Rik	NA	NA	NA	NA	NA	NA	NA	NA	NA	NA	NA	NA	NA	NA	NA	NA	NA	NA	NA	NA	NA	NA	NA	NA	NA	NA	NA	NA	NA	NA	NA	NA	NA	NA	NA	NA	NA	NA	NA	TRUE	TRUE	FALSE	N24_specific	FALSE	FALSE	FALSE	FALSE	FALSE	FALSE
Znfx1	-0.855231	1.10093e-19	5.10876e-21	-0.113923	0.429492	0.199625	0.0879707	0.743962	0.344551	-0.545023	3.53226e-08	1.85248e-09	0.108126	0.671412	0.205247	0.307554	NA	0.673628	-0.206389	NA	0.782642	-0.8784	NA	0.238528	-0.0951691	NA	0.897325	-0.0776551	NA	0.914955	-0.213641	0.984022	0.57764	0.0461036	1	0.933614	-0.203455	NA	0.735917	TRUE	TRUE	FALSE	N24_specific	FALSE	FALSE	FALSE	FALSE	FALSE	FALSE
Peds1	NA	NA	NA	NA	NA	NA	NA	NA	NA	NA	NA	NA	NA	NA	NA	NA	NA	NA	NA	NA	NA	NA	NA	NA	NA	NA	NA	NA	NA	NA	NA	NA	NA	NA	NA	NA	NA	NA	NA	TRUE	TRUE	FALSE	N24_specific	FALSE	FALSE	FALSE	FALSE	FALSE	FALSE
Zfp64	-0.327177	0.000814444	0.000218485	0.0321846	0.859097	0.714547	-0.0630587	0.820931	0.479272	-0.0806473	0.51259	0.36221	0.0866675	0.767183	0.283143	0.0346098	0.983561	0.925834	0.199697	0.885918	0.590921	0.178435	0.89474	0.62808	0.0439798	0.993448	0.906434	0.322201	0.908188	0.376296	0.444201	0.563566	0.0353044	-0.0553331	1	0.867398	-0.15422	0.999665	0.659232	TRUE	TRUE	FALSE	N24_specific	FALSE	FALSE	FALSE	FALSE	FALSE	FALSE
Cstf1	-0.0297134	0.786096	0.701465	0.0266632	0.868905	0.730737	0.0843457	0.692334	0.275559	-0.00264864	0.983568	0.972874	0.00627209	0.998914	0.926764	0.139093	0.91279	0.689558	-0.0693838	0.96742	0.843744	-0.0204274	0.99126	0.953138	0.0437421	0.993448	0.900675	-0.308598	0.909419	0.379788	0.155775	0.97975	0.47516	-0.0686308	1	0.847183	-0.212017	NA	0.56175	TRUE	TRUE	FALSE	N24_specific	FALSE	FALSE	FALSE	FALSE	FALSE	FALSE
Cass4	2.87198	2.52735e-63	1.88582e-65	-0.599062	0.0325537	0.00332047	0.0726931	0.882551	0.598485	-3.31537	2.50976e-17	3.51352e-19	-0.326227	0.232361	0.0291574	0.690766	NA	0.300952	0.405185	NA	0.549683	0.366823	NA	0.56427	-0.080512	0.993448	0.907775	0.687288	0.858036	0.274126	0.0513303	0.994909	0.887822	3.75389	1	0.0696278	-0.184864	NA	0.895443	TRUE	TRUE	FALSE	N24_specific	FALSE	FALSE	FALSE	FALSE	FALSE	FALSE
Zfp831	NA	NA	NA	NA	NA	NA	NA	NA	NA	NA	NA	NA	NA	NA	NA	NA	NA	NA	NA	NA	NA	NA	NA	NA	NA	NA	NA	NA	NA	NA	NA	NA	NA	NA	NA	NA	NA	NA	NA	TRUE	TRUE	FALSE	N24_specific	FALSE	FALSE	FALSE	FALSE	FALSE	FALSE
Dido1	0.219101	0.0318863	0.01382	-0.410571	0.000221163	4.36192e-06	-0.132665	0.525196	0.135732	-0.433112	1.36896e-05	1.32888e-06	0.1082	0.637834	0.182084	0.0908998	0.901585	0.642505	-0.417675	0.243598	0.0372373	-0.210746	0.687017	0.287268	-0.165161	0.875228	0.403676	-0.00186117	0.999173	0.992412	-0.0214152	0.994909	0.85128	0.30333	1	0.186212	0.401253	0.999665	0.0885325	TRUE	TRUE	FALSE	N24_specific	FALSE	FALSE	FALSE	FALSE	FALSE	TRUE
Hnf4g	NA	NA	NA	NA	NA	NA	NA	NA	NA	NA	NA	NA	NA	NA	NA	NA	NA	NA	NA	NA	NA	NA	NA	NA	NA	NA	NA	NA	NA	NA	NA	NA	NA	NA	NA	NA	NA	NA	NA	TRUE	TRUE	FALSE	N24_specific	FALSE	FALSE	FALSE	FALSE	FALSE	FALSE
Pkia	-0.073705	0.870821	0.810918	0.488927	0.300549	0.105956	0.250721	0.783182	0.41169	0.460273	0.242478	0.130975	-0.478149	0.934765	0.514631	NA	NA	NA	NA	NA	NA	NA	NA	NA	NA	NA	NA	NA	NA	NA	NA	NA	NA	NA	NA	NA	NA	NA	NA	TRUE	TRUE	FALSE	N24_specific	FALSE	FALSE	FALSE	FALSE	FALSE	FALSE
Il7	NA	NA	NA	NA	NA	NA	NA	NA	NA	NA	NA	NA	NA	NA	NA	NA	NA	NA	NA	NA	NA	NA	NA	NA	NA	NA	NA	NA	NA	NA	NA	NA	NA	NA	NA	NA	NA	NA	NA	TRUE	TRUE	FALSE	N24_specific	FALSE	FALSE	FALSE	FALSE	FALSE	FALSE
Gm6194	NA	NA	NA	NA	NA	NA	NA	NA	NA	NA	NA	NA	NA	NA	NA	NA	NA	NA	NA	NA	NA	NA	NA	NA	NA	NA	NA	NA	NA	NA	NA	NA	NA	NA	NA	NA	NA	NA	NA	TRUE	TRUE	FALSE	N24_specific	FALSE	FALSE	FALSE	FALSE	FALSE	FALSE
Stmn2	-1.4164	2.95923e-35	6.39289e-37	-0.0180714	0.942358	0.870367	0.522072	0.000325225	3.17226e-06	-0.159142	0.27143	0.151242	0.345512	0.0148265	0.000607093	-0.373507	0.204505	0.0237543	0.508309	0.0308821	0.00164463	-0.0706303	0.916263	0.671616	0.646926	0.00383001	5.90959e-05	0.0187535	0.996986	0.909937	0.425623	0.253277	0.00542983	-0.225978	1	0.291853	-0.873288	0.0503844	0.000133971	TRUE	TRUE	FALSE	N24_specific	FALSE	FALSE	FALSE	FALSE	FALSE	TRUE
Ythdf3	0.0918093	0.493106	0.375611	-0.149774	0.362935	0.149032	-0.0352968	0.926326	0.733224	-0.0927672	0.522208	0.372002	0.128558	0.468471	0.0975364	0.353663	0.391859	0.0850543	0.311124	0.48585	0.130251	0.157125	0.797035	0.43787	0.000266426	0.999718	0.998975	0.125958	0.960625	0.534188	0.0199381	0.994909	0.86009	0.208483	1	0.212018	-0.00325391	0.999665	0.98447	TRUE	TRUE	FALSE	N24_specific	FALSE	FALSE	FALSE	FALSE	FALSE	FALSE
Armc1	0.131742	0.125301	0.0685628	-0.176519	0.0901234	0.0154557	0.0296754	0.91358	0.680239	-0.0550848	0.595534	0.450925	0.0451792	0.941129	0.534685	-0.313978	0.29273	0.0471069	0.305403	0.28503	0.0491938	0.357706	0.214147	0.0238863	0.0796193	0.946868	0.610601	0.283281	0.572302	0.0737527	0.0138927	0.994909	0.876359	0.0558622	1	0.754587	-0.387346	0.947666	0.0287681	TRUE	TRUE	FALSE	N24_specific	FALSE	FALSE	FALSE	FALSE	FALSE	FALSE
Crh	NA	NA	NA	NA	NA	NA	NA	NA	NA	NA	NA	NA	NA	NA	NA	NA	NA	NA	NA	NA	NA	NA	NA	NA	NA	NA	NA	NA	NA	NA	NA	NA	NA	NA	NA	NA	NA	NA	NA	TRUE	TRUE	FALSE	N24_specific	FALSE	FALSE	FALSE	FALSE	FALSE	FALSE
Naaladl2	NA	NA	NA	NA	NA	NA	NA	NA	NA	NA	NA	NA	NA	NA	NA	NA	NA	NA	NA	NA	NA	NA	NA	NA	NA	NA	NA	NA	NA	NA	NA	NA	NA	NA	NA	NA	NA	NA	NA	TRUE	TRUE	FALSE	N24_specific	FALSE	FALSE	FALSE	FALSE	FALSE	FALSE
Ect2	0.220306	0.0815306	0.0411999	-0.163918	0.335321	0.12937	0.137664	0.609858	0.201403	-0.256273	0.050375	0.0179062	-0.107081	0.643903	0.185853	0.0827798	0.932642	0.739041	0.143658	0.875319	0.562933	0.0410313	0.974188	0.868558	-0.274342	0.787872	0.271079	-0.2142	0.914113	0.388708	0.240857	0.727237	0.0741294	0.0677373	1	0.681512	-0.154457	0.999665	0.34832	TRUE	TRUE	FALSE	N24_specific	FALSE	FALSE	FALSE	FALSE	FALSE	FALSE
Gm1527	NA	NA	NA	NA	NA	NA	NA	NA	NA	NA	NA	NA	NA	NA	NA	NA	NA	NA	NA	NA	NA	NA	NA	NA	NA	NA	NA	NA	NA	NA	NA	NA	NA	NA	NA	NA	NA	NA	NA	TRUE	TRUE	FALSE	N24_specific	FALSE	FALSE	FALSE	FALSE	FALSE	FALSE
Egfem1	NA	NA	NA	NA	NA	NA	NA	NA	NA	NA	NA	NA	NA	NA	NA	NA	NA	NA	NA	NA	NA	NA	NA	NA	NA	NA	NA	NA	NA	NA	NA	NA	NA	NA	NA	NA	NA	NA	NA	TRUE	TRUE	FALSE	N24_specific	FALSE	FALSE	FALSE	FALSE	FALSE	FALSE
Lrriq4	-0.748889	0.0897187	0.0462684	-0.442835	0.466063	0.230805	-0.901323	0.262064	0.0327709	1.39106	0.000435228	6.57233e-05	1.35389	0.0752149	0.00517736	-0.535472	NA	0.551243	-2.0146	NA	0.0395071	-1.00897	NA	0.29625	-0.649613	NA	0.472394	-0.476333	NA	0.61063	0.0150586	NA	0.982622	NA	NA	NA	NA	NA	NA	TRUE	TRUE	FALSE	N24_specific	FALSE	FALSE	FALSE	FALSE	FALSE	TRUE
[truncated: 20,023 more rows]
[truncated: 19 more columns]

## Sheet: Supplementary_Data_2b
ESC enhancers (from Thomas et al., 2021)
chr1	3150818	3151008
chr1	3154308	3154600
chr1	3155590	3156065
chr1	3274197	3274542
chr1	3343597	3343846
chr1	3344147	3344382
chr1	3982050	3982345
chr1	3982718	3982913
chr1	3983513	3983905
chr1	3988083	3988486
chr1	4559539	4559881
chr1	4559982	4560303
chr1	4560647	4560942
chr1	4660120	4660556
[truncated: 23,889 more rows]

## Sheet: Supplementary_Data_2c
EpiSC enhancers (from Thomas et al., 2021)
[truncated: 39,810 more rows]

[truncated: 5 more sheets: Supplementary_Data_2d, Supplementary_Data_2e, Supplementary_Data_2f, Supplementary_Data_2g, Supplementary_Data_2h]
