# Supplementary material for: FoxO transcription factors actuate the formative pluripotency specific gene expression programme
Source: Nat Commun. 2024 Sep 9;15:7879. doi: 10.1038/s41467-024-51794-9 (PMC11384738; doi:10.1038/s41467-024-51794-9)
Supplement: Supplementary file 6 — Supplementary Data 3 [file 41467_2024_51794_MOESM6_ESM.xlsx]

## Sheet: Supplementary_Data_3a
Primers used in this study
qPCR
Gene	Forward primer sequence	Reverse primer sequence
Nanog	TCGAATTCTGGGAACGCCTC	GTCTTCAGAGGAAGGGCGAG
Esrrb	AGAGACCCTCTCCTATTCCCAC	TCTCCATGGGTTCCAGAAATGG
β-actin	CTCCTAGCACCATGAAGATCAAGA	TCAAAGAAAGGGTGTAAAACGCAG
Rpl32	GGCTTTTCGGTTCTTAGAGGA	TTCCTGGTCCACAATGTCAA
Klf5	GGCTCTCCCCGAGTTCACTA	ATTACTGCCGTCTGGTTTGTC
FoxO1	ATGCTCAATCCAGAGGGAGG	ACTCGCAGGCCACTTAGAAAA

## Sheet: Supplementary_Data_3b
Primers used in this study
CUT&RUN qPCR	Forward primer sequence	Reverse primer sequence
Pou3f1 enhancer	TGCTTTCTCCTACACACCAACT	TGTGTGCATACCACCAACGA
Sall2 enhancer	GAGGCTGTGCTGAATCCGT	TCCACAGAACCCTTGACTGTT
Dnmt3b enhancer 1	AACTATTTTAAGTGACTCCTTTGGC	AAAGGGAAACATTGTGACTTGAGG
Dnmt3b enhancer 2	GGCTGGAGTGTTGGCTTAGT	TGTTGGTGGTAGTGGCAGTG
Enpp2 enhancer	CCACATGTCCCTCCAACTAGC	GGCTGTGTTTCTAGGAAGCCT
H3K27 negative locus in mESC	TCAGTTGACTTGCATCCGTTT G	TGCTTGATTCACCCAAGGGC
H3K27ac marked region in Drosophila S2 cells (spike in)	CAGCCAACGACAACGACAAG	GCCCTCGAAACGATGACGTA
