# Supplementary material for: FoxO transcription factors actuate the formative pluripotency specific gene expression programme
Source: Nat Commun. 2024 Sep 9;15:7879. doi: 10.1038/s41467-024-51794-9 (PMC11384738; doi:10.1038/s41467-024-51794-9)
Supplement: Supplementary file 8 — Source Data [file 41467_2024_51794_MOESM8_ESM.zip]

Archive with 2 entries (2 files):
- Source_Data_Table.xlsx
- Source Data Fig1d.pdf
