# Supplementary material for: FoxO transcription factors actuate the formative pluripotency specific gene expression programme
Source: Nat Commun. 2024 Sep 9;15:7879. doi: 10.1038/s41467-024-51794-9 (PMC11384738; doi:10.1038/s41467-024-51794-9)
Supplement: Supplementary file 8 — Source Data [file 41467_2024_51794_MOESM8_ESM.zip › Source_Data_Table.xlsx]

## Sheet: fig.1c
Time_point	TPM
2i	35.1436
2h	36.0409
4h	36.9162
6h	38.7544
8h	41.068
10h	44.0063
12h	47.6437
14h	50.9655
16h	54.0699
18h	56.7283
20h	60.377
22h	63.1552
24h	66.9365
26h	70.3787
28h	73.3786
30h	76.5295
32h	78.959

## Sheet: fig.1e
Time_point	Mean_pAkt	Genotype	Experiment
2i	1	wt	rep1
2i	1	wt	rep3
2i	1	wt	rep2
2i	8.51069	pten_ko_B4	rep1
2i	5.07895	pten_ko_B4	rep3
2i	8.09883	pten_ko_B4	rep2
2i	9.97268	pten_ko_D11	rep1
2i	6.02018	pten_ko_D11	rep3
2i	8.98241	pten_ko_D11	rep2
N48	0.666271	wt	rep1
N48	0.607895	wt	rep3
N48	0.742881	wt	rep2
N48	1.98931	pten_ko_B4	rep1
N48	0.971491	pten_ko_B4	rep3
N48	2.17504	pten_ko_B4	rep2
N48	3.39549	pten_ko_D11	rep1
N48	1.65965	pten_ko_D11	rep3
N48	1.9665	pten_ko_D11	rep2

## Sheet: fig.2b
Genotype	Time_point	FoxO1	Esrrb	Experiment
wt	2i	858	12181	rep2
wt	2i	1143	8239	rep2
wt	2i	903	18775	rep2
wt	2i	1273	11272	rep2
wt	2i	894	18341	rep2
wt	2i	869	11580	rep2
wt	2i	901	14793	rep2
wt	2i	941	16851	rep2
wt	2i	933	14588	rep2
wt	2i	1312	9449	rep2
wt	2i	903	15812	rep2
wt	2i	906	12205	rep2
wt	2i	1009	10999	rep2
wt	2i	957	11117	rep2
wt	2i	913	13924	rep2
wt	2i	998	12873	rep2
wt	2i	901	10572	rep2
wt	2i	1054	11925	rep2
wt	2i	927	12163	rep2
wt	2i	1256	11677	rep2
wt	2i	1094	10151	rep2
wt	2i	1125	10177	rep2
wt	2i	956	13268	rep2
wt	2i	1123	11262	rep2
wt	2i	1047	9836	rep2
wt	2i	1330	6863	rep2
wt	2i	1582	6023	rep2
wt	2i	1321	6620	rep2
wt	2i	1117	12365	rep2
wt	2i	1194	10441	rep2
wt	2i	1184	13977	rep2
wt	2i	1223	13313	rep2
wt	2i	1456	6834	rep2
wt	2i	1886	10486	rep2
wt	2i	1092	15615	rep2
wt	2i	1099	13484	rep2
wt	2i	1167	14773	rep2
wt	2i	1096	15274	rep2
wt	2i	1369	9939	rep2
wt	2i	1178	11616	rep2
wt	2i	1350	14953	rep2
wt	2i	945	15425	rep2
wt	2i	1629	14073	rep2
wt	2i	1361	13956	rep2
wt	2i	1082	11443	rep2
wt	2i	983	13234	rep2
wt	2i	1232	12394	rep2
wt	2i	1191	15048	rep2
wt	2i	1021	21079	rep2
wt	2i	1224	11094	rep2
wt	2i	1138	13933	rep2
wt	2i	1209	12034	rep2
wt	2i	1090	15290	rep2
wt	2i	1117	12549	rep2
wt	2i	1188	14805	rep2
wt	2i	984	18631	rep2
wt	2i	1437	18683	rep2
wt	2i	1213	16911	rep2
wt	2i	1379	14535	rep2
wt	2i	1017	15771	rep2
wt	2i	1013	12499	rep2
wt	2i	1111	13975	rep2
wt	2i	1112	11144	rep2
wt	2i	1148	11819	rep2
wt	2i	1087	11159	rep2
wt	2i	1264	10156	rep2
wt	2i	1243	12675	rep2
wt	2i	1123	14166	rep2
wt	2i	1185	10284	rep2
wt	2i	1239	11999	rep2
wt	2i	3578	11608	rep2
wt	2i	1367	12745	rep2
wt	2i	1123	15812	rep2
wt	2i	1146	11146	rep2
wt	2i	1146	16530	rep2
wt	2i	1109	15007	rep2
wt	2i	1075	14979	rep2
wt	2i	1093	17598	rep2
wt	2i	1112	16619	rep2
wt	2i	1169	14652	rep2
wt	2i	1181	15977	rep2
wt	2i	1084	17088	rep2
wt	2i	1294	18290	rep2
wt	2i	1161	18319	rep2
wt	2i	1653	12483	rep2
wt	2i	1227	15928	rep2
wt	2i	1078	15786	rep2
wt	2i	997	18346	rep2
wt	2i	1029	18231	rep2
wt	2i	1066	18406	rep2
wt	2i	1041	19292	rep2
wt	2i	1160	16229	rep2
wt	2i	1077	18573	rep2
wt	2i	1022	19746	rep2
wt	2i	1277	12038	rep2
wt	2i	1065	15627	rep2
wt	2i	966	16258	rep2
wt	2i	1165	14918	rep2
wt	2i	1067	16089	rep2
wt	2i	960	14947	rep2
wt	2i	1255	9822	rep2
wt	N24	1153	5150	rep2
wt	N24	1242	5194	rep2
wt	N24	1569	4661	rep2
wt	N24	1436	4894	rep2
wt	N24	1224	4700	rep2
wt	N24	1106	4559	rep2
wt	N24	1208	4394	rep2
wt	N24	1493	4565	rep2
wt	N24	1742	4416	rep2
wt	N24	1516	4729	rep2
wt	N24	1633	6167	rep2
wt	N24	2085	7507	rep2
wt	N24	2036	7044	rep2
wt	N24	2051	6256	rep2
wt	N24	2181	4832	rep2
wt	N24	1870	5784	rep2
wt	N24	1826	5579	rep2
wt	N24	1772	5324	rep2
wt	N24	2130	4949	rep2
wt	N24	2938	5228	rep2
wt	N24	1417	5025	rep2
wt	N24	1766	4729	rep2
wt	N24	2233	4878	rep2
wt	N24	1947	5168	rep2
wt	N24	2351	3319	rep2
wt	N24	2043	3838	rep2
wt	N24	2200	3849	rep2
wt	N24	3379	3018	rep2
wt	N24	2145	4071	rep2
wt	N24	2245	3588	rep2
wt	N24	2546	3480	rep2
wt	N24	2768	3497	rep2
wt	N24	2620	3354	rep2
wt	N24	1907	4440	rep2
wt	N24	2234	3924	rep2
wt	N24	3245	4198	rep2
wt	N24	2417	4122	rep2
wt	N24	1434	3502	rep2
wt	N24	1766	4143	rep2
wt	N24	1810	3095	rep2
wt	N24	1816	2925	rep2
wt	N24	2270	3906	rep2
wt	N24	1970	3831	rep2
wt	N24	1951	3804	rep2
wt	N24	2355	3327	rep2
wt	N24	2207	3599	rep2
wt	N24	2131	3600	rep2
wt	N24	1257	3094	rep2
wt	N24	1587	3179	rep2
wt	N24	1964	3506	rep2
wt	N24	1408	4824	rep2
wt	N24	1689	4458	rep2
wt	N24	1289	5332	rep2
wt	N24	1062	4212	rep2
wt	N24	1552	4319	rep2
wt	N24	1221	3708	rep2
wt	N24	2636	4959	rep2
wt	N24	2372	5013	rep2
wt	N24	1406	4895	rep2
wt	N24	1819	4341	rep2
wt	N24	1710	4290	rep2
wt	N24	2522	4518	rep2
wt	N24	1783	5188	rep2
wt	N24	1766	4315	rep2
wt	N24	1230	4565	rep2
wt	N24	2138	4785	rep2
wt	N24	1183	4730	rep2
wt	N24	2232	4695	rep2
wt	N24	1576	4706	rep2
wt	N24	1087	3373	rep2
wt	N24	1428	4772	rep2
wt	N24	2581	6123	rep2
wt	N24	1215	3561	rep2
wt	N24	1660	4221	rep2
wt	N24	2255	4597	rep2
wt	N24	1750	5163	rep2
wt	N24	1526	6012	rep2
wt	N24	2182	4878	rep2
wt	N24	2008	3897	rep2
wt	N8	906	8941	rep2
wt	N8	1142	4507	rep2
wt	N8	1214	4245	rep2
wt	N8	1434	5476	rep2
wt	N8	1049	4587	rep2
wt	N8	1274	4172	rep2
wt	N8	1068	13568	rep2
wt	N8	1058	4323	rep2
wt	N8	1169	5277	rep2
wt	N8	1053	9526	rep2
wt	N8	1120	5698	rep2
wt	N8	1150	4229	rep2
wt	N8	998	6295	rep2
wt	N8	1244	5661	rep2
wt	N8	1292	7362	rep2
wt	N8	1014	4105	rep2
wt	N8	1387	9246	rep2
wt	N8	1542	8393	rep2
wt	N8	1226	5842	rep2
wt	N8	1191	4739	rep2
wt	N8	1438	4742	rep2
wt	N8	1206	12158	rep2
wt	N8	1354	6346	rep2
wt	N8	1106	11645	rep2
wt	N8	1491	5181	rep2
wt	N8	1666	5539	rep2
wt	N8	1261	8416	rep2
wt	N8	1156	6406	rep2
wt	N8	1058	6187	rep2
wt	N8	1555	5201	rep2
wt	N8	1239	8221	rep2
wt	N8	1214	7000	rep2
wt	N8	1242	6136	rep2
wt	N8	1258	9220	rep2
wt	N8	1192	9339	rep2
wt	N8	1569	8809	rep2
wt	N8	1318	7675	rep2
wt	N8	1360	8499	rep2
wt	N8	1664	7837	rep2
wt	N8	1466	5562	rep2
wt	N8	1233	6569	rep2
wt	N8	1387	5129	rep2
wt	N8	1139	8504	rep2
wt	N8	1506	6294	rep2
wt	N8	1423	7819	rep2
wt	N8	1861	4727	rep2
wt	N8	1427	7797	rep2
wt	N8	1567	6657	rep2
wt	N8	1397	5916	rep2
wt	N8	1162	5380	rep2
wt	N8	1729	6323	rep2
wt	N8	1584	4230	rep2
wt	N8	1588	4973	rep2
wt	N8	1502	5274	rep2
wt	N8	1488	3996	rep2
wt	N8	1344	6172	rep2
wt	N8	1597	2918	rep2
wt	N8	2688	7161	rep2
wt	N8	2833	6675	rep2
wt	N8	1906	6927	rep2
wt	N8	2147	5688	rep2
wt	N8	2159	7285	rep2
wt	N8	1763	6999	rep2
wt	N8	2300	5367	rep2
wt	N8	1419	7538	rep2
wt	N8	2890	6413	rep2
wt	N8	2834	5111	rep2
wt	N8	1895	5873	rep2
wt	N8	1864	5691	rep2
wt	N8	3041	8371	rep2
wt	N8	2301	6997	rep2
wt	N8	2297	5608	rep2
wt	N8	2095	6227	rep2
wt	N8	2304	5894	rep2
wt	N8	2495	4953	rep2
wt	N8	1418	7283	rep2
wt	N8	1280	7992	rep2
wt	N8	1763	4963	rep2
wt	N8	1219	7322	rep2
wt	N8	1118	8645	rep2
wt	N8	1592	6976	rep2
wt	N8	1220	7354	rep2
wt	N16	1472	4948	rep2
wt	N16	2284	5172	rep2
wt	N16	2282	5208	rep2
wt	N16	1197	4359	rep2
wt	N16	1662	4889	rep2
wt	N16	2326	4814	rep2
wt	N16	2020	4822	rep2
wt	N16	2385	4666	rep2
wt	N16	2584	4572	rep2
wt	N16	2326	4871	rep2
wt	N16	1771	4772	rep2
wt	N16	1666	4260	rep2
wt	N16	1427	4923	rep2
wt	N16	2678	6204	rep2
wt	N16	2459	6202	rep2
wt	N16	1791	5753	rep2
wt	N16	1896	4171	rep2
wt	N16	1567	5230	rep2
wt	N16	1385	4913	rep2
wt	N16	2080	4992	rep2
wt	N16	1440	5678	rep2
wt	N16	1407	6538	rep2
wt	N16	1393	5453	rep2
wt	N16	1274	5285	rep2
wt	N16	1226	4529	rep2
wt	N16	1151	4927	rep2
wt	N16	1195	5168	rep2
wt	N16	1246	5951	rep2
wt	N16	1207	6842	rep2
wt	N16	1401	5453	rep2
wt	N16	1261	4319	rep2
wt	N16	1273	4506	rep2
wt	N16	1866	5259	rep2
wt	N16	1781	5185	rep2
wt	N16	1497	4400	rep2
wt	N16	2177	5601	rep2
wt	N16	1882	5077	rep2
wt	N16	1738	5982	rep2
wt	2i	1541	15404	rep1
wt	2i	1530	13162	rep1
wt	2i	1471	16946	rep1
wt	2i	1585	15569	rep1
wt	2i	1284	16604	rep1
wt	2i	1470	14201	rep1
wt	2i	1397	12271	rep1
wt	2i	1488	11618	rep1
wt	2i	1507	14672	rep1
wt	2i	1416	12946	rep1
wt	2i	1795	20728	rep1
wt	2i	1385	15979	rep1
wt	2i	1519	14802	rep1
wt	2i	1481	12230	rep1
wt	2i	1672	13995	rep1
wt	2i	1694	13678	rep1
wt	2i	1505	16061	rep1
wt	2i	1558	14898	rep1
wt	2i	1430	16851	rep1
wt	2i	1715	13392	rep1
wt	2i	1907	15169	rep1
wt	2i	1483	19116	rep1
wt	2i	1400	16750	rep1
wt	2i	1380	12920	rep1
wt	2i	1373	13438	rep1
wt	2i	1472	12871	rep1
wt	2i	1495	15760	rep1
wt	2i	1634	14275	rep1
wt	2i	1404	18040	rep1
wt	2i	1455	13447	rep1
wt	2i	1635	15219	rep1
wt	2i	1708	13069	rep1
wt	2i	1635	12831	rep1
wt	2i	1530	14997	rep1
wt	N8	1584	4740	rep1
wt	N8	1461	13562	rep1
wt	N8	1425	7343	rep1
wt	N8	1136	8700	rep1
wt	N8	1611	13526	rep1
wt	N8	1056	7754	rep1
wt	N8	1384	6889	rep1
wt	N8	1678	10252	rep1
wt	N8	1202	10398	rep1
wt	N8	1217	5392	rep1
wt	N8	1174	8719	rep1
wt	N8	2137	4585	rep1
wt	N8	1884	5187	rep1
wt	N8	2389	9730	rep1
wt	N8	1929	4732	rep1
wt	N8	2426	5457	rep1
wt	N8	2789	5831	rep1
wt	N8	2274	5368	rep1
wt	N8	3205	5280	rep1
wt	N8	2463	4819	rep1
wt	N8	2267	5314	rep1
wt	N8	2309	5542	rep1
wt	N8	2024	5680	rep1
wt	N8	2609	5361	rep1
wt	N8	1911	5109	rep1
wt	N8	2072	5474	rep1
wt	N8	1872	4550	rep1
wt	N8	2178	5459	rep1
wt	N8	2245	4633	rep1
wt	N8	1999	4459	rep1
wt	N8	2429	5031	rep1
wt	N8	2334	5216	rep1
wt	N8	1841	4469	rep1
wt	N8	2165	4693	rep1
wt	N8	2691	5683	rep1
wt	N8	2338	5395	rep1
wt	N8	2594	5491	rep1
wt	N8	2116	5505	rep1
wt	N8	2152	4861	rep1
wt	N8	2403	5062	rep1
wt	N8	2001	7749	rep1
wt	N8	2816	7444	rep1
wt	N8	2433	5754	rep1
wt	N8	1434	12964	rep1
wt	N8	1490	6790	rep1
wt	N8	2001	5949	rep1
wt	N8	1641	7058	rep1
wt	N8	1953	6489	rep1
wt	N8	2425	7126	rep1
wt	N8	1952	9060	rep1
wt	N8	2008	7016	rep1
wt	N8	2527	6002	rep1
wt	N8	2657	7818	rep1
wt	N8	2146	8281	rep1
wt	N16	1585	10203	rep1
wt	N16	1674	5990	rep1
wt	N16	2106	6891	rep1
wt	N16	1726	6114	rep1
wt	N16	1389	6422	rep1
wt	N16	2367	6167	rep1
wt	N16	2234	5751	rep1
wt	N16	2115	7150	rep1
wt	N16	1653	6386	rep1
wt	N16	1628	10832	rep1
wt	N16	1702	7684	rep1
wt	N16	1751	6617	rep1
wt	N16	2916	5240	rep1
wt	N16	3394	5172	rep1
wt	N16	2330	5650	rep1
wt	N16	2348	5957	rep1
wt	N16	2701	4740	rep1
wt	N16	3331	4922	rep1
wt	N16	1858	5078	rep1
wt	N16	1978	5755	rep1
wt	N16	3068	5233	rep1
wt	N16	2824	4914	rep1
wt	N16	2691	5885	rep1
wt	N16	2852	5209	rep1
wt	N16	2739	5733	rep1
wt	N16	1753	6801	rep1
wt	N16	1565	7549	rep1
wt	N16	1721	6382	rep1
wt	N16	1970	6030	rep1
wt	N16	2575	5920	rep1
wt	N16	2840	6058	rep1
wt	N16	2399	6256	rep1
wt	N16	2112	6335	rep1
wt	N16	2150	7248	rep1
wt	N16	2244	6100	rep1
wt	N16	2032	6030	rep1
wt	N16	1529	5723	rep1
wt	N16	1695	5879	rep1
wt	N16	1913	5996	rep1
wt	N16	1761	4845	rep1
wt	N16	3784	5207	rep1
wt	N16	2306	5096	rep1
wt	N16	4121	5059	rep1
wt	N16	2155	4535	rep1
wt	N16	1856	4966	rep1
wt	N16	2324	5250	rep1
wt	N16	2524	5231	rep1
wt	N16	2719	5960	rep1
wt	N16	2007	5176	rep1
wt	N16	2824	5081	rep1
wt	N24	2019	2517	rep1
wt	N24	2637	3979	rep1
wt	N24	2130	3298	rep1
wt	N24	2065	3510	rep1
wt	N24	3397	3890	rep1
wt	N24	2515	3308	rep1
wt	N24	2614	4123	rep1
wt	N24	2229	4437	rep1
wt	N24	2945	5857	rep1
wt	N24	2821	3254	rep1
wt	N24	2664	6643	rep1
wt	N24	2941	7035	rep1
wt	N24	2909	3432	rep1
wt	N24	1366	4444	rep1
wt	N24	2763	7832	rep1
wt	N24	3049	5996	rep1
wt	N24	1646	4307	rep1
wt	N24	2230	4123	rep1
wt	N24	2937	8407	rep1
wt	N24	2268	7189	rep1
wt	N24	3291	7364	rep1
wt	N24	3611	8838	rep1
wt	N24	2779	8842	rep1
wt	N24	2471	7903	rep1
wt	N24	1945	7739	rep1
wt	N24	2323	8343	rep1
wt	N24	2062	6917	rep1
wt	N24	1884	5988	rep1
wt	N24	1833	8326	rep1
wt	N24	2238	5955	rep1
wt	N24	1713	5925	rep1
wt	N24	1782	4817	rep1
wt	N24	3450	4748	rep1
wt	N24	2921	4717	rep1
wt	N24	3402	4485	rep1
wt	N24	2584	4516	rep1
wt	N24	3451	4988	rep1
wt	N24	3372	4900	rep1
wt	N24	3667	4535	rep1
wt	N24	2967	4085	rep1
wt	N24	3229	4491	rep1
wt	N24	2147	4407	rep1
wt	N24	2186	4514	rep1
wt	N24	2365	4660	rep1
wt	N24	2596	4896	rep1
wt	N24	3422	4786	rep1
wt	N24	1949	4403	rep1
wt	N24	3096	4834	rep1

## Sheet: fig.2c-fig.S2e
Genotype	Time_point	Treatment	FoxO1	Esrrb	Experiment
wt	2i	NT	1252	15719	rep1
wt	2i	NT	1450	13696	rep1
wt	2i	NT	1206	14378	rep1
wt	2i	NT	1195	11926	rep1
wt	2i	NT	1091	17577	rep1
wt	2i	NT	1166	19360	rep1
wt	2i	NT	1162	14456	rep1
wt	2i	NT	1201	17995	rep1
wt	2i	NT	1299	15549	rep1
wt	2i	NT	1179	15733	rep1
wt	2i	NT	1105	18441	rep1
wt	2i	NT	1017	16820	rep1
wt	2i	NT	1503	15309	rep1
wt	2i	NT	1405	13984	rep1
wt	2i	NT	1313	13715	rep1
wt	2i	NT	1118	14764	rep1
wt	2i	NT	1049	16378	rep1
wt	2i	NT	1078	16211	rep1
wt	2i	NT	1108	13015	rep1
wt	2i	NT	1106	14030	rep1
wt	2i	NT	1044	14493	rep1
wt	2i	NT	1384	11392	rep1
wt	2i	NT	1246	13064	rep1
wt	2i	NT	1386	12469	rep1
wt	2i	NT	1326	23597	rep1
wt	2i	NT	1138	16526	rep1
wt	2i	NT	1472	11942	rep1
wt	2i	NT	1493	15691	rep1
wt	2i	NT	1430	16122	rep1
wt	2i	NT	1271	17540	rep1
wt	2i	NT	1283	17999	rep1
wt	2i	NT	1206	17112	rep1
wt	2i	NT	1162	15500	rep1
wt	2i	NT	1381	16684	rep1
wt	2i	NT	1181	19103	rep1
wt	2i	NT	1343	17412	rep1
wt	2i	NT	1463	16546	rep1
wt	2i	NT	1387	17708	rep1
wt	2i	NT	1306	15027	rep1
wt	2i	NT	1817	15820	rep1
wt	2i	NT	1238	18185	rep1
wt	2i	NT	1291	18444	rep1
wt	2i	NT	1483	15722	rep1
wt	2i	NT	1247	14558	rep1
wt	2i	NT	1305	18836	rep1
wt	2i	NT	1314	16020	rep1
wt	2i	NT	1242	18076	rep1
wt	2i	NT	1347	13355	rep1
wt	2i	NT	1292	15873	rep1
wt	2i	NT	1462	16290	rep1
wt	2i	NT	1350	13153	rep1
wt	2i	NT	1353	17296	rep1
wt	2i	NT	1340	14206	rep1
wt	2i	NT	1248	15457	rep1
wt	2i	NT	1167	13981	rep1
wt	2i	NT	1534	13359	rep1
wt	2i	NT	1158	15652	rep1
wt	2i	NT	1303	16721	rep1
wt	2i	NT	1486	14398	rep1
wt	2i	NT	1367	12928	rep1
wt	2i	NT	1304	15140	rep1
wt	2i	NT	1532	13748	rep1
wt	2i	NT	1590	12921	rep1
wt	2i	NT	1408	15076	rep1
wt	2i	NT	1105	15174	rep1
wt	2i	NT	1167	11951	rep1
wt	2i	NT	1145	14731	rep1
wt	2i	NT	1484	11961	rep1
wt	2i	NT	1267	13650	rep1
wt	2i	NT	1165	15450	rep1
wt	2i	NT	1421	16774	rep1
wt	2i	NT	1336	17571	rep1
wt	2i	NT	1174	15190	rep1
wt	2i	NT	1174	12314	rep1
wt	2i	NT	1505	12909	rep1
wt	2i	NT	1442	12880	rep1
wt	2i	NT	1185	13045	rep1
wt	2i	NT	1576	16530	rep1
wt	2i	NT	1547	13509	rep1
wt	2i	NT	1199	16479	rep1
wt	2i	NT	1190	16683	rep1
wt	2i	NT	1398	12826	rep1
wt	2i	NT	1319	13088	rep1
wt	2i	NT	1468	17005	rep1
wt	2i	NT	1284	16468	rep1
wt	2i	NT	1354	15013	rep1
wt	2i	NT	1163	17865	rep1
wt	2i	NT	1182	17921	rep1
wt	2i	MK	1593	12189	rep1
wt	2i	MK	1636	11167	rep1
wt	2i	MK	1997	10330	rep1
wt	2i	MK	2000	10068	rep1
wt	2i	MK	2071	13180	rep1
wt	2i	MK	1490	13603	rep1
wt	2i	MK	1822	11137	rep1
wt	2i	MK	1397	12986	rep1
wt	2i	MK	1555	14843	rep1
wt	2i	MK	1934	15546	rep1
wt	2i	MK	1625	16862	rep1
wt	2i	MK	2095	11104	rep1
wt	2i	MK	1612	14437	rep1
wt	2i	MK	1973	13219	rep1
wt	2i	MK	1636	17366	rep1
wt	2i	MK	2264	15300	rep1
wt	2i	MK	1809	14494	rep1
wt	2i	MK	1533	17526	rep1
wt	2i	MK	1501	13584	rep1
wt	2i	MK	1896	17426	rep1
wt	2i	MK	1822	15341	rep1
wt	2i	MK	2008	10911	rep1
wt	2i	MK	1717	11460	rep1
wt	2i	MK	2312	7222	rep1
wt	2i	MK	2345	5859	rep1
wt	2i	MK	2268	6943	rep1
wt	2i	MK	1948	8414	rep1
wt	2i	MK	2008	12594	rep1
wt	2i	MK	2217	5461	rep1
wt	2i	MK	3330	8453	rep1
wt	2i	MK	1791	14594	rep1
wt	2i	MK	2421	10284	rep1
wt	2i	MK	2814	7642	rep1
wt	2i	MK	2223	7890	rep1
wt	2i	MK	2672	7537	rep1
wt	2i	MK	2770	11075	rep1
wt	2i	MK	2074	12037	rep1
wt	2i	MK	1666	13201	rep1
wt	2i	MK	1673	14991	rep1
wt	2i	MK	1803	10140	rep1
wt	2i	MK	2080	17031	rep1
wt	2i	MK	1892	14004	rep1
wt	2i	MK	2674	10134	rep1
wt	2i	MK	1813	10164	rep1
wt	2i	MK	1656	10315	rep1
wt	2i	MK	1938	12563	rep1
wt	2i	MK	1881	13841	rep1
wt	2i	MK	2077	10589	rep1
wt	2i	MK	2181	12945	rep1
wt	2i	MK	2287	9727	rep1
wt	2i	MK	2277	13621	rep1
wt	2i	MK	2296	12151	rep1
wt	2i	MK	2851	10308	rep1
wt	2i	MK	2003	13573	rep1
wt	2i	MK	1940	15689	rep1
wt	2i	MK	1973	13387	rep1
wt	2i	MK	2664	12006	rep1
wt	2i	MK	2003	14727	rep1
wt	2i	MK	2351	16018	rep1
wt	2i	MK	2562	13783	rep1
wt	2i	MK	2490	17790	rep1
wt	2i	MK	2496	16216	rep1
wt	2i	MK	2434	14546	rep1
wt	2i	MK	2105	14744	rep1
wt	2i	MK	1900	13875	rep1
wt	2i	MK	2266	19691	rep1
wt	2i	MK	2921	12709	rep1
wt	2i	MK	2929	11285	rep1
wt	2i	MK	2194	9831	rep1
wt	2i	MK	2797	8675	rep1
wt	2i	MK	2431	16849	rep1
wt	2i	MK	3900	9946	rep1
wt	2i	MK	3005	8112	rep1
wt	2i	MK	2125	11846	rep1
wt	2i	MK	2193	9707	rep1
wt	2i	MK	2182	19601	rep1
wt	2i	MK	2637	11107	rep1
wt	2i	MK	2766	8424	rep1
wt	2i	MK	2503	7852	rep1
wt	2i	MK	2650	8793	rep1
wt	2i	MK	3535	11441	rep1
wt	2i	MK	2546	9679	rep1
wt	2i	MK	2310	13062	rep1
wt	2i	MK	4085	13010	rep1
wt	2i	MK	4086	11445	rep1
wt	2i	MK	3006	8685	rep1
wt	2i	MK	2159	11169	rep1
wt	2i	MK	3100	11175	rep1
wt	N24	NT	1655	8116	rep1
wt	N24	NT	1192	7190	rep1
wt	N24	NT	1271	6331	rep1
wt	N24	NT	1544	7184	rep1
wt	N24	NT	1158	8224	rep1
wt	N24	NT	1318	6759	rep1
wt	N24	NT	1164	7031	rep1
wt	N24	NT	1862	6984	rep1
wt	N24	NT	1274	10295	rep1
wt	N24	NT	2049	6210	rep1
wt	N24	NT	2631	5762	rep1
wt	N24	NT	2205	6319	rep1
wt	N24	NT	2434	6569	rep1
wt	N24	NT	2280	5435	rep1
wt	N24	NT	3360	6206	rep1
wt	N24	NT	2462	6075	rep1
wt	N24	NT	1991	5571	rep1
wt	N24	NT	1461	6372	rep1
wt	N24	NT	1905	5311	rep1
wt	N24	NT	2509	5637	rep1
wt	N24	NT	2550	7310	rep1
wt	N24	NT	1726	5604	rep1
wt	N24	NT	1729	5383	rep1
wt	N24	NT	1883	6237	rep1
wt	N24	NT	2152	6264	rep1
wt	N24	NT	1645	4916	rep1
wt	N24	NT	1402	4590	rep1
wt	N24	NT	2120	6136	rep1
wt	N24	NT	1539	5210	rep1
wt	N24	NT	1807	5026	rep1
wt	N24	NT	1573	5942	rep1
wt	N24	NT	1344	4676	rep1
wt	N24	NT	1405	4824	rep1
wt	N24	NT	1674	5162	rep1
wt	N24	NT	1455	4611	rep1
wt	N24	NT	2015	4496	rep1
wt	N24	NT	2426	5125	rep1
wt	N24	NT	1633	5076	rep1
wt	N24	NT	1649	4820	rep1
wt	N24	NT	2315	4123	rep1
wt	N24	NT	2120	5099	rep1
wt	N24	NT	2217	5735	rep1
wt	N24	NT	1772	5868	rep1
wt	N24	NT	1906	6239	rep1
wt	N24	NT	1856	5412	rep1
wt	N24	NT	1923	4926	rep1
wt	N24	NT	2668	5215	rep1
wt	N24	NT	2319	6143	rep1
wt	N24	NT	2475	5892	rep1
wt	N24	NT	1906	5619	rep1
wt	N24	NT	2483	5008	rep1
wt	N24	NT	2087	4965	rep1
wt	N24	NT	1918	5070	rep1
wt	N24	NT	2276	5439	rep1
wt	N24	NT	2476	5624	rep1
wt	N24	NT	3004	6066	rep1
wt	N24	NT	2038	5615	rep1
wt	N24	NT	1885	5425	rep1
wt	N24	NT	2296	4904	rep1
wt	N24	NT	2788	5288	rep1
wt	N24	NT	1682	4965	rep1
wt	N24	NT	2548	5138	rep1
wt	N24	NT	2652	5170	rep1
wt	N24	NT	2148	5210	rep1
wt	N24	NT	2818	5521	rep1
wt	N24	NT	2074	4831	rep1
wt	N24	NT	2160	5312	rep1
wt	N24	NT	1412	6198	rep1
wt	N24	NT	1315	5624	rep1
wt	N24	NT	1515	6469	rep1
wt	N24	NT	1345	5289	rep1
wt	N24	NT	1850	6276	rep1
wt	N24	NT	1447	5919	rep1
wt	N24	NT	1269	5673	rep1
wt	N24	NT	1042	6301	rep1
wt	N24	NT	1256	5201	rep1
wt	N24	NT	1496	5734	rep1
wt	N24	NT	1188	5632	rep1
wt	N24	NT	1498	7272	rep1
wt	N24	NT	1395	5710	rep1
wt	N24	NT	1160	6133	rep1
wt	N24	NT	1344	6468	rep1
wt	N24	NT	2015	5354	rep1
wt	N24	NT	1400	6030	rep1
wt	N24	NT	1373	5507	rep1
wt	N24	MK	2297	6780	rep1
wt	N24	MK	2323	7273	rep1
wt	N24	MK	2536	6772	rep1
wt	N24	MK	2260	6364	rep1
wt	N24	MK	2340	6387	rep1
wt	N24	MK	2704	7146	rep1
wt	N24	MK	3208	6658	rep1
wt	N24	MK	2378	6822	rep1
wt	N24	MK	2892	6937	rep1
wt	N24	MK	2794	6749	rep1
wt	N24	MK	3008	7585	rep1
wt	N24	MK	2180	6266	rep1
wt	N24	MK	3317	7750	rep1
wt	N24	MK	2412	6637	rep1
wt	N24	MK	2526	6622	rep1
wt	N24	MK	2844	6560	rep1
wt	N24	MK	2291	6943	rep1
wt	N24	MK	2107	6055	rep1
wt	N24	MK	1875	5085	rep1
wt	N24	MK	1576	5150	rep1
wt	N24	MK	2648	6218	rep1
wt	N24	MK	2386	6604	rep1
wt	N24	MK	2451	6340	rep1
wt	N24	MK	2475	10421	rep1
wt	N24	MK	2106	6261	rep1
wt	N24	MK	1917	6079	rep1
wt	N24	MK	2079	6149	rep1
wt	N24	MK	2344	5903	rep1
wt	N24	MK	2332	6948	rep1
wt	N24	MK	2004	5644	rep1
wt	N24	MK	2263	5856	rep1
wt	N24	MK	2487	8126	rep1
wt	N24	MK	2771	5595	rep1
wt	N24	MK	1870	4605	rep1
wt	N24	MK	2414	5659	rep1
wt	N24	MK	2448	5299	rep1
wt	N24	MK	2407	5634	rep1
wt	N24	MK	1943	5491	rep1
wt	N24	MK	2845	5422	rep1
wt	N24	MK	3059	5572	rep1
wt	N24	MK	3048	5842	rep1
wt	N24	MK	2375	5129	rep1
wt	N24	MK	1997	4921	rep1
wt	N24	MK	1907	4902	rep1
wt	N24	MK	1968	5017	rep1
wt	N24	MK	2135	5035	rep1
wt	N24	MK	1859	5343	rep1
wt	N24	MK	1872	5750	rep1
wt	N24	MK	2298	4584	rep1
wt	N24	MK	1996	5591	rep1
wt	N24	MK	1740	6112	rep1
wt	N24	MK	2495	5750	rep1
wt	N24	MK	2595	5773	rep1
wt	N24	MK	1844	6439	rep1
wt	N24	MK	2335	5533	rep1
wt	N24	MK	2694	6258	rep1
wt	N24	MK	2076	6032	rep1
wt	N24	MK	1970	5535	rep1
wt	N24	MK	2854	5358	rep1
wt	N24	MK	2518	5858	rep1
wt	N24	MK	2591	5385	rep1
wt	N24	MK	2058	4545	rep1
wt	N24	MK	3065	6041	rep1
wt	N24	MK	2152	5161	rep1
wt	N24	MK	2903	6979	rep1
pten_KO_B4	2i	NT	1364	16822	rep1
pten_KO_B4	2i	NT	1097	15301	rep1
pten_KO_B4	2i	NT	1185	16329	rep1
pten_KO_B4	2i	NT	1589	14454	rep1
pten_KO_B4	2i	NT	1131	17861	rep1
pten_KO_B4	2i	NT	1146	11607	rep1
pten_KO_B4	2i	NT	1278	11623	rep1
pten_KO_B4	2i	NT	1165	15268	rep1
pten_KO_B4	2i	NT	1059	15406	rep1
pten_KO_B4	2i	NT	1093	13951	rep1
pten_KO_B4	2i	NT	1268	18543	rep1
pten_KO_B4	2i	NT	1499	17628	rep1
pten_KO_B4	2i	NT	1179	12902	rep1
pten_KO_B4	2i	NT	1366	17188	rep1
pten_KO_B4	2i	NT	1250	18159	rep1
pten_KO_B4	2i	NT	1130	14406	rep1
pten_KO_B4	2i	NT	1000	18982	rep1
pten_KO_B4	2i	NT	1142	14557	rep1
pten_KO_B4	2i	NT	1048	13729	rep1
pten_KO_B4	2i	NT	1312	18800	rep1
pten_KO_B4	2i	NT	1297	13837	rep1
pten_KO_B4	2i	NT	1176	15445	rep1
pten_KO_B4	2i	NT	1623	16698	rep1
pten_KO_B4	2i	NT	2029	20296	rep1
pten_KO_B4	2i	NT	1324	16917	rep1
pten_KO_B4	2i	NT	975	13587	rep1
pten_KO_B4	2i	NT	995	14780	rep1
pten_KO_B4	2i	NT	1154	16744	rep1
pten_KO_B4	2i	NT	1067	17219	rep1
pten_KO_B4	2i	NT	1073	11573	rep1
pten_KO_B4	2i	NT	1102	9222	rep1
pten_KO_B4	2i	NT	1248	13288	rep1
pten_KO_B4	2i	NT	1172	14757	rep1
pten_KO_B4	2i	NT	1224	15702	rep1
pten_KO_B4	2i	NT	1027	15349	rep1
pten_KO_B4	2i	NT	1241	14453	rep1
pten_KO_B4	2i	NT	1074	12730	rep1
pten_KO_B4	2i	NT	1019	15201	rep1
pten_KO_B4	2i	NT	1093	14963	rep1
pten_KO_B4	2i	NT	1194	14349	rep1
pten_KO_B4	2i	NT	1061	11580	rep1
pten_KO_B4	2i	NT	1103	13392	rep1
pten_KO_B4	2i	NT	1006	14200	rep1
pten_KO_B4	2i	NT	1122	13900	rep1
pten_KO_B4	2i	NT	1245	14438	rep1
pten_KO_B4	2i	NT	1299	12996	rep1
pten_KO_B4	2i	NT	1100	15298	rep1
pten_KO_B4	2i	NT	980	16131	rep1
pten_KO_B4	2i	NT	1106	17338	rep1
pten_KO_B4	2i	NT	1105	16929	rep1
pten_KO_B4	2i	NT	1050	15212	rep1
pten_KO_B4	2i	NT	1047	12440	rep1
pten_KO_B4	2i	NT	1049	13254	rep1
pten_KO_B4	2i	NT	1159	17141	rep1
pten_KO_B4	2i	NT	1170	13854	rep1
pten_KO_B4	2i	NT	1170	11724	rep1
pten_KO_B4	2i	NT	1177	18816	rep1
pten_KO_B4	2i	MK	2096	14799	rep1
pten_KO_B4	2i	MK	1945	18103	rep1
pten_KO_B4	2i	MK	1849	18524	rep1
pten_KO_B4	2i	MK	1651	19364	rep1
pten_KO_B4	2i	MK	2756	21217	rep1
pten_KO_B4	2i	MK	2109	15737	rep1
pten_KO_B4	2i	MK	1532	18056	rep1
pten_KO_B4	2i	MK	2344	17684	rep1
pten_KO_B4	2i	MK	2099	18859	rep1
pten_KO_B4	2i	MK	1123	16104	rep1
pten_KO_B4	2i	MK	1366	15410	rep1
pten_KO_B4	2i	MK	1343	17559	rep1
pten_KO_B4	2i	MK	1230	15528	rep1
pten_KO_B4	2i	MK	1081	18108	rep1
pten_KO_B4	2i	MK	1079	15526	rep1
pten_KO_B4	2i	MK	1325	12135	rep1
pten_KO_B4	2i	MK	1268	15906	rep1
pten_KO_B4	2i	MK	1145	14243	rep1
pten_KO_B4	2i	MK	1124	15548	rep1
pten_KO_B4	2i	MK	1064	13728	rep1
pten_KO_B4	2i	MK	1543	12681	rep1
pten_KO_B4	2i	MK	1315	13730	rep1
pten_KO_B4	2i	MK	1378	16183	rep1
pten_KO_B4	2i	MK	1500	13787	rep1
pten_KO_B4	2i	MK	1300	16830	rep1
pten_KO_B4	2i	MK	1228	17438	rep1
pten_KO_B4	2i	MK	1239	12557	rep1
pten_KO_B4	2i	MK	1455	15271	rep1
pten_KO_B4	2i	MK	1326	14201	rep1
pten_KO_B4	2i	MK	1050	16655	rep1
pten_KO_B4	2i	MK	1193	15465	rep1
pten_KO_B4	2i	MK	1187	13439	rep1
pten_KO_B4	2i	MK	1060	18589	rep1
pten_KO_B4	2i	MK	917	17598	rep1
pten_KO_B4	2i	MK	1011	15252	rep1
pten_KO_B4	2i	MK	917	18289	rep1
pten_KO_B4	2i	MK	1081	16044	rep1
pten_KO_B4	2i	MK	1055	17163	rep1
pten_KO_B4	2i	MK	1139	16752	rep1
pten_KO_B4	2i	MK	1171	16803	rep1
pten_KO_B4	2i	MK	1086	18087	rep1
pten_KO_B4	2i	MK	1081	15307	rep1
pten_KO_B4	2i	MK	1215	18626	rep1
pten_KO_B4	2i	MK	1183	14968	rep1
pten_KO_B4	2i	MK	1229	16659	rep1
pten_KO_B4	2i	MK	1091	16907	rep1
pten_KO_B4	2i	MK	1056	19967	rep1
pten_KO_B4	2i	MK	1536	15104	rep1
pten_KO_B4	2i	MK	1219	18183	rep1
pten_KO_B4	2i	MK	1640	15616	rep1
pten_KO_B4	2i	MK	1163	17812	rep1
pten_KO_B4	2i	MK	1209	21300	rep1
pten_KO_B4	2i	MK	1230	18241	rep1
pten_KO_B4	2i	MK	1352	17430	rep1
pten_KO_B4	2i	MK	1181	17825	rep1
pten_KO_B4	2i	MK	1319	18633	rep1
pten_KO_B4	2i	MK	1236	14743	rep1
pten_KO_B4	2i	MK	1206	15841	rep1
pten_KO_B4	2i	MK	1417	18385	rep1
pten_KO_B4	2i	MK	1329	21484	rep1
pten_KO_B4	N24	NT	2578	7304	rep1
pten_KO_B4	N24	NT	2168	8755	rep1
pten_KO_B4	N24	NT	2217	17541	rep1
pten_KO_B4	N24	NT	2016	13640	rep1
pten_KO_B4	N24	NT	2230	7791	rep1
pten_KO_B4	N24	NT	2282	8449	rep1
pten_KO_B4	N24	NT	1920	16311	rep1
pten_KO_B4	N24	NT	1804	8469	rep1
pten_KO_B4	N24	NT	2153	8282	rep1
pten_KO_B4	N24	NT	2041	8354	rep1
pten_KO_B4	N24	NT	2120	7560	rep1
pten_KO_B4	N24	NT	2166	7460	rep1
pten_KO_B4	N24	NT	1556	8096	rep1
pten_KO_B4	N24	NT	2051	8839	rep1
pten_KO_B4	N24	NT	1857	9582	rep1
pten_KO_B4	N24	NT	1865	7550	rep1
pten_KO_B4	N24	NT	2419	6700	rep1
pten_KO_B4	N24	NT	1857	9092	rep1
pten_KO_B4	N24	NT	1831	9558	rep1
pten_KO_B4	N24	NT	2343	6112	rep1
pten_KO_B4	N24	NT	2272	5390	rep1
pten_KO_B4	N24	NT	2494	8220	rep1
pten_KO_B4	N24	NT	2519	8801	rep1
pten_KO_B4	N24	NT	1945	9797	rep1
pten_KO_B4	N24	NT	2328	7781	rep1
pten_KO_B4	N24	NT	2119	6839	rep1
pten_KO_B4	N24	NT	1678	7393	rep1
pten_KO_B4	N24	NT	1644	8388	rep1
pten_KO_B4	N24	NT	1716	12143	rep1
pten_KO_B4	N24	NT	1822	7313	rep1
pten_KO_B4	N24	NT	1877	7452	rep1
pten_KO_B4	N24	NT	1813	7979	rep1
pten_KO_B4	N24	NT	1847	8064	rep1
pten_KO_B4	N24	NT	1893	6643	rep1
pten_KO_B4	N24	NT	1776	7266	rep1
pten_KO_B4	N24	NT	1661	10368	rep1
pten_KO_B4	N24	NT	1563	7524	rep1
pten_KO_B4	N24	NT	1755	10373	rep1
pten_KO_B4	N24	NT	1613	8254	rep1
pten_KO_B4	N24	NT	1712	6661	rep1
pten_KO_B4	N24	NT	1512	7325	rep1
pten_KO_B4	N24	NT	1599	8503	rep1
pten_KO_B4	N24	NT	1749	13526	rep1
pten_KO_B4	N24	NT	1684	9930	rep1
pten_KO_B4	N24	NT	1560	6621	rep1
pten_KO_B4	N24	NT	2503	6629	rep1
pten_KO_B4	N24	NT	1946	9136	rep1
pten_KO_B4	N24	NT	2001	8435	rep1
pten_KO_B4	N24	NT	1525	9072	rep1
pten_KO_B4	N24	NT	1599	11582	rep1
pten_KO_B4	N24	NT	1698	10202	rep1
pten_KO_B4	N24	NT	1939	9848	rep1
pten_KO_B4	N24	NT	1993	11610	rep1
pten_KO_B4	N24	NT	2095	9137	rep1
pten_KO_B4	N24	NT	1989	10503	rep1
pten_KO_B4	N24	NT	1947	9451	rep1
pten_KO_B4	N24	NT	1951	12185	rep1
pten_KO_B4	N24	NT	1981	11936	rep1
pten_KO_B4	N24	NT	1582	7515	rep1
pten_KO_B4	N24	NT	1724	9595	rep1
pten_KO_B4	N24	NT	1246	5730	rep1
pten_KO_B4	N24	NT	1484	13793	rep1
pten_KO_B4	N24	NT	1250	11949	rep1
pten_KO_B4	N24	NT	1769	6912	rep1
pten_KO_B4	N24	NT	1666	7738	rep1
pten_KO_B4	N24	NT	1688	7186	rep1
pten_KO_B4	N24	NT	1786	7860	rep1
pten_KO_B4	N24	NT	1282	6668	rep1
pten_KO_B4	N24	NT	1596	6830	rep1
pten_KO_B4	N24	NT	1276	7337	rep1
pten_KO_B4	N24	MK	1718	9666	rep1
pten_KO_B4	N24	MK	1481	11297	rep1
pten_KO_B4	N24	MK	1531	13726	rep1
pten_KO_B4	N24	MK	1379	9795	rep1
pten_KO_B4	N24	MK	1651	8817	rep1
pten_KO_B4	N24	MK	1581	11179	rep1
pten_KO_B4	N24	MK	1613	10356	rep1
pten_KO_B4	N24	MK	1767	13275	rep1
pten_KO_B4	N24	MK	1425	11316	rep1
pten_KO_B4	N24	MK	1661	5675	rep1
pten_KO_B4	N24	MK	1676	7299	rep1
pten_KO_B4	N24	MK	1910	5158	rep1
pten_KO_B4	N24	MK	1588	9122	rep1
pten_KO_B4	N24	MK	1475	8836	rep1
pten_KO_B4	N24	MK	1464	10499	rep1
pten_KO_B4	N24	MK	1558	9994	rep1
pten_KO_B4	N24	MK	1572	8313	rep1
pten_KO_B4	N24	MK	1541	10109	rep1
pten_KO_B4	N24	MK	1647	9010	rep1
pten_KO_B4	N24	MK	1484	9421	rep1
pten_KO_B4	N24	MK	1565	7746	rep1
pten_KO_B4	N24	MK	1990	6168	rep1
pten_KO_B4	N24	MK	2033	5640	rep1
pten_KO_B4	N24	MK	1792	5593	rep1
pten_KO_B4	N24	MK	1825	6989	rep1
pten_KO_B4	N24	MK	2304	5191	rep1
pten_KO_B4	N24	MK	1437	5450	rep1
pten_KO_B4	N24	MK	1370	4896	rep1
pten_KO_B4	N24	MK	1777	5892	rep1
pten_KO_B4	N24	MK	1813	9133	rep1
pten_KO_B4	N24	MK	2116	6230	rep1
pten_KO_B4	N24	MK	1948	7258	rep1
pten_KO_B4	N24	MK	1473	8709	rep1
pten_KO_B4	N24	MK	1412	5292	rep1
pten_KO_B4	N24	MK	1560	7260	rep1
pten_KO_B4	N24	MK	1455	6312	rep1
pten_KO_B4	N24	MK	1573	5357	rep1
pten_KO_B4	N24	MK	1452	5337	rep1
pten_KO_B4	N24	MK	1400	5555	rep1
pten_KO_B4	N24	MK	1457	5660	rep1
pten_KO_B4	N24	MK	1312	5820	rep1
pten_KO_B4	N24	MK	1468	6454	rep1
pten_KO_B4	N24	MK	1535	5215	rep1
pten_KO_B4	N24	MK	1421	4911	rep1
pten_KO_B4	N24	MK	1544	6422	rep1
pten_KO_B4	N24	MK	1624	5578	rep1
pten_KO_B4	N24	MK	2053	6114	rep1
pten_KO_B4	N24	MK	1601	5788	rep1
pten_KO_B4	N24	MK	1951	6239	rep1
pten_KO_B4	N24	MK	1334	5677	rep1
pten_KO_B4	N24	MK	1482	7172	rep1
pten_KO_B4	N24	MK	1448	6977	rep1
pten_KO_B4	N24	MK	1630	6831	rep1
pten_KO_B4	N24	MK	1722	6762	rep1
pten_KO_B4	N24	MK	1535	8106	rep1
pten_KO_B4	N24	MK	1574	6345	rep1
pten_KO_B4	N24	MK	1677	6580	rep1
pten_KO_B4	N24	MK	1381	5346	rep1
pten_KO_B4	N24	MK	1487	6324	rep1
pten_KO_B4	N24	MK	1462	6744	rep1
pten_KO_B4	N24	MK	1570	6008	rep1
pten_KO_B4	N24	MK	1442	5958	rep1
pten_KO_B4	N24	MK	1428	4464	rep1
pten_KO_B4	N24	MK	1618	5963	rep1
pten_KO_B4	N24	MK	1539	6131	rep1
pten_KO_B4	N24	MK	1491	5691	rep1
pten_KO_B4	N24	MK	1667	6029	rep1
pten_KO_B4	N24	MK	1334	4879	rep1
pten_KO_B4	N24	MK	1439	5554	rep1
pten_KO_B4	N24	MK	1582	5504	rep1
pten_KO_B4	N24	MK	1493	5643	rep1
pten_KO_B4	N24	MK	1956	6221	rep1
pten_KO_B4	N24	MK	1267	5133	rep1
pten_KO_B4	N24	MK	1674	7587	rep1
pten_KO_B4	N24	MK	1977	6422	rep1
pten_KO_B4	N24	MK	1391	7047	rep1
pten_KO_B4	N24	MK	1513	7058	rep1
pten_KO_B4	N24	MK	1370	8345	rep1
pten_KO_B4	N24	MK	1678	6181	rep1
pten_KO_B4	N24	MK	1318	5520	rep1
pten_KO_B4	N24	MK	1328	6560	rep1
pten_KO_B4	N24	MK	1440	5296	rep1
pten_KO_B4	N24	MK	1342	5837	rep1
pten_KO_D11	2i	NT	1081	11355	rep1
pten_KO_D11	2i	NT	1066	11684	rep1
pten_KO_D11	2i	NT	1015	12982	rep1
pten_KO_D11	2i	NT	1012	11361	rep1
pten_KO_D11	2i	NT	1189	13874	rep1
pten_KO_D11	2i	NT	1151	12257	rep1
pten_KO_D11	2i	NT	1064	12798	rep1
pten_KO_D11	2i	NT	1031	12817	rep1
pten_KO_D11	2i	NT	965	15244	rep1
pten_KO_D11	2i	NT	929	16723	rep1
pten_KO_D11	2i	NT	918	16598	rep1
pten_KO_D11	2i	NT	1396	16141	rep1
pten_KO_D11	2i	NT	1331	15005	rep1
pten_KO_D11	2i	NT	1363	12482	rep1
pten_KO_D11	2i	NT	1477	14531	rep1
pten_KO_D11	2i	NT	1141	13808	rep1
pten_KO_D11	2i	NT	1198	16742	rep1
pten_KO_D11	2i	NT	1079	14133	rep1
pten_KO_D11	2i	NT	1234	13706	rep1
pten_KO_D11	2i	NT	1484	14328	rep1
pten_KO_D11	2i	NT	1428	14287	rep1
pten_KO_D11	2i	NT	1265	14421	rep1
pten_KO_D11	2i	NT	1560	13307	rep1
pten_KO_D11	2i	NT	1178	14857	rep1
pten_KO_D11	2i	NT	1404	12899	rep1
pten_KO_D11	2i	NT	1259	16095	rep1
pten_KO_D11	2i	NT	1182	15457	rep1
pten_KO_D11	2i	NT	1264	9626	rep1
pten_KO_D11	2i	NT	1322	11488	rep1
pten_KO_D11	2i	NT	1149	9993	rep1
pten_KO_D11	2i	NT	987	12519	rep1
pten_KO_D11	2i	NT	1220	7267	rep1
pten_KO_D11	2i	NT	1136	10025	rep1
pten_KO_D11	2i	NT	1045	11604	rep1
pten_KO_D11	2i	NT	1077	14897	rep1
pten_KO_D11	2i	NT	1194	11973	rep1
pten_KO_D11	2i	NT	1197	10825	rep1
pten_KO_D11	2i	NT	1284	9364	rep1
pten_KO_D11	2i	NT	1101	15180	rep1
pten_KO_D11	2i	NT	1230	18416	rep1
pten_KO_D11	2i	NT	1087	18417	rep1
pten_KO_D11	2i	NT	1354	17775	rep1
pten_KO_D11	2i	NT	1172	20689	rep1
pten_KO_D11	2i	NT	1364	16863	rep1
pten_KO_D11	2i	NT	1241	16782	rep1
pten_KO_D11	2i	NT	1255	18487	rep1
pten_KO_D11	2i	NT	1295	17719	rep1
pten_KO_D11	2i	NT	1324	17952	rep1
pten_KO_D11	2i	MK	1088	15841	rep1
pten_KO_D11	2i	MK	1316	14053	rep1
pten_KO_D11	2i	MK	1123	19545	rep1
pten_KO_D11	2i	MK	1121	16250	rep1
pten_KO_D11	2i	MK	1259	13872	rep1
pten_KO_D11	2i	MK	991	18108	rep1
pten_KO_D11	2i	MK	1221	11869	rep1
pten_KO_D11	2i	MK	1033	15897	rep1
pten_KO_D11	2i	MK	1030	15786	rep1
pten_KO_D11	2i	MK	1086	16681	rep1
pten_KO_D11	2i	MK	1052	16522	rep1
pten_KO_D11	2i	MK	1033	15596	rep1
pten_KO_D11	2i	MK	1018	16411	rep1
pten_KO_D11	2i	MK	995	17002	rep1
pten_KO_D11	2i	MK	1028	11599	rep1
pten_KO_D11	2i	MK	1166	15087	rep1
pten_KO_D11	2i	MK	981	11630	rep1
pten_KO_D11	2i	MK	1019	16004	rep1
pten_KO_D11	2i	MK	994	11963	rep1
pten_KO_D11	2i	MK	1141	15450	rep1
pten_KO_D11	2i	MK	1425	13679	rep1
pten_KO_D11	2i	MK	1200	14212	rep1
pten_KO_D11	2i	MK	1192	16692	rep1
pten_KO_D11	2i	MK	1141	15121	rep1
pten_KO_D11	2i	MK	1051	13310	rep1
pten_KO_D11	2i	MK	1126	17395	rep1
pten_KO_D11	2i	MK	969	16047	rep1
pten_KO_D11	2i	MK	1081	16227	rep1
pten_KO_D11	2i	MK	958	13353	rep1
pten_KO_D11	2i	MK	1032	15983	rep1
pten_KO_D11	2i	MK	1113	19717	rep1
pten_KO_D11	2i	MK	1034	16142	rep1
pten_KO_D11	2i	MK	1019	16667	rep1
pten_KO_D11	2i	MK	848	12305	rep1
pten_KO_D11	2i	MK	1394	19488	rep1
pten_KO_D11	2i	MK	1478	18904	rep1
pten_KO_D11	2i	MK	1252	14752	rep1
pten_KO_D11	2i	MK	1424	13794	rep1
pten_KO_D11	2i	MK	1434	14662	rep1
pten_KO_D11	2i	MK	1261	17330	rep1
pten_KO_D11	2i	MK	1210	13646	rep1
pten_KO_D11	2i	MK	1244	12064	rep1
pten_KO_D11	2i	MK	1126	12141	rep1
pten_KO_D11	2i	MK	1246	12062	rep1
pten_KO_D11	2i	MK	1192	10760	rep1
pten_KO_D11	2i	MK	1051	13464	rep1
pten_KO_D11	2i	MK	1086	13511	rep1
pten_KO_D11	2i	MK	1297	11812	rep1
pten_KO_D11	2i	MK	1174	12767	rep1
pten_KO_D11	2i	MK	1196	10219	rep1
pten_KO_D11	2i	MK	1113	11515	rep1
pten_KO_D11	2i	MK	1191	10287	rep1
pten_KO_D11	2i	MK	1182	14588	rep1
pten_KO_D11	2i	MK	1439	10902	rep1
pten_KO_D11	2i	MK	1277	10768	rep1
pten_KO_D11	2i	MK	1044	15327	rep1
pten_KO_D11	2i	MK	1079	10147	rep1
pten_KO_D11	2i	MK	1328	14969	rep1
pten_KO_D11	2i	MK	1193	11643	rep1
pten_KO_D11	2i	MK	1733	8310	rep1
pten_KO_D11	2i	MK	1064	14973	rep1
pten_KO_D11	2i	MK	1198	14664	rep1
pten_KO_D11	2i	MK	1159	14098	rep1
pten_KO_D11	2i	MK	1155	14613	rep1
pten_KO_D11	2i	MK	1201	13258	rep1
pten_KO_D11	2i	MK	1247	12409	rep1
pten_KO_D11	2i	MK	1408	16017	rep1
pten_KO_D11	2i	MK	1166	14733	rep1
pten_KO_D11	2i	MK	1526	13861	rep1
pten_KO_D11	2i	MK	1314	14954	rep1
pten_KO_D11	2i	MK	1590	12448	rep1
pten_KO_D11	2i	MK	1363	13803	rep1
pten_KO_D11	2i	MK	1299	15694	rep1
pten_KO_D11	2i	MK	1192	14993	rep1
pten_KO_D11	2i	MK	1587	12248	rep1
pten_KO_D11	N24	NT	1475	6608	rep1
pten_KO_D11	N24	NT	1343	6157	rep1
pten_KO_D11	N24	NT	1361	5637	rep1
pten_KO_D11	N24	NT	1815	7080	rep1
pten_KO_D11	N24	NT	1603	6685	rep1
pten_KO_D11	N24	NT	1375	4486	rep1
pten_KO_D11	N24	NT	1520	5086	rep1
pten_KO_D11	N24	NT	1305	5672	rep1
pten_KO_D11	N24	NT	2111	5085	rep1
pten_KO_D11	N24	NT	1204	6016	rep1
pten_KO_D11	N24	NT	1526	5983	rep1
pten_KO_D11	N24	NT	1868	5381	rep1
pten_KO_D11	N24	NT	1983	6235	rep1
pten_KO_D11	N24	NT	1456	5734	rep1
pten_KO_D11	N24	NT	1475	6649	rep1
pten_KO_D11	N24	NT	1477	5661	rep1
pten_KO_D11	N24	NT	1353	5908	rep1
pten_KO_D11	N24	NT	1598	5576	rep1
pten_KO_D11	N24	NT	1321	5436	rep1
pten_KO_D11	N24	NT	1225	6013	rep1
pten_KO_D11	N24	NT	1617	6063	rep1
pten_KO_D11	N24	NT	1595	5331	rep1
pten_KO_D11	N24	NT	1302	5242	rep1
pten_KO_D11	N24	NT	1279	6151	rep1
pten_KO_D11	N24	NT	1391	6139	rep1
pten_KO_D11	N24	NT	1289	5600	rep1
pten_KO_D11	N24	NT	1948	5532	rep1
pten_KO_D11	N24	NT	1391	4335	rep1
pten_KO_D11	N24	NT	1159	5432	rep1
pten_KO_D11	N24	NT	1121	4791	rep1
pten_KO_D11	N24	NT	1341	5690	rep1
pten_KO_D11	N24	NT	1388	6104	rep1
pten_KO_D11	N24	NT	1445	6013	rep1
pten_KO_D11	N24	NT	1258	6237	rep1
pten_KO_D11	N24	NT	1206	6403	rep1
pten_KO_D11	N24	NT	1266	5203	rep1
pten_KO_D11	N24	NT	1565	6198	rep1
pten_KO_D11	N24	NT	1676	5112	rep1
pten_KO_D11	N24	NT	1715	4670	rep1
pten_KO_D11	N24	NT	1727	5992	rep1
pten_KO_D11	N24	NT	1399	4176	rep1
pten_KO_D11	N24	NT	1653	5050	rep1
pten_KO_D11	N24	NT	1628	4482	rep1
pten_KO_D11	N24	NT	1511	4407	rep1
pten_KO_D11	N24	NT	1742	6116	rep1
pten_KO_D11	N24	NT	1550	6978	rep1
pten_KO_D11	N24	NT	1694	4648	rep1
pten_KO_D11	N24	NT	1526	7594	rep1
pten_KO_D11	N24	NT	1679	6470	rep1
pten_KO_D11	N24	NT	1492	5150	rep1
pten_KO_D11	N24	NT	1760	5162	rep1
pten_KO_D11	N24	NT	1621	4642	rep1
pten_KO_D11	N24	NT	1946	5346	rep1
pten_KO_D11	N24	NT	2189	6403	rep1
pten_KO_D11	N24	NT	1912	5418	rep1
pten_KO_D11	N24	NT	1660	6129	rep1
pten_KO_D11	N24	NT	1680	5593	rep1
pten_KO_D11	N24	NT	1913	5991	rep1
pten_KO_D11	N24	NT	1430	4567	rep1
pten_KO_D11	N24	NT	1648	5140	rep1
pten_KO_D11	N24	NT	1330	6085	rep1
pten_KO_D11	N24	NT	1233	4156	rep1
pten_KO_D11	N24	NT	1604	4541	rep1
pten_KO_D11	N24	NT	1443	4601	rep1
pten_KO_D11	N24	NT	1376	4880	rep1
pten_KO_D11	N24	NT	1601	4041	rep1
pten_KO_D11	N24	NT	1394	4523	rep1
pten_KO_D11	N24	NT	1188	3849	rep1
pten_KO_D11	N24	NT	1332	3984	rep1
pten_KO_D11	N24	NT	1332	4058	rep1
pten_KO_D11	N24	NT	1333	3828	rep1
pten_KO_D11	N24	NT	1251	4018	rep1
pten_KO_D11	N24	NT	1135	3524	rep1
pten_KO_D11	N24	NT	1553	4389	rep1
pten_KO_D11	N24	NT	1540	3976	rep1
pten_KO_D11	N24	NT	1516	5203	rep1
pten_KO_D11	N24	NT	1472	4053	rep1
pten_KO_D11	N24	NT	1369	4850	rep1
pten_KO_D11	N24	NT	1360	4903	rep1
pten_KO_D11	N24	NT	1528	4504	rep1
pten_KO_D11	N24	NT	1208	3136	rep1
pten_KO_D11	N24	NT	1224	2807	rep1
pten_KO_D11	N24	NT	1529	3656	rep1
pten_KO_D11	N24	NT	1759	2753	rep1
pten_KO_D11	N24	NT	1274	3049	rep1
pten_KO_D11	N24	NT	1338	2140	rep1
pten_KO_D11	N24	NT	1414	3247	rep1
pten_KO_D11	N24	NT	1040	4001	rep1
pten_KO_D11	N24	NT	1235	2444	rep1
pten_KO_D11	N24	NT	1328	2334	rep1
pten_KO_D11	N24	NT	1416	3358	rep1
pten_KO_D11	N24	NT	1383	3988	rep1
pten_KO_D11	N24	NT	1568	3097	rep1
pten_KO_D11	N24	NT	1117	3997	rep1
pten_KO_D11	N24	NT	1375	2802	rep1
pten_KO_D11	N24	NT	1387	3195	rep1
pten_KO_D11	N24	NT	1031	2509	rep1
pten_KO_D11	N24	NT	1286	4205	rep1
pten_KO_D11	N24	NT	1326	3233	rep1
pten_KO_D11	N24	NT	1078	2831	rep1
pten_KO_D11	N24	MK	1896	5733	rep1
pten_KO_D11	N24	MK	1502	5569	rep1
pten_KO_D11	N24	MK	1529	5602	rep1
pten_KO_D11	N24	MK	1460	4967	rep1
pten_KO_D11	N24	MK	1496	6037	rep1
pten_KO_D11	N24	MK	1663	5219	rep1
pten_KO_D11	N24	MK	1692	5476	rep1
pten_KO_D11	N24	MK	1902	5321	rep1
pten_KO_D11	N24	MK	1977	4957	rep1
pten_KO_D11	N24	MK	1777	5811	rep1
pten_KO_D11	N24	MK	1822	6819	rep1
pten_KO_D11	N24	MK	1647	6161	rep1
pten_KO_D11	N24	MK	1551	5151	rep1
pten_KO_D11	N24	MK	1446	6412	rep1
pten_KO_D11	N24	MK	1651	5217	rep1
pten_KO_D11	N24	MK	1580	5994	rep1
pten_KO_D11	N24	MK	1767	4994	rep1
pten_KO_D11	N24	MK	1536	6317	rep1
pten_KO_D11	N24	MK	1780	5051	rep1
pten_KO_D11	N24	MK	1573	5009	rep1
pten_KO_D11	N24	MK	1263	7695	rep1
pten_KO_D11	N24	MK	1628	6582	rep1
pten_KO_D11	N24	MK	1373	5143	rep1
pten_KO_D11	N24	MK	1604	4524	rep1
pten_KO_D11	N24	MK	1588	5858	rep1
pten_KO_D11	N24	MK	1348	4367	rep1
pten_KO_D11	N24	MK	1859	5254	rep1
pten_KO_D11	N24	MK	1849	4617	rep1
pten_KO_D11	N24	MK	1363	6841	rep1
pten_KO_D11	N24	MK	1361	5170	rep1
pten_KO_D11	N24	MK	1399	5711	rep1
pten_KO_D11	N24	MK	1652	5565	rep1
pten_KO_D11	N24	MK	1731	6826	rep1
pten_KO_D11	N24	MK	1880	7519	rep1
pten_KO_D11	N24	MK	2297	7198	rep1
pten_KO_D11	N24	MK	2556	7044	rep1
pten_KO_D11	N24	MK	1541	5786	rep1
pten_KO_D11	N24	MK	1767	8192	rep1
pten_KO_D11	N24	MK	1365	16812	rep1
pten_KO_D11	N24	MK	1248	6113	rep1
pten_KO_D11	N24	MK	1409	5690	rep1
pten_KO_D11	N24	MK	1567	11815	rep1
pten_KO_D11	N24	MK	1601	4743	rep1
pten_KO_D11	N24	MK	1814	7423	rep1
pten_KO_D11	N24	MK	1462	7777	rep1
pten_KO_D11	N24	MK	1245	6514	rep1
pten_KO_D11	N24	MK	1798	6568	rep1
pten_KO_D11	N24	MK	1723	7427	rep1
pten_KO_D11	N24	MK	1294	7488	rep1
pten_KO_D11	N24	MK	1401	6114	rep1
pten_KO_D11	N24	MK	1557	7443	rep1
pten_KO_D11	N24	MK	1792	8969	rep1
pten_KO_D11	N24	MK	1386	11101	rep1
pten_KO_D11	N24	MK	1746	8208	rep1
pten_KO_D11	N24	MK	1417	9680	rep1
pten_KO_D11	N24	MK	1857	9276	rep1
pten_KO_D11	N24	MK	1540	7722	rep1
pten_KO_D11	N24	MK	1511	6979	rep1
pten_KO_D11	N24	MK	1542	8611	rep1
pten_KO_D11	N24	MK	1602	6636	rep1
pten_KO_D11	N24	MK	1973	7781	rep1
pten_KO_D11	N24	MK	1397	6507	rep1
pten_KO_D11	N24	MK	1707	6991	rep1
pten_KO_D11	N24	MK	1711	5795	rep1
pten_KO_D11	N24	MK	1833	7049	rep1
pten_KO_D11	N24	MK	1660	7234	rep1
pten_KO_D11	N24	MK	1282	8537	rep1
pten_KO_D11	N24	MK	1639	10297	rep1
pten_KO_D11	N24	MK	1422	6250	rep1
pten_KO_B4	2i	NT	895	11522	rep2
pten_KO_B4	2i	NT	1028	11068	rep2
pten_KO_B4	2i	NT	923	9417	rep2
pten_KO_B4	2i	NT	962	8590	rep2
pten_KO_B4	2i	NT	923	8431	rep2
pten_KO_B4	2i	NT	939	8923	rep2
pten_KO_B4	2i	NT	907	13817	rep2
pten_KO_B4	2i	NT	951	7594	rep2
pten_KO_B4	2i	NT	889	11832	rep2
pten_KO_B4	2i	NT	883	10475	rep2
pten_KO_B4	2i	NT	912	11194	rep2
pten_KO_B4	2i	NT	932	10629	rep2
pten_KO_B4	2i	NT	1047	10463	rep2
pten_KO_B4	2i	NT	974	10524	rep2
pten_KO_B4	2i	NT	945	10095	rep2
pten_KO_B4	2i	NT	1143	8572	rep2
pten_KO_B4	2i	NT	990	11352	rep2
pten_KO_B4	2i	NT	973	10055	rep2
pten_KO_B4	2i	NT	986	9638	rep2
pten_KO_B4	2i	NT	1078	10054	rep2
pten_KO_B4	2i	NT	1038	10465	rep2
pten_KO_B4	2i	NT	953	10450	rep2
pten_KO_B4	2i	NT	1032	11606	rep2
pten_KO_B4	2i	NT	1228	12045	rep2
pten_KO_B4	2i	NT	1000	11416	rep2
pten_KO_B4	2i	NT	1013	14143	rep2
pten_KO_B4	2i	NT	1127	13233	rep2
pten_KO_B4	2i	NT	931	11130	rep2
pten_KO_B4	2i	NT	1062	11352	rep2
pten_KO_B4	2i	NT	913	12404	rep2
pten_KO_B4	2i	NT	1205	9323	rep2
pten_KO_B4	2i	NT	1020	12307	rep2
pten_KO_B4	2i	NT	963	10119	rep2
pten_KO_B4	2i	NT	887	9966	rep2
pten_KO_B4	2i	NT	891	12902	rep2
pten_KO_B4	2i	NT	914	12791	rep2
pten_KO_B4	2i	NT	935	13941	rep2
pten_KO_B4	2i	NT	861	11484	rep2
pten_KO_B4	2i	NT	918	10216	rep2
pten_KO_B4	2i	NT	993	14733	rep2
pten_KO_B4	2i	NT	940	12394	rep2
pten_KO_B4	2i	NT	924	11743	rep2
pten_KO_B4	2i	NT	996	9206	rep2
pten_KO_B4	2i	NT	1091	11628	rep2
pten_KO_B4	2i	NT	1185	9165	rep2
pten_KO_B4	2i	NT	1101	8914	rep2
pten_KO_B4	2i	NT	1157	8770	rep2
pten_KO_B4	2i	NT	1095	9598	rep2
pten_KO_B4	2i	NT	1041	10571	rep2
pten_KO_B4	2i	NT	1107	9568	rep2
pten_KO_B4	2i	NT	1030	8896	rep2
pten_KO_B4	2i	NT	1013	8464	rep2
pten_KO_B4	2i	NT	1010	11110	rep2
pten_KO_B4	2i	NT	1030	10517	rep2
pten_KO_B4	2i	NT	991	9971	rep2
pten_KO_B4	2i	NT	1096	10696	rep2
pten_KO_B4	2i	NT	1003	9131	rep2
pten_KO_B4	2i	NT	1018	10629	rep2
pten_KO_B4	2i	NT	1009	14235	rep2
pten_KO_B4	2i	MK	1231	15701	rep2
pten_KO_B4	2i	MK	1121	12774	rep2
pten_KO_B4	2i	MK	1067	11666	rep2
pten_KO_B4	2i	MK	1324	13349	rep2
pten_KO_B4	2i	MK	1226	16247	rep2
pten_KO_B4	2i	MK	1138	12078	rep2
pten_KO_B4	2i	MK	1179	13129	rep2
pten_KO_B4	2i	MK	1120	14287	rep2
pten_KO_B4	2i	MK	1108	11576	rep2
pten_KO_B4	2i	MK	1095	12963	rep2
pten_KO_B4	2i	MK	1067	13321	rep2
pten_KO_B4	2i	MK	1464	10354	rep2
pten_KO_B4	2i	MK	1227	14491	rep2
pten_KO_B4	2i	MK	1096	14411	rep2
pten_KO_B4	2i	MK	1029	13131	rep2
pten_KO_B4	2i	MK	1217	10344	rep2
pten_KO_B4	2i	MK	1807	9570	rep2
pten_KO_B4	2i	MK	1615	8196	rep2
pten_KO_B4	2i	MK	1468	11518	rep2
pten_KO_B4	2i	MK	1214	12783	rep2
pten_KO_B4	2i	MK	1439	10105	rep2
pten_KO_B4	2i	MK	1259	11083	rep2
pten_KO_B4	2i	MK	1436	9432	rep2
pten_KO_B4	2i	MK	1216	11987	rep2
pten_KO_B4	2i	MK	1185	15352	rep2
pten_KO_B4	2i	MK	1020	13986	rep2
pten_KO_B4	2i	MK	945	12324	rep2
pten_KO_B4	2i	MK	1039	15341	rep2
pten_KO_B4	2i	MK	1076	18022	rep2
pten_KO_B4	2i	MK	1144	16269	rep2
pten_KO_B4	2i	MK	1110	15311	rep2
pten_KO_B4	2i	MK	1055	15308	rep2
pten_KO_B4	2i	MK	1092	17132	rep2
pten_KO_B4	2i	MK	1152	14499	rep2
pten_KO_B4	2i	MK	1095	15351	rep2
pten_KO_B4	2i	MK	975	17126	rep2
pten_KO_B4	2i	MK	985	15569	rep2
pten_KO_B4	2i	MK	1058	14396	rep2
pten_KO_B4	2i	MK	978	12774	rep2
pten_KO_B4	2i	MK	1123	15540	rep2
pten_KO_B4	2i	MK	1197	15704	rep2
pten_KO_B4	2i	MK	1165	11324	rep2
pten_KO_B4	2i	MK	1318	12716	rep2
pten_KO_B4	2i	MK	1200	12220	rep2
pten_KO_B4	2i	MK	1032	14780	rep2
pten_KO_B4	2i	MK	1139	13609	rep2
pten_KO_B4	2i	MK	1091	12360	rep2
pten_KO_B4	2i	MK	1245	15316	rep2
pten_KO_B4	2i	MK	1086	13139	rep2
pten_KO_B4	2i	MK	1207	16778	rep2
pten_KO_B4	2i	MK	1292	16031	rep2
pten_KO_B4	2i	MK	1068	14135	rep2
pten_KO_B4	N24	NT	1154	6258	rep2
pten_KO_B4	N24	NT	1409	5025	rep2
pten_KO_B4	N24	NT	1540	5394	rep2
pten_KO_B4	N24	NT	1358	4463	rep2
pten_KO_B4	N24	NT	1252	4501	rep2
pten_KO_B4	N24	NT	1333	4788	rep2
pten_KO_B4	N24	NT	1123	4923	rep2
pten_KO_B4	N24	NT	1338	5335	rep2
pten_KO_B4	N24	NT	1021	4461	rep2
pten_KO_B4	N24	NT	1203	5051	rep2
pten_KO_B4	N24	NT	1228	4919	rep2
pten_KO_B4	N24	NT	1213	6124	rep2
pten_KO_B4	N24	NT	1236	5538	rep2
pten_KO_B4	N24	NT	1172	5026	rep2
pten_KO_B4	N24	NT	1164	5118	rep2
pten_KO_B4	N24	NT	1176	5989	rep2
pten_KO_B4	N24	NT	1262	5855	rep2
pten_KO_B4	N24	NT	1222	3440	rep2
pten_KO_B4	N24	NT	1288	3692	rep2
pten_KO_B4	N24	NT	1513	4551	rep2
pten_KO_B4	N24	NT	1379	4183	rep2
pten_KO_B4	N24	NT	1228	3927	rep2
pten_KO_B4	N24	NT	1358	4688	rep2
pten_KO_B4	N24	NT	1105	13050	rep2
pten_KO_B4	N24	NT	1353	5051	rep2
pten_KO_B4	N24	NT	1034	5685	rep2
pten_KO_B4	N24	NT	1146	4727	rep2
pten_KO_B4	N24	NT	1320	5252	rep2
pten_KO_B4	N24	NT	1080	12548	rep2
pten_KO_B4	N24	NT	1185	5258	rep2
pten_KO_B4	N24	NT	1351	2318	rep2
pten_KO_B4	N24	NT	1653	5314	rep2
pten_KO_B4	N24	NT	1128	2296	rep2
pten_KO_B4	N24	NT	1311	2410	rep2
pten_KO_B4	N24	NT	1469	2147	rep2
pten_KO_B4	N24	NT	1284	2209	rep2
pten_KO_B4	N24	NT	1311	2545	rep2
pten_KO_B4	N24	NT	1248	2630	rep2
pten_KO_B4	N24	NT	1340	2157	rep2
pten_KO_B4	N24	NT	1157	2091	rep2
pten_KO_B4	N24	NT	1158	2188	rep2
pten_KO_B4	N24	NT	1259	2255	rep2
pten_KO_B4	N24	NT	1301	2061	rep2
pten_KO_B4	N24	NT	1376	2757	rep2
pten_KO_B4	N24	MK	1387	8475	rep2
pten_KO_B4	N24	MK	1099	11622	rep2
pten_KO_B4	N24	MK	1058	8446	rep2
pten_KO_B4	N24	MK	1058	7919	rep2
pten_KO_B4	N24	MK	1499	9111	rep2
pten_KO_B4	N24	MK	1018	8050	rep2
pten_KO_B4	N24	MK	1227	8390	rep2
pten_KO_B4	N24	MK	1256	9487	rep2
pten_KO_B4	N24	MK	946	8973	rep2
pten_KO_B4	N24	MK	1100	10319	rep2
pten_KO_B4	N24	MK	1286	9296	rep2
pten_KO_B4	N24	MK	1035	10799	rep2
pten_KO_B4	N24	MK	1323	6879	rep2
pten_KO_B4	N24	MK	1136	8122	rep2
pten_KO_B4	N24	MK	1154	11194	rep2
pten_KO_B4	N24	MK	1130	9973	rep2
pten_KO_B4	N24	MK	1148	10881	rep2
pten_KO_B4	N24	MK	1012	9669	rep2
pten_KO_B4	N24	MK	1195	10062	rep2
pten_KO_B4	N24	MK	1303	9261	rep2
pten_KO_B4	N24	MK	1387	10210	rep2
pten_KO_B4	N24	MK	1664	8889	rep2
pten_KO_B4	N24	MK	1003	6586	rep2
pten_KO_B4	N24	MK	1061	6533	rep2
pten_KO_B4	N24	MK	1182	6381	rep2
pten_KO_B4	N24	MK	1175	5399	rep2
pten_KO_B4	N24	MK	942	4979	rep2
pten_KO_B4	N24	MK	1062	7397	rep2
pten_KO_B4	N24	MK	1393	5556	rep2
pten_KO_B4	N24	MK	1179	5501	rep2
pten_KO_B4	N24	MK	1058	7097	rep2
pten_KO_B4	N24	MK	1623	5697	rep2
pten_KO_B4	N24	MK	1372	3658	rep2
pten_KO_B4	N24	MK	1275	4027	rep2
pten_KO_B4	N24	MK	1763	4003	rep2
pten_KO_B4	N24	MK	1425	3448	rep2
pten_KO_B4	N24	MK	1568	4412	rep2
pten_KO_B4	N24	MK	1270	4191	rep2
pten_KO_B4	N24	MK	1213	4305	rep2
pten_KO_B4	N24	MK	1727	3591	rep2
pten_KO_B4	N24	MK	1180	4034	rep2
pten_KO_B4	N24	MK	961	7251	rep2
pten_KO_B4	N24	MK	1393	4243	rep2
pten_KO_B4	N24	MK	1228	4583	rep2
pten_KO_B4	N24	MK	1230	4634	rep2
pten_KO_B4	N24	MK	1603	8598	rep2
pten_KO_B4	N24	MK	1234	9218	rep2
pten_KO_B4	N24	MK	1396	7354	rep2
pten_KO_B4	N24	MK	1319	9574	rep2
pten_KO_B4	N24	MK	1253	6405	rep2
pten_KO_B4	N24	MK	1241	8866	rep2
pten_KO_B4	N24	MK	1187	9867	rep2
pten_KO_B4	N24	MK	1127	6898	rep2
pten_KO_B4	N24	MK	1187	6600	rep2
pten_KO_B4	N24	MK	1516	8529	rep2
pten_KO_D11	2i	NT	964	13546	rep2
pten_KO_D11	2i	NT	1101	11768	rep2
pten_KO_D11	2i	NT	1107	9420	rep2
pten_KO_D11	2i	NT	1116	10184	rep2
pten_KO_D11	2i	NT	963	12483	rep2
pten_KO_D11	2i	NT	999	11580	rep2
pten_KO_D11	2i	NT	974	9688	rep2
pten_KO_D11	2i	NT	1042	5581	rep2
pten_KO_D11	2i	NT	1021	8290	rep2
pten_KO_D11	2i	NT	1016	6067	rep2
pten_KO_D11	2i	NT	869	9330	rep2
pten_KO_D11	2i	NT	1058	11635	rep2
pten_KO_D11	2i	NT	966	8578	rep2
pten_KO_D11	2i	NT	908	7804	rep2
pten_KO_D11	2i	NT	997	10042	rep2
pten_KO_D11	2i	NT	948	8414	rep2
pten_KO_D11	2i	NT	943	10295	rep2
pten_KO_D11	2i	NT	1151	11324	rep2
pten_KO_D11	2i	NT	982	10975	rep2
pten_KO_D11	2i	NT	912	13275	rep2
pten_KO_D11	2i	NT	963	9817	rep2
pten_KO_D11	2i	NT	965	8548	rep2
pten_KO_D11	2i	NT	1100	9626	rep2
pten_KO_D11	2i	NT	908	10443	rep2
pten_KO_D11	2i	NT	919	11333	rep2
pten_KO_D11	2i	NT	900	10653	rep2
pten_KO_D11	2i	NT	1084	8551	rep2
pten_KO_D11	2i	NT	1067	10564	rep2
pten_KO_D11	2i	NT	1007	10887	rep2
pten_KO_D11	2i	NT	1121	9105	rep2
pten_KO_D11	2i	NT	1082	9241	rep2
pten_KO_D11	2i	NT	1138	6091	rep2
pten_KO_D11	2i	NT	1283	8129	rep2
pten_KO_D11	2i	NT	1052	7033	rep2
pten_KO_D11	2i	NT	1118	7060	rep2
pten_KO_D11	2i	NT	1151	6052	rep2
pten_KO_D11	2i	NT	1098	10474	rep2
pten_KO_D11	2i	NT	1024	10149	rep2
pten_KO_D11	2i	NT	1084	7110	rep2
pten_KO_D11	2i	NT	1072	8234	rep2
pten_KO_D11	2i	NT	1427	8604	rep2
pten_KO_D11	2i	NT	987	8908	rep2
pten_KO_D11	2i	NT	1038	10501	rep2
pten_KO_D11	2i	NT	1195	9589	rep2
pten_KO_D11	2i	NT	1061	7331	rep2
pten_KO_D11	2i	NT	1146	6825	rep2
pten_KO_D11	2i	NT	1054	8226	rep2
pten_KO_D11	2i	NT	1291	5104	rep2
pten_KO_D11	2i	NT	1110	10823	rep2
pten_KO_D11	2i	NT	1194	8706	rep2
pten_KO_D11	2i	NT	1003	9242	rep2
pten_KO_D11	2i	NT	1094	9620	rep2
pten_KO_D11	2i	MK	1149	21222	rep2
pten_KO_D11	2i	MK	1026	18179	rep2
pten_KO_D11	2i	MK	1091	19758	rep2
pten_KO_D11	2i	MK	1093	17888	rep2
pten_KO_D11	2i	MK	1075	15768	rep2
pten_KO_D11	2i	MK	1056	17759	rep2
pten_KO_D11	2i	MK	1054	18042	rep2
pten_KO_D11	2i	MK	1167	16510	rep2
pten_KO_D11	2i	MK	1104	18315	rep2
pten_KO_D11	2i	MK	1095	16799	rep2
pten_KO_D11	2i	MK	1219	5046	rep2
pten_KO_D11	2i	MK	1197	17276	rep2
pten_KO_D11	2i	MK	1442	9896	rep2
pten_KO_D11	2i	MK	1422	12211	rep2
pten_KO_D11	2i	MK	1151	12385	rep2
pten_KO_D11	2i	MK	1386	17746	rep2
pten_KO_D11	2i	MK	1358	10557	rep2
pten_KO_D11	2i	MK	1254	14826	rep2
pten_KO_D11	2i	MK	1590	9859	rep2
pten_KO_D11	2i	MK	1147	22046	rep2
pten_KO_D11	2i	MK	1153	24979	rep2
pten_KO_D11	2i	MK	1380	20014	rep2
pten_KO_D11	2i	MK	1211	22292	rep2
pten_KO_D11	2i	MK	1385	24848	rep2
pten_KO_D11	2i	MK	1147	22033	rep2
pten_KO_D11	N24	NT	969	8004	rep2
pten_KO_D11	N24	NT	1326	6362	rep2
pten_KO_D11	N24	NT	1394	6864	rep2
pten_KO_D11	N24	NT	1415	5724	rep2
pten_KO_D11	N24	NT	982	5703	rep2
pten_KO_D11	N24	NT	1017	8517	rep2
pten_KO_D11	N24	NT	1107	8497	rep2
pten_KO_D11	N24	NT	1337	5385	rep2
pten_KO_D11	N24	NT	1011	5980	rep2
pten_KO_D11	N24	NT	1164	6320	rep2
pten_KO_D11	N24	NT	1124	9103	rep2
pten_KO_D11	N24	NT	924	10806	rep2
pten_KO_D11	N24	NT	1421	7690	rep2
pten_KO_D11	N24	NT	921	7857	rep2
pten_KO_D11	N24	NT	1043	11980	rep2
pten_KO_D11	N24	NT	1290	4857	rep2
pten_KO_D11	N24	NT	1153	4036	rep2
pten_KO_D11	N24	NT	1197	5314	rep2
pten_KO_D11	N24	NT	1042	3798	rep2
pten_KO_D11	N24	NT	1045	3356	rep2
pten_KO_D11	N24	NT	1151	2965	rep2
pten_KO_D11	N24	NT	1146	3246	rep2
pten_KO_D11	N24	NT	1031	3978	rep2
pten_KO_D11	N24	NT	1006	3829	rep2
pten_KO_D11	N24	NT	975	3513	rep2
pten_KO_D11	N24	NT	1110	4012	rep2
pten_KO_D11	N24	NT	1268	7369	rep2
pten_KO_D11	N24	NT	1728	2378	rep2
pten_KO_D11	N24	NT	1418	3333	rep2
pten_KO_D11	N24	NT	1538	2502	rep2
pten_KO_D11	N24	NT	1391	3378	rep2
pten_KO_D11	N24	NT	1130	5983	rep2
pten_KO_D11	N24	NT	1418	3932	rep2
pten_KO_D11	N24	NT	1582	3317	rep2
pten_KO_D11	N24	NT	1458	3241	rep2
pten_KO_D11	N24	NT	1195	3775	rep2
pten_KO_D11	N24	NT	1272	3064	rep2
pten_KO_D11	N24	NT	1188	5835	rep2
pten_KO_D11	N24	NT	1408	2588	rep2
pten_KO_D11	N24	NT	1203	4461	rep2
pten_KO_D11	N24	NT	1923	4372	rep2
pten_KO_D11	N24	NT	1578	4398	rep2
pten_KO_D11	N24	NT	1272	4022	rep2
pten_KO_D11	N24	NT	1162	5626	rep2
pten_KO_D11	N24	NT	1591	2727	rep2
pten_KO_D11	N24	NT	1353	4121	rep2
pten_KO_D11	N24	NT	1235	2488	rep2
pten_KO_D11	N24	NT	1289	4656	rep2
pten_KO_D11	N24	NT	1415	3738	rep2
pten_KO_D11	N24	NT	1192	4744	rep2
pten_KO_D11	N24	NT	1157	3721	rep2
pten_KO_D11	N24	NT	1404	4318	rep2
pten_KO_D11	N24	NT	1175	5066	rep2
pten_KO_D11	N24	MK	1718	5786	rep2
pten_KO_D11	N24	MK	1522	7191	rep2
pten_KO_D11	N24	MK	1711	5989	rep2
pten_KO_D11	N24	MK	1622	7295	rep2
pten_KO_D11	N24	MK	1757	7251	rep2
pten_KO_D11	N24	MK	1522	7030	rep2
pten_KO_D11	N24	MK	1735	6120	rep2
pten_KO_D11	N24	MK	1307	5553	rep2
pten_KO_D11	N24	MK	1167	5540	rep2
pten_KO_D11	N24	MK	1242	6569	rep2
pten_KO_D11	N24	MK	1446	5592	rep2
pten_KO_D11	N24	MK	1183	4864	rep2
pten_KO_D11	N24	MK	1073	4845	rep2
pten_KO_D11	N24	MK	1470	6103	rep2
pten_KO_D11	N24	MK	1291	5495	rep2
pten_KO_D11	N24	MK	2018	5522	rep2
pten_KO_D11	N24	MK	1793	5858	rep2
pten_KO_D11	N24	MK	1952	6207	rep2
pten_KO_D11	N24	MK	1794	5363	rep2
pten_KO_D11	N24	MK	1925	5510	rep2
pten_KO_D11	N24	MK	1609	5492	rep2
pten_KO_D11	N24	MK	1590	6849	rep2
pten_KO_D11	N24	MK	2159	5316	rep2
pten_KO_D11	N24	MK	1968	5585	rep2
pten_KO_D11	N24	MK	1964	6345	rep2
pten_KO_D11	N24	MK	1779	6534	rep2
pten_KO_D11	N24	MK	2313	6514	rep2
pten_KO_D11	N24	MK	1810	6026	rep2
pten_KO_D11	N24	MK	2043	5582	rep2
pten_KO_D11	N24	MK	1712	5377	rep2
pten_KO_D11	N24	MK	1396	4795	rep2
pten_KO_D11	N24	MK	1642	4855	rep2
pten_KO_D11	N24	MK	1240	4972	rep2
pten_KO_D11	N24	MK	1913	4188	rep2
pten_KO_D11	N24	MK	1536	4477	rep2
pten_KO_D11	N24	MK	1536	4082	rep2
pten_KO_D11	N24	MK	1724	4723	rep2
pten_KO_D11	N24	MK	1355	5011	rep2
pten_KO_D11	N24	MK	1847	5835	rep2
pten_KO_D11	N24	MK	1503	4183	rep2
pten_KO_D11	N24	MK	1854	6175	rep2
pten_KO_D11	N24	MK	1591	6314	rep2
pten_KO_D11	N24	MK	1324	5720	rep2
pten_KO_D11	N24	MK	1469	6529	rep2
pten_KO_D11	N24	MK	1625	6415	rep2
pten_KO_D11	N24	MK	1717	4659	rep2
pten_KO_D11	N24	MK	1870	5858	rep2
pten_KO_D11	N24	MK	1664	7062	rep2
pten_KO_D11	N24	MK	2095	6306	rep2
pten_KO_D11	N24	MK	1900	5705	rep2
pten_KO_D11	N24	MK	2163	6788	rep2
pten_KO_D11	N24	MK	1886	6522	rep2
wt	2i	NT	858	12181	rep2
wt	2i	NT	1143	8239	rep2
wt	2i	NT	903	18775	rep2
wt	2i	NT	1273	11272	rep2
wt	2i	NT	894	18341	rep2
wt	2i	NT	869	11580	rep2
wt	2i	NT	901	14793	rep2
wt	2i	NT	941	16851	rep2
wt	2i	NT	933	14588	rep2
wt	2i	NT	1312	9449	rep2
wt	2i	NT	903	15812	rep2
wt	2i	NT	906	12205	rep2
wt	2i	NT	1009	10999	rep2
wt	2i	NT	957	11117	rep2
wt	2i	NT	913	13924	rep2
wt	2i	NT	998	12873	rep2
wt	2i	NT	901	10572	rep2
wt	2i	NT	1054	11925	rep2
wt	2i	NT	927	12163	rep2
wt	2i	NT	1256	11677	rep2
wt	2i	NT	1094	10151	rep2
wt	2i	NT	1125	10177	rep2
wt	2i	NT	956	13268	rep2
wt	2i	NT	1123	11262	rep2
wt	2i	NT	1047	9836	rep2
wt	2i	NT	1330	6863	rep2
wt	2i	NT	1582	6023	rep2
wt	2i	NT	1321	6620	rep2
wt	2i	NT	1117	12365	rep2
wt	2i	NT	1194	10441	rep2
wt	2i	NT	1184	13977	rep2
wt	2i	NT	1223	13313	rep2
wt	2i	NT	1456	6834	rep2
wt	2i	NT	1886	10486	rep2
wt	2i	NT	1092	15615	rep2
wt	2i	NT	1099	13484	rep2
wt	2i	NT	1167	14773	rep2
wt	2i	NT	1096	15274	rep2
wt	2i	NT	1369	9939	rep2
wt	2i	NT	1178	11616	rep2
wt	2i	NT	1350	14953	rep2
wt	2i	NT	945	15425	rep2
wt	2i	NT	1629	14073	rep2
wt	2i	NT	1361	13956	rep2
wt	2i	NT	1082	11443	rep2
wt	2i	NT	983	13234	rep2
wt	2i	NT	1232	12394	rep2
wt	2i	NT	1191	15048	rep2
wt	2i	NT	1021	21079	rep2
wt	2i	NT	1224	11094	rep2
wt	2i	NT	1138	13933	rep2
wt	2i	NT	1209	12034	rep2
wt	2i	NT	1090	15290	rep2
wt	2i	NT	1117	12549	rep2
wt	2i	NT	1188	14805	rep2
wt	2i	NT	984	18631	rep2
wt	2i	NT	1437	18683	rep2
wt	2i	NT	1213	16911	rep2
wt	2i	NT	1379	14535	rep2
wt	2i	NT	1017	15771	rep2
wt	2i	NT	1013	12499	rep2
wt	2i	NT	1111	13975	rep2
wt	2i	NT	1112	11144	rep2
wt	2i	NT	1148	11819	rep2
wt	2i	NT	1087	11159	rep2
wt	2i	NT	1264	10156	rep2
wt	2i	NT	1243	12675	rep2
wt	2i	NT	1123	14166	rep2
wt	2i	NT	1185	10284	rep2
wt	2i	NT	1239	11999	rep2
wt	2i	NT	3578	11608	rep2
wt	2i	NT	1367	12745	rep2
wt	2i	NT	1123	15812	rep2
wt	2i	NT	1146	11146	rep2
wt	2i	NT	1146	16530	rep2
wt	2i	NT	1109	15007	rep2
wt	2i	NT	1075	14979	rep2
wt	2i	NT	1093	17598	rep2
wt	2i	NT	1112	16619	rep2
wt	2i	NT	1169	14652	rep2
wt	2i	NT	1181	15977	rep2
wt	2i	NT	1084	17088	rep2
wt	2i	NT	1294	18290	rep2
wt	2i	NT	1161	18319	rep2
wt	2i	NT	1653	12483	rep2
wt	2i	NT	1227	15928	rep2
wt	2i	NT	1078	15786	rep2
wt	2i	NT	997	18346	rep2
wt	2i	NT	1029	18231	rep2
wt	2i	NT	1066	18406	rep2
wt	2i	NT	1041	19292	rep2
wt	2i	NT	1160	16229	rep2
wt	2i	NT	1077	18573	rep2
wt	2i	NT	1022	19746	rep2
wt	2i	NT	1277	12038	rep2
wt	2i	NT	1065	15627	rep2
wt	2i	NT	966	16258	rep2
wt	2i	NT	1165	14918	rep2
wt	2i	NT	1067	16089	rep2
wt	2i	NT	960	14947	rep2
wt	2i	NT	1255	9822	rep2
wt	2i	MK	1484	10104	rep2
wt	2i	MK	1978	5989	rep2
wt	2i	MK	1778	11188	rep2
wt	2i	MK	1989	11148	rep2
wt	2i	MK	1899	6848	rep2
wt	2i	MK	1763	9194	rep2
wt	2i	MK	1283	12963	rep2
wt	2i	MK	1379	11704	rep2
wt	2i	MK	1295	10783	rep2
wt	2i	MK	1596	7952	rep2
wt	2i	MK	1877	10510	rep2
wt	2i	MK	1608	10329	rep2
wt	2i	MK	1312	11650	rep2
wt	2i	MK	1403	11404	rep2
wt	2i	MK	2179	6115	rep2
wt	2i	MK	2361	6490	rep2
wt	2i	MK	2096	5666	rep2
wt	2i	MK	1847	5533	rep2
wt	2i	MK	1597	9100	rep2
wt	2i	MK	1694	6185	rep2
wt	2i	MK	1516	8194	rep2
wt	2i	MK	1316	10185	rep2
wt	2i	MK	1387	10450	rep2
wt	2i	MK	1684	7358	rep2
wt	2i	MK	1653	8601	rep2
wt	2i	MK	1522	8379	rep2
wt	2i	MK	2074	7143	rep2
wt	2i	MK	1677	7970	rep2
wt	2i	MK	1582	9739	rep2
wt	2i	MK	1502	9012	rep2
wt	2i	MK	1478	7974	rep2
wt	2i	MK	2967	10014	rep2
wt	2i	MK	2582	9233	rep2
wt	2i	MK	2855	10000	rep2
wt	2i	MK	3129	6560	rep2
wt	2i	MK	2706	10768	rep2
wt	2i	MK	3398	8495	rep2
wt	2i	MK	2606	14950	rep2
wt	2i	MK	2832	8223	rep2
wt	2i	MK	3076	10668	rep2
wt	2i	MK	3138	10230	rep2
wt	2i	MK	3465	10818	rep2
wt	2i	MK	1766	13903	rep2
wt	2i	MK	1765	12580	rep2
wt	2i	MK	2381	10759	rep2
wt	2i	MK	2158	12064	rep2
wt	2i	MK	2787	9074	rep2
wt	2i	MK	2208	12313	rep2
wt	2i	MK	2568	12808	rep2
wt	2i	MK	2758	9462	rep2
wt	2i	MK	2011	8758	rep2
wt	2i	MK	1688	16529	rep2
wt	2i	MK	2513	12108	rep2
wt	2i	MK	2655	12467	rep2
wt	2i	MK	2196	11791	rep2
wt	2i	MK	3080	12201	rep2
wt	2i	MK	2230	11508	rep2
wt	2i	MK	2377	9970	rep2
wt	2i	MK	2313	11242	rep2
wt	2i	MK	2609	13094	rep2
wt	2i	MK	1460	15636	rep2
wt	2i	MK	2036	15520	rep2
wt	2i	MK	2382	14875	rep2
wt	2i	MK	1703	16144	rep2
wt	2i	MK	2503	13654	rep2
wt	2i	MK	1474	15541	rep2
wt	2i	MK	3475	11445	rep2
wt	2i	MK	2534	14791	rep2
wt	2i	MK	1568	14677	rep2
wt	2i	MK	1715	18350	rep2
wt	2i	MK	2738	8940	rep2
wt	2i	MK	2286	12476	rep2
wt	2i	MK	1878	9350	rep2
wt	2i	MK	1879	8292	rep2
wt	2i	MK	2213	11876	rep2
wt	2i	MK	2037	9421	rep2
wt	2i	MK	1834	12986	rep2
wt	2i	MK	1928	14667	rep2
wt	2i	MK	2811	7563	rep2
wt	2i	MK	1960	13432	rep2
wt	2i	MK	2029	12426	rep2
wt	2i	MK	1985	13694	rep2
wt	2i	MK	2468	8802	rep2
wt	2i	MK	1517	14033	rep2
wt	2i	MK	2065	7252	rep2
wt	2i	MK	2346	11666	rep2
wt	2i	MK	2604	7121	rep2
wt	2i	MK	2332	11050	rep2
wt	N24	NT	1153	5150	rep2
wt	N24	NT	1242	5194	rep2
wt	N24	NT	1569	4661	rep2
wt	N24	NT	1436	4894	rep2
wt	N24	NT	1224	4700	rep2
wt	N24	NT	1106	4559	rep2
wt	N24	NT	1208	4394	rep2
wt	N24	NT	1493	4565	rep2
wt	N24	NT	1742	4416	rep2
wt	N24	NT	1516	4729	rep2
wt	N24	NT	1633	6167	rep2
wt	N24	NT	2085	7507	rep2
wt	N24	NT	2036	7044	rep2
wt	N24	NT	2051	6256	rep2
wt	N24	NT	2181	4832	rep2
wt	N24	NT	1870	5784	rep2
wt	N24	NT	1826	5579	rep2
wt	N24	NT	1772	5324	rep2
wt	N24	NT	2130	4949	rep2
wt	N24	NT	2938	5228	rep2
wt	N24	NT	1417	5025	rep2
wt	N24	NT	1766	4729	rep2
wt	N24	NT	2233	4878	rep2
wt	N24	NT	1947	5168	rep2
wt	N24	NT	2351	3319	rep2
wt	N24	NT	2043	3838	rep2
wt	N24	NT	2200	3849	rep2
wt	N24	NT	3379	3018	rep2
wt	N24	NT	2145	4071	rep2
wt	N24	NT	2245	3588	rep2
wt	N24	NT	2546	3480	rep2
wt	N24	NT	2768	3497	rep2
wt	N24	NT	2620	3354	rep2
wt	N24	NT	1907	4440	rep2
wt	N24	NT	2234	3924	rep2
wt	N24	NT	3245	4198	rep2
wt	N24	NT	2417	4122	rep2
wt	N24	NT	1434	3502	rep2
wt	N24	NT	1766	4143	rep2
wt	N24	NT	1810	3095	rep2
wt	N24	NT	1816	2925	rep2
wt	N24	NT	2270	3906	rep2
wt	N24	NT	1970	3831	rep2
wt	N24	NT	1951	3804	rep2
wt	N24	NT	2355	3327	rep2
wt	N24	NT	2207	3599	rep2
wt	N24	NT	2131	3600	rep2
wt	N24	NT	1257	3094	rep2
wt	N24	NT	1587	3179	rep2
wt	N24	NT	1964	3506	rep2
wt	N24	NT	1408	4824	rep2
wt	N24	NT	1689	4458	rep2
wt	N24	NT	1289	5332	rep2
wt	N24	NT	1062	4212	rep2
wt	N24	NT	1552	4319	rep2
wt	N24	NT	1221	3708	rep2
wt	N24	NT	2636	4959	rep2
wt	N24	NT	2372	5013	rep2
wt	N24	NT	1406	4895	rep2
wt	N24	NT	1819	4341	rep2
wt	N24	NT	1710	4290	rep2
wt	N24	NT	2522	4518	rep2
wt	N24	NT	1783	5188	rep2
wt	N24	NT	1766	4315	rep2
wt	N24	NT	1230	4565	rep2
wt	N24	NT	2138	4785	rep2
wt	N24	NT	1183	4730	rep2
wt	N24	NT	2232	4695	rep2
wt	N24	NT	1576	4706	rep2
wt	N24	NT	1087	3373	rep2
wt	N24	NT	1428	4772	rep2
wt	N24	NT	2581	6123	rep2
wt	N24	NT	1215	3561	rep2
wt	N24	NT	1660	4221	rep2
wt	N24	NT	2255	4597	rep2
wt	N24	NT	1750	5163	rep2
wt	N24	NT	1526	6012	rep2
wt	N24	NT	2182	4878	rep2
wt	N24	NT	2008	3897	rep2
wt	N24	MK	2091	5241	rep2
wt	N24	MK	1941	6997	rep2
wt	N24	MK	2271	6066	rep2
wt	N24	MK	1780	4933	rep2
wt	N24	MK	1889	5995	rep2
wt	N24	MK	2069	5710	rep2
wt	N24	MK	1876	5085	rep2
wt	N24	MK	2731	5473	rep2
wt	N24	MK	2381	4854	rep2
wt	N24	MK	2065	5867	rep2
wt	N24	MK	2336	5889	rep2
wt	N24	MK	1924	6656	rep2
wt	N24	MK	3172	5156	rep2
wt	N24	MK	2516	4560	rep2
wt	N24	MK	2172	4424	rep2
wt	N24	MK	2078	4250	rep2
wt	N24	MK	2300	4971	rep2
wt	N24	MK	2394	5343	rep2
wt	N24	MK	2225	5762	rep2
wt	N24	MK	3023	6608	rep2
wt	N24	MK	2367	5075	rep2
wt	N24	MK	2052	6371	rep2
wt	N24	MK	1919	4765	rep2
wt	N24	MK	2758	6464	rep2
wt	N24	MK	2053	6510	rep2
wt	N24	MK	2690	8091	rep2
wt	N24	MK	2023	5128	rep2
wt	N24	MK	2509	7089	rep2
wt	N24	MK	2655	6513	rep2
wt	N24	MK	3452	7923	rep2
wt	N24	MK	2974	6126	rep2
wt	N24	MK	2850	5955	rep2
wt	N24	MK	2310	6247	rep2
wt	N24	MK	3560	6743	rep2
wt	N24	MK	2763	5742	rep2
wt	N24	MK	2519	6802	rep2
wt	N24	MK	3037	6194	rep2
wt	N24	MK	3209	5915	rep2
wt	N24	MK	2831	5626	rep2
wt	N24	MK	2028	4221	rep2
wt	N24	MK	2512	4743	rep2
wt	N24	MK	2267	3716	rep2
wt	N24	MK	2623	4815	rep2
wt	N24	MK	2509	4631	rep2
wt	N24	MK	1887	4849	rep2
wt	N24	MK	2000	4568	rep2

## Sheet: fig.2e-fig.S2c
CellID	Mean_Intensity_Nucleus_FoxO1	Stage	Lineage	Cell_localization
Gata4_FoxO1_Sox2_Hoechst_E4.5_01_1_FoxO1	112.702	E4.5	TE	Nucleus
Gata4_FoxO1_Sox2_Hoechst_E4.5_01_10_FoxO1	123.567	E4.5	PrE	Nucleus
Gata4_FoxO1_Sox2_Hoechst_E4.5_01_11_FoxO1	126.309	E4.5	PrE	Nucleus
Gata4_FoxO1_Sox2_Hoechst_E4.5_01_12_FoxO1	129.043	E4.5	PrE	Nucleus
Gata4_FoxO1_Sox2_Hoechst_E4.5_01_2_FoxO1	117.042	E4.5	TE	Nucleus
Gata4_FoxO1_Sox2_Hoechst_E4.5_01_3_FoxO1	116.84	E4.5	TE	Nucleus
Gata4_FoxO1_Sox2_Hoechst_E4.5_01_4_FoxO1	116.516	E4.5	TE	Nucleus
Gata4_FoxO1_Sox2_Hoechst_E4.5_01_5_FoxO1	110.851	E4.5	EPI	Nucleus
Gata4_FoxO1_Sox2_Hoechst_E4.5_01_6_FoxO1	118.739	E4.5	EPI	Nucleus
Gata4_FoxO1_Sox2_Hoechst_E4.5_01_7_FoxO1	112.008	E4.5	EPI	Nucleus
Gata4_FoxO1_Sox2_Hoechst_E4.5_01_8_FoxO1	118.015	E4.5	EPI	Nucleus
Gata4_FoxO1_Sox2_Hoechst_E4.5_01_9_FoxO1	123.199	E4.5	PrE	Nucleus
Gata4_FoxO1_Sox2_Hoechst_E4.5_02_1_FoxO1	112.865	E4.5	TE	Nucleus
Gata4_FoxO1_Sox2_Hoechst_E4.5_02_10_FoxO1	114.104	E4.5	PrE	Nucleus
Gata4_FoxO1_Sox2_Hoechst_E4.5_02_11_FoxO1	117.865	E4.5	PrE	Nucleus
Gata4_FoxO1_Sox2_Hoechst_E4.5_02_12_FoxO1	114.965	E4.5	PrE	Nucleus
Gata4_FoxO1_Sox2_Hoechst_E4.5_02_2_FoxO1	113.161	E4.5	TE	Nucleus
Gata4_FoxO1_Sox2_Hoechst_E4.5_02_3_FoxO1	110.047	E4.5	TE	Nucleus
Gata4_FoxO1_Sox2_Hoechst_E4.5_02_4_FoxO1	107.661	E4.5	TE	Nucleus
Gata4_FoxO1_Sox2_Hoechst_E4.5_02_5_FoxO1	110.98	E4.5	EPI	Nucleus
Gata4_FoxO1_Sox2_Hoechst_E4.5_02_6_FoxO1	114.985	E4.5	EPI	Nucleus
Gata4_FoxO1_Sox2_Hoechst_E4.5_02_7_FoxO1	110.63	E4.5	EPI	Nucleus
Gata4_FoxO1_Sox2_Hoechst_E4.5_02_8_FoxO1	116.151	E4.5	EPI	Nucleus
Gata4_FoxO1_Sox2_Hoechst_E4.5_02_9_FoxO1	112.079	E4.5	PrE	Nucleus
Gata4_FoxO1_Sox2_Hoechst_E4.5_03_1_FoxO1	116.068	E4.5	TE	Nucleus
Gata4_FoxO1_Sox2_Hoechst_E4.5_03_10_FoxO1	122.624	E4.5	PrE	Nucleus
Gata4_FoxO1_Sox2_Hoechst_E4.5_03_11_FoxO1	126.006	E4.5	PrE	Nucleus
Gata4_FoxO1_Sox2_Hoechst_E4.5_03_12_FoxO1	126.576	E4.5	PrE	Nucleus
Gata4_FoxO1_Sox2_Hoechst_E4.5_03_2_FoxO1	115.765	E4.5	TE	Nucleus
Gata4_FoxO1_Sox2_Hoechst_E4.5_03_3_FoxO1	114.641	E4.5	TE	Nucleus
Gata4_FoxO1_Sox2_Hoechst_E4.5_03_4_FoxO1	121.335	E4.5	TE	Nucleus
Gata4_FoxO1_Sox2_Hoechst_E4.5_03_5_FoxO1	113.537	E4.5	EPI	Nucleus
Gata4_FoxO1_Sox2_Hoechst_E4.5_03_6_FoxO1	113.075	E4.5	EPI	Nucleus
Gata4_FoxO1_Sox2_Hoechst_E4.5_03_7_FoxO1	117.425	E4.5	EPI	Nucleus
Gata4_FoxO1_Sox2_Hoechst_E4.5_03_8_FoxO1	112.077	E4.5	EPI	Nucleus
Gata4_FoxO1_Sox2_Hoechst_E4.5_03_9_FoxO1	121.399	E4.5	PrE	Nucleus
Otx2_FoxO1_Ecad_Hoechst_E4.75_04_1_FoxO1	136.427	E4.75	EPI	Nucleus
Otx2_FoxO1_Ecad_Hoechst_E4.75_04_10_FoxO1	115.92	E4.75	TE	Nucleus
Otx2_FoxO1_Ecad_Hoechst_E4.75_04_11_FoxO1	119.217	E4.75	TE	Nucleus
Otx2_FoxO1_Ecad_Hoechst_E4.75_04_12_FoxO1	113.211	E4.75	TE	Nucleus
Otx2_FoxO1_Ecad_Hoechst_E4.75_04_2_FoxO1	134.131	E4.75	EPI	Nucleus
Otx2_FoxO1_Ecad_Hoechst_E4.75_04_3_FoxO1	137.608	E4.75	EPI	Nucleus
Otx2_FoxO1_Ecad_Hoechst_E4.75_04_4_FoxO1	137.553	E4.75	EPI	Nucleus
Otx2_FoxO1_Ecad_Hoechst_E4.75_04_5_FoxO1	117.88	E4.75	VE	Nucleus
Otx2_FoxO1_Ecad_Hoechst_E4.75_04_6_FoxO1	120.724	E4.75	VE	Nucleus
Otx2_FoxO1_Ecad_Hoechst_E4.75_04_7_FoxO1	123.68	E4.75	VE	Nucleus
Otx2_FoxO1_Ecad_Hoechst_E4.75_04_8_FoxO1	125.952	E4.75	VE	Nucleus
Otx2_FoxO1_Ecad_Hoechst_E4.75_04_9_FoxO1	117.718	E4.75	TE	Nucleus
Otx2_FoxO1_Ecad_Hoechst_E4.75_05_1_FoxO1	150.637	E4.75	EPI	Nucleus
Otx2_FoxO1_Ecad_Hoechst_E4.75_05_10_FoxO1	116.469	E4.75	TE	Nucleus
Otx2_FoxO1_Ecad_Hoechst_E4.75_05_11_FoxO1	112.504	E4.75	TE	Nucleus
Otx2_FoxO1_Ecad_Hoechst_E4.75_05_12_FoxO1	118.423	E4.75	TE	Nucleus
Otx2_FoxO1_Ecad_Hoechst_E4.75_05_2_FoxO1	149.586	E4.75	EPI	Nucleus
Otx2_FoxO1_Ecad_Hoechst_E4.75_05_3_FoxO1	144.758	E4.75	EPI	Nucleus
Otx2_FoxO1_Ecad_Hoechst_E4.75_05_4_FoxO1	137.375	E4.75	EPI	Nucleus
Otx2_FoxO1_Ecad_Hoechst_E4.75_05_5_FoxO1	127.804	E4.75	VE	Nucleus
Otx2_FoxO1_Ecad_Hoechst_E4.75_05_6_FoxO1	123.794	E4.75	VE	Nucleus
Otx2_FoxO1_Ecad_Hoechst_E4.75_05_7_FoxO1	123.77	E4.75	VE	Nucleus
Otx2_FoxO1_Ecad_Hoechst_E4.75_05_8_FoxO1	122.06	E4.75	VE	Nucleus
Otx2_FoxO1_Ecad_Hoechst_E4.75_05_9_FoxO1	114.208	E4.75	TE	Nucleus
Otx2_FoxO1_Ecad_Hoechst_E4.75_06_1_FoxO1	113.7	E4.75	TE	Nucleus
Otx2_FoxO1_Ecad_Hoechst_E4.75_06_10_FoxO1	120.129	E4.75	VE	Nucleus
Otx2_FoxO1_Ecad_Hoechst_E4.75_06_11_FoxO1	125.71	E4.75	VE	Nucleus
Otx2_FoxO1_Ecad_Hoechst_E4.75_06_12_FoxO1	121.956	E4.75	VE	Nucleus
Otx2_FoxO1_Ecad_Hoechst_E4.75_06_2_FoxO1	115.65	E4.75	TE	Nucleus
Otx2_FoxO1_Ecad_Hoechst_E4.75_06_3_FoxO1	112.683	E4.75	TE	Nucleus
Otx2_FoxO1_Ecad_Hoechst_E4.75_06_4_FoxO1	111.602	E4.75	TE	Nucleus
Otx2_FoxO1_Ecad_Hoechst_E4.75_06_5_FoxO1	151.882	E4.75	EPI	Nucleus
Otx2_FoxO1_Ecad_Hoechst_E4.75_06_6_FoxO1	140.092	E4.75	EPI	Nucleus
Otx2_FoxO1_Ecad_Hoechst_E4.75_06_7_FoxO1	143.275	E4.75	EPI	Nucleus
Otx2_FoxO1_Ecad_Hoechst_E4.75_06_8_FoxO1	135.775	E4.75	EPI	Nucleus
Otx2_FoxO1_Ecad_Hoechst_E4.75_06_9_FoxO1	120.527	E4.75	VE	Nucleus
Otx2_FoxO1_Ecad_Hoechst_E5.5_01_1_FoxO1	116.145	E5.5	EPI	Nucleus
Otx2_FoxO1_Ecad_Hoechst_E5.5_01_10_FoxO1	112.327	E5.5	ExE	Nucleus
Otx2_FoxO1_Ecad_Hoechst_E5.5_01_11_FoxO1	114.872	E5.5	ExE	Nucleus
Otx2_FoxO1_Ecad_Hoechst_E5.5_01_12_FoxO1	110.221	E5.5	ExE	Nucleus
Otx2_FoxO1_Ecad_Hoechst_E5.5_01_2_FoxO1	115.76	E5.5	EPI	Nucleus
Otx2_FoxO1_Ecad_Hoechst_E5.5_01_3_FoxO1	118.036	E5.5	EPI	Nucleus
Otx2_FoxO1_Ecad_Hoechst_E5.5_01_4_FoxO1	116.597	E5.5	EPI	Nucleus
Otx2_FoxO1_Ecad_Hoechst_E5.5_01_5_FoxO1	116.893	E5.5	VE	Nucleus
Otx2_FoxO1_Ecad_Hoechst_E5.5_01_6_FoxO1	121.321	E5.5	VE	Nucleus
Otx2_FoxO1_Ecad_Hoechst_E5.5_01_7_FoxO1	121.32	E5.5	VE	Nucleus
Otx2_FoxO1_Ecad_Hoechst_E5.5_01_8_FoxO1	113.685	E5.5	VE	Nucleus
Otx2_FoxO1_Ecad_Hoechst_E5.5_01_9_FoxO1	113.494	E5.5	ExE	Nucleus
Otx2_FoxO1_Ecad_Hoechst_E5.5_03_1_FoxO1	116.282	E5.5	EPI	Nucleus
Otx2_FoxO1_Ecad_Hoechst_E5.5_03_10_FoxO1	112.954	E5.5	ExE	Nucleus
Otx2_FoxO1_Ecad_Hoechst_E5.5_03_11_FoxO1	114.313	E5.5	ExE	Nucleus
Otx2_FoxO1_Ecad_Hoechst_E5.5_03_12_FoxO1	119.45	E5.5	ExE	Nucleus
Otx2_FoxO1_Ecad_Hoechst_E5.5_03_2_FoxO1	116.217	E5.5	EPI	Nucleus
Otx2_FoxO1_Ecad_Hoechst_E5.5_03_3_FoxO1	116.969	E5.5	EPI	Nucleus
Otx2_FoxO1_Ecad_Hoechst_E5.5_03_4_FoxO1	113.797	E5.5	EPI	Nucleus
Otx2_FoxO1_Ecad_Hoechst_E5.5_03_5_FoxO1	113.132	E5.5	VE	Nucleus
Otx2_FoxO1_Ecad_Hoechst_E5.5_03_6_FoxO1	113.308	E5.5	VE	Nucleus
Otx2_FoxO1_Ecad_Hoechst_E5.5_03_7_FoxO1	112.656	E5.5	VE	Nucleus
Otx2_FoxO1_Ecad_Hoechst_E5.5_03_8_FoxO1	113.535	E5.5	VE	Nucleus
Otx2_FoxO1_Ecad_Hoechst_E5.5_03_9_FoxO1	113.46	E5.5	ExE	Nucleus

## Sheet: fig.4b
FoxO1_target_type	avg.log2FC_N24_vs_2i
2i_only	0.117595
2i_only	0.0142168
2i_only	0.120183
2i_only	0.102548
2i_only	-0.0329921
2i_only	0.128367
2i_only	0.135836
2i_only	0.0204811
2i_only	-0.0191215
2i_only	0.0821441
2i_only	0.0228988
2i_only	0.028896
2i_only	0.058079
2i_only	-0.00575136
2i_only	0.0951393
2i_only	0.0448103
2i_only	0.131069
2i_only	0.17501
2i_only	-0.0972438
2i_only	-0.036771
2i_only	0.141042
2i_only	0.196821
2i_only	0.090677
2i_only	0.0251157
2i_only	-0.0212202
2i_only	0.143182
2i_only	0.0862543
2i_only	0.0446149
2i_only	-0.0201016
2i_only	0.164259
2i_only	0.0698139
2i_only	-0.0194007
2i_only	0.0626207
2i_only	-0.102641
2i_only	0.0839413
2i_only	-0.0662814
2i_only	0.0310965
2i_only	0.129731
2i_only	0.149654
2i_only	0.163358
2i_only	0.119848
2i_only	0.00473141
2i_only	0.0662904
2i_only	-0.0636282
2i_only	0.141392
2i_only	0.0915735
2i_only	0.0874423
2i_only	0.0211827
2i_only	0.199251
2i_only	0.205249
2i_only	0.055029
2i_only	-0.00250975
2i_only	0.0857414
2i_only	-0.109237
2i_only	-0.0316559
2i_only	0.0266663
2i_only	0.0536085
2i_only	0.0423682
2i_only	0.191473
2i_only	0.215995
2i_only	0.076731
2i_only	-0.0322066
2i_only	0.0482178
2i_only	0.114909
2i_only	0.000887305
2i_only	0.120313
2i_only	0.122218
2i_only	0.0984924
2i_only	0.0566168
2i_only	0.00725067
2i_only	0.0589706
2i_only	0.126971
2i_only	0.171605
2i_only	-0.0240349
2i_only	0.105421
2i_only	0.0794806
2i_only	-0.00395144
2i_only	0.164798
2i_only	0.154672
2i_only	0.0852802
2i_only	-0.0179549
2i_only	0.0187913
2i_only	-0.038063
2i_only	0.135884
2i_only	0.222722
2i_only	0.0352623
2i_only	0.066842
2i_only	0.0869364
2i_only	0.0060089
2i_only	0.04197
2i_only	0.105911
2i_only	0.187265
2i_only	-0.120032
2i_only	0.113638
2i_only	0.189082
2i_only	0.0670597
2i_only	0.0022009
2i_only	0.108718
2i_only	0.0581519
2i_only	0.00226592
2i_only	0.0635923
2i_only	0.0321619
2i_only	0.121319
2i_only	0.11648
2i_only	-0.0313321
2i_only	0.121322
2i_only	0.100668
2i_only	0.0386789
2i_only	0.0839178
2i_only	0.175358
2i_only	0.228614
2i_only	0.0596382
2i_only	0.217789
2i_only	0.107803
2i_only	-0.00670673
2i_only	0.101366
2i_only	0.0184294
2i_only	0.017231
2i_only	0.178564
2i_only	0.136124
2i_only	0.175432
2i_only	0.0148912
2i_only	0.145825
2i_only	0.208484
2i_only	0.109353
2i_only	0.22374
2i_only	0.0575577
2i_only	0.0860304
2i_only	0.133797
2i_only	0.173969
2i_only	0.0849942
2i_only	0.0863807
2i_only	0.154196
2i_only	0.0370639
2i_only	0.150272
2i_only	0.00803923
2i_only	0.259127
2i_only	0.139499
2i_only	0.112486
2i_only	0.0576828
2i_only	0.153448
2i_only	-0.0592009
2i_only	0.115013
2i_only	0.230194
2i_only	0.239064
2i_only	0.131834
2i_only	0.111617
2i_only	0.0553484
2i_only	-0.0451286
2i_only	0.0403114
2i_only	-0.0605271
2i_only	0.124214
2i_only	0.163493
2i_only	0.0141341
2i_only	-0.0157569
2i_only	-0.0435269
2i_only	-0.0879361
2i_only	-0.0289858
2i_only	0.0256256
2i_only	0.0982512
2i_only	0.297861
2i_only	0.109632
2i_only	-0.0454115
2i_only	-0.0594492
2i_only	0.14885
2i_only	0.00706454
2i_only	0.176692
2i_only	-0.00745559
2i_only	0.136183
2i_only	0.0288514
2i_only	0.155076
2i_only	0.0896289
2i_only	0.0649846
2i_only	0.0448205
2i_only	0.0368074
2i_only	0.0836381
2i_only	0.00991652
2i_only	0.248514
2i_only	0.0799157
2i_only	0.129793
2i_only	0.167765
2i_only	0.14388
2i_only	0.0282711
2i_only	0.0171215
2i_only	0.0748605
2i_only	-0.0197161
2i_only	0.21273
2i_only	0.0473425
2i_only	0.115276
2i_only	-0.0251075
2i_only	0.127827
2i_only	0.0747426
2i_only	0.069905
2i_only	0.00909912
2i_only	0.0291241
2i_only	0.051042
2i_only	0.134107
2i_only	0.123714
2i_only	0.0713731
2i_only	0.0495467
2i_only	-0.00368433
2i_only	-0.0196683
2i_only	0.188262
2i_only	0.0921277
2i_only	0.124447
2i_only	0.00700755
2i_only	0.187291
2i_only	0.0832802
2i_only	0.0595057
2i_only	0.0781507
2i_only	0.0320217
2i_only	0.0355392
2i_only	-0.00873537
2i_only	0.155383
2i_only	0.0435756
2i_only	0.076689
2i_only	0.283345
2i_only	0.0388353
2i_only	0.0871285
2i_only	4.4222e-05
2i_only	0.0230542
2i_only	0.169631
2i_only	0.152383
2i_only	0.157065
2i_only	0.0790657
2i_only	0.128162
2i_only	-0.0102099
2i_only	0.160781
2i_only	0.164412
2i_only	0.130668
2i_only	0.114215
2i_only	0.159836
2i_only	0.0716586
2i_only	0.0200911
2i_only	0.0819568
2i_only	0.0760392
2i_only	0.0961167
2i_only	0.0304041
2i_only	0.141442
2i_only	0.171014
2i_only	0.0707922
2i_only	0.0988552
2i_only	0.221706
2i_only	0.0767611
2i_only	0.0326349
2i_only	0.0664458
2i_only	0.0256113
2i_only	-0.0236317
2i_only	0.172835
2i_only	0.0115075
2i_only	-0.0266817
2i_only	0.091676
2i_only	-0.00829237
2i_only	0.168967
2i_only	-0.000154786
2i_only	0.0984605
2i_only	0.055407
2i_only	0.141679
2i_only	0.11023
2i_only	0.146152
2i_only	0.0849379
2i_only	0.0368069
2i_only	0.0168136
2i_only	0.13074
2i_only	0.143001
2i_only	0.0390153
2i_only	0.0823282
2i_only	0.13567
2i_only	0.0801267
2i_only	-0.015253
2i_only	0.088697
2i_only	-0.00268792
2i_only	-0.0407151
2i_only	0.0467246
2i_only	0.0186319
2i_only	0.193908
2i_only	0.0173571
2i_only	0.062913
2i_only	0.0490338
2i_only	0.0933436
2i_only	-0.00864415
2i_only	0.0886393
2i_only	-0.0771163
2i_only	0.053402
2i_only	-0.00319815
2i_only	0.159944
2i_only	0.0737456
2i_only	0.121987
2i_only	0.129329
2i_only	0.0733207
2i_only	0.0941578
2i_only	0.124538
2i_only	0.00907724
2i_only	0.00407301
2i_only	0.088681
2i_only	0.121437
2i_only	0.157361
2i_only	0.197626
2i_only	0.212596
2i_only	0.0362824
2i_only	0.00891612
2i_only	0.181395
2i_only	0.00931132
2i_only	0.0108992
2i_only	0.134027
2i_only	0.0960856
2i_only	-0.00180219
2i_only	0.0615967
2i_only	-0.0234411
2i_only	0.0277156
2i_only	0.0704055
2i_only	-0.0386646
2i_only	0.144407
2i_only	0.145922
2i_only	0.085753
2i_only	0.188835
2i_only	0.0964873
2i_only	0.0667278
2i_only	0.0834031
2i_only	-1.85285e-05
2i_only	0.0845196
2i_only	0.163338
2i_only	0.188961
2i_only	0.0372981
2i_only	0.0784419
2i_only	0.0573118
2i_only	0.0437472
2i_only	0.197152
2i_only	0.188538
2i_only	0.0934197
2i_only	0.101401
2i_only	0.0688046
2i_only	0.0890967
2i_only	-0.00346208
2i_only	0.0167579
2i_only	0.0551438
2i_only	0.07793
2i_only	0.00924871
2i_only	-0.058567
2i_only	0.049204
2i_only	0.0211434
2i_only	0.101454
2i_only	0.0693836
2i_only	0.0445804
2i_only	0.132116
2i_only	0.118828
2i_only	0.0959412
2i_only	0.178233
2i_only	-0.0460964
2i_only	0.0913025
2i_only	0.117072
2i_only	-0.0355132
2i_only	0.140795
2i_only	0.0454475
2i_only	0.273398
2i_only	0.0347685
2i_only	0.0567303
2i_only	0.0265104
2i_only	0.0667666
2i_only	0.249365
2i_only	0.131988
2i_only	0.0274075
2i_only	0.042506
2i_only	0.113652
2i_only	0.0840607
2i_only	0.187891
2i_only	0.0543412
2i_only	0.105774
2i_only	0.0203913
2i_only	0.0165748
2i_only	0.0281571
2i_only	0.0154925
2i_only	0.0576241
2i_only	0.0351699
2i_only	0.250033
2i_only	0.0802453
2i_only	0.0537968
2i_only	-0.0797026
2i_only	0.0869399
2i_only	-0.0304872
2i_only	0.0961179
2i_only	0.0875444
2i_only	0.10902
2i_only	0.12021
2i_only	0.0259219
2i_only	0.101524
2i_only	0.078951
2i_only	0.0697336
2i_only	0.0425601
2i_only	0.0298759
2i_only	0.133885
2i_only	0.199381
2i_only	0.0988714
2i_only	0.164399
2i_only	0.169396
2i_only	0.0359727
2i_only	0.0571204
2i_only	0.108957
2i_only	-0.119652
2i_only	0.0860737
2i_only	-0.000660988
2i_only	0.189707
2i_only	0.0355562
2i_only	0.259271
2i_only	0.0929491
2i_only	0.140775
2i_only	0.125836
2i_only	0.00595289
2i_only	0.116316
2i_only	0.16223
2i_only	0.0358385
2i_only	0.122093
2i_only	0.166506
2i_only	-0.0110504
2i_only	0.133463
2i_only	0.0154161
2i_only	0.01013
2i_only	0.124251
2i_only	-0.0313684
2i_only	-0.00885251
2i_only	0.130541
2i_only	0.117272
2i_only	0.113074
2i_only	0.149852
2i_only	0.123555
2i_only	0.219754
2i_only	0.0412661
2i_only	0.0360963
2i_only	0.0437074
2i_only	0.136664
2i_only	0.0147207
2i_only	0.16217
2i_only	0.0715266
2i_only	0.0798988
2i_only	0.0693586
2i_only	0.00220171
2i_only	0.0930595
2i_only	0.0299386
2i_only	0.0598822
2i_only	0.0581763
2i_only	0.0797206
2i_only	0.0218277
2i_only	0.0443657
2i_only	0.210772
2i_only	0.093819
2i_only	0.0870254
2i_only	0.0669707
2i_only	0.0835973
2i_only	0.0233472
2i_only	0.230422
2i_only	0.0906053
2i_only	-0.00749399
2i_only	0.0964277
2i_only	0.1103
2i_only	0.0234772
2i_only	0.0497949
2i_only	0.129339
2i_only	-0.00867496
2i_only	0.110893
2i_only	-0.026977
2i_only	0.101654
2i_only	0.179378
2i_only	0.0265997
2i_only	0.0477265
2i_only	0.0792446
2i_only	0.0936354
2i_only	0.261958
2i_only	-0.012239
2i_only	0.169296
2i_only	0.0680161
2i_only	0.166119
2i_only	0.06299
2i_only	0.155401
2i_only	0.174597
2i_only	0.104369
2i_only	0.116547
2i_only	0.0242582
2i_only	0.0526643
2i_only	0.0360728
2i_only	-0.0173707
2i_only	0.103662
2i_only	0.011494
2i_only	-0.000446097
2i_only	0.00136993
2i_only	0.055979
2i_only	0.00144811
2i_only	0.0176304
2i_only	0.0822179
2i_only	0.116426
2i_only	0.146183
2i_only	0.186532
2i_only	0.0933448
2i_only	0.0679338
2i_only	0.150629
2i_only	0.0649339
2i_only	-0.00335156
2i_only	0.0579311
2i_only	0.0454081
2i_only	0.0593171
2i_only	0.0535088
2i_only	0.0440141
2i_only	0.0068794
2i_only	-0.00375825
2i_only	0.112239
2i_only	0.15435
2i_only	0.10555
2i_only	-0.135035
2i_only	0.0932498
2i_only	0.216764
2i_only	-0.0651589
2i_only	-0.00610344
2i_only	0.162849
2i_only	-0.0180192
2i_only	0.0603377
2i_only	0.0635154
2i_only	0.0761073
2i_only	0.0528105
2i_only	0.0911842
2i_only	0.0549015
2i_only	0.0480371
2i_only	0.0641567
2i_only	0.108352
2i_only	0.115793
2i_only	0.0412103
2i_only	0.10139
2i_only	-0.0151926
2i_only	-0.0609039
2i_only	0.0666016
2i_only	0.18549
2i_only	0.0571503
2i_only	0.144059
2i_only	0.0614076
2i_only	0.0575783
2i_only	0.0555623
2i_only	0.0618179
2i_only	0.0971637
2i_only	0.113172
2i_only	-0.000434346
2i_only	0.0137508
2i_only	0.0852344
2i_only	0.143926
2i_only	0.174955
2i_only	0.0171162
2i_only	-0.10695
2i_only	0.132608
2i_only	0.0783205
2i_only	0.184389
2i_only	0.105792
2i_only	-0.00947667
2i_only	0.0506639
2i_only	0.0940285
2i_only	0.182843
2i_only	0.0789886
2i_only	0.0427925
2i_only	0.155206
2i_only	0.231054
2i_only	0.112373
2i_only	0.102973
2i_only	0.0818873
2i_only	-0.0454213
2i_only	0.143417
2i_only	0.0432199
2i_only	0.198407
2i_only	0.0901003
2i_only	0.0500563
2i_only	0.101259
2i_only	0.107806
2i_only	0.0159803
2i_only	0.23121
2i_only	0.0457125
2i_only	0.167165
2i_only	0.0492537
2i_only	0.0565922
2i_only	-0.0234663
2i_only	0.0597809
2i_only	0.046327
2i_only	0.113362
2i_only	0.247537
2i_only	0.0950111
2i_only	0.0835304
2i_only	0.109739
2i_only	0.131976
2i_only	0.0336599
2i_only	-0.0148821
2i_only	0.0596525
2i_only	0.0320803
2i_only	0.151321
2i_only	-0.0010068
2i_only	0.0293558
2i_only	0.0019754
2i_only	0.0827048
2i_only	0.0963383
2i_only	0.0656676
2i_only	0.143145
2i_only	0.0207989
2i_only	0.158025
2i_only	0.165959
2i_only	-0.0588155
2i_only	0.0470757
2i_only	-0.037762
2i_only	0.0746971
2i_only	0.0342572
2i_only	0.0432136
2i_only	0.0388707
2i_only	0.0246943
2i_only	0.112213
2i_only	0.0454693
2i_only	0.101798
2i_only	0.0394921
2i_only	0.141487
2i_only	0.0366488
2i_only	0.0306326
2i_only	0.0433973
2i_only	0.120752
2i_only	0.23278
2i_only	0.0529067
2i_only	0.00374842
2i_only	0.0646026
2i_only	0.00902824
2i_only	0.0755252
2i_only	0.057878
2i_only	-0.0395475
2i_only	0.0815153
2i_only	0.12902
2i_only	0.00880943
2i_only	0.0664234
2i_only	0.129873
2i_only	0.0165316
2i_only	-0.0176488
2i_only	0.139984
2i_only	0.0625605
2i_only	-0.00108502
2i_only	0.130676
2i_only	0.20855
2i_only	0.0987029
2i_only	0.196562
2i_only	0.123294
2i_only	0.139954
2i_only	0.0444282
2i_only	0.136355
2i_only	0.0418742
2i_only	0.0438701
2i_only	0.137835
2i_only	0.2263
2i_only	0.17714
2i_only	0.0630627
2i_only	0.159551
2i_only	0.0185432
2i_only	0.120782
2i_only	-0.00393254
2i_only	0.0838239
2i_only	0.0510879
2i_only	0.0236663
2i_only	0.0259683
2i_only	0.126138
2i_only	0.111514
2i_only	-0.0396635
2i_only	0.0802692
2i_only	-0.0424615
2i_only	0.0776845
2i_only	0.165517
2i_only	-0.0557892
2i_only	0.11752
2i_only	0.125954
2i_only	0.043018
2i_only	0.105059
2i_only	0.0191302
2i_only	0.095952
2i_only	0.0274913
2i_only	0.0489302
2i_only	0.127638
2i_only	0.191646
2i_only	-0.0449541
2i_only	0.00772
2i_only	0.105185
2i_only	0.166198
2i_only	0.208875
2i_only	0.0479818
2i_only	0.188359
2i_only	0.21441
2i_only	0.091672
2i_only	0.174349
2i_only	0.152318
2i_only	0.128534
2i_only	0.0276597
2i_only	0.102184
2i_only	0.0192929
2i_only	0.0836676
2i_only	0.0495318
2i_only	-0.023606
2i_only	0.148173
2i_only	0.127321
2i_only	0.00541889
2i_only	0.0908966
2i_only	0.0256934
2i_only	0.00191582
2i_only	-0.0127338
2i_only	0.0848185
2i_only	0.100697
2i_only	0.0209254
2i_only	0.177263
2i_only	0.138112
2i_only	0.0580158
2i_only	0.200699
2i_only	0.0151656
2i_only	0.183669
2i_only	0.137752
2i_only	0.0683406
2i_only	-0.00849139
2i_only	0.0130372
2i_only	0.0763192
2i_only	0.0924347
2i_only	-0.0154569
2i_only	0.218668
2i_only	0.0426522
2i_only	0.128827
2i_only	0.127051
2i_only	0.27929
2i_only	0.0163672
2i_only	0.0354754
2i_only	0.101856
2i_only	0.123342
2i_only	0.0682634
2i_only	0.0509952
2i_only	0.0995379
2i_only	0.127342
2i_only	0.0576999
2i_only	-0.0638918
2i_only	0.0504803
2i_only	0.21441
2i_only	0.0598887
2i_only	0.0186637
2i_only	0.113596
2i_only	-0.00261171
2i_only	0.0732874
2i_only	0.159635
2i_only	0.13279
2i_only	0.0124551
2i_only	0.161273
2i_only	0.0987538
2i_only	0.0604633
2i_only	0.132757
2i_only	0.212908
2i_only	0.0733623
2i_only	0.110491
2i_only	-0.000696505
2i_only	0.0992184
2i_only	0.0314883
2i_only	-0.0590161
2i_only	0.106908
2i_only	0.0304552
2i_only	0.183901
2i_only	0.0239573
2i_only	0.119018
2i_only	0.103633
2i_only	0.0399298
2i_only	0.0479552
2i_only	0.211716
2i_only	0.0816801
2i_only	0.185673
2i_only	0.102724
2i_only	0.181731
2i_only	-0.0304618
2i_only	0.0171267
2i_only	0.0429812
2i_only	0.0789923
2i_only	0.102078
2i_only	0.15146
2i_only	0.137867
2i_only	0.0681414
2i_only	0.0278938
2i_only	-0.000151973
2i_only	0.0586435
2i_only	0.117038
2i_only	-0.0188036
2i_only	0.0842843
2i_only	0.060458
2i_only	0.0435395
2i_only	0.0331493
2i_only	0.0799396
2i_only	0.0156586
2i_only	0.156035
2i_only	0.071975
2i_only	0.123456
2i_only	0.182505
2i_only	-0.0156525
2i_only	0.0559961
2i_only	0.0924252
2i_only	0.078191
2i_only	-0.000564011
2i_only	0.11602
2i_only	0.035254
2i_only	0.0958664
2i_only	0.0560881
2i_only	0.0760552
2i_only	0.074623
2i_only	0.119803
2i_only	-0.017671
2i_only	0.0372862
2i_only	0.104184
2i_only	0.167799
2i_only	0.0389451
2i_only	0.029916
2i_only	0.18089
2i_only	0.0967394
2i_only	0.0228683
2i_only	0.0579083
2i_only	0.17666
2i_only	0.0453884
2i_only	-0.0469102
2i_only	-0.0277036
2i_only	0.0784325
2i_only	0.00190074
2i_only	0.148149
2i_only	0.0956953
2i_only	0.104703
2i_only	-0.00482464
2i_only	0.0898958
2i_only	-0.0284384
2i_only	0.0336295
2i_only	0.0604695
2i_only	0.130445
2i_only	0.0848199
2i_only	0.0561118
2i_only	0.110628
2i_only	0.129413
2i_only	0.091329
2i_only	-0.0275088
2i_only	0.170521
2i_only	0.0398723
2i_only	0.0409858
2i_only	-0.00179474
2i_only	0.0891884
2i_only	0.0962193
2i_only	0.0238573
2i_only	0.0200605
2i_only	-0.00411314
2i_only	0.0426133
2i_only	0.0723178
2i_only	-0.00468859
2i_only	0.134215
2i_only	0.0526687
2i_only	0.0671184
2i_only	0.0114509
2i_only	0.0436539
2i_only	0.122478
2i_only	0.100004
2i_only	0.0181836
2i_only	-0.0330379
2i_only	0.0595867
2i_only	0.249169
2i_only	0.0981314
2i_only	0.0122199
2i_only	0.0947992
2i_only	0.145096
2i_only	0.148977
2i_only	0.158732
2i_only	0.0916151
2i_only	0.0288953
2i_only	0.0280454
2i_only	0.118547
2i_only	0.171609
2i_only	0.0361939
2i_only	0.140742
2i_only	0.0040627
2i_only	0.0105339
2i_only	0.0698559
2i_only	-0.0318568
2i_only	0.0853443
2i_only	0.13866
2i_only	-0.045126
2i_only	-0.0318925
2i_only	-0.00668345
2i_only	0.130267
2i_only	-0.00616302
2i_only	0.167534
2i_only	0.155429
2i_only	-0.0497041
2i_only	-0.0475142
2i_only	0.0331792
2i_only	0.174635
2i_only	-0.0512503
2i_only	0.121153
2i_only	0.0246352
2i_only	0.154023
2i_only	-0.0384313
2i_only	0.128333
2i_only	-0.0405589
2i_only	0.10705
2i_only	0.0474046
2i_only	0.0555351
2i_only	0.0617231
2i_only	0.0228232
2i_only	0.118831
2i_only	0.0709353
2i_only	0.082763
2i_only	-0.0481429
2i_only	-0.00124342
2i_only	0.0933
2i_only	-0.093229
2i_only	0.10495
2i_only	-0.0245982
2i_only	0.0770956
2i_only	0.076211
2i_only	0.0469691
2i_only	-0.111485
2i_only	-0.0656061
2i_only	0.0932818
2i_only	-0.0520519
2i_only	0.130066
2i_only	0.0834747
2i_only	-0.0801316
2i_only	-0.0588839
2i_only	0.176591
2i_only	0.0633819
2i_only	0.203343
2i_only	0.026784
2i_only	0.0283318
2i_only	-0.0137281
2i_only	-0.00299742
2i_only	0.0217138
2i_only	0.062836
2i_only	-0.0383264
2i_only	0.180956
2i_only	0.162021
2i_only	0.0313924
2i_only	0.0965628
2i_only	0.0142928
2i_only	-0.0107904
2i_only	0.104176
2i_only	0.139226
2i_only	0.223621
2i_only	0.0133052
2i_only	0.0479498
2i_only	0.161511
2i_only	0.0248341
2i_only	-0.0142329
2i_only	0.0432371
2i_only	0.0786467
2i_only	0.0228008
2i_only	0.0139867
2i_only	0.0512322
2i_only	0.183279
2i_only	0.102857
2i_only	0.0774728
2i_only	0.159222
2i_only	0.134631
2i_only	-0.0374373
2i_only	0.00101653
2i_only	0.0926133
2i_only	0.127453
2i_only	0.16215
2i_only	0.0385879
2i_only	0.117681
2i_only	0.216243
2i_only	0.166754
2i_only	0.0592347
2i_only	0.192201
2i_only	0.0821003
2i_only	0.0551892
2i_only	0.00911147
2i_only	0.000133439
2i_only	0.158279
2i_only	0.12744
2i_only	0.0155617
2i_only	0.0978142
2i_only	0.0443571
2i_only	0.0471172
2i_only	0.00159229
2i_only	0.0915628
2i_only	0.180804
2i_only	0.146278
2i_only	-0.0183326
2i_only	-0.0226295
2i_only	0.16949
2i_only	0.136042
2i_only	0.0926382
2i_only	0.140227
2i_only	0.0595701
2i_only	-0.0436703
2i_only	0.168992
2i_only	0.130911
2i_only	0.0688911
2i_only	0.282842
2i_only	-0.14548
2i_only	0.101614
2i_only	0.010935
2i_only	0.0836079
2i_only	-0.0545508
2i_only	0.0264639
2i_only	0.00723829
2i_only	-0.0842013
2i_only	0.0694625
2i_only	0.154565
2i_only	-0.00549665
2i_only	0.113692
2i_only	0.112726
2i_only	0.164754
2i_only	-0.0850233
2i_only	0.0871668
2i_only	0.205308
2i_only	-0.0457289
2i_only	-0.067102
2i_only	0.0849352
2i_only	0.0493671
2i_only	-0.0804895
2i_only	0.291636
2i_only	0.190202
2i_only	-0.0303359
2i_only	0.0987301
2i_only	0.038007
2i_only	-0.0181152
2i_only	0.0252565
2i_only	0.114427
2i_only	0.0831133
2i_only	-0.00271125
2i_only	-0.113149
2i_only	0.057321
2i_only	0.0450657
2i_only	0.049118
2i_only	-0.0631375
2i_only	0.0196466
2i_only	0.013767
2i_only	0.0510071
2i_only	0.00027399
2i_only	-0.0183936
2i_only	0.0387454
2i_only	0.115051
2i_only	0.105437
2i_only	0.108523
2i_only	0.0516728
2i_only	0.115035
2i_only	0.00575853
2i_only	0.126275
2i_only	0.0499262
2i_only	-0.0161321
2i_only	0.0564989
2i_only	0.0807401
2i_only	0.0733417
2i_only	0.0791467
2i_only	-0.134499
2i_only	0.0152779
2i_only	0.0766713
2i_only	0.124587
2i_only	-0.0228642
2i_only	0.107493
2i_only	0.108145
2i_only	0.140974
2i_only	0.13896
2i_only	0.0553122
2i_only	0.0448817
2i_only	0.0992124
2i_only	0.0795264
2i_only	0.105438
2i_only	0.122722
2i_only	0.0988645
2i_only	-0.0602657
2i_only	0.0368307
2i_only	0.0588221
2i_only	0.000373599
2i_only	0.0231646
2i_only	0.115782
2i_only	0.0696403
2i_only	0.115151
2i_only	0.00306718
2i_only	0.0042359
2i_only	0.122711
2i_only	0.0459717
2i_only	0.122487
2i_only	0.0473811
2i_only	0.0532315
2i_only	-0.0398382
2i_only	-0.000808212
2i_only	0.0496592
2i_only	0.166182
2i_only	0.0179999
2i_only	-0.0619471
2i_only	0.169743
2i_only	0.0358761
2i_only	-0.0372617
2i_only	0.108402
2i_only	-0.0385996
2i_only	0.0449203
2i_only	0.0858255
2i_only	0.152386
2i_only	0.0489495
2i_only	-0.0751843
2i_only	0.00666633
2i_only	0.0113958
2i_only	0.101571
2i_only	0.1264
2i_only	0.157468
2i_only	0.162538
2i_only	-0.0184727
2i_only	0.0221845
2i_only	0.0563343
2i_only	0.033182
2i_only	0.0336763
2i_only	0.232701
2i_only	0.06577
2i_only	0.0508379
2i_only	0.200227
2i_only	0.136333
2i_only	0.0948656
2i_only	0.217219
2i_only	0.135688
2i_only	0.00116921
2i_only	0.112886
2i_only	-0.0610284
2i_only	-0.0195806
2i_only	0.216394
2i_only	-0.0581009
2i_only	0.0611435
2i_only	0.105946
2i_only	0.0609528
2i_only	0.0975992
2i_only	0.017993
2i_only	-0.0341946
2i_only	-0.0307387
2i_only	0.0752436
2i_only	0.20273
2i_only	0.0157017
2i_only	0.136055
2i_only	-0.0991614
2i_only	0.298977
2i_only	0.0187388
2i_only	0.0366261
2i_only	0.129635
2i_only	0.00322813
2i_only	0.104559
2i_only	0.0139986
2i_only	0.17214
2i_only	-0.0497405
2i_only	-0.00738467
2i_only	0.052317
2i_only	0.167595
2i_only	0.000434223
2i_only	0.0266877
2i_only	0.0393965
2i_only	0.179247
2i_only	0.127065
2i_only	0.047948
2i_only	0.0908676
2i_only	0.172871
2i_only	0.0768218
2i_only	0.0960326
2i_only	0.0950674
2i_only	0.0411145
2i_only	0.133955
2i_only	0.0181822
2i_only	0.0331433
2i_only	0.152038
2i_only	0.0564868
2i_only	0.137754
2i_only	0.129622
2i_only	0.112761
2i_only	0.117704
2i_only	0.0986593
2i_only	0.0801304
2i_only	0.199887
2i_only	-0.00494063
2i_only	0.149527
2i_only	0.0576743
2i_only	0.215782
2i_only	-0.0027325
2i_only	0.0990256
2i_only	0.205184
2i_only	0.0258625
2i_only	0.0795
2i_only	0.0476954
2i_only	0.0911559
2i_only	-0.0249547
2i_only	-0.0413062
2i_only	0.0117246
2i_only	-0.00477409
2i_only	0.0683029
2i_only	0.0555934
2i_only	0.19523
2i_only	0.00551899
2i_only	0.0492742
2i_only	0.137256
2i_only	0.0121779
2i_only	0.0504951
2i_only	0.190598
2i_only	0.0889563
2i_only	0.179478
2i_only	0.0661668
2i_only	0.11208
2i_only	0.00897627
2i_only	0.063489
2i_only	0.043338
2i_only	0.114311
2i_only	0.0441343
2i_only	-0.0137853
2i_only	-0.0285567
2i_only	0.0492689
2i_only	0.0587673
2i_only	0.179251
2i_only	-0.00726101
2i_only	0.126424
2i_only	0.093405
2i_only	0.0652391
2i_only	0.00733132
2i_only	0.0824626
2i_only	0.0998988
2i_only	0.0571233
2i_only	-0.0333365
2i_only	0.0626665
2i_only	0.0742849
2i_only	-0.003073
2i_only	0.0193232
2i_only	0.128856
2i_only	0.0586854
2i_only	0.0183934
2i_only	0.19833
2i_only	-0.0554766
2i_only	0.0824998
2i_only	0.128414
2i_only	0.0843907
2i_only	0.14183
2i_only	-0.0479511
2i_only	0.0779118
2i_only	0.135896
2i_only	0.169623
2i_only	0.0237345
2i_only	0.0270158
2i_only	0.0734868
2i_only	0.112607
2i_only	0.113415
2i_only	0.121851
2i_only	0.0623854
2i_only	0.136508
2i_only	0.0273157
2i_only	-0.00543965
2i_only	0.0759358
2i_only	0.113098
2i_only	-0.0282987
2i_only	0.148461
2i_only	0.21959
2i_only	0.0534669
2i_only	0.0919149
2i_only	0.0484926
2i_only	0.151145
2i_only	0.0845179
2i_only	0.129901
2i_only	0.0185904
2i_only	-0.0164701
2i_only	0.0934733
2i_only	-0.0126971
2i_only	0.045017
2i_only	0.00454918
2i_only	0.0271003
2i_only	0.184805
2i_only	-0.00659904
2i_only	0.141477
2i_only	0.0650586
2i_only	0.120758
2i_only	0.105398
2i_only	0.0510653
2i_only	-0.00101021
2i_only	0.0592527
2i_only	0.0896336
2i_only	0.120768
2i_only	0.0505515
2i_only	0.141022
2i_only	0.145072
2i_only	0.0210779
2i_only	0.168204
2i_only	0.208206
2i_only	0.106362
2i_only	0.170355
2i_only	-0.0430975
2i_only	0.0467556
2i_only	0.0694608
2i_only	0.0937303
2i_only	0.0244267
2i_only	0.0144838
2i_only	-0.0966001
2i_only	-0.0976736
2i_only	0.0606759
2i_only	0.0212247
2i_only	-0.00545138
2i_only	0.0515186
2i_only	-0.056959
2i_only	0.118577
2i_only	0.0395695
2i_only	0.143083
2i_only	0.00179324
2i_only	-0.0364507
2i_only	0.0292
2i_only	0.0556144
2i_only	0.0812519
2i_only	0.0902555
2i_only	0.169298
2i_only	-0.0200553
2i_only	0.00801633
2i_only	0.13077
2i_only	0.0784163
2i_only	0.101274
2i_only	0.09756
2i_only	0.192208
2i_only	0.0575503
2i_only	0.0654178
2i_only	0.147801
2i_only	0.0190974
2i_only	0.0677934
2i_only	0.0420962
2i_only	0.00628835
2i_only	0.0482915
2i_only	-0.0213323
2i_only	0.112143
2i_only	-0.0212943
2i_only	0.0789009
2i_only	0.0360073
2i_only	0.100946
2i_only	0.0890824
2i_only	0.0584843
2i_only	0.0936589
2i_only	0.00289792
2i_only	0.0937441
2i_only	0.02702
2i_only	0.104476
2i_only	0.0702113
2i_only	0.207826
2i_only	0.146446
2i_only	0.207199
2i_only	0.0841362
2i_only	0.21389
2i_only	0.0908958
2i_only	-0.00407527
2i_only	0.0880632
2i_only	0.136971
2i_only	0.0555591
2i_only	-0.0834251
2i_only	0.140829
2i_only	-0.00405869
2i_only	0.247827
2i_only	0.0313739
2i_only	0.0520048
2i_only	0.0831849
2i_only	0.0600986
2i_only	0.0679992
2i_only	0.110782
2i_only	0.104488
2i_only	-0.00153135
2i_only	0.0550223
2i_only	0.0475384
2i_only	0.0791072
2i_only	-0.0165297
2i_only	0.157622
2i_only	0.0336842
2i_only	0.05227
2i_only	0.0785306
2i_only	0.045066
2i_only	-0.00828773
2i_only	0.0522184
2i_only	0.142655
2i_only	0.042685
2i_only	0.109911
2i_only	0.198049
2i_only	-0.0606926
2i_only	0.104125
2i_only	0.105075
2i_only	0.0480781
2i_only	0.0237336
2i_only	0.160402
2i_only	0.0746917
2i_only	-0.0139689
2i_only	0.20725
2i_only	-0.0621851
2i_only	0.0123251
2i_only	0.048149
2i_only	0.0918628
2i_only	0.0764516
2i_only	0.00891964
2i_only	0.097736
2i_only	0.142496
2i_only	0.0563736
2i_only	0.135702
2i_only	0.0569729
2i_only	0.0674673
2i_only	0.051697
2i_only	0.0362506
2i_only	0.193082
2i_only	0.128345
2i_only	0.115109
2i_only	-0.00710577
2i_only	0.00411452
2i_only	0.0834769
2i_only	0.177956
2i_only	0.100241
2i_only	0.103538
2i_only	0.102324
2i_only	0.0173606
2i_only	0.136877
2i_only	0.0630205
2i_only	0.116421
2i_only	0.137445
2i_only	0.180832
2i_only	0.148297
2i_only	0.0572101
2i_only	0.143908
2i_only	0.216547
2i_only	0.165461
2i_only	-0.021013
2i_only	-0.0448348
2i_only	0.120668
2i_only	0.0446286
2i_only	0.0427514
2i_only	0.045918
2i_only	0.102673
2i_only	-0.0527682
2i_only	0.0538424
2i_only	0.00330174
2i_only	0.124005
2i_only	0.0198278
2i_only	0.0600645
2i_only	0.124777
2i_only	0.0966295
2i_only	0.0692014
2i_only	0.149024
2i_only	-0.0945344
2i_only	0.130909
2i_only	0.121214
2i_only	0.0108559
2i_only	0.0371801
2i_only	5.49143e-05
2i_only	0.115719
2i_only	0.203875
2i_only	0.0856894
2i_only	0.0988717
2i_only	0.140543
2i_only	0.0173554
2i_only	-0.0308644
2i_only	0.0712377
2i_only	0.110903
2i_only	-0.0322258
2i_only	0.215472
2i_only	0.0106819
2i_only	0.0528672
2i_only	0.146632
2i_only	-0.0253807
2i_only	0.136584
2i_only	0.0720462
2i_only	0.0698072
2i_only	0.0237317
2i_only	0.0808874
2i_only	0.0783803
2i_only	0.0634822
2i_only	0.0519935
2i_only	-0.00682588
2i_only	0.0901128
2i_only	0.0920473
2i_only	0.00938422
2i_only	0.0102416
2i_only	0.0588677
2i_only	0.181963
2i_only	-0.000651803
2i_only	0.0245713
2i_only	0.0930092
2i_only	-0.0526185
2i_only	0.0664497
2i_only	0.0434777
2i_only	0.272247
2i_only	0.0206022
2i_only	0.043382
2i_only	-0.0729578
2i_only	0.0246765
2i_only	0.0840963
2i_only	0.015641
2i_only	0.0927523
2i_only	-0.00658303
2i_only	0.0926904
2i_only	0.062418
2i_only	0.0519418
2i_only	0.108188
2i_only	0.152028
2i_only	0.126055
2i_only	-0.025985
2i_only	0.0563633
2i_only	-0.0399661
2i_only	-0.004262
2i_only	0.0932322
2i_only	0.053218
2i_only	0.018973
2i_only	0.037351
2i_only	-0.0177232
2i_only	0.0135149
2i_only	0.164122
2i_only	0.00339788
2i_only	0.0249641
2i_only	0.0763274
2i_only	0.00116952
2i_only	0.0375018
2i_only	0.084195
2i_only	0.0812775
2i_only	0.125096
2i_only	-0.00498437
2i_only	0.104552
2i_only	0.116996
2i_only	0.04787
2i_only	0.0632852
2i_only	-0.00531601
2i_only	0.136131
2i_only	-0.0169761
2i_only	0.11566
2i_only	0.0319991
2i_only	-0.0940026
2i_only	0.0891999
2i_only	0.200871
2i_only	0.106362
2i_only	0.0681647
2i_only	0.0948859
2i_only	0.0962126
2i_only	0.0466482
2i_only	0.0816336
2i_only	0.0959826
2i_only	0.0467824
2i_only	0.18458
2i_only	0.0303424
2i_only	0.159722
2i_only	0.156287
2i_only	0.177869
2i_only	0.173184
2i_only	0.0151497
2i_only	0.0710009
2i_only	0.176795
2i_only	0.0435942
2i_only	0.0386736
2i_only	0.00707977
2i_only	0.0206488
2i_only	0.0646801
2i_only	0.135073
2i_only	-0.0216449
2i_only	0.142815
2i_only	0.0100229
2i_only	0.0121068
2i_only	0.199416
2i_only	0.179194
2i_only	0.155991
2i_only	0.0308391
2i_only	0.208443
2i_only	0.109145
2i_only	0.0981444
2i_only	0.0724143
2i_only	0.0976505
2i_only	0.0316172
2i_only	0.112882
2i_only	0.0360451
2i_only	0.0945272
2i_only	0.160018
2i_only	0.103428
2i_only	0.0488236
2i_only	0.0662929
2i_only	0.0865155
2i_only	0.0339086
2i_only	0.0107225
2i_only	0.0750285
2i_only	0.0972378
2i_only	0.0300552
2i_only	0.202561
2i_only	0.108865
2i_only	0.152962
2i_only	-0.154873
2i_only	0.0176054
2i_only	0.0219355
2i_only	0.0895368
2i_only	0.0623572
2i_only	0.044129
2i_only	0.128793
2i_only	0.153259
2i_only	0.0872219
2i_only	0.0975003
2i_only	0.0514129
2i_only	0.132739
2i_only	0.00688404
2i_only	0.152868
2i_only	0.0787732
2i_only	0.148957
2i_only	0.0990977
2i_only	0.0724686
2i_only	0.114141
2i_only	0.0835496
2i_only	0.0903489
2i_only	0.149371
2i_only	0.242515
2i_only	0.0995581
2i_only	0.0934978
2i_only	0.00875433
2i_only	0.010771
2i_only	0.0531505
2i_only	0.167067
2i_only	0.052055
2i_only	-0.00526589
2i_only	0.00591221
2i_only	0.00357044
2i_only	0.0819974
2i_only	0.0675011
2i_only	0.114554
2i_only	0.186642
2i_only	0.0459959
2i_only	-0.0474051
2i_only	0.0665547
2i_only	-0.0387462
2i_only	0.0609064
2i_only	0.157487
2i_only	-0.0791693
2i_only	0.149042
2i_only	-0.0360992
2i_only	0.248277
2i_only	0.0558012
2i_only	-0.00513427
2i_only	0.114568
2i_only	0.090092
2i_only	0.107394
2i_only	0.186997
2i_only	0.0240321
2i_only	0.212229
2i_only	0.180517
2i_only	0.0283057
2i_only	0.107506
2i_only	0.132261
2i_only	0.120705
2i_only	0.163598
2i_only	0.112154
2i_only	0.0229764
2i_only	0.0949417
2i_only	0.125837
2i_only	0.103332
2i_only	0.0289583
2i_only	0.096866
2i_only	0.172185
2i_only	0.0139468
2i_only	0.0763315
2i_only	0.0874746
2i_only	-0.062815
2i_only	0.102693
2i_only	-0.138328
2i_only	0.0913666
2i_only	0.041471
2i_only	-0.0181509
2i_only	0.0353319
2i_only	0.192084
2i_only	0.082863
2i_only	0.12932
2i_only	0.0223229
2i_only	0.0709505
2i_only	0.14389
2i_only	0.0593635
2i_only	0.0748621
2i_only	0.138799
2i_only	0.0273413
2i_only	0.0457547
2i_only	0.140377
2i_only	0.015524
2i_only	0.0405353
2i_only	0.112486
2i_only	0.0861973
2i_only	0.0880249
2i_only	0.0865898
2i_only	0.0518869
2i_only	0.0489047
2i_only	0.104927
2i_only	0.0370316
2i_only	0.0530437
2i_only	0.0674482
2i_only	0.0222335
2i_only	0.202691
2i_only	0.05503
2i_only	0.110966
2i_only	0.211831
2i_only	0.200152
2i_only	0.11869
2i_only	-0.00727209
2i_only	0.119175
2i_only	0.114001
2i_only	-0.0398556
2i_only	0.101267
2i_only	-0.0133375
2i_only	0.0739765
2i_only	0.0474237
2i_only	0.086604
2i_only	0.168898
2i_only	0.196739
2i_only	-0.0487105
2i_only	-0.0526561
2i_only	0.196436
2i_only	0.13282
2i_only	0.0909571
2i_only	0.0148931
2i_only	0.106928
2i_only	0.0787435
2i_only	0.126641
2i_only	-0.0158812
2i_only	0.14047
2i_only	0.0420269
2i_only	0.160103
2i_only	0.0688388
2i_only	0.0404975
2i_only	-0.00108591
2i_only	0.0909249
2i_only	0.133376
2i_only	-0.0388602
2i_only	0.132085
2i_only	0.114365
2i_only	0.152648
2i_only	0.114215
2i_only	0.124308
2i_only	-0.0698489
2i_only	-0.0184473
2i_only	0.206194
2i_only	0.195405
2i_only	0.14307
2i_only	0.0381216
2i_only	0.182111
2i_only	0.0116694
2i_only	0.177945
2i_only	0.200479
2i_only	0.148054
2i_only	0.193374
2i_only	0.223508
2i_only	0.044585
2i_only	0.105373
2i_only	0.123836
2i_only	0.142783
2i_only	0.0574373
2i_only	0.00482772
2i_only	0.00823335
2i_only	0.0754942
2i_only	0.0807027
2i_only	0.0540591
2i_only	0.13653
2i_only	0.158897
2i_only	0.07736
2i_only	0.175891
2i_only	0.200392
2i_only	-0.0382754
2i_only	-0.00941021
2i_only	0.018017
2i_only	0.0279606
2i_only	0.104266
2i_only	0.180818
2i_only	0.191347
2i_only	0.0015968
2i_only	0.0231141
2i_only	0.0762575
2i_only	0.0719603
2i_only	0.0453556
2i_only	0.122235
2i_only	0.100441
2i_only	0.033996
2i_only	0.0452148
2i_only	0.0204373
2i_only	0.0830721
2i_only	0.101517
2i_only	0.206038
2i_only	0.0389712
2i_only	-0.0154342
2i_only	0.0994028
2i_only	0.00598401
2i_only	0.144961
2i_only	0.00310552
2i_only	0.0222549
2i_only	0.048456
2i_only	0.118502
2i_only	-0.00427705
2i_only	0.245164
2i_only	0.0751389
2i_only	0.208766
2i_only	0.0653974
2i_only	0.0272546
2i_only	0.185907
2i_only	0.00402979
2i_only	0.0142391
2i_only	-0.0133275
2i_only	0.0920523
2i_only	0.0977469
2i_only	0.141161
2i_only	0.0275756
2i_only	0.153006
2i_only	0.108798
2i_only	0.0345057
2i_only	0.0832637
2i_only	0.122706
2i_only	0.0222461
2i_only	0.128877
2i_only	0.059613
2i_only	0.0583362
2i_only	0.0897648
2i_only	0.0479929
2i_only	0.132344
2i_only	-0.0111358
2i_only	0.056048
2i_only	0.126235
2i_only	0.108936
2i_only	0.0434382
2i_only	0.0288529
2i_only	0.102158
2i_only	0.0128295
2i_only	0.12577
2i_only	-0.0281137
2i_only	0.182294
2i_only	0.163243
2i_only	0.0108752
2i_only	0.0792803
2i_only	0.0678225
2i_only	0.171364
2i_only	0.0441853
2i_only	0.0976559
2i_only	-0.0430007
2i_only	0.0127055
2i_only	0.0487902
2i_only	-0.0176715
2i_only	0.138028
2i_only	0.126678
2i_only	0.188341
2i_only	0.0795738
2i_only	-0.0258275
2i_only	0.0187007
2i_only	-0.0375592
2i_only	0.0790437
2i_only	0.052036
2i_only	0.163064
2i_only	0.0920176
2i_only	0.0298087
2i_only	0.0583978
2i_only	-0.000435305
2i_only	0.0148216
2i_only	0.0317143
2i_only	-0.0576105
2i_only	0.0626697
2i_only	0.198377
2i_only	0.0815501
2i_only	0.041587
2i_only	0.000942197
2i_only	0.0569959
2i_only	0.0647999
2i_only	0.0329104
2i_only	0.00561085
2i_only	0.118111
2i_only	0.0686842
2i_only	0.215614
2i_only	-0.0137213
2i_only	0.11401
2i_only	0.0495142
2i_only	0.0408093
2i_only	0.138828
2i_only	0.0315558
2i_only	-0.0170059
2i_only	0.112172
2i_only	0.232963
2i_only	0.020337
2i_only	0.04977
2i_only	0.0418639
2i_only	0.162238
2i_only	0.109455
2i_only	-0.0322326
2i_only	0.0463305
2i_only	0.0874607
2i_only	0.263933
2i_only	0.270419
2i_only	0.10871
2i_only	-0.0510119
2i_only	0.074983
2i_only	0.109051
2i_only	0.00331409
2i_only	0.0631723
2i_only	0.12443
2i_only	0.0706988
2i_only	0.0525081
2i_only	0.00663517
2i_only	0.14049
2i_only	0.0537926
2i_only	0.206596
2i_only	0.0261293
2i_only	0.145771
2i_only	-0.0131708
2i_only	0.0167023
2i_only	0.109629
2i_only	-0.0800296
2i_only	0.108996
2i_only	-0.0757306
2i_only	0.134115
2i_only	0.0274657
2i_only	0.146339
2i_only	0.0571092
2i_only	0.0172743
2i_only	0.112587
2i_only	0.114723
2i_only	0.0297777
2i_only	0.057892
2i_only	-0.00454868
2i_only	0.285955
2i_only	0.0276891
2i_only	0.0727829
2i_only	0.0665562
2i_only	-0.0864119
2i_only	0.0167964
2i_only	0.0428046
2i_only	0.0852983
2i_only	0.110175
2i_only	0.057703
2i_only	0.131588
2i_only	0.0669269
2i_only	0.235121
2i_only	0.13331
2i_only	0.101356
2i_only	0.042599
2i_only	0.0496424
2i_only	0.0446021
2i_only	0.0577708
2i_only	0.0693024
2i_only	0.0140374
2i_only	0.196533
2i_only	0.0360468
2i_only	0.0420615
2i_only	0.0717057
2i_only	0.120482
2i_only	0.100007
2i_only	-0.069876
2i_only	0.0921929
2i_only	0.0777037
2i_only	0.0914138
2i_only	0.0261306
2i_only	-0.0672844
2i_only	-0.0347089
2i_only	-0.00697301
2i_only	0.00297649
2i_only	0.0781021
2i_only	0.0372984
2i_only	0.0481015
2i_only	0.126323
2i_only	0.0135484
2i_only	0.0623943
2i_only	-0.0135331
2i_only	0.124771
2i_only	0.0241351
2i_only	0.117581
2i_only	0.0300322
2i_only	0.0199571
2i_only	0.178815
2i_only	0.112286
2i_only	0.0788912
2i_only	0.0917105
2i_only	0.046142
2i_only	0.0763361
2i_only	0.203361
2i_only	0.0529996
2i_only	0.112905
2i_only	0.00514803
2i_only	0.0410092
2i_only	0.00794644
2i_only	0.0104834
2i_only	0.123101
2i_only	0.0669717
2i_only	0.0279385
2i_only	0.066864
2i_only	0.0419774
2i_only	0.0421073
2i_only	-0.0160008
2i_only	0.114051
2i_only	0.0713936
2i_only	0.00447677
2i_only	0.149135
2i_only	0.131234
2i_only	-0.042304
2i_only	0.0878553
2i_only	0.111963
2i_only	-0.0173569
2i_only	0.0426699
2i_only	-0.0283146
2i_only	0.0819519
2i_only	-0.0428799
2i_only	0.203307
2i_only	-0.0260845
2i_only	0.0763747
2i_only	0.102719
2i_only	0.0768931
2i_only	0.170875
2i_only	-0.00613305
2i_only	-0.0115344
2i_only	0.0858508
2i_only	0.184255
2i_only	0.155076
2i_only	0.00704599
2i_only	0.132705
2i_only	0.0443412
2i_only	0.0287853
2i_only	0.222322
2i_only	0.105264
2i_only	0.0365796
2i_only	0.161436
2i_only	0.177678
2i_only	0.0579261
2i_only	0.0193383
2i_only	0.090271
2i_only	0.0561254
2i_only	0.059155
2i_only	-0.00617542
[truncated: 88,001 more rows]

## Sheet: fig.4h
geneName	is_FoxO1_target	transition	abs.log2FC
Npas1	FALSE	E5.5_vs_E4.5	1.895
Srpk3	FALSE	E5.5_vs_E4.5	2.466
Pde1c	FALSE	E5.5_vs_E4.5	2.617
Pcp2	FALSE	E5.5_vs_E4.5	1.745
Pgf	FALSE	E5.5_vs_E4.5	2.166
Slc25a18	FALSE	E5.5_vs_E4.5	1.865
Matk	FALSE	E5.5_vs_E4.5	2.436
Spo11	FALSE	E5.5_vs_E4.5	0.331
Dnase1	FALSE	E5.5_vs_E4.5	2.015
Eps8l1	FALSE	E5.5_vs_E4.5	1.745
Ggt5	FALSE	E5.5_vs_E4.5	1.985
Adamts4	FALSE	E5.5_vs_E4.5	0.271
Rbfox1	TRUE	E5.5_vs_E4.5	0.211
Gstt4	FALSE	E5.5_vs_E4.5	0.06
Trpm5	FALSE	E5.5_vs_E4.5	0.391
Trpm2	FALSE	E5.5_vs_E4.5	0.541
Pla2g12b	FALSE	E5.5_vs_E4.5	0.09
Stc1	FALSE	E5.5_vs_E4.5	3.098
Ptgds	FALSE	E5.5_vs_E4.5	0.03
Cyp2j9	FALSE	E5.5_vs_E4.5	0.18
Slamf6	FALSE	E5.5_vs_E4.5	4.572
Slamf1	FALSE	E5.5_vs_E4.5	2.316
Fam184b	FALSE	E5.5_vs_E4.5	1.714
C1qtnf1	FALSE	E5.5_vs_E4.5	2.376
Dnah1	FALSE	E5.5_vs_E4.5	1.835
Rgs17	TRUE	E5.5_vs_E4.5	2.136
Arfgef3	FALSE	E5.5_vs_E4.5	2.286
Fabp7	FALSE	E5.5_vs_E4.5	0
Rfx6	FALSE	E5.5_vs_E4.5	1.745
Gprc6a	FALSE	E5.5_vs_E4.5	0.06
Myocd	FALSE	E5.5_vs_E4.5	0
Alox8	FALSE	E5.5_vs_E4.5	3.279
Ccdc103	FALSE	E5.5_vs_E4.5	2.166
Unc79	FALSE	E5.5_vs_E4.5	2.436
Asb2	FALSE	E5.5_vs_E4.5	0.241
Scgn	FALSE	E5.5_vs_E4.5	2.196
Lect2	FALSE	E5.5_vs_E4.5	0
Sftpd	FALSE	E5.5_vs_E4.5	0.18
Dnah12	FALSE	E5.5_vs_E4.5	4.151
Rgcc	FALSE	E5.5_vs_E4.5	5.715
Gpc5	TRUE	E5.5_vs_E4.5	1.775
Hrasls	FALSE	E5.5_vs_E4.5	2.286
Lypd2	FALSE	E5.5_vs_E4.5	1.895
Muc13	FALSE	E5.5_vs_E4.5	0.03
Reg2	FALSE	E5.5_vs_E4.5	3.85
Clic5	FALSE	E5.5_vs_E4.5	0.361
Fgd2	TRUE	E5.5_vs_E4.5	2.587
Cmtr1	FALSE	E5.5_vs_E4.5	0.421
Spink1	FALSE	E5.5_vs_E4.5	1.775
Grp	FALSE	E5.5_vs_E4.5	0.541
Slc15a3	FALSE	E5.5_vs_E4.5	1.444
Habp2	FALSE	E5.5_vs_E4.5	0
Slc18a2	FALSE	E5.5_vs_E4.5	2.256
Itgb8	FALSE	E5.5_vs_E4.5	0.481
Fscn2	FALSE	E5.5_vs_E4.5	0.331
Gria4	FALSE	E5.5_vs_E4.5	1.504
Ikzf2	FALSE	E5.5_vs_E4.5	2.647
Cfc1	FALSE	E5.5_vs_E4.5	0.09
Cxcr2	FALSE	E5.5_vs_E4.5	2.827
Htr2b	FALSE	E5.5_vs_E4.5	1.865
Mlph	FALSE	E5.5_vs_E4.5	0.18
Dusp23	TRUE	E5.5_vs_E4.5	2.075
F5	FALSE	E5.5_vs_E4.5	0.09
Chrna1	FALSE	E5.5_vs_E4.5	1.714
Elf5	FALSE	E5.5_vs_E4.5	0
Dll4	FALSE	E5.5_vs_E4.5	0.331
Pcsk2	FALSE	E5.5_vs_E4.5	2.015
Snph	FALSE	E5.5_vs_E4.5	2.376
Dclk1	FALSE	E5.5_vs_E4.5	2.406
Slc16a4	FALSE	E5.5_vs_E4.5	2.617
Nup210l	FALSE	E5.5_vs_E4.5	1.985
Prss12	FALSE	E5.5_vs_E4.5	0.15
Tdo2	FALSE	E5.5_vs_E4.5	0
Riiad1	FALSE	E5.5_vs_E4.5	1.504
Aldob	FALSE	E5.5_vs_E4.5	0
Astn2	FALSE	E5.5_vs_E4.5	1.624
Kcnq4	FALSE	E5.5_vs_E4.5	0.15
Ndufs5	FALSE	E5.5_vs_E4.5	0.391
Cda	TRUE	E5.5_vs_E4.5	0.271
Plch2	FALSE	E5.5_vs_E4.5	0.15
Lnx1	TRUE	E5.5_vs_E4.5	2.256
Prkg2	FALSE	E5.5_vs_E4.5	0.241
Afm	FALSE	E5.5_vs_E4.5	1.745
Tfec	FALSE	E5.5_vs_E4.5	0.271
Sdsl	FALSE	E5.5_vs_E4.5	2.075
Iqcd	FALSE	E5.5_vs_E4.5	2.767
Glcci1	FALSE	E5.5_vs_E4.5	1.354
Gm20605	FALSE	E5.5_vs_E4.5	2.647
Sspo	FALSE	E5.5_vs_E4.5	0.211
Dfna5	FALSE	E5.5_vs_E4.5	1.203
Figla	FALSE	E5.5_vs_E4.5	0.301
Gm20696	FALSE	E5.5_vs_E4.5	2.497
Bhlhe41	FALSE	E5.5_vs_E4.5	4.301
Dyrk4	FALSE	E5.5_vs_E4.5	0.12
Clec2i	FALSE	E5.5_vs_E4.5	3.97
Gipr	FALSE	E5.5_vs_E4.5	2.527
Siglecg	FALSE	E5.5_vs_E4.5	0.15
Aqp8	FALSE	E5.5_vs_E4.5	0
D7Ertd443e	FALSE	E5.5_vs_E4.5	0.211
Art1	FALSE	E5.5_vs_E4.5	1.654
Heph	FALSE	E5.5_vs_E4.5	3.188
Tceal6	FALSE	E5.5_vs_E4.5	1.775
Sorbs2	FALSE	E5.5_vs_E4.5	0.421
Slc12a3	FALSE	E5.5_vs_E4.5	2.346
Hsd17b2	FALSE	E5.5_vs_E4.5	0.09
Pdgfd	FALSE	E5.5_vs_E4.5	2.256
Apoa4	FALSE	E5.5_vs_E4.5	0.12
Apoa1	FALSE	E5.5_vs_E4.5	3.098
Cd3d	FALSE	E5.5_vs_E4.5	0.331
Bfsp2	FALSE	E5.5_vs_E4.5	0.391
Bsn	FALSE	E5.5_vs_E4.5	3.098
Sgpp2	FALSE	E5.5_vs_E4.5	2.376
Vav3	FALSE	E5.5_vs_E4.5	0
B3galt2	FALSE	E5.5_vs_E4.5	2.376
Fgg	FALSE	E5.5_vs_E4.5	0.03
Dnah17	FALSE	E5.5_vs_E4.5	1.624
Nostrin	FALSE	E5.5_vs_E4.5	0.06
Ubd	FALSE	E5.5_vs_E4.5	4.602
Wdr38	FALSE	E5.5_vs_E4.5	2.075
Gc	FALSE	E5.5_vs_E4.5	0.451
Kcnc2	TRUE	E5.5_vs_E4.5	1.955
Isg15	FALSE	E5.5_vs_E4.5	1.564
Igsf10	FALSE	E5.5_vs_E4.5	0
Fxyd7	FALSE	E5.5_vs_E4.5	1.895
Grifin	FALSE	E5.5_vs_E4.5	2.286
Tmem184a	FALSE	E5.5_vs_E4.5	0.211
Rbm42	FALSE	E5.5_vs_E4.5	0.18
Ptcra	FALSE	E5.5_vs_E4.5	1.654
D630003M21Rik	FALSE	E5.5_vs_E4.5	2.557
Rflna	FALSE	E5.5_vs_E4.5	2.226
Fam50b	TRUE	E5.5_vs_E4.5	1.654
Cyp24a1	FALSE	E5.5_vs_E4.5	2.466
Saxo2	FALSE	E5.5_vs_E4.5	2.737
Gng10	FALSE	E5.5_vs_E4.5	4.512
Akap2	FALSE	E5.5_vs_E4.5	1.474
2006-03-01	FALSE	E5.5_vs_E4.5	0.932
Tekt5	FALSE	E5.5_vs_E4.5	1.684
AF529169	FALSE	E5.5_vs_E4.5	2.316
Ldb2	FALSE	E5.5_vs_E4.5	3.64
Cplx3	FALSE	E5.5_vs_E4.5	2.256
Slc39a5	FALSE	E5.5_vs_E4.5	0.03
Plcb2	FALSE	E5.5_vs_E4.5	3.399
Abcc8	FALSE	E5.5_vs_E4.5	2.196
Rgl3	FALSE	E5.5_vs_E4.5	0.241
S100g	FALSE	E5.5_vs_E4.5	0.271
Padi6	FALSE	E5.5_vs_E4.5	3.7
Mgl2	FALSE	E5.5_vs_E4.5	2.978
Nacad	FALSE	E5.5_vs_E4.5	2.406
Pnmal1	FALSE	E5.5_vs_E4.5	1.955
Ninj2	FALSE	E5.5_vs_E4.5	2.196
Piezo2	TRUE	E5.5_vs_E4.5	1.805
Pde3a	FALSE	E5.5_vs_E4.5	0.06
Macc1	FALSE	E5.5_vs_E4.5	1.955
Gpr45	FALSE	E5.5_vs_E4.5	0.271
Ptchd4	FALSE	E5.5_vs_E4.5	1.955
Reln	TRUE	E5.5_vs_E4.5	0
Klhl14	FALSE	E5.5_vs_E4.5	2.767
Asb4	TRUE	E5.5_vs_E4.5	0.06
Shcbp1l	FALSE	E5.5_vs_E4.5	1.143
Tnp2	FALSE	E5.5_vs_E4.5	0.211
Disc1	FALSE	E5.5_vs_E4.5	2.075
Gpr135	FALSE	E5.5_vs_E4.5	0.271
Lgals2	FALSE	E5.5_vs_E4.5	0
Casc1	FALSE	E5.5_vs_E4.5	2.406
B430306N03Rik	FALSE	E5.5_vs_E4.5	0.15
1520401A03Rik	FALSE	E5.5_vs_E4.5	2.466
Wfikkn2	FALSE	E5.5_vs_E4.5	2.436
Cryga	FALSE	E5.5_vs_E4.5	0.09
D1Ertd622e	FALSE	E5.5_vs_E4.5	2.587
Spata21	FALSE	E5.5_vs_E4.5	0.391
Pnoc	FALSE	E5.5_vs_E4.5	1.654
4933415A04Rik	FALSE	E5.5_vs_E4.5	0.301
Adamts6	FALSE	E5.5_vs_E4.5	2.196
Pilra	FALSE	E5.5_vs_E4.5	1.444
Olfml2a	FALSE	E5.5_vs_E4.5	3.188
Slitrk4	FALSE	E5.5_vs_E4.5	0
Mapk10	FALSE	E5.5_vs_E4.5	1.745
Fam187b	FALSE	E5.5_vs_E4.5	2.256
Gm9817	FALSE	E5.5_vs_E4.5	3.158
Ube2dnl2	FALSE	E5.5_vs_E4.5	0.271
Dnajb7	FALSE	E5.5_vs_E4.5	0.18
Lancl3	FALSE	E5.5_vs_E4.5	1.714
Flrt1	FALSE	E5.5_vs_E4.5	0.331
Nwd1	FALSE	E5.5_vs_E4.5	1.564
Gpr85	TRUE	E5.5_vs_E4.5	2.677
Smim5	FALSE	E5.5_vs_E4.5	0.421
Tmprss11f	FALSE	E5.5_vs_E4.5	2.557
Prss48	FALSE	E5.5_vs_E4.5	0.12
Armcx3	FALSE	E5.5_vs_E4.5	3.519
Ntf3	FALSE	E5.5_vs_E4.5	1.474
Syt12	FALSE	E5.5_vs_E4.5	1.624
Gemin4	FALSE	E5.5_vs_E4.5	0.331
Gpr3	FALSE	E5.5_vs_E4.5	2.376
Lrrc19	FALSE	E5.5_vs_E4.5	1.805
Kcnk12	FALSE	E5.5_vs_E4.5	2.075
Ube2dnl1	FALSE	E5.5_vs_E4.5	7.369
Sv2c	TRUE	E5.5_vs_E4.5	1.684
Rhox2a	FALSE	E5.5_vs_E4.5	1.534
Ppp1r36	FALSE	E5.5_vs_E4.5	0.18
1700024B05Rik	FALSE	E5.5_vs_E4.5	4.482
Dlg2	FALSE	E5.5_vs_E4.5	0
Zfp112	FALSE	E5.5_vs_E4.5	0.211
Cysltr1	FALSE	E5.5_vs_E4.5	2.888
Ube2ql1	FALSE	E5.5_vs_E4.5	1.654
Adamts19	FALSE	E5.5_vs_E4.5	0.18
Gm9920	FALSE	E5.5_vs_E4.5	1.143
Klk13	FALSE	E5.5_vs_E4.5	2.677
H2-T3	FALSE	E5.5_vs_E4.5	0.301
Klf1	FALSE	E5.5_vs_E4.5	2.557
Afp	FALSE	E5.5_vs_E4.5	0.301
9130008F23Rik	FALSE	E5.5_vs_E4.5	2.497
Maf	FALSE	E5.5_vs_E4.5	0
Abcd2	FALSE	E5.5_vs_E4.5	0
Zar1l	FALSE	E5.5_vs_E4.5	0.301
Gpr173	FALSE	E5.5_vs_E4.5	1.654
Bcl2	FALSE	E5.5_vs_E4.5	2.466
1700007G11Rik	FALSE	E5.5_vs_E4.5	3.158
Pirb	FALSE	E5.5_vs_E4.5	1.654
Gm10053	FALSE	E5.5_vs_E4.5	0.03
Cfi	FALSE	E5.5_vs_E4.5	0
Olfr836	FALSE	E5.5_vs_E4.5	3.76
Fxyd2	FALSE	E5.5_vs_E4.5	0
Sohlh1	FALSE	E5.5_vs_E4.5	0.211
1700020N15Rik	FALSE	E5.5_vs_E4.5	2.075
Caln1	TRUE	E5.5_vs_E4.5	1.925
Trim5	FALSE	E5.5_vs_E4.5	2.346
Hist1h4c	FALSE	E5.5_vs_E4.5	1.143
Gapdhs	FALSE	E5.5_vs_E4.5	0.361
Olfr373	FALSE	E5.5_vs_E4.5	3.188
Ttr	FALSE	E5.5_vs_E4.5	2.767
Gm10112	FALSE	E5.5_vs_E4.5	1.594
Cks1brt	FALSE	E5.5_vs_E4.5	3.429
Aldoart2	FALSE	E5.5_vs_E4.5	1.323
Ddo	FALSE	E5.5_vs_E4.5	0.211
Col23a1	FALSE	E5.5_vs_E4.5	2.346
Gng8	FALSE	E5.5_vs_E4.5	2.466
Slc22a21	FALSE	E5.5_vs_E4.5	2.346
Amd2	FALSE	E5.5_vs_E4.5	1.263
Scgb3a1	FALSE	E5.5_vs_E4.5	3.489
Gm8973	FALSE	E5.5_vs_E4.5	0.571
Chil1	FALSE	E5.5_vs_E4.5	2.677
Scn1a	TRUE	E5.5_vs_E4.5	1.895
Gm10263	FALSE	E5.5_vs_E4.5	0.09
Myo1h	FALSE	E5.5_vs_E4.5	0.211
Frat1	FALSE	E5.5_vs_E4.5	1.624
Khdc1a	FALSE	E5.5_vs_E4.5	2.677
Xlr5c	FALSE	E5.5_vs_E4.5	3.249
Gml	FALSE	E5.5_vs_E4.5	4.662
Gml2	FALSE	E5.5_vs_E4.5	3.76
Hist1h2ag	FALSE	E5.5_vs_E4.5	0.06
Hist1h4n	FALSE	E5.5_vs_E4.5	0.451
Hist1h4m	FALSE	E5.5_vs_E4.5	0.571
Hist1h2an	FALSE	E5.5_vs_E4.5	1.985
Gm8444	FALSE	E5.5_vs_E4.5	0.842
Tspear	FALSE	E5.5_vs_E4.5	3.76
Tmem100	FALSE	E5.5_vs_E4.5	2.827
Qrich2	FALSE	E5.5_vs_E4.5	2.316
Zmynd12	FALSE	E5.5_vs_E4.5	0.09
Actl7a	FALSE	E5.5_vs_E4.5	0.331
2410004P03Rik	FALSE	E5.5_vs_E4.5	1.985
Hist1h2ad	FALSE	E5.5_vs_E4.5	1.564
Akr1c19	TRUE	E5.5_vs_E4.5	1.985
Gm10337	FALSE	E5.5_vs_E4.5	0.241
Gm960	FALSE	E5.5_vs_E4.5	0.481
Fthl17e	FALSE	E5.5_vs_E4.5	0.331
Adam4	FALSE	E5.5_vs_E4.5	1.624
Xlr3b	FALSE	E5.5_vs_E4.5	0.331
Gm8909	FALSE	E5.5_vs_E4.5	2.888
Nme3	FALSE	E5.5_vs_E4.5	3.79
Gm10518	FALSE	E5.5_vs_E4.5	2.286
Ccl27a	FALSE	E5.5_vs_E4.5	5.234
Cib3	FALSE	E5.5_vs_E4.5	0.241
Fat3	FALSE	E5.5_vs_E4.5	2.617
Gm10720	FALSE	E5.5_vs_E4.5	0.03
Gm10801	FALSE	E5.5_vs_E4.5	0.12
Defb30	FALSE	E5.5_vs_E4.5	0.211
Gm12355	FALSE	E5.5_vs_E4.5	0.241
Gm16503	FALSE	E5.5_vs_E4.5	1.955
Fthl17d	FALSE	E5.5_vs_E4.5	2.497
Gm14406	FALSE	E5.5_vs_E4.5	1.233
Gm14306	FALSE	E5.5_vs_E4.5	0.391
Serpina3m	FALSE	E5.5_vs_E4.5	3.309
Ifi27l2a	FALSE	E5.5_vs_E4.5	2.045
Mef2b	FALSE	E5.5_vs_E4.5	1.684
Sap25	FALSE	E5.5_vs_E4.5	1.354
Magea5	FALSE	E5.5_vs_E4.5	3.489
Magea8	FALSE	E5.5_vs_E4.5	0.301
Gm11110	FALSE	E5.5_vs_E4.5	1.805
Cldn34c1	FALSE	E5.5_vs_E4.5	0.361
Gm9112	FALSE	E5.5_vs_E4.5	1.805
Gm6880	FALSE	E5.5_vs_E4.5	0.752
Mettl21b	FALSE	E5.5_vs_E4.5	0.12
Gm3880	FALSE	E5.5_vs_E4.5	0.421
Gm281	FALSE	E5.5_vs_E4.5	5.234
Gm5724	FALSE	E5.5_vs_E4.5	2.106
Gm11634	FALSE	E5.5_vs_E4.5	0.301
3110082J24Rik	FALSE	E5.5_vs_E4.5	1.805
1700028K03Rik	FALSE	E5.5_vs_E4.5	2.136
Teddm3	FALSE	E5.5_vs_E4.5	4.121
Gm8127	FALSE	E5.5_vs_E4.5	4.211
Gm17655	FALSE	E5.5_vs_E4.5	1.865
Gm10722	FALSE	E5.5_vs_E4.5	0.15
Glyatl3	TRUE	E5.5_vs_E4.5	1.775
Gm8247	FALSE	E5.5_vs_E4.5	0.331
Serpine3	FALSE	E5.5_vs_E4.5	0.18
Gm17430	FALSE	E5.5_vs_E4.5	0.06
Gm17509	FALSE	E5.5_vs_E4.5	3.038
Gm10269	FALSE	E5.5_vs_E4.5	0.12
Gm44	FALSE	E5.5_vs_E4.5	0.391
Gm3636	FALSE	E5.5_vs_E4.5	1.354
Gm5784	FALSE	E5.5_vs_E4.5	0.301
Gm2237	FALSE	E5.5_vs_E4.5	1.895
Gm3468	FALSE	E5.5_vs_E4.5	0.421
Gm10718	FALSE	E5.5_vs_E4.5	1.173
Gm21738	FALSE	E5.5_vs_E4.5	0.15
1700001F09Rik	FALSE	E5.5_vs_E4.5	0.301
Gm21863	FALSE	E5.5_vs_E4.5	0.752
Gm10719	FALSE	E5.5_vs_E4.5	0.06
2010005H15Rik	FALSE	E5.5_vs_E4.5	5.053
Gm10717	FALSE	E5.5_vs_E4.5	1.053
Gm10715	FALSE	E5.5_vs_E4.5	0.03
Gm11168	FALSE	E5.5_vs_E4.5	0.211
Gm10721	FALSE	E5.5_vs_E4.5	0.03
Gm21886	FALSE	E5.5_vs_E4.5	0.09
Gm17535	FALSE	E5.5_vs_E4.5	0.03
Gm20594	FALSE	E5.5_vs_E4.5	0.993
9230104M06Rik	FALSE	E5.5_vs_E4.5	0.06
D330020A13Rik	FALSE	E5.5_vs_E4.5	1.955
A130051J06Rik	FALSE	E5.5_vs_E4.5	0.03
Hist1h3h	FALSE	E5.5_vs_E4.5	0.451
4930558C23Rik	FALSE	E5.5_vs_E4.5	2.346
Gm4869	FALSE	E5.5_vs_E4.5	0.361
Gm42715	FALSE	E5.5_vs_E4.5	2.286
S100a4	FALSE	E5.5_vs_E4.5	0
Scin	FALSE	E5.5_vs_E4.5	0
Mef2c	FALSE	E5.5_vs_E4.5	0
Prl8a9	FALSE	E5.5_vs_E4.5	0
Ihh	FALSE	E5.5_vs_E4.5	0
Eya4	FALSE	E5.5_vs_E4.5	0
Hkdc1	FALSE	E5.5_vs_E4.5	0
Ifi27l2b	FALSE	E5.5_vs_E4.5	0
Akr1c12	FALSE	E5.5_vs_E4.5	0
Cts7	FALSE	E5.5_vs_E4.5	0
Atp8a2	FALSE	E5.5_vs_E4.5	0
Ednrb	FALSE	E5.5_vs_E4.5	0
Osmr	FALSE	E5.5_vs_E4.5	0
Ccdc80	FALSE	E5.5_vs_E4.5	0
Psg29	FALSE	E5.5_vs_E4.5	0
Slc5a7	FALSE	E5.5_vs_E4.5	0
Spp2	FALSE	E5.5_vs_E4.5	0
Upp2	TRUE	E5.5_vs_E4.5	0
Frzb	FALSE	E5.5_vs_E4.5	0
Slc28a2	FALSE	E5.5_vs_E4.5	0
Bmp2	FALSE	E5.5_vs_E4.5	0
Slc2a2	FALSE	E5.5_vs_E4.5	0
Sis	TRUE	E5.5_vs_E4.5	0
Fga	FALSE	E5.5_vs_E4.5	0
Pappa	TRUE	E5.5_vs_E4.5	0
Slc34a2	FALSE	E5.5_vs_E4.5	0
Tfpi2	FALSE	E5.5_vs_E4.5	0
Tmem176b	FALSE	E5.5_vs_E4.5	0
Trpv6	FALSE	E5.5_vs_E4.5	0
Slc17a6	FALSE	E5.5_vs_E4.5	0
Mesp1	FALSE	E5.5_vs_E4.5	0
Col4a6	FALSE	E5.5_vs_E4.5	0
F10	FALSE	E5.5_vs_E4.5	0
Proz	FALSE	E5.5_vs_E4.5	0
Bco1	FALSE	E5.5_vs_E4.5	0
Cdh5	FALSE	E5.5_vs_E4.5	0
Apoc3	FALSE	E5.5_vs_E4.5	0
Col12a1	FALSE	E5.5_vs_E4.5	0
Fgb	FALSE	E5.5_vs_E4.5	0
Acss3	FALSE	E5.5_vs_E4.5	0
Cer1	FALSE	E5.5_vs_E4.5	0
Rbms3	FALSE	E5.5_vs_E4.5	0
Kcne1	FALSE	E5.5_vs_E4.5	0
Pfpl	FALSE	E5.5_vs_E4.5	0
Maob	FALSE	E5.5_vs_E4.5	0
Ago4	FALSE	E5.5_vs_E4.5	0
Egflam	TRUE	E5.5_vs_E4.5	0
Prr15	FALSE	E5.5_vs_E4.5	0
Nxph1	FALSE	E5.5_vs_E4.5	0
BC025446	FALSE	E5.5_vs_E4.5	0
Prokr1	FALSE	E5.5_vs_E4.5	0
Prl3d1	FALSE	E5.5_vs_E4.5	0
Cts8	FALSE	E5.5_vs_E4.5	0
Prl3d3	FALSE	E5.5_vs_E4.5	0
Prl3d2	FALSE	E5.5_vs_E4.5	0
Ang	FALSE	E5.5_vs_E4.5	0
Ceacam15	FALSE	E5.5_vs_E4.5	0
Gm3298	FALSE	E5.5_vs_E4.5	0
Gimap1	FALSE	E5.5_vs_E4.5	0
Otogl	FALSE	E5.5_vs_E4.5	0
Smlr1	FALSE	E5.5_vs_E4.5	0
Golt1a	FALSE	E5.5_vs_E4.5	0
Klf4	TRUE	E5.5_vs_E4.5	2.797
Tfcp2l1	TRUE	E5.5_vs_E4.5	4.813
Tbx3	FALSE	E5.5_vs_E4.5	5.113
Nanog	TRUE	E5.5_vs_E4.5	2.707
Esrrb	TRUE	E5.5_vs_E4.5	6.948
Zfp42	TRUE	E5.5_vs_E4.5	1.654
Cpt1a	FALSE	E5.5_vs_E4.5	0.09
Pdgfa	FALSE	E5.5_vs_E4.5	3.94
Nid2	TRUE	E5.5_vs_E4.5	1.233
Sephs1	FALSE	E5.5_vs_E4.5	0.361
Vangl1	TRUE	E5.5_vs_E4.5	4.061
Stard8	FALSE	E5.5_vs_E4.5	0
Klf5	TRUE	E5.5_vs_E4.5	4.361
Rusc2	FALSE	E5.5_vs_E4.5	4.121
Plcg2	FALSE	E5.5_vs_E4.5	2.557
Hspb1	FALSE	E5.5_vs_E4.5	2.406
Acsl4	TRUE	E5.5_vs_E4.5	0.481
Nid1	FALSE	E5.5_vs_E4.5	5.895
Jam2	TRUE	E5.5_vs_E4.5	5.174
Mreg	TRUE	E5.5_vs_E4.5	4.331
Btbd17	FALSE	E5.5_vs_E4.5	1.805
Alpl	TRUE	E5.5_vs_E4.5	2.015
Abcd1	FALSE	E5.5_vs_E4.5	4.933
Ncoa3	TRUE	E5.5_vs_E4.5	2.677
Cobl	TRUE	E5.5_vs_E4.5	4.241
Mfge8	FALSE	E5.5_vs_E4.5	4.181
Fstl1	FALSE	E5.5_vs_E4.5	2.978
Arid5b	TRUE	E5.5_vs_E4.5	2.888
Pcdh1	TRUE	E5.5_vs_E4.5	5.113
Ngfr	FALSE	E5.5_vs_E4.5	5.174
Zfp664	FALSE	E5.5_vs_E4.5	0.692
Slc2a3	TRUE	E5.5_vs_E4.5	0.752
Vwa2	FALSE	E5.5_vs_E4.5	2.888
Creb3l2	FALSE	E5.5_vs_E4.5	0.06
B4galt6	TRUE	E5.5_vs_E4.5	2.436
Rreb1	TRUE	E5.5_vs_E4.5	4.331
Cpsf4l	FALSE	E5.5_vs_E4.5	1.805
Tmem132a	FALSE	E5.5_vs_E4.5	6.407
Dnmt3b	TRUE	E5.5_vs_E4.5	2.346
Epb41l4a	TRUE	E5.5_vs_E4.5	2.226
Jph4	FALSE	E5.5_vs_E4.5	4.542
Pphln1	FALSE	E5.5_vs_E4.5	2.827
Smad7	FALSE	E5.5_vs_E4.5	1.023
Laptm5	FALSE	E5.5_vs_E4.5	2.677
Tex264	FALSE	E5.5_vs_E4.5	2.918
Slc29a1	FALSE	E5.5_vs_E4.5	3.339
Lypd6	TRUE	E5.5_vs_E4.5	1.714
Kif1a	FALSE	E5.5_vs_E4.5	3.519
Spon1	TRUE	E5.5_vs_E4.5	2.888
Cdh10	FALSE	E5.5_vs_E4.5	2.978
Acsl5	FALSE	E5.5_vs_E4.5	1.323
Lsr	FALSE	E5.5_vs_E4.5	6.527
Mme	FALSE	E5.5_vs_E4.5	3.579
Zcchc3	FALSE	E5.5_vs_E4.5	0.842
F2r	FALSE	E5.5_vs_E4.5	1.444
Mov10	FALSE	E5.5_vs_E4.5	3.249
Pim2	TRUE	E5.5_vs_E4.5	1.955
Rasef	FALSE	E5.5_vs_E4.5	2.136
Triml1	FALSE	E5.5_vs_E4.5	2.827
Sox2	FALSE	E5.5_vs_E4.5	1.955
Gm7325	FALSE	E5.5_vs_E4.5	6.256
Kyat3	FALSE	E5.5_vs_E4.5	3.339
Tmem8	FALSE	E5.5_vs_E4.5	1.534
Fam131b	FALSE	E5.5_vs_E4.5	2.827
Mapt	FALSE	E5.5_vs_E4.5	3.549
Tmem54	FALSE	E5.5_vs_E4.5	7.219
Rfx2	FALSE	E5.5_vs_E4.5	2.948
Dgke	TRUE	E5.5_vs_E4.5	1.113
Ulk1	FALSE	E5.5_vs_E4.5	1.745
Adamts9	TRUE	E5.5_vs_E4.5	2.948
Setd7	FALSE	E5.5_vs_E4.5	4.903
Sv2a	FALSE	E5.5_vs_E4.5	3.67
Porcn	FALSE	E5.5_vs_E4.5	4.933
Clcf1	FALSE	E5.5_vs_E4.5	2.075
Ephb1	FALSE	E5.5_vs_E4.5	2.948
Gabra3	FALSE	E5.5_vs_E4.5	2.797
Rnf125	FALSE	E5.5_vs_E4.5	3.76
Smtnl2	FALSE	E5.5_vs_E4.5	2.075
Spred3	FALSE	E5.5_vs_E4.5	4.632
Rbpj	TRUE	E5.5_vs_E4.5	2.196
Myef2	FALSE	E5.5_vs_E4.5	0.241
Slco4c1	FALSE	E5.5_vs_E4.5	3.97
Gjc1	TRUE	E5.5_vs_E4.5	2.497
Nr5a2	TRUE	E5.5_vs_E4.5	5.294
Baz2b	TRUE	E5.5_vs_E4.5	0.932
Garem2	FALSE	E5.5_vs_E4.5	1.023
Ar	FALSE	E5.5_vs_E4.5	3.489
Pou3f1	TRUE	E5.5_vs_E4.5	2.466
Aff3	FALSE	E5.5_vs_E4.5	3.76
Galnt3	TRUE	E5.5_vs_E4.5	4.542
Gabra4	FALSE	E5.5_vs_E4.5	2.767
Slc5a5	FALSE	E5.5_vs_E4.5	3.339
Zfp296	FALSE	E5.5_vs_E4.5	3.218
Zbtb44	TRUE	E5.5_vs_E4.5	1.504
Mrps27	FALSE	E5.5_vs_E4.5	0.361
Cct2	FALSE	E5.5_vs_E4.5	0.301
St6gal1	TRUE	E5.5_vs_E4.5	3.94
Lifr	TRUE	E5.5_vs_E4.5	4.722
Tcn2	FALSE	E5.5_vs_E4.5	2.888
Hexb	FALSE	E5.5_vs_E4.5	3.279
Dram2	FALSE	E5.5_vs_E4.5	2.316
Lin28b	TRUE	E5.5_vs_E4.5	6.016
Ebp	TRUE	E5.5_vs_E4.5	2.857
Nt5dc2	FALSE	E5.5_vs_E4.5	2.978
Rims4	FALSE	E5.5_vs_E4.5	3.73
Zyg11a	TRUE	E5.5_vs_E4.5	4.843
Pde4b	FALSE	E5.5_vs_E4.5	3.73
Cthrc1	TRUE	E5.5_vs_E4.5	3.098
Tal1	FALSE	E5.5_vs_E4.5	1.835
Cd9	TRUE	E5.5_vs_E4.5	1.594
Flywch1	FALSE	E5.5_vs_E4.5	1.414
Zfp568	FALSE	E5.5_vs_E4.5	0.932
Nr0b1	FALSE	E5.5_vs_E4.5	4.993
Top1	FALSE	E5.5_vs_E4.5	0.872
Adap1	FALSE	E5.5_vs_E4.5	5.504
Map1b	FALSE	E5.5_vs_E4.5	0.12
Nasp	FALSE	E5.5_vs_E4.5	0.331
Plekhh1	TRUE	E5.5_vs_E4.5	4.602
Klf7	FALSE	E5.5_vs_E4.5	0.993
Ppm1g	FALSE	E5.5_vs_E4.5	0.722
Ttc21b	FALSE	E5.5_vs_E4.5	4.632
Igsf9	FALSE	E5.5_vs_E4.5	1.354
Scarb2	FALSE	E5.5_vs_E4.5	2.136
Sall2	TRUE	E5.5_vs_E4.5	5.986
Dtx4	FALSE	E5.5_vs_E4.5	2.466
Parp8	FALSE	E5.5_vs_E4.5	2.587
Dcn	FALSE	E5.5_vs_E4.5	3.85
Tcl1	FALSE	E5.5_vs_E4.5	6.798
Pqlc1	FALSE	E5.5_vs_E4.5	1.564
Tead1	TRUE	E5.5_vs_E4.5	1.474
Cnih2	FALSE	E5.5_vs_E4.5	5.474
Usp48	FALSE	E5.5_vs_E4.5	0.812
Wdr43	FALSE	E5.5_vs_E4.5	0.18
Nodal	TRUE	E5.5_vs_E4.5	1.594
Kif21a	TRUE	E5.5_vs_E4.5	5.685
Wt1	FALSE	E5.5_vs_E4.5	3.73
Dnmt3a	TRUE	E5.5_vs_E4.5	1.504
Ccnd3	FALSE	E5.5_vs_E4.5	1.414
Ccdc64b	FALSE	E5.5_vs_E4.5	4.211
Zfp608	TRUE	E5.5_vs_E4.5	4.722
Dbn1	FALSE	E5.5_vs_E4.5	5.143
Epb41l1	FALSE	E5.5_vs_E4.5	2.106
Gdf11	FALSE	E5.5_vs_E4.5	2.707
Pum3	TRUE	E5.5_vs_E4.5	0.241
Eif4g2	FALSE	E5.5_vs_E4.5	0.361
Fkbp4	FALSE	E5.5_vs_E4.5	0.692
Idh2	TRUE	E5.5_vs_E4.5	1.113
Tardbp	TRUE	E5.5_vs_E4.5	0.12
Prep	TRUE	E5.5_vs_E4.5	1.173
Ing1	FALSE	E5.5_vs_E4.5	0.421
Slc1a1	FALSE	E5.5_vs_E4.5	3.64
Trim25	FALSE	E5.5_vs_E4.5	0.571
Chmp4c	FALSE	E5.5_vs_E4.5	1.474
Sorl1	TRUE	E5.5_vs_E4.5	3.399
Pink1	FALSE	E5.5_vs_E4.5	1.053
Wdr75	FALSE	E5.5_vs_E4.5	0.03
Kpna3	FALSE	E5.5_vs_E4.5	0
Trim27	FALSE	E5.5_vs_E4.5	0.872
Calcoco2	FALSE	E5.5_vs_E4.5	5.504
Adk	FALSE	E5.5_vs_E4.5	0.722
Ssrp1	FALSE	E5.5_vs_E4.5	0.722
Triml2	FALSE	E5.5_vs_E4.5	1.534
Hnrnpab	FALSE	E5.5_vs_E4.5	0.03
Fbxo15	TRUE	E5.5_vs_E4.5	6.226
Ptpn13	TRUE	E5.5_vs_E4.5	1.865
Mylpf	FALSE	E5.5_vs_E4.5	4.271
Pcbp4	FALSE	E5.5_vs_E4.5	1.414
Use1	FALSE	E5.5_vs_E4.5	0.301
Fam220a	FALSE	E5.5_vs_E4.5	1.414
Lpar1	FALSE	E5.5_vs_E4.5	3.459
Hapln4	FALSE	E5.5_vs_E4.5	1.564
Kifc3	FALSE	E5.5_vs_E4.5	0.211
Mapk12	FALSE	E5.5_vs_E4.5	4.301
Fgr	TRUE	E5.5_vs_E4.5	2.136
Elfn1	FALSE	E5.5_vs_E4.5	2.196
Trio	TRUE	E5.5_vs_E4.5	5.775
Renbp	FALSE	E5.5_vs_E4.5	2.136
Dnajc6	FALSE	E5.5_vs_E4.5	0.391
Acot9	FALSE	E5.5_vs_E4.5	2.106
D16Ertd472e	FALSE	E5.5_vs_E4.5	3.279
2610528J11Rik	TRUE	E5.5_vs_E4.5	4.602
Rassf3	TRUE	E5.5_vs_E4.5	0.271
Srsf1	FALSE	E5.5_vs_E4.5	0.06
Sema4b	FALSE	E5.5_vs_E4.5	1.414
Zmynd19	FALSE	E5.5_vs_E4.5	0.241
Sirt1	FALSE	E5.5_vs_E4.5	1.293
Utp11l	FALSE	E5.5_vs_E4.5	0
Ranbp1	FALSE	E5.5_vs_E4.5	0.632
Abhd2	FALSE	E5.5_vs_E4.5	1.173
Rnf217	FALSE	E5.5_vs_E4.5	2.707
Hebp2	FALSE	E5.5_vs_E4.5	0.12
Sema6a	FALSE	E5.5_vs_E4.5	6.738
Flnc	FALSE	E5.5_vs_E4.5	5.414
Atp10a	TRUE	E5.5_vs_E4.5	2.497
Slc6a1	FALSE	E5.5_vs_E4.5	5.294
Rab33a	FALSE	E5.5_vs_E4.5	2.406
Pam	TRUE	E5.5_vs_E4.5	0.301
Pxdc1	FALSE	E5.5_vs_E4.5	2.406
Tmem30b	FALSE	E5.5_vs_E4.5	3.609
Cmtm7	FALSE	E5.5_vs_E4.5	2.406
Ly75	FALSE	E5.5_vs_E4.5	1.534
Slc35d3	FALSE	E5.5_vs_E4.5	0.271
D230025D16Rik	FALSE	E5.5_vs_E4.5	1.775
Lrrc57	FALSE	E5.5_vs_E4.5	1.895
Slc6a8	FALSE	E5.5_vs_E4.5	2.497
Slc44a1	FALSE	E5.5_vs_E4.5	1.504
Phf11d	FALSE	E5.5_vs_E4.5	4.963
Rnase4	FALSE	E5.5_vs_E4.5	0.03
Arrdc1	FALSE	E5.5_vs_E4.5	2.286
Zbtb8a	TRUE	E5.5_vs_E4.5	0.301
Cd55	FALSE	E5.5_vs_E4.5	0.241
Gstt2	FALSE	E5.5_vs_E4.5	7.881
Ncl	TRUE	E5.5_vs_E4.5	0.211
Tomm70a	FALSE	E5.5_vs_E4.5	0.241
Syt11	FALSE	E5.5_vs_E4.5	5.534
Tbc1d25	FALSE	E5.5_vs_E4.5	2.527
Ptgs1	FALSE	E5.5_vs_E4.5	3.94
Tuba1a	FALSE	E5.5_vs_E4.5	0.993
Lypd6b	FALSE	E5.5_vs_E4.5	0.03
Crabp2	FALSE	E5.5_vs_E4.5	1.955
Htra1	FALSE	E5.5_vs_E4.5	3.249
Ahnak	FALSE	E5.5_vs_E4.5	4.422
Naga	FALSE	E5.5_vs_E4.5	1.624
Pde8a	FALSE	E5.5_vs_E4.5	3.038
Tns3	TRUE	E5.5_vs_E4.5	3.459
Fabp5	FALSE	E5.5_vs_E4.5	0.481
D8Ertd82e	FALSE	E5.5_vs_E4.5	2.857
Znhit1	FALSE	E5.5_vs_E4.5	0.421
Dnajc12	FALSE	E5.5_vs_E4.5	2.045
Itpka	FALSE	E5.5_vs_E4.5	3.97
Fam81a	FALSE	E5.5_vs_E4.5	3.249
Fdps	FALSE	E5.5_vs_E4.5	0.692
Dusp14	FALSE	E5.5_vs_E4.5	0.902
Slmo2	FALSE	E5.5_vs_E4.5	0.06
Syncrip	FALSE	E5.5_vs_E4.5	0.12
Rab12	TRUE	E5.5_vs_E4.5	2.256
Plekha1	TRUE	E5.5_vs_E4.5	1.354
S100a10	FALSE	E5.5_vs_E4.5	1.083
Dpy19l1	FALSE	E5.5_vs_E4.5	0.301
Tctn1	TRUE	E5.5_vs_E4.5	2.797
Tmem64	TRUE	E5.5_vs_E4.5	1.865
Ddx21	FALSE	E5.5_vs_E4.5	0.241
Tram2	FALSE	E5.5_vs_E4.5	2.737
Ddx3x	TRUE	E5.5_vs_E4.5	0.241
Tead2	FALSE	E5.5_vs_E4.5	1.143
Usp1	FALSE	E5.5_vs_E4.5	0.301
Dennd2c	TRUE	E5.5_vs_E4.5	0.842
Arl4c	TRUE	E5.5_vs_E4.5	5.324
Proser2	FALSE	E5.5_vs_E4.5	2.466
Tubb4a	FALSE	E5.5_vs_E4.5	3.339
Artn	FALSE	E5.5_vs_E4.5	3.158
Cryab	FALSE	E5.5_vs_E4.5	1.835
Dpysl5	FALSE	E5.5_vs_E4.5	4.301
Hmces	FALSE	E5.5_vs_E4.5	3.369
Prss8	FALSE	E5.5_vs_E4.5	5.986
Itpk1	FALSE	E5.5_vs_E4.5	2.256
Mfsd2a	FALSE	E5.5_vs_E4.5	2.527
Afap1l1	FALSE	E5.5_vs_E4.5	2.075
Agtrap	FALSE	E5.5_vs_E4.5	0.872
Nuak1	FALSE	E5.5_vs_E4.5	0.12
Abcf2	FALSE	E5.5_vs_E4.5	0.541
Gart	FALSE	E5.5_vs_E4.5	0.872
Gtpbp4	FALSE	E5.5_vs_E4.5	0.361
Gbe1	FALSE	E5.5_vs_E4.5	2.527
Tubb5	FALSE	E5.5_vs_E4.5	0
Zmynd8	TRUE	E5.5_vs_E4.5	0.812
Stmn2	TRUE	E5.5_vs_E4.5	2.918
Prkd2	FALSE	E5.5_vs_E4.5	2.767
Golga4	TRUE	E5.5_vs_E4.5	1.233
Sub1	FALSE	E5.5_vs_E4.5	0.481
Akt3	FALSE	E5.5_vs_E4.5	4.031
Usp51	FALSE	E5.5_vs_E4.5	2.136
Dlg4	FALSE	E5.5_vs_E4.5	2.948
Vash2	FALSE	E5.5_vs_E4.5	2.497
Jakmip2	FALSE	E5.5_vs_E4.5	2.256
Klhl32	FALSE	E5.5_vs_E4.5	3.128
Lpcat4	FALSE	E5.5_vs_E4.5	4.602
Rab25	FALSE	E5.5_vs_E4.5	5.174
Gatm	FALSE	E5.5_vs_E4.5	0.09
Dapp1	FALSE	E5.5_vs_E4.5	2.196
Kat6b	TRUE	E5.5_vs_E4.5	1.624
Mgat5	TRUE	E5.5_vs_E4.5	3.218
Kpnb1	FALSE	E5.5_vs_E4.5	0.09
Prdx2	FALSE	E5.5_vs_E4.5	0.541
Poldip2	FALSE	E5.5_vs_E4.5	0.361
Sun1	FALSE	E5.5_vs_E4.5	1.113
Hook1	FALSE	E5.5_vs_E4.5	5.745
Dpy30	FALSE	E5.5_vs_E4.5	0.511
Cep55	FALSE	E5.5_vs_E4.5	1.534
Katnal2	FALSE	E5.5_vs_E4.5	3.82
Fam129b	FALSE	E5.5_vs_E4.5	1.293
Slain1	FALSE	E5.5_vs_E4.5	3.609
Glt1d1	TRUE	E5.5_vs_E4.5	1.654
Ccne1	FALSE	E5.5_vs_E4.5	1.323
Mdfi	FALSE	E5.5_vs_E4.5	1.624
Cdk4	FALSE	E5.5_vs_E4.5	0.692
Bcap31	FALSE	E5.5_vs_E4.5	0.632
Kif13b	FALSE	E5.5_vs_E4.5	1.564
Cct5	FALSE	E5.5_vs_E4.5	0.18
Map4	TRUE	E5.5_vs_E4.5	0.331
Aldh5a1	FALSE	E5.5_vs_E4.5	2.557
Itgav	FALSE	E5.5_vs_E4.5	1.444
Agfg1	FALSE	E5.5_vs_E4.5	0.571
Zfp644	FALSE	E5.5_vs_E4.5	1.534
Hykk	FALSE	E5.5_vs_E4.5	0.09
Inppl1	FALSE	E5.5_vs_E4.5	4.963
Zfp512	FALSE	E5.5_vs_E4.5	0.15
Rhd	FALSE	E5.5_vs_E4.5	3.82
Ier5	FALSE	E5.5_vs_E4.5	4
Cacnb2	FALSE	E5.5_vs_E4.5	1.474
Tc2n	FALSE	E5.5_vs_E4.5	2.587
Cdcp1	FALSE	E5.5_vs_E4.5	4.211
Epha4	FALSE	E5.5_vs_E4.5	3.519
Marcksl1	FALSE	E5.5_vs_E4.5	0.993
Mex3a	FALSE	E5.5_vs_E4.5	0.782
Chaf1b	FALSE	E5.5_vs_E4.5	1.113
Ptgfrn	TRUE	E5.5_vs_E4.5	0.301
Nup107	FALSE	E5.5_vs_E4.5	0.451
Ltv1	FALSE	E5.5_vs_E4.5	0.421
Pold2	FALSE	E5.5_vs_E4.5	1.414
Il6st	FALSE	E5.5_vs_E4.5	2.647
Ogt	TRUE	E5.5_vs_E4.5	0.301
Vprbp	FALSE	E5.5_vs_E4.5	0.662
Sap30	FALSE	E5.5_vs_E4.5	0.963
Rrp1	FALSE	E5.5_vs_E4.5	0.932
Ehd1	FALSE	E5.5_vs_E4.5	0.18
Gfm2	FALSE	E5.5_vs_E4.5	0.571
Smarcc1	FALSE	E5.5_vs_E4.5	0.271
Rbbp5	TRUE	E5.5_vs_E4.5	0.481
Trnt1	FALSE	E5.5_vs_E4.5	0.09
Acads	FALSE	E5.5_vs_E4.5	0.692
Clip3	FALSE	E5.5_vs_E4.5	3.64
Eif1ax	FALSE	E5.5_vs_E4.5	1.173
Pura	TRUE	E5.5_vs_E4.5	1.384
Mnd1	FALSE	E5.5_vs_E4.5	5.023
Tpi1	FALSE	E5.5_vs_E4.5	2.346
Galnt7	FALSE	E5.5_vs_E4.5	3.459
Ctgf	FALSE	E5.5_vs_E4.5	2.045
Efnb1	FALSE	E5.5_vs_E4.5	0.09
Kcnk1	TRUE	E5.5_vs_E4.5	6.708
Pcsk9	FALSE	E5.5_vs_E4.5	2.827
Zfp467	FALSE	E5.5_vs_E4.5	4.121
Lama1	TRUE	E5.5_vs_E4.5	4.452
Naprt	FALSE	E5.5_vs_E4.5	0.241
Tead4	FALSE	E5.5_vs_E4.5	5.414
Eef1e1	FALSE	E5.5_vs_E4.5	0.511
Csnk1e	FALSE	E5.5_vs_E4.5	0.782
Prmt7	FALSE	E5.5_vs_E4.5	0.12
Eif5a	FALSE	E5.5_vs_E4.5	0.722
Llgl2	FALSE	E5.5_vs_E4.5	2.767
Sgsm3	FALSE	E5.5_vs_E4.5	0.963
Ecsit	FALSE	E5.5_vs_E4.5	0.391
Armcx6	FALSE	E5.5_vs_E4.5	3.068
Hk1	FALSE	E5.5_vs_E4.5	3.609
Uvssa	FALSE	E5.5_vs_E4.5	1.805
Kmt2c	FALSE	E5.5_vs_E4.5	1.384
Ppip5k2	FALSE	E5.5_vs_E4.5	0.331
Cnn3	FALSE	E5.5_vs_E4.5	1.113
Traf4	FALSE	E5.5_vs_E4.5	1.053
Rsl1d1	FALSE	E5.5_vs_E4.5	0.571
Gabarapl2	FALSE	E5.5_vs_E4.5	2.376
Sall1	TRUE	E5.5_vs_E4.5	1.083
Fbp2	FALSE	E5.5_vs_E4.5	4.692
Upk1a	FALSE	E5.5_vs_E4.5	3.76
Cast	FALSE	E5.5_vs_E4.5	0.842
Fzd2	FALSE	E5.5_vs_E4.5	5.264
Ube2h	FALSE	E5.5_vs_E4.5	0.451
Mtdh	TRUE	E5.5_vs_E4.5	0.06
Uba2	FALSE	E5.5_vs_E4.5	0.361
Epcam	TRUE	E5.5_vs_E4.5	0.782
Phka1	FALSE	E5.5_vs_E4.5	2.466
Soat1	FALSE	E5.5_vs_E4.5	2.045
Mcc	FALSE	E5.5_vs_E4.5	3.429
Fndc3c1	FALSE	E5.5_vs_E4.5	3.82
Ifngr2	FALSE	E5.5_vs_E4.5	0.241
Ap1s3	TRUE	E5.5_vs_E4.5	0.932
Bcl11a	FALSE	E5.5_vs_E4.5	5.053
Slc16a3	FALSE	E5.5_vs_E4.5	1.895
Has2	TRUE	E5.5_vs_E4.5	2.647
Rassf9	FALSE	E5.5_vs_E4.5	2.376
4933402E13Rik	FALSE	E5.5_vs_E4.5	0
Kdr	TRUE	E5.5_vs_E4.5	4.061
Bst2	FALSE	E5.5_vs_E4.5	1.414
Gpr160	FALSE	E5.5_vs_E4.5	3.158
AI464131	FALSE	E5.5_vs_E4.5	0
Pmepa1	FALSE	E5.5_vs_E4.5	3.399
Eml1	FALSE	E5.5_vs_E4.5	2.857
Ddx54	FALSE	E5.5_vs_E4.5	0.782
Slc26a2	FALSE	E5.5_vs_E4.5	1.173
Zcrb1	FALSE	E5.5_vs_E4.5	1.985
Gyg	FALSE	E5.5_vs_E4.5	1.143
Ralb	FALSE	E5.5_vs_E4.5	0.632
Ncoa1	TRUE	E5.5_vs_E4.5	2.527
Mrpl34	FALSE	E5.5_vs_E4.5	0.481
Rrp9	FALSE	E5.5_vs_E4.5	0.692
Pfkp	TRUE	E5.5_vs_E4.5	3.85
Supt16	FALSE	E5.5_vs_E4.5	0.602
Arl6ip1	FALSE	E5.5_vs_E4.5	1.233
Syce2	FALSE	E5.5_vs_E4.5	0.842
Sccpdh	FALSE	E5.5_vs_E4.5	1.384
2310022B05Rik	FALSE	E5.5_vs_E4.5	5.143
Homez	FALSE	E5.5_vs_E4.5	2.045
Gatsl3	FALSE	E5.5_vs_E4.5	0.571
Pdlim1	FALSE	E5.5_vs_E4.5	1.775
Nop10	FALSE	E5.5_vs_E4.5	0.12
Pla2g10	TRUE	E5.5_vs_E4.5	0.211
Naf1	TRUE	E5.5_vs_E4.5	0.12
Qser1	TRUE	E5.5_vs_E4.5	1.173
Rcan3	FALSE	E5.5_vs_E4.5	2.857
Tmem121	FALSE	E5.5_vs_E4.5	5.595
Map2	FALSE	E5.5_vs_E4.5	0.451
Smco4	TRUE	E5.5_vs_E4.5	2.346
Ramp2	FALSE	E5.5_vs_E4.5	3.459
Fcor	FALSE	E5.5_vs_E4.5	2.376
Efnb2	TRUE	E5.5_vs_E4.5	1.023
Car4	FALSE	E5.5_vs_E4.5	4.031
St8sia3	FALSE	E5.5_vs_E4.5	3.519
Cacng8	FALSE	E5.5_vs_E4.5	3.249
Pdlim3	FALSE	E5.5_vs_E4.5	3.489
Npl	TRUE	E5.5_vs_E4.5	3.158
Khdc3	TRUE	E5.5_vs_E4.5	6.918
Nrtn	FALSE	E5.5_vs_E4.5	0.632
Tet2	TRUE	E5.5_vs_E4.5	4.392
Polr2h	FALSE	E5.5_vs_E4.5	0.662
Ubl3	TRUE	E5.5_vs_E4.5	1.143
Marf1	FALSE	E5.5_vs_E4.5	0.481
Ccdc40	FALSE	E5.5_vs_E4.5	3.97
Zfp57	TRUE	E5.5_vs_E4.5	3.399
Anxa2	FALSE	E5.5_vs_E4.5	3.94
Bckdha	FALSE	E5.5_vs_E4.5	0.06
Wdtc1	FALSE	E5.5_vs_E4.5	1.143
Podxl	FALSE	E5.5_vs_E4.5	0.241
Polr2i	FALSE	E5.5_vs_E4.5	0.541
Ezr	TRUE	E5.5_vs_E4.5	1.143
Slc25a36	FALSE	E5.5_vs_E4.5	0.932
Nop2	FALSE	E5.5_vs_E4.5	0.722
Ppil1	FALSE	E5.5_vs_E4.5	0.963
Fermt2	FALSE	E5.5_vs_E4.5	0.993
Nabp2	FALSE	E5.5_vs_E4.5	1.113
Pdap1	FALSE	E5.5_vs_E4.5	0.301
Asap3	FALSE	E5.5_vs_E4.5	1.323
Plekha7	FALSE	E5.5_vs_E4.5	0.752
Fam32a	FALSE	E5.5_vs_E4.5	0.842
Iqgap2	TRUE	E5.5_vs_E4.5	1.474
Ybx3	TRUE	E5.5_vs_E4.5	0.421
Dnajc8	FALSE	E5.5_vs_E4.5	0.03
Casp3	FALSE	E5.5_vs_E4.5	1.083
Vars	FALSE	E5.5_vs_E4.5	0.963
Bmp8a	FALSE	E5.5_vs_E4.5	4.301
Sfr1	FALSE	E5.5_vs_E4.5	0.03
Bcl11b	FALSE	E5.5_vs_E4.5	3.279
Exosc7	FALSE	E5.5_vs_E4.5	0.241
T	FALSE	E5.5_vs_E4.5	0
Notum	FALSE	E5.5_vs_E4.5	5.384
Lmo7	FALSE	E5.5_vs_E4.5	2.497
Foxr2	FALSE	E5.5_vs_E4.5	2.707
Fam171a1	FALSE	E5.5_vs_E4.5	1.925
Hrh3	FALSE	E5.5_vs_E4.5	2.316
Msantd3	TRUE	E5.5_vs_E4.5	0.211
Zeb2	FALSE	E5.5_vs_E4.5	0.03
Aoc3	FALSE	E5.5_vs_E4.5	0.271
Zfp647	FALSE	E5.5_vs_E4.5	3.128
Cldn7	FALSE	E5.5_vs_E4.5	1.775
Mpzl2	FALSE	E5.5_vs_E4.5	2.045
Cystm1	FALSE	E5.5_vs_E4.5	1.775
Snx17	FALSE	E5.5_vs_E4.5	0.18
Ywhah	FALSE	E5.5_vs_E4.5	0.692
Ddx5	FALSE	E5.5_vs_E4.5	0.571
Gab1	FALSE	E5.5_vs_E4.5	0.752
Fam136a	FALSE	E5.5_vs_E4.5	1.203
Park7	FALSE	E5.5_vs_E4.5	0.451
Adam10	FALSE	E5.5_vs_E4.5	1.323
Nup62cl	FALSE	E5.5_vs_E4.5	2.527
Rrs1	FALSE	E5.5_vs_E4.5	0.15
Scpep1	TRUE	E5.5_vs_E4.5	2.015
Arl15	FALSE	E5.5_vs_E4.5	1.354
Ube2c	FALSE	E5.5_vs_E4.5	1.143
Mrps31	TRUE	E5.5_vs_E4.5	1.203
Ipo5	FALSE	E5.5_vs_E4.5	0.03
Impa1	FALSE	E5.5_vs_E4.5	0.752
Slc38a1	FALSE	E5.5_vs_E4.5	6.738
Gpt2	FALSE	E5.5_vs_E4.5	0.421
Creb1	FALSE	E5.5_vs_E4.5	0.752
Psmd7	FALSE	E5.5_vs_E4.5	0.602
Npc1	FALSE	E5.5_vs_E4.5	0.571
Sqle	FALSE	E5.5_vs_E4.5	0.241
Id3	FALSE	E5.5_vs_E4.5	0.301
Nup188	FALSE	E5.5_vs_E4.5	0.211
Krt18	FALSE	E5.5_vs_E4.5	7.159
Srm	FALSE	E5.5_vs_E4.5	0.511
Pkm	FALSE	E5.5_vs_E4.5	0.692
Ldha	FALSE	E5.5_vs_E4.5	0.752
Spats2	TRUE	E5.5_vs_E4.5	0.271
Phax	FALSE	E5.5_vs_E4.5	0.18
Mal2	FALSE	E5.5_vs_E4.5	3.218
Ndn	FALSE	E5.5_vs_E4.5	4.512
Erap1	FALSE	E5.5_vs_E4.5	4.301
Fancl	TRUE	E5.5_vs_E4.5	0.06
Bzw2	FALSE	E5.5_vs_E4.5	0.511
P3h1	FALSE	E5.5_vs_E4.5	0.421
Ccdc112	FALSE	E5.5_vs_E4.5	3.399
Ano8	FALSE	E5.5_vs_E4.5	3.128
Nudc	FALSE	E5.5_vs_E4.5	0.361
Rps6ka6	FALSE	E5.5_vs_E4.5	1.354
Sri	FALSE	E5.5_vs_E4.5	3.94
Fubp1	TRUE	E5.5_vs_E4.5	0.782
Dtd1	FALSE	E5.5_vs_E4.5	5.625
Mdk	FALSE	E5.5_vs_E4.5	1.925
Tmem246	FALSE	E5.5_vs_E4.5	2.647
Rgs2	FALSE	E5.5_vs_E4.5	2.015
Pak3	TRUE	E5.5_vs_E4.5	3.098
Sertad4	FALSE	E5.5_vs_E4.5	2.978
Pxdn	FALSE	E5.5_vs_E4.5	4.933
Arrb1	FALSE	E5.5_vs_E4.5	4.903
Cd47	TRUE	E5.5_vs_E4.5	3.098
Ano1	FALSE	E5.5_vs_E4.5	0
Prlr	TRUE	E5.5_vs_E4.5	2.406
A630001G21Rik	TRUE	E5.5_vs_E4.5	2.918
Batf3	FALSE	E5.5_vs_E4.5	2.106
Fzd5	FALSE	E5.5_vs_E4.5	2.346
Rbm47	FALSE	E5.5_vs_E4.5	0.812
Robo1	TRUE	E5.5_vs_E4.5	2.587
Slc23a1	FALSE	E5.5_vs_E4.5	4.572
Slc2a8	FALSE	E5.5_vs_E4.5	0.812
Acvr1b	TRUE	E5.5_vs_E4.5	3.128
Ncoa6	FALSE	E5.5_vs_E4.5	1.203
Nacc1	FALSE	E5.5_vs_E4.5	0.271
Got2	TRUE	E5.5_vs_E4.5	0.993
Etf1	FALSE	E5.5_vs_E4.5	0.12
Trappc13	FALSE	E5.5_vs_E4.5	0.331
Ugcg	TRUE	E5.5_vs_E4.5	0.12
Yrdc	FALSE	E5.5_vs_E4.5	0.06
Fn1	TRUE	E5.5_vs_E4.5	2.527
Acaa1a	FALSE	E5.5_vs_E4.5	1.023
Pcna	FALSE	E5.5_vs_E4.5	0.12
Ankmy2	FALSE	E5.5_vs_E4.5	0.872
Mpp1	FALSE	E5.5_vs_E4.5	2.226
Klhdc2	FALSE	E5.5_vs_E4.5	1.895
Rnaseh2a	FALSE	E5.5_vs_E4.5	0.331
Sgce	FALSE	E5.5_vs_E4.5	0.03
Qdpr	FALSE	E5.5_vs_E4.5	0.722
Nol7	FALSE	E5.5_vs_E4.5	0.301
Pin1	FALSE	E5.5_vs_E4.5	0.451
Cct7	FALSE	E5.5_vs_E4.5	0.541
Bbx	FALSE	E5.5_vs_E4.5	0.06
Lyar	FALSE	E5.5_vs_E4.5	0.511
Lgals3	FALSE	E5.5_vs_E4.5	5.354
Ctu2	FALSE	E5.5_vs_E4.5	0.692
Mbnl2	FALSE	E5.5_vs_E4.5	2.857
Hnrnpc	FALSE	E5.5_vs_E4.5	0.211
Tmem191c	FALSE	E5.5_vs_E4.5	2.286
Sigmar1	FALSE	E5.5_vs_E4.5	0.541
Nisch	FALSE	E5.5_vs_E4.5	0.993
Arpc5l	FALSE	E5.5_vs_E4.5	0.812
Arhgef19	FALSE	E5.5_vs_E4.5	2.888
Adrb3	TRUE	E5.5_vs_E4.5	3.068
Dnajc28	FALSE	E5.5_vs_E4.5	0.18
Eif4e	FALSE	E5.5_vs_E4.5	0.391
Cdc25c	FALSE	E5.5_vs_E4.5	0.722
Tmem238	FALSE	E5.5_vs_E4.5	5.775
Isyna1	FALSE	E5.5_vs_E4.5	1.805
Cdca7	TRUE	E5.5_vs_E4.5	0.722
Rab15	FALSE	E5.5_vs_E4.5	3.94
Jup	TRUE	E5.5_vs_E4.5	2.166
Thap11	FALSE	E5.5_vs_E4.5	1.053
Gm10451	FALSE	E5.5_vs_E4.5	3.369
Lss	FALSE	E5.5_vs_E4.5	0.902
Dlc1	TRUE	E5.5_vs_E4.5	1.143
9430038I01Rik	FALSE	E5.5_vs_E4.5	0.481
Csrp2	FALSE	E5.5_vs_E4.5	1.654
Rab34	FALSE	E5.5_vs_E4.5	1.354
Dab2	TRUE	E5.5_vs_E4.5	2.677
Prkcb	TRUE	E5.5_vs_E4.5	2.436
Snca	FALSE	E5.5_vs_E4.5	2.497
Fam57b	FALSE	E5.5_vs_E4.5	2.797
Cdk2ap1	FALSE	E5.5_vs_E4.5	0.331
Sox11	TRUE	E5.5_vs_E4.5	0.03
Serpinf1	FALSE	E5.5_vs_E4.5	3.94
Calca	FALSE	E5.5_vs_E4.5	5.835
Trim67	FALSE	E5.5_vs_E4.5	2.617
AW551984	FALSE	E5.5_vs_E4.5	1.895
Rab20	FALSE	E5.5_vs_E4.5	3.549
Rorc	FALSE	E5.5_vs_E4.5	1.624
Rbbp8nl	FALSE	E5.5_vs_E4.5	2.196
Crxos	FALSE	E5.5_vs_E4.5	3.339
Ddah1	FALSE	E5.5_vs_E4.5	3.489
Ablim1	TRUE	E5.5_vs_E4.5	0.18
Hspg2	FALSE	E5.5_vs_E4.5	1.203
Hip1	FALSE	E5.5_vs_E4.5	2.075
Kdm3b	TRUE	E5.5_vs_E4.5	0
Josd2	FALSE	E5.5_vs_E4.5	1.083
Nr4a1	FALSE	E5.5_vs_E4.5	2.497
Fndc3b	FALSE	E5.5_vs_E4.5	1.293
Unc13a	FALSE	E5.5_vs_E4.5	3.068
Dennd2d	FALSE	E5.5_vs_E4.5	2.707
Epha8	FALSE	E5.5_vs_E4.5	1.775
Ror2	TRUE	E5.5_vs_E4.5	4.301
Lhfpl2	TRUE	E5.5_vs_E4.5	0.421
Prex1	FALSE	E5.5_vs_E4.5	3.67
Dsg2	FALSE	E5.5_vs_E4.5	1.775
Anxa5	FALSE	E5.5_vs_E4.5	2.587
Fkbp3	FALSE	E5.5_vs_E4.5	0.03
Dtx1	FALSE	E5.5_vs_E4.5	5.204
Timp1	FALSE	E5.5_vs_E4.5	1.925
Dzip1	FALSE	E5.5_vs_E4.5	1.354
Ticrr	FALSE	E5.5_vs_E4.5	1.083
Iqgap1	TRUE	E5.5_vs_E4.5	0.511
Ggta1	FALSE	E5.5_vs_E4.5	0.03
Zbtb45	FALSE	E5.5_vs_E4.5	2.015
Ston1	FALSE	E5.5_vs_E4.5	0.12
Abhd11	FALSE	E5.5_vs_E4.5	0.12
Echs1	FALSE	E5.5_vs_E4.5	0.872
Ttc9c	FALSE	E5.5_vs_E4.5	0.09
Tnfaip8	FALSE	E5.5_vs_E4.5	4.151
Eri1	FALSE	E5.5_vs_E4.5	0.451
Mut	FALSE	E5.5_vs_E4.5	0.722
Gatad1	FALSE	E5.5_vs_E4.5	0.241
Trafd1	FALSE	E5.5_vs_E4.5	3.88
Nup88	FALSE	E5.5_vs_E4.5	0.692
Larp7	FALSE	E5.5_vs_E4.5	0.722
Wipi1	FALSE	E5.5_vs_E4.5	2.918
Zmym3	FALSE	E5.5_vs_E4.5	1.474
Tagln3	FALSE	E5.5_vs_E4.5	0.331
Nfatc4	TRUE	E5.5_vs_E4.5	0.752
Ppp2r2a	FALSE	E5.5_vs_E4.5	0.602
Ugt8a	FALSE	E5.5_vs_E4.5	2.557
Grik5	FALSE	E5.5_vs_E4.5	3.64
Dzip1l	FALSE	E5.5_vs_E4.5	3.489
Ssbp3	FALSE	E5.5_vs_E4.5	1.474
Pogk	FALSE	E5.5_vs_E4.5	2.106
Zfp740	TRUE	E5.5_vs_E4.5	1.143
Xpr1	FALSE	E5.5_vs_E4.5	1.985
Vav2	TRUE	E5.5_vs_E4.5	3.88
Xpa	TRUE	E5.5_vs_E4.5	3.339
Skil	TRUE	E5.5_vs_E4.5	0.571
Col13a1	TRUE	E5.5_vs_E4.5	1.534
Gng3	FALSE	E5.5_vs_E4.5	2.617
Gpsm1	FALSE	E5.5_vs_E4.5	3.76
Ndrg1	FALSE	E5.5_vs_E4.5	4.813
Tex19.2	FALSE	E5.5_vs_E4.5	0.932
Car14	FALSE	E5.5_vs_E4.5	3.098
Itga9	FALSE	E5.5_vs_E4.5	4.061
Efemp1	FALSE	E5.5_vs_E4.5	0.09
Gm13128	FALSE	E5.5_vs_E4.5	4.482
Dkk1	FALSE	E5.5_vs_E4.5	0
Agpat9	FALSE	E5.5_vs_E4.5	3.76
Kcnn2	FALSE	E5.5_vs_E4.5	3.128
Ghr	TRUE	E5.5_vs_E4.5	0.03
Slc6a13	FALSE	E5.5_vs_E4.5	2.316
Otop1	FALSE	E5.5_vs_E4.5	2.316
Shisa6	FALSE	E5.5_vs_E4.5	2.346
Igtp	FALSE	E5.5_vs_E4.5	3.429
Pdzrn3	FALSE	E5.5_vs_E4.5	1.775
Lrrc34	FALSE	E5.5_vs_E4.5	3.91
Mmp17	FALSE	E5.5_vs_E4.5	2.888
Epha1	FALSE	E5.5_vs_E4.5	1.895
Abhd4	FALSE	E5.5_vs_E4.5	1.745
Fbxo6	FALSE	E5.5_vs_E4.5	1.865
Abce1	FALSE	E5.5_vs_E4.5	0.271
Rab31	FALSE	E5.5_vs_E4.5	4.843
Acbd5	FALSE	E5.5_vs_E4.5	0.842
Meis1	TRUE	E5.5_vs_E4.5	0
Sh3gl2	FALSE	E5.5_vs_E4.5	2.978
Atp1b2	FALSE	E5.5_vs_E4.5	1.895
Tkt	FALSE	E5.5_vs_E4.5	1.805
Shmt2	FALSE	E5.5_vs_E4.5	0.241
Rassf7	FALSE	E5.5_vs_E4.5	1.384
Afap1	FALSE	E5.5_vs_E4.5	2.587
Slmap	FALSE	E5.5_vs_E4.5	0.18
Lrrc8b	FALSE	E5.5_vs_E4.5	0.12
Aplp1	FALSE	E5.5_vs_E4.5	0.602
Optn	TRUE	E5.5_vs_E4.5	0.571
Dcun1d5	FALSE	E5.5_vs_E4.5	0.571
Stat5b	FALSE	E5.5_vs_E4.5	0.18
Pcbp2	FALSE	E5.5_vs_E4.5	0.241
Cyth2	FALSE	E5.5_vs_E4.5	0.301
2310030G06Rik	FALSE	E5.5_vs_E4.5	3.339
Zc3h7a	FALSE	E5.5_vs_E4.5	0.932
Map2k2	FALSE	E5.5_vs_E4.5	0.361
Tcf3	FALSE	E5.5_vs_E4.5	0.301
Eif3c	FALSE	E5.5_vs_E4.5	0.301
Dhx15	FALSE	E5.5_vs_E4.5	0.421
Cox7a1	FALSE	E5.5_vs_E4.5	1.323
Cdv3	FALSE	E5.5_vs_E4.5	0.993
Lrfn4	FALSE	E5.5_vs_E4.5	4.422
Prpf4b	FALSE	E5.5_vs_E4.5	0.18
Me2	FALSE	E5.5_vs_E4.5	1.323
Pola1	FALSE	E5.5_vs_E4.5	0.451
Rpa2	FALSE	E5.5_vs_E4.5	0.752
Ptprf	FALSE	E5.5_vs_E4.5	2.075
Gdf15	FALSE	E5.5_vs_E4.5	2.106
Mapk6	TRUE	E5.5_vs_E4.5	0.541
Tirap	FALSE	E5.5_vs_E4.5	1.624
Rpf2	FALSE	E5.5_vs_E4.5	0.752
Rnf219	FALSE	E5.5_vs_E4.5	3.64
Cd276	FALSE	E5.5_vs_E4.5	6.317
Fth1	FALSE	E5.5_vs_E4.5	1.504
Ehd2	FALSE	E5.5_vs_E4.5	1.925
Dohh	FALSE	E5.5_vs_E4.5	0.812
Mafb	FALSE	E5.5_vs_E4.5	0.391
Atpif1	FALSE	E5.5_vs_E4.5	0.03
Nudt11	FALSE	E5.5_vs_E4.5	3.309
Afdn	TRUE	E5.5_vs_E4.5	0.18
Farsa	FALSE	E5.5_vs_E4.5	1.173
Pym1	FALSE	E5.5_vs_E4.5	0.692
Tspan4	FALSE	E5.5_vs_E4.5	1.955
Slc39a10	TRUE	E5.5_vs_E4.5	0.06
Ppp2r2d	FALSE	E5.5_vs_E4.5	0.872
Mybl2	TRUE	E5.5_vs_E4.5	1.564
Usp25	FALSE	E5.5_vs_E4.5	4.301
Hspd1	FALSE	E5.5_vs_E4.5	0.09
Tspan13	FALSE	E5.5_vs_E4.5	0.722
Usf1	FALSE	E5.5_vs_E4.5	1.113
Rasip1	FALSE	E5.5_vs_E4.5	4.632
Hes6	FALSE	E5.5_vs_E4.5	2.497
Armcx2	FALSE	E5.5_vs_E4.5	5.264
Ppp4r4	FALSE	E5.5_vs_E4.5	1.594
Amotl1	FALSE	E5.5_vs_E4.5	3.85
Zic5	FALSE	E5.5_vs_E4.5	0.15
Sox4	FALSE	E5.5_vs_E4.5	5.775
Prob1	FALSE	E5.5_vs_E4.5	3.369
Fgf5	TRUE	E5.5_vs_E4.5	6.166
Pou2f2	FALSE	E5.5_vs_E4.5	4.241
Loxl3	FALSE	E5.5_vs_E4.5	2.707
Slc9a7	FALSE	E5.5_vs_E4.5	3.459
Mcoln3	FALSE	E5.5_vs_E4.5	0.03
Il17re	FALSE	E5.5_vs_E4.5	2.136
Ptrf	FALSE	E5.5_vs_E4.5	0
Rgmb	TRUE	E5.5_vs_E4.5	2.827
Snai1	FALSE	E5.5_vs_E4.5	3.158
Trib3	FALSE	E5.5_vs_E4.5	4.602
Igsf3	TRUE	E5.5_vs_E4.5	0.662
Crlf1	FALSE	E5.5_vs_E4.5	1.714
Lamc1	FALSE	E5.5_vs_E4.5	2.647
Apod	FALSE	E5.5_vs_E4.5	3.309
Cgrrf1	FALSE	E5.5_vs_E4.5	4.331
Araf	TRUE	E5.5_vs_E4.5	0.361
Marveld3	FALSE	E5.5_vs_E4.5	2.888
H2afy	FALSE	E5.5_vs_E4.5	3.369
Cdyl2	FALSE	E5.5_vs_E4.5	4.392
Ubr4	FALSE	E5.5_vs_E4.5	1.023
Trp53bp1	FALSE	E5.5_vs_E4.5	0
Gmps	FALSE	E5.5_vs_E4.5	1.173
Ociad2	FALSE	E5.5_vs_E4.5	3.158
Dnttip2	FALSE	E5.5_vs_E4.5	0.18
Gtpbp10	FALSE	E5.5_vs_E4.5	0.782
Tnk2	FALSE	E5.5_vs_E4.5	1.865
Pdcd4	FALSE	E5.5_vs_E4.5	0.632
Vasn	FALSE	E5.5_vs_E4.5	3.128
Ankhd1	FALSE	E5.5_vs_E4.5	0.09
Smarca5	TRUE	E5.5_vs_E4.5	0.211
Bag2	FALSE	E5.5_vs_E4.5	2.557
Mt3	FALSE	E5.5_vs_E4.5	6.166
Ppig	FALSE	E5.5_vs_E4.5	0.18
Tspan32	FALSE	E5.5_vs_E4.5	1.684
Mybbp1a	FALSE	E5.5_vs_E4.5	0.15
Fam83g	FALSE	E5.5_vs_E4.5	2.857
Aars	FALSE	E5.5_vs_E4.5	0.271
Peg10	FALSE	E5.5_vs_E4.5	2.436
Gdf3	FALSE	E5.5_vs_E4.5	1.113
Txnl4a	FALSE	E5.5_vs_E4.5	0.241
Gja1	TRUE	E5.5_vs_E4.5	0.872
Rfc1	FALSE	E5.5_vs_E4.5	0.03
Pi4k2a	FALSE	E5.5_vs_E4.5	0.361
Wrb	FALSE	E5.5_vs_E4.5	0.06
Slc1a5	FALSE	E5.5_vs_E4.5	0.09
Snrpb2	FALSE	E5.5_vs_E4.5	0.15
Mphosph10	FALSE	E5.5_vs_E4.5	0.18
Smarca1	FALSE	E5.5_vs_E4.5	4.452
Psip1	FALSE	E5.5_vs_E4.5	0.902
Spata45	FALSE	E5.5_vs_E4.5	2.647
Bptf	TRUE	E5.5_vs_E4.5	0.06
Itgb1	FALSE	E5.5_vs_E4.5	0.331
2410137M14Rik	TRUE	E5.5_vs_E4.5	5.775
Map4k1	FALSE	E5.5_vs_E4.5	0.842
Snrpe	FALSE	E5.5_vs_E4.5	0.12
Limd1	FALSE	E5.5_vs_E4.5	4.843
Tcirg1	FALSE	E5.5_vs_E4.5	4.241
Lgr4	TRUE	E5.5_vs_E4.5	1.384
Ms4a4d	FALSE	E5.5_vs_E4.5	2.617
Ddx58	FALSE	E5.5_vs_E4.5	3.609
Flt1	FALSE	E5.5_vs_E4.5	2.196
Synpo2	FALSE	E5.5_vs_E4.5	2.707
3632451O06Rik	FALSE	E5.5_vs_E4.5	2.436
Irs4	FALSE	E5.5_vs_E4.5	2.256
4930550L24Rik	FALSE	E5.5_vs_E4.5	4.211
Cobll1	FALSE	E5.5_vs_E4.5	1.745
Pld4	FALSE	E5.5_vs_E4.5	3.038
Il10	FALSE	E5.5_vs_E4.5	2.196
Slc13a5	FALSE	E5.5_vs_E4.5	3.7
Irgm2	TRUE	E5.5_vs_E4.5	1.775
Padi3	FALSE	E5.5_vs_E4.5	1.865
Tmem98	TRUE	E5.5_vs_E4.5	5.414
Jsrp1	FALSE	E5.5_vs_E4.5	2.406
Tet1	TRUE	E5.5_vs_E4.5	1.263
Klf8	FALSE	E5.5_vs_E4.5	2.888
Grn	FALSE	E5.5_vs_E4.5	0.331
Rtn2	FALSE	E5.5_vs_E4.5	3.73
Ripk3	FALSE	E5.5_vs_E4.5	2.707
Acadm	FALSE	E5.5_vs_E4.5	0.812
Tfe3	FALSE	E5.5_vs_E4.5	0.03
Ptk2b	FALSE	E5.5_vs_E4.5	1.414
Txnrd3	FALSE	E5.5_vs_E4.5	2.527
Etv3	FALSE	E5.5_vs_E4.5	2.196
N4bp2	FALSE	E5.5_vs_E4.5	0.842
Bola2	FALSE	E5.5_vs_E4.5	0.18
Ficd	FALSE	E5.5_vs_E4.5	2.316
Bcas3	FALSE	E5.5_vs_E4.5	2.045
Fam60a	FALSE	E5.5_vs_E4.5	0.12
Psmc4	FALSE	E5.5_vs_E4.5	0.872
Cspg5	FALSE	E5.5_vs_E4.5	0.421
Ass1	FALSE	E5.5_vs_E4.5	1.293
Zfp277	FALSE	E5.5_vs_E4.5	0.692
Exosc4	FALSE	E5.5_vs_E4.5	0.09
Slc7a1	FALSE	E5.5_vs_E4.5	3.038
Bcap29	TRUE	E5.5_vs_E4.5	2.106
Lmln	TRUE	E5.5_vs_E4.5	3.249
Lsm4	FALSE	E5.5_vs_E4.5	0.06
Arid2	FALSE	E5.5_vs_E4.5	0.872
Chd4	FALSE	E5.5_vs_E4.5	0.03
Ttc39b	TRUE	E5.5_vs_E4.5	2.406
Klhdc3	FALSE	E5.5_vs_E4.5	0.872
Nedd4	FALSE	E5.5_vs_E4.5	0.812
Ciapin1	FALSE	E5.5_vs_E4.5	0.541
Nrip1	TRUE	E5.5_vs_E4.5	1.925
Zik1	FALSE	E5.5_vs_E4.5	3.88
Aldh3b1	FALSE	E5.5_vs_E4.5	0.12
Cox5a	FALSE	E5.5_vs_E4.5	0.692
Mars	FALSE	E5.5_vs_E4.5	0.511
Ints7	FALSE	E5.5_vs_E4.5	0.692
Ccdc116	FALSE	E5.5_vs_E4.5	2.466
Tns2	FALSE	E5.5_vs_E4.5	3.429
Rpp25	FALSE	E5.5_vs_E4.5	1.354
Yars	FALSE	E5.5_vs_E4.5	0.481
Taok3	FALSE	E5.5_vs_E4.5	3.429
Card19	FALSE	E5.5_vs_E4.5	6.407
Camk1	FALSE	E5.5_vs_E4.5	3.068
Cebpzos	FALSE	E5.5_vs_E4.5	1.594
Xpo1	FALSE	E5.5_vs_E4.5	0.09
2001-09-01	FALSE	E5.5_vs_E4.5	4.061
Fam64a	FALSE	E5.5_vs_E4.5	3.79
Pck2	FALSE	E5.5_vs_E4.5	1.865
Izumo4	FALSE	E5.5_vs_E4.5	2.226
Pltp	FALSE	E5.5_vs_E4.5	2.737
Lrp10	FALSE	E5.5_vs_E4.5	4
Stard4	FALSE	E5.5_vs_E4.5	3.97
Rimbp2	FALSE	E5.5_vs_E4.5	1.925
Gid8	FALSE	E5.5_vs_E4.5	1.414
Cdx4	FALSE	E5.5_vs_E4.5	2.827
Myh10	FALSE	E5.5_vs_E4.5	0.271
Cth	FALSE	E5.5_vs_E4.5	1.534
Shroom3	TRUE	E5.5_vs_E4.5	0.722
Hint1	FALSE	E5.5_vs_E4.5	0.15
Hn1	FALSE	E5.5_vs_E4.5	0.03
Icosl	FALSE	E5.5_vs_E4.5	2.497
Nlrp4c	FALSE	E5.5_vs_E4.5	0.571
Cend1	FALSE	E5.5_vs_E4.5	2.978
Odc1	TRUE	E5.5_vs_E4.5	0.271
Plekhh2	FALSE	E5.5_vs_E4.5	1.895
Tor3a	TRUE	E5.5_vs_E4.5	0.03
Col4a2	FALSE	E5.5_vs_E4.5	2.136
Chst8	FALSE	E5.5_vs_E4.5	2.045
Gnb4	FALSE	E5.5_vs_E4.5	0.03
Enpp2	TRUE	E5.5_vs_E4.5	5.565
Prkar2b	FALSE	E5.5_vs_E4.5	3.158
Pdgfra	FALSE	E5.5_vs_E4.5	0.12
Zbp1	FALSE	E5.5_vs_E4.5	4.151
Cyr61	FALSE	E5.5_vs_E4.5	0.541
Cyp2s1	FALSE	E5.5_vs_E4.5	5.113
Selenom	FALSE	E5.5_vs_E4.5	0.963
Mmp14	FALSE	E5.5_vs_E4.5	4.632
Ckb	FALSE	E5.5_vs_E4.5	2.767
Eif2ak2	FALSE	E5.5_vs_E4.5	1.624
Ptger4	FALSE	E5.5_vs_E4.5	2.226
Nupr1	FALSE	E5.5_vs_E4.5	4.061
Acsf2	FALSE	E5.5_vs_E4.5	3.038
Bdh1	FALSE	E5.5_vs_E4.5	1.925
Asns	FALSE	E5.5_vs_E4.5	0.541
Vezt	FALSE	E5.5_vs_E4.5	3.429
Thop1	FALSE	E5.5_vs_E4.5	1.474
Fmnl2	TRUE	E5.5_vs_E4.5	1.564
Apeh	FALSE	E5.5_vs_E4.5	0.09
App	TRUE	E5.5_vs_E4.5	4
Hnrnpll	TRUE	E5.5_vs_E4.5	0.301
Dusp3	FALSE	E5.5_vs_E4.5	1.384
Fgf4	FALSE	E5.5_vs_E4.5	0.902
Igf2bp3	FALSE	E5.5_vs_E4.5	0.09
Plekhh3	FALSE	E5.5_vs_E4.5	2.106
Nudcd1	FALSE	E5.5_vs_E4.5	0.271
Echdc2	FALSE	E5.5_vs_E4.5	2.948
1700021F05Rik	FALSE	E5.5_vs_E4.5	0.451
Nkd2	FALSE	E5.5_vs_E4.5	2.647
Nup54	FALSE	E5.5_vs_E4.5	0.211
Adamts7	FALSE	E5.5_vs_E4.5	2.707
Erc2	TRUE	E5.5_vs_E4.5	1.444
Sdr39u1	FALSE	E5.5_vs_E4.5	3.068
Ctcf	FALSE	E5.5_vs_E4.5	0.421
Per3	FALSE	E5.5_vs_E4.5	4.331
Rrm2	FALSE	E5.5_vs_E4.5	0.722
Flrt3	FALSE	E5.5_vs_E4.5	1.865
Lsm14a	FALSE	E5.5_vs_E4.5	0.03
Rita1	FALSE	E5.5_vs_E4.5	1.143
Ap2a2	FALSE	E5.5_vs_E4.5	0.812
Tfap2c	TRUE	E5.5_vs_E4.5	0.06
Zfp266	FALSE	E5.5_vs_E4.5	2.466
Cwc22	FALSE	E5.5_vs_E4.5	0.902
Ibtk	TRUE	E5.5_vs_E4.5	0.662
Dhps	FALSE	E5.5_vs_E4.5	0.03
Timm10	FALSE	E5.5_vs_E4.5	0.391
Psat1	TRUE	E5.5_vs_E4.5	1.143
Sgol2a	FALSE	E5.5_vs_E4.5	0.662
Wapl	TRUE	E5.5_vs_E4.5	1.113
Camkk2	FALSE	E5.5_vs_E4.5	0.301
Rras2	FALSE	E5.5_vs_E4.5	0.662
Zfp280c	FALSE	E5.5_vs_E4.5	5.083
Zfp24	FALSE	E5.5_vs_E4.5	0.06
Rnf138	FALSE	E5.5_vs_E4.5	0.902
Arglu1	FALSE	E5.5_vs_E4.5	1.053
Pcca	FALSE	E5.5_vs_E4.5	4
Irs1	FALSE	E5.5_vs_E4.5	0.511
Snta1	FALSE	E5.5_vs_E4.5	3.519
Sf3b2	FALSE	E5.5_vs_E4.5	1.083
Slc44a4	FALSE	E5.5_vs_E4.5	0.872
Uri1	TRUE	E5.5_vs_E4.5	0.331
Anks1b	TRUE	E5.5_vs_E4.5	1.745
Add1	FALSE	E5.5_vs_E4.5	0.963
Ddx39b	FALSE	E5.5_vs_E4.5	0.481
Lig4	TRUE	E5.5_vs_E4.5	3.249
Zfp459	FALSE	E5.5_vs_E4.5	3.339
Larp4	FALSE	E5.5_vs_E4.5	0.451
Slc25a1	FALSE	E5.5_vs_E4.5	0.271
Phb2	FALSE	E5.5_vs_E4.5	0.571
Naa10	FALSE	E5.5_vs_E4.5	0.421
Atp6ap2	FALSE	E5.5_vs_E4.5	0.752
H2-M5	FALSE	E5.5_vs_E4.5	6.467
Hmgn1	FALSE	E5.5_vs_E4.5	0.481
Rarg	FALSE	E5.5_vs_E4.5	1.233
Zfp362	FALSE	E5.5_vs_E4.5	2.045
Prkra	FALSE	E5.5_vs_E4.5	3.88
Pfkl	FALSE	E5.5_vs_E4.5	1.835
Abcg2	FALSE	E5.5_vs_E4.5	1.354
Prrg3	FALSE	E5.5_vs_E4.5	2.557
Pde3b	FALSE	E5.5_vs_E4.5	4.211
Bbs7	FALSE	E5.5_vs_E4.5	2.948
Prom1	FALSE	E5.5_vs_E4.5	3.91
Tgfbr3	TRUE	E5.5_vs_E4.5	1.354
Mpped2	TRUE	E5.5_vs_E4.5	2.166
Myb	FALSE	E5.5_vs_E4.5	4.903
Cxcl12	TRUE	E5.5_vs_E4.5	4.361
Cnn1	FALSE	E5.5_vs_E4.5	3.369
Strip2	FALSE	E5.5_vs_E4.5	2.376
Apoo	FALSE	E5.5_vs_E4.5	0.511
Fos	FALSE	E5.5_vs_E4.5	1.053
Dgkk	FALSE	E5.5_vs_E4.5	0.271
Bnipl	FALSE	E5.5_vs_E4.5	3.519
Nudt10	FALSE	E5.5_vs_E4.5	2.677
Cabp1	FALSE	E5.5_vs_E4.5	2.376
Ada	FALSE	E5.5_vs_E4.5	3.008
Hes1	FALSE	E5.5_vs_E4.5	1.534
Cmtr2	FALSE	E5.5_vs_E4.5	2.466
Xxylt1	TRUE	E5.5_vs_E4.5	1.143
Lama5	FALSE	E5.5_vs_E4.5	0.18
Wdr46	FALSE	E5.5_vs_E4.5	1.203
Hmga1	FALSE	E5.5_vs_E4.5	0.902
Fem1b	FALSE	E5.5_vs_E4.5	0.211
Lrrc31	FALSE	E5.5_vs_E4.5	3.249
Fig4	FALSE	E5.5_vs_E4.5	0.331
Anp32a	FALSE	E5.5_vs_E4.5	0.842
Magi3	FALSE	E5.5_vs_E4.5	2.978
Set	FALSE	E5.5_vs_E4.5	0.692
Gusb	FALSE	E5.5_vs_E4.5	2.136
Ccdc124	FALSE	E5.5_vs_E4.5	0.331
Zscan10	FALSE	E5.5_vs_E4.5	0.361
Gbas	FALSE	E5.5_vs_E4.5	1.293
Fam65a	FALSE	E5.5_vs_E4.5	0.301
Snrpb	FALSE	E5.5_vs_E4.5	0.692
Col4a1	FALSE	E5.5_vs_E4.5	1.263
Pnp	FALSE	E5.5_vs_E4.5	1.714
Tap2	FALSE	E5.5_vs_E4.5	3.429
Tmem39a	FALSE	E5.5_vs_E4.5	1.143
Aprt	FALSE	E5.5_vs_E4.5	0.511
Ghitm	FALSE	E5.5_vs_E4.5	0.511
Cpd	FALSE	E5.5_vs_E4.5	2.948
Spout1	FALSE	E5.5_vs_E4.5	1.053
Pbrm1	FALSE	E5.5_vs_E4.5	0.451
Ppa1	FALSE	E5.5_vs_E4.5	0.03
Thumpd1	FALSE	E5.5_vs_E4.5	0.15
Lars	FALSE	E5.5_vs_E4.5	0.842
Zfp330	FALSE	E5.5_vs_E4.5	0.632
Pacsin3	FALSE	E5.5_vs_E4.5	4.121
Ei24	TRUE	E5.5_vs_E4.5	1.293
Selenoh	FALSE	E5.5_vs_E4.5	0.12
Fut10	FALSE	E5.5_vs_E4.5	2.677
Gnpat	FALSE	E5.5_vs_E4.5	0.511
Pnpla2	FALSE	E5.5_vs_E4.5	4.452
Cdt1	FALSE	E5.5_vs_E4.5	0.06
Hdac8	FALSE	E5.5_vs_E4.5	1.113
9230110C19Rik	FALSE	E5.5_vs_E4.5	2.797
Zfp281	TRUE	E5.5_vs_E4.5	0
Cx3cl1	FALSE	E5.5_vs_E4.5	3.339
Manba	TRUE	E5.5_vs_E4.5	5.715
Tfdp1	FALSE	E5.5_vs_E4.5	0.12
Ccdc14	FALSE	E5.5_vs_E4.5	1.023
Ola1	FALSE	E5.5_vs_E4.5	0.842
Gnptg	FALSE	E5.5_vs_E4.5	0.15
Csad	FALSE	E5.5_vs_E4.5	2.256
Speg	FALSE	E5.5_vs_E4.5	3.309
Prkd1	FALSE	E5.5_vs_E4.5	2.346
Calm2	FALSE	E5.5_vs_E4.5	0.421
Rab3b	FALSE	E5.5_vs_E4.5	2.196
Aldoa	FALSE	E5.5_vs_E4.5	0.782
1700008O03Rik	FALSE	E5.5_vs_E4.5	1.985
Frk	TRUE	E5.5_vs_E4.5	0.03
Sh3kbp1	FALSE	E5.5_vs_E4.5	4
Rab27a	FALSE	E5.5_vs_E4.5	3.098
Cd34	FALSE	E5.5_vs_E4.5	2.166
Gdap1l1	FALSE	E5.5_vs_E4.5	4.241
Sh2d5	FALSE	E5.5_vs_E4.5	2.166
Tro	FALSE	E5.5_vs_E4.5	4.331
Tmeff1	TRUE	E5.5_vs_E4.5	0.842
Lima1	TRUE	E5.5_vs_E4.5	0.842
Nek3	FALSE	E5.5_vs_E4.5	1.654
Tgif2	FALSE	E5.5_vs_E4.5	0.12
Setbp1	TRUE	E5.5_vs_E4.5	3.158
Gatsl2	FALSE	E5.5_vs_E4.5	2.948
Ldlrad3	TRUE	E5.5_vs_E4.5	3.94
Nfasc	TRUE	E5.5_vs_E4.5	4.392
Cxxc4	FALSE	E5.5_vs_E4.5	0.03
Foxh1	FALSE	E5.5_vs_E4.5	0.15
Epor	FALSE	E5.5_vs_E4.5	2.166
Sox7	FALSE	E5.5_vs_E4.5	0.18
Sox17	FALSE	E5.5_vs_E4.5	0
Vwf	FALSE	E5.5_vs_E4.5	2.226
Dynlt1f	FALSE	E5.5_vs_E4.5	0.241
Cdc42ep1	FALSE	E5.5_vs_E4.5	2.286
Hyal1	FALSE	E5.5_vs_E4.5	2.767
Map1a	FALSE	E5.5_vs_E4.5	3.399
Hspb2	FALSE	E5.5_vs_E4.5	3.339
C1ql1	FALSE	E5.5_vs_E4.5	2.376
Nod1	FALSE	E5.5_vs_E4.5	1.173
Lnpep	FALSE	E5.5_vs_E4.5	1.444
2810428I15Rik	FALSE	E5.5_vs_E4.5	0.12
Dock1	TRUE	E5.5_vs_E4.5	0.481
Yaf2	FALSE	E5.5_vs_E4.5	4.452
Syne4	FALSE	E5.5_vs_E4.5	4.662
E2f4	FALSE	E5.5_vs_E4.5	0.541
Ino80e	FALSE	E5.5_vs_E4.5	0.211
Il23a	FALSE	E5.5_vs_E4.5	1.835
Satb1	TRUE	E5.5_vs_E4.5	4.091
Lysmd2	FALSE	E5.5_vs_E4.5	3.73
Abtb1	FALSE	E5.5_vs_E4.5	1.654
Ier2	FALSE	E5.5_vs_E4.5	1.233
Mocos	FALSE	E5.5_vs_E4.5	1.594
Sertad3	FALSE	E5.5_vs_E4.5	4.271
Leprot	FALSE	E5.5_vs_E4.5	0.963
Hmox1	FALSE	E5.5_vs_E4.5	0.301
Cyc1	FALSE	E5.5_vs_E4.5	0.15
Dapk2	FALSE	E5.5_vs_E4.5	0
Dnajc22	FALSE	E5.5_vs_E4.5	1.925
Chkb	FALSE	E5.5_vs_E4.5	3.339
Zcchc18	FALSE	E5.5_vs_E4.5	3.91
Timm50	FALSE	E5.5_vs_E4.5	0.06
Eif6	FALSE	E5.5_vs_E4.5	0.963
Ikbip	FALSE	E5.5_vs_E4.5	2.286
Slc22a7	FALSE	E5.5_vs_E4.5	3.369
Lclat1	TRUE	E5.5_vs_E4.5	1.624
Bmpr2	FALSE	E5.5_vs_E4.5	0.241
Eif4ebp1	FALSE	E5.5_vs_E4.5	0.18
Fbp1	FALSE	E5.5_vs_E4.5	2.797
Mrpl40	FALSE	E5.5_vs_E4.5	0.391
Kif5b	FALSE	E5.5_vs_E4.5	0.511
Cpsf2	FALSE	E5.5_vs_E4.5	0.481
Shkbp1	FALSE	E5.5_vs_E4.5	0.451
Skp1a	FALSE	E5.5_vs_E4.5	0.18
Magt1	FALSE	E5.5_vs_E4.5	0.842
Ubl4a	FALSE	E5.5_vs_E4.5	0.782
Bop1	FALSE	E5.5_vs_E4.5	0.602
Bcat1	TRUE	E5.5_vs_E4.5	0.722
Wdr18	FALSE	E5.5_vs_E4.5	0.902
Fam132b	FALSE	E5.5_vs_E4.5	1.865
Ythdf2	FALSE	E5.5_vs_E4.5	0.06
Cdca7l	FALSE	E5.5_vs_E4.5	1.654
Prpf40a	FALSE	E5.5_vs_E4.5	0.241
Bri3bp	FALSE	E5.5_vs_E4.5	0.662
Rnf24	FALSE	E5.5_vs_E4.5	2.557
Mtap	FALSE	E5.5_vs_E4.5	0.271
Acaa2	FALSE	E5.5_vs_E4.5	2.767
Slc16a10	FALSE	E5.5_vs_E4.5	2.677
Pole4	FALSE	E5.5_vs_E4.5	0.662
Pmpca	FALSE	E5.5_vs_E4.5	0.361
Lin28a	FALSE	E5.5_vs_E4.5	0.12
Nsmf	FALSE	E5.5_vs_E4.5	3.038
Patl1	FALSE	E5.5_vs_E4.5	2.015
Rrad	FALSE	E5.5_vs_E4.5	1.895
Ddx41	FALSE	E5.5_vs_E4.5	0.391
Adsl	FALSE	E5.5_vs_E4.5	1.083
Snrpa1	FALSE	E5.5_vs_E4.5	0.632
Akap9	TRUE	E5.5_vs_E4.5	1.173
Amt	FALSE	E5.5_vs_E4.5	1.083
Stxbp4	FALSE	E5.5_vs_E4.5	3.369
Lbr	TRUE	E5.5_vs_E4.5	0.18
Vamp3	FALSE	E5.5_vs_E4.5	0.451
Coro2b	TRUE	E5.5_vs_E4.5	0.932
Igf2	FALSE	E5.5_vs_E4.5	1.474
Angptl4	FALSE	E5.5_vs_E4.5	1.384
Trappc5	FALSE	E5.5_vs_E4.5	0.692
Dctn2	FALSE	E5.5_vs_E4.5	0.03
Kirrel2	FALSE	E5.5_vs_E4.5	2.527
Stoml1	TRUE	E5.5_vs_E4.5	4.752
Impa2	FALSE	E5.5_vs_E4.5	0.481
Tcea1	TRUE	E5.5_vs_E4.5	0.12
Tub	FALSE	E5.5_vs_E4.5	3.218
Gins2	FALSE	E5.5_vs_E4.5	1.053
Lamb1	FALSE	E5.5_vs_E4.5	0.632
Mpdz	FALSE	E5.5_vs_E4.5	3.82
Tmem145	FALSE	E5.5_vs_E4.5	2.677
Pm20d1	FALSE	E5.5_vs_E4.5	2.587
2003-09-01	FALSE	E5.5_vs_E4.5	3.88
Slc25a24	FALSE	E5.5_vs_E4.5	0.241
Fundc2	FALSE	E5.5_vs_E4.5	1.444
Pycr2	FALSE	E5.5_vs_E4.5	1.564
Tpm2	FALSE	E5.5_vs_E4.5	6.076
Slc16a13	FALSE	E5.5_vs_E4.5	3.098
Sh3pxd2b	FALSE	E5.5_vs_E4.5	0.421
Megf6	FALSE	E5.5_vs_E4.5	3.73
Klhl23	FALSE	E5.5_vs_E4.5	3.399
Fermt1	FALSE	E5.5_vs_E4.5	3.79
Dusp2	FALSE	E5.5_vs_E4.5	2.346
Ptn	TRUE	E5.5_vs_E4.5	2.857
Lgals4	FALSE	E5.5_vs_E4.5	2.075
8030474K03Rik	FALSE	E5.5_vs_E4.5	2.226
Chst1	FALSE	E5.5_vs_E4.5	2.286
Gal3st3	FALSE	E5.5_vs_E4.5	3.188
Rem2	FALSE	E5.5_vs_E4.5	2.827
Rapgef4	FALSE	E5.5_vs_E4.5	4.241
Oasl2	FALSE	E5.5_vs_E4.5	4.031
Mmp25	TRUE	E5.5_vs_E4.5	1.714
Syngr3	FALSE	E5.5_vs_E4.5	2.376
Erf	FALSE	E5.5_vs_E4.5	1.745
Parp10	FALSE	E5.5_vs_E4.5	3.82
Parp4	FALSE	E5.5_vs_E4.5	1.865
Ssbp4	FALSE	E5.5_vs_E4.5	0.511
H2-Q2	FALSE	E5.5_vs_E4.5	2.015
Ank	FALSE	E5.5_vs_E4.5	3.67
Hnrnpd	FALSE	E5.5_vs_E4.5	0.06
Zfat	FALSE	E5.5_vs_E4.5	2.948
Pes1	TRUE	E5.5_vs_E4.5	0.361
Cops2	FALSE	E5.5_vs_E4.5	0.09
Usp9x	FALSE	E5.5_vs_E4.5	0.932
Pfdn6	FALSE	E5.5_vs_E4.5	0.541
Entpd7	FALSE	E5.5_vs_E4.5	1.835
Ltbr	FALSE	E5.5_vs_E4.5	2.918
Rragd	FALSE	E5.5_vs_E4.5	2.406
Ltbp4	FALSE	E5.5_vs_E4.5	0.361
Actn1	TRUE	E5.5_vs_E4.5	1.023
Tex15	FALSE	E5.5_vs_E4.5	5.865
Xrcc5	FALSE	E5.5_vs_E4.5	0.872
Gm20604	FALSE	E5.5_vs_E4.5	0.902
Smagp	FALSE	E5.5_vs_E4.5	1.203
Arfip2	FALSE	E5.5_vs_E4.5	1.895
Snrnp40	FALSE	E5.5_vs_E4.5	0.481
Znhit3	FALSE	E5.5_vs_E4.5	0.301
Ptges3	FALSE	E5.5_vs_E4.5	0.571
Grsf1	TRUE	E5.5_vs_E4.5	1.684
Med30	FALSE	E5.5_vs_E4.5	0.571
Vps13c	FALSE	E5.5_vs_E4.5	3.429
Klf2	TRUE	E5.5_vs_E4.5	4.241
Klf9	TRUE	E5.5_vs_E4.5	0.902
Samhd1	FALSE	E5.5_vs_E4.5	1.384
Rab1b	FALSE	E5.5_vs_E4.5	0.09
Cdca5	FALSE	E5.5_vs_E4.5	0.541
Zfp207	FALSE	E5.5_vs_E4.5	0.09
Bpnt1	FALSE	E5.5_vs_E4.5	0.812
Dpp3	FALSE	E5.5_vs_E4.5	1.083
Grb7	FALSE	E5.5_vs_E4.5	1.835
Ppp5c	FALSE	E5.5_vs_E4.5	1.053
Pde5a	FALSE	E5.5_vs_E4.5	2.918
2810004N23Rik	FALSE	E5.5_vs_E4.5	0.211
Phf20l1	FALSE	E5.5_vs_E4.5	0.211
Dda1	FALSE	E5.5_vs_E4.5	0.511
Mettl4	TRUE	E5.5_vs_E4.5	1.444
Gpatch4	FALSE	E5.5_vs_E4.5	0.602
Rgp1	FALSE	E5.5_vs_E4.5	0.12
Nipsnap1	FALSE	E5.5_vs_E4.5	1.143
Rab39b	FALSE	E5.5_vs_E4.5	3.88
Mcm5	FALSE	E5.5_vs_E4.5	0.361
Atl2	FALSE	E5.5_vs_E4.5	1.354
Kdm3a	FALSE	E5.5_vs_E4.5	1.293
Msmo1	FALSE	E5.5_vs_E4.5	0.782
Zpr1	FALSE	E5.5_vs_E4.5	0.963
Stim2	FALSE	E5.5_vs_E4.5	3.399
Emc6	FALSE	E5.5_vs_E4.5	0.06
Serf1	FALSE	E5.5_vs_E4.5	4.301
Cyb5a	FALSE	E5.5_vs_E4.5	0.872
Timp3	FALSE	E5.5_vs_E4.5	2.497
Zfp770	TRUE	E5.5_vs_E4.5	0.361
Syt4	FALSE	E5.5_vs_E4.5	2.466
Atp5k	FALSE	E5.5_vs_E4.5	0.571
Dse	TRUE	E5.5_vs_E4.5	1.564
Nfil3	FALSE	E5.5_vs_E4.5	2.406
Bcl7a	FALSE	E5.5_vs_E4.5	4.271
Txlng	TRUE	E5.5_vs_E4.5	0.09
Tuba1c	FALSE	E5.5_vs_E4.5	0.211
Phactr1	TRUE	E5.5_vs_E4.5	1.955
Mlf1	FALSE	E5.5_vs_E4.5	3.128
Vdac3	FALSE	E5.5_vs_E4.5	0.12
Slc22a17	FALSE	E5.5_vs_E4.5	3.188
Kcnd1	FALSE	E5.5_vs_E4.5	2.918
Sh3bp2	FALSE	E5.5_vs_E4.5	2.948
Egfl6	FALSE	E5.5_vs_E4.5	2.857
Prps2	FALSE	E5.5_vs_E4.5	1.414
Arl4a	TRUE	E5.5_vs_E4.5	0.662
Camk2b	FALSE	E5.5_vs_E4.5	3.519
S1pr2	FALSE	E5.5_vs_E4.5	1.504
Asphd1	FALSE	E5.5_vs_E4.5	4.031
Tspan7	FALSE	E5.5_vs_E4.5	5.444
Hsd11b2	FALSE	E5.5_vs_E4.5	2.737
Ccno	TRUE	E5.5_vs_E4.5	3.429
Kcng3	TRUE	E5.5_vs_E4.5	1.835
Cldn2	FALSE	E5.5_vs_E4.5	0
Ecm1	FALSE	E5.5_vs_E4.5	2.466
Ak4	TRUE	E5.5_vs_E4.5	0.722
Trip10	FALSE	E5.5_vs_E4.5	0.09
Mpc1	FALSE	E5.5_vs_E4.5	4.211
Irak3	TRUE	E5.5_vs_E4.5	4.151
Gata6	FALSE	E5.5_vs_E4.5	0.241
Gpc3	FALSE	E5.5_vs_E4.5	5.595
Sparc	FALSE	E5.5_vs_E4.5	1.143
Prss41	FALSE	E5.5_vs_E4.5	3.249
Arhgef25	FALSE	E5.5_vs_E4.5	4.422
Cdc5l	FALSE	E5.5_vs_E4.5	0.421
Serpinb9b	FALSE	E5.5_vs_E4.5	5.504
Pgls	FALSE	E5.5_vs_E4.5	0.241
AU018091	TRUE	E5.5_vs_E4.5	3.218
Camta2	FALSE	E5.5_vs_E4.5	3.068
Ppp1r12a	FALSE	E5.5_vs_E4.5	0.571
Slc6a9	FALSE	E5.5_vs_E4.5	2.797
Erbb2	FALSE	E5.5_vs_E4.5	3.369
Hs6st2	FALSE	E5.5_vs_E4.5	4.722
Pter	FALSE	E5.5_vs_E4.5	1.985
Zfp961	TRUE	E5.5_vs_E4.5	0.902
Cdc14a	FALSE	E5.5_vs_E4.5	4.361
Nol11	FALSE	E5.5_vs_E4.5	0.271
Zfp518b	TRUE	E5.5_vs_E4.5	2.136
Tnpo3	FALSE	E5.5_vs_E4.5	0.662
Chac1	FALSE	E5.5_vs_E4.5	3.579
Slc45a1	FALSE	E5.5_vs_E4.5	2.166
Rtn4	TRUE	E5.5_vs_E4.5	0.18
Txndc17	FALSE	E5.5_vs_E4.5	0.692
Alcam	FALSE	E5.5_vs_E4.5	0.03
Nars	FALSE	E5.5_vs_E4.5	0.421
Ddx39	FALSE	E5.5_vs_E4.5	0.812
Slc10a7	TRUE	E5.5_vs_E4.5	1.504
E130309D02Rik	FALSE	E5.5_vs_E4.5	1.113
Tgoln1	FALSE	E5.5_vs_E4.5	0.211
Otulin	FALSE	E5.5_vs_E4.5	0.963
Tomm40	FALSE	E5.5_vs_E4.5	0.301
Mcph1	FALSE	E5.5_vs_E4.5	1.323
Tes	FALSE	E5.5_vs_E4.5	0.722
Foxn2	TRUE	E5.5_vs_E4.5	2.075
Cebpg	FALSE	E5.5_vs_E4.5	0.632
Cpne7	FALSE	E5.5_vs_E4.5	2.527
Ppp1ca	FALSE	E5.5_vs_E4.5	0.692
Nhp2l1	FALSE	E5.5_vs_E4.5	0.481
Casz1	FALSE	E5.5_vs_E4.5	2.497
Retsat	FALSE	E5.5_vs_E4.5	2.286
Myo6	FALSE	E5.5_vs_E4.5	1.083
Cdk6	FALSE	E5.5_vs_E4.5	2.346
Klc4	FALSE	E5.5_vs_E4.5	4.271
2010-09-01	FALSE	E5.5_vs_E4.5	2.677
Tstd1	TRUE	E5.5_vs_E4.5	1.985
Slc25a31	FALSE	E5.5_vs_E4.5	3.158
Ric1	FALSE	E5.5_vs_E4.5	0.03
Suox	FALSE	E5.5_vs_E4.5	0
Zfp995	FALSE	E5.5_vs_E4.5	3.489
Ccnj	FALSE	E5.5_vs_E4.5	3.399
Pml	TRUE	E5.5_vs_E4.5	0.241
0610010F05Rik	FALSE	E5.5_vs_E4.5	0.211
Ptprs	FALSE	E5.5_vs_E4.5	5.625
Ldlr	FALSE	E5.5_vs_E4.5	0.722
Psap	FALSE	E5.5_vs_E4.5	0
Avpi1	FALSE	E5.5_vs_E4.5	1.203
Cfl1	FALSE	E5.5_vs_E4.5	0.18
Hnrnpk	FALSE	E5.5_vs_E4.5	0.451
Six1	FALSE	E5.5_vs_E4.5	1.444
Spin2c	FALSE	E5.5_vs_E4.5	3.489
Rnf168	TRUE	E5.5_vs_E4.5	0.03
Rfc5	TRUE	E5.5_vs_E4.5	0.541
Cbx3	FALSE	E5.5_vs_E4.5	0.15
Utf1	FALSE	E5.5_vs_E4.5	0.15
Plac8	FALSE	E5.5_vs_E4.5	6.738
Map3k15	FALSE	E5.5_vs_E4.5	2.617
Cep85l	FALSE	E5.5_vs_E4.5	4.151
Radil	FALSE	E5.5_vs_E4.5	3.369
Kcnj3	FALSE	E5.5_vs_E4.5	0.18
Lrrc42	FALSE	E5.5_vs_E4.5	1.023
Bnc2	TRUE	E5.5_vs_E4.5	4.993
Enox1	FALSE	E5.5_vs_E4.5	5.023
Twf2	TRUE	E5.5_vs_E4.5	0.361
Acot1	FALSE	E5.5_vs_E4.5	4.843
Adm	FALSE	E5.5_vs_E4.5	1.654
Mogat2	FALSE	E5.5_vs_E4.5	4.211
Chrdl1	FALSE	E5.5_vs_E4.5	0
Ccdc85b	FALSE	E5.5_vs_E4.5	0.571
Cdkl1	FALSE	E5.5_vs_E4.5	0.331
Tgm2	FALSE	E5.5_vs_E4.5	2.346
Cltb	FALSE	E5.5_vs_E4.5	0.09
Fam46a	FALSE	E5.5_vs_E4.5	0.211
Rasgrp2	FALSE	E5.5_vs_E4.5	0.902
Hdac5	FALSE	E5.5_vs_E4.5	1.323
Igf2r	FALSE	E5.5_vs_E4.5	0.541
Stk26	FALSE	E5.5_vs_E4.5	4.181
Ppp4c	FALSE	E5.5_vs_E4.5	0.541
Lrrc2	TRUE	E5.5_vs_E4.5	2.376
Ifitm2	FALSE	E5.5_vs_E4.5	0.06
Ciz1	FALSE	E5.5_vs_E4.5	2.045
Pkdcc	TRUE	E5.5_vs_E4.5	2.256
Cyp4f13	FALSE	E5.5_vs_E4.5	1.534
Spcs3	FALSE	E5.5_vs_E4.5	1.173
Psmg4	FALSE	E5.5_vs_E4.5	1.023
Prr7	FALSE	E5.5_vs_E4.5	4.271
Aco2	FALSE	E5.5_vs_E4.5	0.15
Gars	FALSE	E5.5_vs_E4.5	0.451
Apoe	FALSE	E5.5_vs_E4.5	2.106
Srebf1	FALSE	E5.5_vs_E4.5	0.752
Golm1	FALSE	E5.5_vs_E4.5	0.271
Smyd5	FALSE	E5.5_vs_E4.5	0.09
Atf1	FALSE	E5.5_vs_E4.5	0.632
Ppp1r15a	FALSE	E5.5_vs_E4.5	1.564
Cacfd1	FALSE	E5.5_vs_E4.5	0.932
Cars	FALSE	E5.5_vs_E4.5	0.632
Sqstm1	FALSE	E5.5_vs_E4.5	1.233
Adgra3	FALSE	E5.5_vs_E4.5	4.422
Esco2	FALSE	E5.5_vs_E4.5	0.06
Nedd4l	FALSE	E5.5_vs_E4.5	3.279
Syt14	FALSE	E5.5_vs_E4.5	4.091
Papd5	FALSE	E5.5_vs_E4.5	0.872
Mrpl42	FALSE	E5.5_vs_E4.5	0.391
Pxylp1	FALSE	E5.5_vs_E4.5	2.166
Kif3b	FALSE	E5.5_vs_E4.5	0.09
Ldoc1l	FALSE	E5.5_vs_E4.5	3.279
Efna1	FALSE	E5.5_vs_E4.5	2.587
Cenpt	FALSE	E5.5_vs_E4.5	0.271
Haus7	FALSE	E5.5_vs_E4.5	0.301
Tk1	FALSE	E5.5_vs_E4.5	0.18
Bzw1	FALSE	E5.5_vs_E4.5	0.03
Chpf2	FALSE	E5.5_vs_E4.5	2.647
Prtg	TRUE	E5.5_vs_E4.5	5.113
Eprs	FALSE	E5.5_vs_E4.5	0.451
Tmf1	FALSE	E5.5_vs_E4.5	0.872
Tram1	FALSE	E5.5_vs_E4.5	0.18
Trim12c	FALSE	E5.5_vs_E4.5	4.482
Ifitm1	TRUE	E5.5_vs_E4.5	0.15
Carf	FALSE	E5.5_vs_E4.5	2.316
Suv39h2	FALSE	E5.5_vs_E4.5	0.301
Atp5e	FALSE	E5.5_vs_E4.5	0.451
Ezh2	FALSE	E5.5_vs_E4.5	0.511
Usp15	FALSE	E5.5_vs_E4.5	0.12
Mib2	FALSE	E5.5_vs_E4.5	2.316
Maged2	FALSE	E5.5_vs_E4.5	4.091
Spic	TRUE	E5.5_vs_E4.5	4.271
Slc3a2	FALSE	E5.5_vs_E4.5	0.211
Wwp2	FALSE	E5.5_vs_E4.5	0.271
Elavl3	FALSE	E5.5_vs_E4.5	3.098
Wbscr22	FALSE	E5.5_vs_E4.5	0.03
Snx10	FALSE	E5.5_vs_E4.5	0.241
Acot8	FALSE	E5.5_vs_E4.5	0.842
Dock5	TRUE	E5.5_vs_E4.5	1.384
Nsun3	FALSE	E5.5_vs_E4.5	1.113
Mylip	FALSE	E5.5_vs_E4.5	2.497
Phf20	FALSE	E5.5_vs_E4.5	0.241
Cbx6	FALSE	E5.5_vs_E4.5	0.932
Gnl3l	FALSE	E5.5_vs_E4.5	0.271
Zfp69	FALSE	E5.5_vs_E4.5	2.106
Dbp	FALSE	E5.5_vs_E4.5	3.369
Repin1	FALSE	E5.5_vs_E4.5	4.392
Spred1	FALSE	E5.5_vs_E4.5	2.166
2810417H13Rik	FALSE	E5.5_vs_E4.5	7.7
Fam3c	TRUE	E5.5_vs_E4.5	0.12
Cd6	FALSE	E5.5_vs_E4.5	2.497
Mmp2	TRUE	E5.5_vs_E4.5	4.572
Slirp	FALSE	E5.5_vs_E4.5	0.391
Sptbn1	FALSE	E5.5_vs_E4.5	0.722
Arhgef2	FALSE	E5.5_vs_E4.5	1.053
Chchd10	FALSE	E5.5_vs_E4.5	0.812
Eif3e	FALSE	E5.5_vs_E4.5	0.301
Atp8a1	TRUE	E5.5_vs_E4.5	0.03
Gclm	FALSE	E5.5_vs_E4.5	1.745
Ppm1k	FALSE	E5.5_vs_E4.5	1.173
Pttg1ip	FALSE	E5.5_vs_E4.5	0.211
Pebp1	FALSE	E5.5_vs_E4.5	1.444
Epha2	FALSE	E5.5_vs_E4.5	1.293
Eif1b	FALSE	E5.5_vs_E4.5	1.203
Hmgcr	FALSE	E5.5_vs_E4.5	0.812
Bzrap1	FALSE	E5.5_vs_E4.5	2.527
Pafah1b2	FALSE	E5.5_vs_E4.5	0.722
Cacna2d1	FALSE	E5.5_vs_E4.5	3.218
Hadh	FALSE	E5.5_vs_E4.5	0.963
Gpatch11	FALSE	E5.5_vs_E4.5	0.902
Prune2	TRUE	E5.5_vs_E4.5	0.03
Olfm1	FALSE	E5.5_vs_E4.5	2.647
Sort1	FALSE	E5.5_vs_E4.5	5.053
Mdga1	TRUE	E5.5_vs_E4.5	0.211
Rtn3	FALSE	E5.5_vs_E4.5	0.812
Abcc5	FALSE	E5.5_vs_E4.5	1.684
Amot	FALSE	E5.5_vs_E4.5	3.068
Stxbp6	FALSE	E5.5_vs_E4.5	4.301
Tmc7	FALSE	E5.5_vs_E4.5	2.286
Tuba1b	TRUE	E5.5_vs_E4.5	0.571
Tmem158	FALSE	E5.5_vs_E4.5	4.482
Wnt3	FALSE	E5.5_vs_E4.5	2.256
G430095P16Rik	FALSE	E5.5_vs_E4.5	1.805
Pla2g4a	FALSE	E5.5_vs_E4.5	3.008
Dgkb	FALSE	E5.5_vs_E4.5	1.835
Rgs16	FALSE	E5.5_vs_E4.5	2.075
Pcdh18	TRUE	E5.5_vs_E4.5	1.745
Rab19	FALSE	E5.5_vs_E4.5	0.12
Psmb8	FALSE	E5.5_vs_E4.5	6.256
Gbp2	FALSE	E5.5_vs_E4.5	2.647
Mn1	FALSE	E5.5_vs_E4.5	0.361
Sfn	FALSE	E5.5_vs_E4.5	1.444
Car8	TRUE	E5.5_vs_E4.5	3.88
Col27a1	FALSE	E5.5_vs_E4.5	2.075
Naif1	FALSE	E5.5_vs_E4.5	1.684
Nfu1	FALSE	E5.5_vs_E4.5	0.842
Rpl36al	FALSE	E5.5_vs_E4.5	0.09
Zfp36l2	FALSE	E5.5_vs_E4.5	0.481
Stt3a	FALSE	E5.5_vs_E4.5	0.932
Cttn	FALSE	E5.5_vs_E4.5	0.241
Flnb	FALSE	E5.5_vs_E4.5	2.256
Tox3	TRUE	E5.5_vs_E4.5	2.527
Kdelr2	FALSE	E5.5_vs_E4.5	0.902
Lrp4	FALSE	E5.5_vs_E4.5	3.519
Eif4g1	FALSE	E5.5_vs_E4.5	0.18
Foxj2	FALSE	E5.5_vs_E4.5	1.714
Txndc12	FALSE	E5.5_vs_E4.5	0.391
Hoxa10	FALSE	E5.5_vs_E4.5	0
Plekhg5	FALSE	E5.5_vs_E4.5	2.376
Plpp1	FALSE	E5.5_vs_E4.5	3.549
Gsta3	FALSE	E5.5_vs_E4.5	3.85
Arvcf	FALSE	E5.5_vs_E4.5	1.263
Cst3	FALSE	E5.5_vs_E4.5	0.963
Nmt2	FALSE	E5.5_vs_E4.5	0.602
Htatsf1	FALSE	E5.5_vs_E4.5	0.331
Tmem192	FALSE	E5.5_vs_E4.5	1.534
Uqcc2	FALSE	E5.5_vs_E4.5	0.421
Camkk1	FALSE	E5.5_vs_E4.5	2.136
Cdk19	FALSE	E5.5_vs_E4.5	2.647
Ubtf	TRUE	E5.5_vs_E4.5	0.692
Fbln2	FALSE	E5.5_vs_E4.5	2.527
Rbm45	FALSE	E5.5_vs_E4.5	0.632
Pced1a	FALSE	E5.5_vs_E4.5	0.301
Ift46	FALSE	E5.5_vs_E4.5	2.346
Eif3a	FALSE	E5.5_vs_E4.5	0.541
Ndufs2	FALSE	E5.5_vs_E4.5	0.481
Nadk2	FALSE	E5.5_vs_E4.5	0.06
Rnf126	FALSE	E5.5_vs_E4.5	0.18
Ilf3	FALSE	E5.5_vs_E4.5	0.271
Pip4k2c	FALSE	E5.5_vs_E4.5	0.06
Gnl3	FALSE	E5.5_vs_E4.5	0.03
Ppt2	FALSE	E5.5_vs_E4.5	3.459
Acp2	FALSE	E5.5_vs_E4.5	0.571
Slc7a11	FALSE	E5.5_vs_E4.5	3.85
Cpsf6	FALSE	E5.5_vs_E4.5	0.331
Sltm	FALSE	E5.5_vs_E4.5	0.812
Kif5c	FALSE	E5.5_vs_E4.5	4.783
Prpf4	FALSE	E5.5_vs_E4.5	0.421
Zfp105	FALSE	E5.5_vs_E4.5	4.361
0610009O20Rik	FALSE	E5.5_vs_E4.5	0.18
Otud7a	FALSE	E5.5_vs_E4.5	1.504
Ywhae	FALSE	E5.5_vs_E4.5	0.361
Pip4k2a	FALSE	E5.5_vs_E4.5	3.64
Slc4a4	FALSE	E5.5_vs_E4.5	2.557
Mtx3	FALSE	E5.5_vs_E4.5	0.632
Pecam1	FALSE	E5.5_vs_E4.5	2.617
Nhp2	FALSE	E5.5_vs_E4.5	0.541
Kif2a	FALSE	E5.5_vs_E4.5	0.271
Ythdf1	FALSE	E5.5_vs_E4.5	0.241
Cers6	FALSE	E5.5_vs_E4.5	1.925
Cacybp	FALSE	E5.5_vs_E4.5	0.481
Hmgcl	FALSE	E5.5_vs_E4.5	0.361
Mat2a	TRUE	E5.5_vs_E4.5	0.09
Pcmtd2	FALSE	E5.5_vs_E4.5	1.354
Rpap1	TRUE	E5.5_vs_E4.5	1.624
Fasn	FALSE	E5.5_vs_E4.5	1.143
Sfrp5	FALSE	E5.5_vs_E4.5	0
Phyhipl	FALSE	E5.5_vs_E4.5	2.978
Tmed3	FALSE	E5.5_vs_E4.5	3.579
Sod1	FALSE	E5.5_vs_E4.5	1.233
Rtcb	FALSE	E5.5_vs_E4.5	0.632
Gpd2	FALSE	E5.5_vs_E4.5	1.083
Usp28	TRUE	E5.5_vs_E4.5	0.872
Abl2	FALSE	E5.5_vs_E4.5	0.842
Rassf2	FALSE	E5.5_vs_E4.5	3.399
Plcxd1	FALSE	E5.5_vs_E4.5	1.293
Fgf13	FALSE	E5.5_vs_E4.5	2.948
Syce3	FALSE	E5.5_vs_E4.5	3.218
Kank3	FALSE	E5.5_vs_E4.5	1.384
Pla1a	FALSE	E5.5_vs_E4.5	3.489
Hdx	FALSE	E5.5_vs_E4.5	3.279
Slc7a3	FALSE	E5.5_vs_E4.5	1.594
Bend7	FALSE	E5.5_vs_E4.5	2.346
Gcsh	FALSE	E5.5_vs_E4.5	0.752
Exosc5	FALSE	E5.5_vs_E4.5	0.03
Orai3	FALSE	E5.5_vs_E4.5	4.482
Spag7	FALSE	E5.5_vs_E4.5	0.12
Rnf122	FALSE	E5.5_vs_E4.5	4.933
Fam102b	FALSE	E5.5_vs_E4.5	0.03
Cdkl3	TRUE	E5.5_vs_E4.5	3.098
Sfrp2	FALSE	E5.5_vs_E4.5	3.429
Metrnl	FALSE	E5.5_vs_E4.5	3.008
Epha7	TRUE	E5.5_vs_E4.5	0.271
Gap43	TRUE	E5.5_vs_E4.5	2.797
Emb	TRUE	E5.5_vs_E4.5	1.594
Sh3bp5	FALSE	E5.5_vs_E4.5	0.211
Rasgrp3	FALSE	E5.5_vs_E4.5	1.714
Lgi2	FALSE	E5.5_vs_E4.5	1.354
Frem2	TRUE	E5.5_vs_E4.5	0
Bmpr1b	FALSE	E5.5_vs_E4.5	0
Tmprss2	FALSE	E5.5_vs_E4.5	0
Cyp27a1	FALSE	E5.5_vs_E4.5	0.271
Snx31	FALSE	E5.5_vs_E4.5	2.587
Kcnh8	TRUE	E5.5_vs_E4.5	1.624
Krt19	FALSE	E5.5_vs_E4.5	0.211
Ctnna2	TRUE	E5.5_vs_E4.5	2.015
Sez6l2	FALSE	E5.5_vs_E4.5	1.925
Epn3	FALSE	E5.5_vs_E4.5	2.707
Slc16a2	FALSE	E5.5_vs_E4.5	3.339
Socs1	FALSE	E5.5_vs_E4.5	0.602
Atg13	FALSE	E5.5_vs_E4.5	1.203
Fam213a	FALSE	E5.5_vs_E4.5	1.323
Tmem125	FALSE	E5.5_vs_E4.5	2.737
Rasal1	FALSE	E5.5_vs_E4.5	2.557
Cbx8	FALSE	E5.5_vs_E4.5	2.376
Wdr76	FALSE	E5.5_vs_E4.5	0.541
Nf1	TRUE	E5.5_vs_E4.5	0.602
Mettl9	FALSE	E5.5_vs_E4.5	0.963
Ogfr	FALSE	E5.5_vs_E4.5	1.504
Rnf41	FALSE	E5.5_vs_E4.5	0.03
Pex2	TRUE	E5.5_vs_E4.5	2.948
Amdhd2	FALSE	E5.5_vs_E4.5	0.241
Pou5f1	TRUE	E5.5_vs_E4.5	0.09
Arl2	FALSE	E5.5_vs_E4.5	0.271
Mif	FALSE	E5.5_vs_E4.5	0.722
Slc6a6	FALSE	E5.5_vs_E4.5	1.835
Ctsd	FALSE	E5.5_vs_E4.5	0.03
Sppl2a	FALSE	E5.5_vs_E4.5	1.173
Selenos	FALSE	E5.5_vs_E4.5	0
Bmp4	FALSE	E5.5_vs_E4.5	3.279
Jag1	FALSE	E5.5_vs_E4.5	1.173
Igsf9b	FALSE	E5.5_vs_E4.5	1.173
Met	FALSE	E5.5_vs_E4.5	1.955
Coro7	FALSE	E5.5_vs_E4.5	0.722
Slc37a1	TRUE	E5.5_vs_E4.5	1.895
Cds2	FALSE	E5.5_vs_E4.5	0.06
Als2cl	FALSE	E5.5_vs_E4.5	3.609
Dgkq	FALSE	E5.5_vs_E4.5	2.797
Zbtb38	FALSE	E5.5_vs_E4.5	3.489
Cstf2t	FALSE	E5.5_vs_E4.5	0.481
Cox4i1	FALSE	E5.5_vs_E4.5	0.421
Bok	FALSE	E5.5_vs_E4.5	1.414
Kifc2	FALSE	E5.5_vs_E4.5	0.421
Dnajc21	FALSE	E5.5_vs_E4.5	1.293
Rars	FALSE	E5.5_vs_E4.5	0.211
Rictor	FALSE	E5.5_vs_E4.5	0.391
Tdrd5	FALSE	E5.5_vs_E4.5	2.406
Homer1	FALSE	E5.5_vs_E4.5	0.481
Galk1	FALSE	E5.5_vs_E4.5	0.15
Ptar1	FALSE	E5.5_vs_E4.5	0.241
Usp10	FALSE	E5.5_vs_E4.5	0.391
Ado	FALSE	E5.5_vs_E4.5	0.421
Grm6	FALSE	E5.5_vs_E4.5	1.684
Pcbp1	FALSE	E5.5_vs_E4.5	0.331
Lztr1	FALSE	E5.5_vs_E4.5	2.587
Cldn6	FALSE	E5.5_vs_E4.5	2.015
Asphd2	FALSE	E5.5_vs_E4.5	2.256
Epb41l3	FALSE	E5.5_vs_E4.5	2.527
Pzp	FALSE	E5.5_vs_E4.5	2.497
Samm50	FALSE	E5.5_vs_E4.5	0.301
Arsa	FALSE	E5.5_vs_E4.5	2.226
Serbp1	TRUE	E5.5_vs_E4.5	0.06
Sin3b	FALSE	E5.5_vs_E4.5	0
Fam169a	TRUE	E5.5_vs_E4.5	0.241
L1td1	FALSE	E5.5_vs_E4.5	1.113
Proser3	FALSE	E5.5_vs_E4.5	3.218
AK010878	FALSE	E5.5_vs_E4.5	1.143
Pgghg	FALSE	E5.5_vs_E4.5	1.173
Abhd14a	FALSE	E5.5_vs_E4.5	0.963
Gm4779	FALSE	E5.5_vs_E4.5	2.647
Wnt8a	TRUE	E5.5_vs_E4.5	0.03
Sel1l3	FALSE	E5.5_vs_E4.5	0
Efs	FALSE	E5.5_vs_E4.5	4
Acly	TRUE	E5.5_vs_E4.5	0.271
Pafah1b3	FALSE	E5.5_vs_E4.5	0.15
AU040320	FALSE	E5.5_vs_E4.5	3.098
Slc7a7	TRUE	E5.5_vs_E4.5	0.692
Usp44	FALSE	E5.5_vs_E4.5	5.504
Arhgap44	FALSE	E5.5_vs_E4.5	2.918
Trib1	FALSE	E5.5_vs_E4.5	1.714
Epdr1	TRUE	E5.5_vs_E4.5	2.677
Sptb	TRUE	E5.5_vs_E4.5	3.489
Rbp1	FALSE	E5.5_vs_E4.5	1.143
Sp8	FALSE	E5.5_vs_E4.5	1.564
Pkd1l2	FALSE	E5.5_vs_E4.5	4.692
[truncated: 9,575 more rows]

## Sheet: fig.4i_left
TF	avg.log2FC_N24_vs_2i
FoxO1	-0.638187
FoxO1	-0.633549
FoxO1	-0.619216
FoxO1	-0.6175
FoxO1	-0.663427
FoxO1	-0.611402
FoxO1	-0.572722
FoxO1	-0.671719
FoxO1	-0.576211
FoxO1	-0.581079
FoxO1	-0.640429
FoxO1	-0.636558
FoxO1	-0.626991
FoxO1	-0.667369
FoxO1	-0.615823
FoxO1	-0.570347
FoxO1	-0.604561
FoxO1	-0.612742
FoxO1	-0.632687
FoxO1	-0.646524
FoxO1	-0.554802
FoxO1	-0.611991
FoxO1	-0.64138
FoxO1	-0.616664
FoxO1	-0.621976
FoxO1	-0.609079
FoxO1	-0.630605
FoxO1	-0.637849
FoxO1	-0.604844
FoxO1	-0.627892
FoxO1	-0.605089
FoxO1	-0.603446
FoxO1	-0.544613
FoxO1	-0.609414
FoxO1	-0.632667
FoxO1	-0.635599
FoxO1	-0.587961
FoxO1	-0.605019
FoxO1	-0.631865
FoxO1	-0.599604
FoxO1	-0.667398
FoxO1	-0.678902
FoxO1	-0.638711
FoxO1	-0.65843
FoxO1	-0.63746
FoxO1	-0.629962
FoxO1	-0.620753
FoxO1	-0.647897
FoxO1	-0.639987
FoxO1	-0.64684
FoxO1	-0.648615
FoxO1	-0.687903
FoxO1	-0.619112
FoxO1	-0.629108
FoxO1	-0.612287
FoxO1	-0.596216
FoxO1	-0.625219
FoxO1	-0.607693
FoxO1	-0.613588
FoxO1	-0.617469
FoxO1	-0.609581
FoxO1	-0.612964
FoxO1	-0.609947
FoxO1	-0.556617
FoxO1	-0.662958
FoxO1	-0.61116
FoxO1	-0.582366
FoxO1	-0.565431
FoxO1	-0.615246
FoxO1	-0.60537
FoxO1	-0.619348
FoxO1	-0.602529
FoxO1	-0.597312
FoxO1	-0.610024
FoxO1	-0.665532
FoxO1	-0.643488
FoxO1	-0.633386
FoxO1	-0.65297
FoxO1	-0.611212
FoxO1	-0.61811
FoxO1	-0.634425
FoxO1	-0.638267
FoxO1	-0.644058
FoxO1	-0.658274
FoxO1	-0.614431
FoxO1	-0.597379
FoxO1	-0.672387
FoxO1	-0.642579
FoxO1	-0.64933
FoxO1	-0.65769
FoxO1	-0.647716
FoxO1	-0.635043
FoxO1	-0.584179
FoxO1	-0.645423
FoxO1	-0.588073
FoxO1	-0.622773
FoxO1	-0.605971
FoxO1	-0.569471
FoxO1	-0.635524
FoxO1	-0.617651
FoxO1	-0.6645
FoxO1	-0.605681
FoxO1	-0.686764
FoxO1	-0.601573
FoxO1	-0.5886
FoxO1	-0.576452
FoxO1	-0.650044
FoxO1	-0.559591
FoxO1	-0.608736
FoxO1	-0.599734
FoxO1	-0.608158
FoxO1	-0.557062
FoxO1	-0.571314
FoxO1	-0.601569
FoxO1	-0.616147
FoxO1	-0.620405
FoxO1	-0.653677
FoxO1	-0.658104
FoxO1	-0.622039
FoxO1	-0.62875
FoxO1	-0.617245
FoxO1	-0.618239
FoxO1	-0.644274
FoxO1	-0.648079
FoxO1	-0.683535
FoxO1	-0.602516
FoxO1	-0.671411
FoxO1	-0.582828
FoxO1	-0.603199
FoxO1	-0.680905
FoxO1	-0.602595
FoxO1	-0.656736
FoxO1	-0.649301
FoxO1	-0.625519
FoxO1	-0.622374
FoxO1	-0.592445
FoxO1	-0.644546
FoxO1	-0.629117
FoxO1	-0.6196
FoxO1	-0.62853
FoxO1	-0.619658
FoxO1	-0.688539
FoxO1	-0.562614
FoxO1	-0.600445
FoxO1	-0.622763
FoxO1	-0.651998
FoxO1	-0.632738
FoxO1	-0.612418
FoxO1	-0.622984
FoxO1	-0.651154
FoxO1	-0.608574
FoxO1	-0.618831
FoxO1	-0.670503
FoxO1	-0.598841
FoxO1	-0.609594
FoxO1	-0.637119
FoxO1	-0.653465
FoxO1	-0.659443
FoxO1	-0.607933
FoxO1	-0.642808
FoxO1	-0.613211
FoxO1	-0.68918
FoxO1	-0.605234
FoxO1	-0.619604
FoxO1	-0.672419
FoxO1	-0.670192
FoxO1	-0.580026
FoxO1	-0.632401
FoxO1	-0.621432
FoxO1	-0.588453
FoxO1	-0.6775
FoxO1	-0.598623
FoxO1	-0.593982
FoxO1	-0.609821
FoxO1	-0.610101
FoxO1	-0.681185
FoxO1	-0.588897
FoxO1	-0.566417
FoxO1	-0.63631
FoxO1	-0.635578
FoxO1	-0.653028
FoxO1	-0.651006
FoxO1	-0.652062
FoxO1	-0.647699
FoxO1	-0.603007
FoxO1	-0.645559
FoxO1	-0.595955
FoxO1	-0.64491
FoxO1	-0.58823
FoxO1	-0.622547
FoxO1	-0.65069
FoxO1	-0.628392
FoxO1	-0.583087
FoxO1	-0.647356
FoxO1	-0.596762
FoxO1	-0.623905
FoxO1	-0.699313
FoxO1	-0.637585
FoxO1	-0.562433
FoxO1	-0.653071
FoxO1	-0.634778
FoxO1	-0.617197
FoxO1	-0.61502
FoxO1	-0.646921
FoxO1	-0.626668
FoxO1	-0.614872
FoxO1	-0.568851
FoxO1	-0.690791
FoxO1	-0.621802
FoxO1	-0.539538
FoxO1	-0.619568
FoxO1	-0.653795
FoxO1	-0.609022
FoxO1	-0.633572
FoxO1	-0.643666
FoxO1	-0.664934
FoxO1	-0.633847
FoxO1	-0.610055
FoxO1	-0.588204
FoxO1	-0.627349
FoxO1	-0.629968
FoxO1	-0.632409
FoxO1	-0.632636
FoxO1	-0.641655
FoxO1	-0.660527
FoxO1	-0.643754
FoxO1	-0.645339
FoxO1	-0.597092
FoxO1	-0.698404
FoxO1	-0.621865
FoxO1	-0.650867
FoxO1	-0.601015
FoxO1	-0.613171
FoxO1	-0.649366
FoxO1	-0.625763
FoxO1	-0.63171
FoxO1	-0.644843
FoxO1	-0.600058
FoxO1	-0.618837
FoxO1	-0.6562
FoxO1	-0.644672
FoxO1	-0.661416
FoxO1	-0.668703
FoxO1	-0.618145
FoxO1	-0.636185
FoxO1	-0.582572
FoxO1	-0.657555
FoxO1	-0.64006
FoxO1	-0.64577
FoxO1	-0.633273
FoxO1	-0.619171
FoxO1	-0.692832
FoxO1	-0.656912
FoxO1	-0.672547
FoxO1	-0.657145
FoxO1	-0.598418
FoxO1	-0.602838
FoxO1	-0.598405
FoxO1	-0.614865
FoxO1	-0.593469
FoxO1	-0.574438
FoxO1	-0.64735
FoxO1	-0.649866
FoxO1	-0.617203
FoxO1	-0.619246
FoxO1	-0.599621
FoxO1	-0.635308
FoxO1	-0.632128
FoxO1	-0.622961
FoxO1	-0.615463
FoxO1	-0.619087
FoxO1	-0.671574
FoxO1	-0.677134
FoxO1	-0.644289
FoxO1	-0.623058
FoxO1	-0.587328
FoxO1	-0.600537
FoxO1	-0.668356
FoxO1	-0.712074
FoxO1	-0.576484
FoxO1	-0.633926
FoxO1	-0.628845
FoxO1	-0.580606
FoxO1	-0.599366
FoxO1	-0.648329
FoxO1	-0.617724
FoxO1	-0.577821
FoxO1	-0.627438
FoxO1	-0.612928
FoxO1	-0.596329
FoxO1	-0.638499
FoxO1	-0.603645
FoxO1	-0.578659
FoxO1	-0.586994
FoxO1	-0.624137
FoxO1	-0.639884
FoxO1	-0.68736
FoxO1	-0.607062
FoxO1	-0.626459
FoxO1	-0.631628
FoxO1	-0.644311
FoxO1	-0.619219
FoxO1	-0.61675
FoxO1	-0.566535
FoxO1	-0.608125
FoxO1	-0.662817
FoxO1	-0.626908
FoxO1	-0.664518
FoxO1	-0.628677
FoxO1	-0.667358
FoxO1	-0.599804
FoxO1	-0.640711
FoxO1	-0.599923
FoxO1	-0.614939
FoxO1	-0.642577
FoxO1	-0.589831
FoxO1	-0.59079
FoxO1	-0.610345
FoxO1	-0.609677
FoxO1	-0.673652
FoxO1	-0.697432
FoxO1	-0.598485
FoxO1	-0.646432
FoxO1	-0.626674
FoxO1	-0.604924
FoxO1	-0.625232
FoxO1	-0.637449
FoxO1	-0.620396
FoxO1	-0.686039
FoxO1	-0.617055
FoxO1	-0.660989
FoxO1	-0.623645
FoxO1	-0.640823
FoxO1	-0.587473
FoxO1	-0.662412
FoxO1	-0.653445
FoxO1	-0.653231
FoxO1	-0.635354
FoxO1	-0.638216
FoxO1	-0.634656
FoxO1	-0.629215
FoxO1	-0.63174
FoxO1	-0.676743
FoxO1	-0.632747
FoxO1	-0.670038
FoxO1	-0.622589
FoxO1	-0.675316
FoxO1	-0.641665
FoxO1	-0.670405
FoxO1	-0.627647
FoxO1	-0.652681
FoxO1	-0.670653
FoxO1	-0.627202
FoxO1	-0.680506
FoxO1	-0.627997
FoxO1	-0.626147
FoxO1	-0.573149
FoxO1	-0.597051
FoxO1	-0.602307
FoxO1	-0.640856
FoxO1	-0.634041
FoxO1	-0.689813
FoxO1	-0.648899
FoxO1	-0.604635
FoxO1	-0.62523
FoxO1	-0.659145
FoxO1	-0.613091
FoxO1	-0.678931
FoxO1	-0.572646
FoxO1	-0.575172
FoxO1	-0.584457
FoxO1	-0.629229
FoxO1	-0.629601
FoxO1	-0.666499
FoxO1	-0.570329
FoxO1	-0.618528
FoxO1	-0.671821
FoxO1	-0.682818
FoxO1	-0.636635
FoxO1	-0.64542
FoxO1	-0.591729
FoxO1	-0.592217
FoxO1	-0.625442
FoxO1	-0.626408
FoxO1	-0.641199
FoxO1	-0.57341
FoxO1	-0.652239
FoxO1	-0.632786
FoxO1	-0.605091
FoxO1	-0.567251
FoxO1	-0.663431
FoxO1	-0.627692
FoxO1	-0.642625
FoxO1	-0.642605
FoxO1	-0.606974
FoxO1	-0.624942
FoxO1	-0.571924
FoxO1	-0.669819
FoxO1	-0.643808
FoxO1	-0.602327
FoxO1	-0.617125
FoxO1	-0.619678
FoxO1	-0.65966
FoxO1	-0.594528
FoxO1	-0.64806
FoxO1	-0.627646
FoxO1	-0.618552
FoxO1	-0.62264
FoxO1	-0.625022
FoxO1	-0.578691
FoxO1	-0.606346
FoxO1	-0.667555
FoxO1	-0.628559
FoxO1	-0.639763
FoxO1	-0.620105
FoxO1	-0.629911
FoxO1	-0.641775
FoxO1	-0.64972
FoxO1	-0.670715
FoxO1	-0.66932
FoxO1	-0.668581
FoxO1	-0.56668
FoxO1	-0.609986
FoxO1	-0.628492
FoxO1	-0.641105
FoxO1	-0.611426
FoxO1	-0.649392
FoxO1	-0.611092
FoxO1	-0.617418
FoxO1	-0.641819
FoxO1	-0.640813
FoxO1	-0.623159
FoxO1	-0.665925
FoxO1	-0.644959
FoxO1	-0.664281
FoxO1	-0.678202
FoxO1	-0.618203
FoxO1	-0.59745
FoxO1	-0.602349
FoxO1	-0.67052
FoxO1	-0.625473
FoxO1	-0.659246
FoxO1	-0.663944
FoxO1	-0.63953
FoxO1	-0.681231
FoxO1	-0.654102
FoxO1	-0.591478
FoxO1	-0.644241
FoxO1	-0.58429
FoxO1	-0.649054
FoxO1	-0.649249
FoxO1	-0.644596
FoxO1	-0.630682
FoxO1	-0.648444
FoxO1	-0.65953
FoxO1	-0.572932
FoxO1	-0.62111
FoxO1	-0.650934
FoxO1	-0.598753
FoxO1	-0.64381
FoxO1	-0.619758
FoxO1	-0.619723
FoxO1	-0.642975
FoxO1	-0.633291
FoxO1	-0.634102
FoxO1	-0.595531
FoxO1	-0.595507
FoxO1	-0.583107
FoxO1	-0.668914
FoxO1	-0.631275
FoxO1	-0.66421
FoxO1	-0.672503
FoxO1	-0.592188
FoxO1	-0.614238
FoxO1	-0.673665
FoxO1	-0.614794
FoxO1	-0.648645
FoxO1	-0.619991
FoxO1	-0.662251
FoxO1	-0.616944
FoxO1	-0.642412
FoxO1	-0.656307
FoxO1	-0.641751
FoxO1	-0.622276
FoxO1	-0.655377
FoxO1	-0.640199
FoxO1	-0.609325
FoxO1	-0.645438
FoxO1	-0.612434
FoxO1	-0.667497
FoxO1	-0.606758
FoxO1	-0.730086
FoxO1	-0.616043
FoxO1	-0.604698
FoxO1	-0.605072
FoxO1	-0.627524
FoxO1	-0.668831
FoxO1	-0.599989
FoxO1	-0.653069
FoxO1	-0.660203
FoxO1	-0.623225
FoxO1	-0.650998
FoxO1	-0.640859
FoxO1	-0.618752
FoxO1	-0.649252
FoxO1	-0.615235
FoxO1	-0.5956
FoxO1	-0.619384
FoxO1	-0.61916
FoxO1	-0.632821
FoxO1	-0.634563
FoxO1	-0.71151
FoxO1	-0.656197
FoxO1	-0.590573
FoxO1	-0.648078
FoxO1	-0.579385
FoxO1	-0.639704
FoxO1	-0.614585
FoxO1	-0.553821
FoxO1	-0.608257
FoxO1	-0.58463
FoxO1	-0.601285
FoxO1	-0.645753
FoxO1	-0.62034
FoxO1	-0.584093
FoxO1	-0.625739
FoxO1	-0.616615
FoxO1	-0.624256
FoxO1	-0.572403
FoxO1	-0.661024
FoxO1	-0.666153
FoxO1	-0.590001
FoxO1	-0.654077
FoxO1	-0.625652
FoxO1	-0.674143
FoxO1	-0.6226
FoxO1	-0.653308
FoxO1	-0.630235
FoxO1	-0.596783
FoxO1	-0.667936
FoxO1	-0.550176
FoxO1	-0.638143
FoxO1	-0.641101
FoxO1	-0.590713
FoxO1	-0.605074
FoxO1	-0.579796
FoxO1	-0.669362
FoxO1	-0.635317
FoxO1	-0.589664
FoxO1	-0.674467
FoxO1	-0.667392
FoxO1	-0.635935
FoxO1	-0.645151
FoxO1	-0.602279
FoxO1	-0.615717
FoxO1	-0.669048
FoxO1	-0.626933
FoxO1	-0.630157
FoxO1	-0.63304
FoxO1	-0.654824
FoxO1	-0.581317
FoxO1	-0.645592
FoxO1	-0.601726
FoxO1	-0.680272
FoxO1	-0.637123
FoxO1	-0.675678
FoxO1	-0.629592
FoxO1	-0.667466
FoxO1	-0.594641
FoxO1	-0.642268
FoxO1	-0.675191
FoxO1	-0.651794
FoxO1	-0.650877
FoxO1	-0.640065
FoxO1	-0.629911
FoxO1	-0.693065
FoxO1	-0.586146
FoxO1	-0.61283
FoxO1	-0.624322
FoxO1	-0.617085
FoxO1	-0.642578
FoxO1	-0.635841
FoxO1	-0.686637
FoxO1	-0.58318
FoxO1	-0.650314
FoxO1	-0.579084
FoxO1	-0.615669
FoxO1	-0.645331
FoxO1	-0.623878
FoxO1	-0.659614
FoxO1	-0.587405
FoxO1	-0.652907
FoxO1	-0.603327
FoxO1	-0.620978
FoxO1	-0.607774
FoxO1	-0.606393
FoxO1	-0.666589
FoxO1	-0.641375
FoxO1	-0.601472
FoxO1	-0.597939
FoxO1	-0.628466
FoxO1	-0.616433
FoxO1	-0.666504
FoxO1	-0.596233
FoxO1	-0.603223
FoxO1	-0.601503
FoxO1	-0.664914
FoxO1	-0.683938
FoxO1	-0.637883
FoxO1	-0.62134
FoxO1	-0.638598
FoxO1	-0.630632
FoxO1	-0.616367
FoxO1	-0.604666
FoxO1	-0.61054
FoxO1	-0.625674
FoxO1	-0.638313
FoxO1	-0.615036
FoxO1	-0.645428
FoxO1	-0.652856
FoxO1	-0.619716
FoxO1	-0.632519
FoxO1	-0.608537
FoxO1	-0.629383
FoxO1	-0.59463
FoxO1	-0.634366
FoxO1	-0.691246
FoxO1	-0.602869
FoxO1	-0.617372
FoxO1	-0.583042
FoxO1	-0.616294
FoxO1	-0.690224
FoxO1	-0.577404
FoxO1	-0.643401
FoxO1	-0.633437
FoxO1	-0.594432
FoxO1	-0.640867
FoxO1	-0.628667
FoxO1	-0.586518
FoxO1	-0.590587
FoxO1	-0.652481
FoxO1	-0.642062
FoxO1	-0.546737
FoxO1	-0.647596
FoxO1	-0.637594
FoxO1	-0.653091
FoxO1	-0.666413
FoxO1	-0.615495
FoxO1	-0.581245
FoxO1	-0.59678
FoxO1	-0.662991
FoxO1	-0.635337
FoxO1	-0.662917
FoxO1	-0.571463
FoxO1	-0.606172
FoxO1	-0.637332
FoxO1	-0.670663
FoxO1	-0.614021
FoxO1	-0.610198
FoxO1	-0.629819
FoxO1	-0.629873
FoxO1	-0.625811
FoxO1	-0.659048
FoxO1	-0.634717
FoxO1	-0.61384
FoxO1	-0.5842
FoxO1	-0.643618
FoxO1	-0.582606
FoxO1	-0.637103
FoxO1	-0.640657
FoxO1	-0.61623
FoxO1	-0.616644
FoxO1	-0.641259
FoxO1	-0.684715
FoxO1	-0.668709
FoxO1	-0.641949
FoxO1	-0.596893
FoxO1	-0.649295
FoxO1	-0.655549
FoxO1	-0.653978
FoxO1	-0.605609
FoxO1	-0.643472
FoxO1	-0.636841
FoxO1	-0.621234
FoxO1	-0.642812
FoxO1	-0.623775
FoxO1	-0.666613
FoxO1	-0.624755
FoxO1	-0.637229
FoxO1	-0.642234
FoxO1	-0.658404
FoxO1	-0.658042
FoxO1	-0.656526
FoxO1	-0.641179
FoxO1	-0.593559
FoxO1	-0.661221
FoxO1	-0.569504
FoxO1	-0.612097
FoxO1	-0.629725
FoxO1	-0.628336
FoxO1	-0.675393
FoxO1	-0.617207
FoxO1	-0.652301
FoxO1	-0.62036
FoxO1	-0.6498
FoxO1	-0.687384
FoxO1	-0.583439
FoxO1	-0.618403
FoxO1	-0.669357
FoxO1	-0.586283
FoxO1	-0.609227
FoxO1	-0.553203
FoxO1	-0.636187
FoxO1	-0.5814
FoxO1	-0.660658
FoxO1	-0.654379
FoxO1	-0.657801
FoxO1	-0.675058
FoxO1	-0.59067
FoxO1	-0.612421
FoxO1	-0.612787
FoxO1	-0.60102
FoxO1	-0.635642
FoxO1	-0.624789
FoxO1	-0.667781
FoxO1	-0.634812
FoxO1	-0.624547
FoxO1	-0.56592
FoxO1	-0.59479
FoxO1	-0.684903
FoxO1	-0.631644
FoxO1	-0.628141
FoxO1	-0.679226
FoxO1	-0.602951
FoxO1	-0.687909
FoxO1	-0.648664
FoxO1	-0.617818
FoxO1	-0.58381
FoxO1	-0.574155
FoxO1	-0.646593
FoxO1	-0.612187
FoxO1	-0.621344
FoxO1	-0.640065
FoxO1	-0.661126
FoxO1	-0.629323
FoxO1	-0.653364
FoxO1	-0.633886
FoxO1	-0.619917
FoxO1	-0.628276
FoxO1	-0.56245
FoxO1	-0.627983
FoxO1	-0.641688
FoxO1	-0.620661
FoxO1	-0.639982
FoxO1	-0.615235
FoxO1	-0.583105
FoxO1	-0.637082
FoxO1	-0.597266
FoxO1	-0.608342
FoxO1	-0.682839
FoxO1	-0.634483
FoxO1	-0.653394
FoxO1	-0.597165
FoxO1	-0.635893
FoxO1	-0.594869
FoxO1	-0.601167
FoxO1	-0.651009
FoxO1	-0.58926
FoxO1	-0.625072
FoxO1	-0.647164
FoxO1	-0.64202
FoxO1	-0.656545
FoxO1	-0.644266
FoxO1	-0.596268
FoxO1	-0.578304
FoxO1	-0.645607
FoxO1	-0.609448
FoxO1	-0.636275
FoxO1	-0.611032
FoxO1	-0.630829
FoxO1	-0.67088
FoxO1	-0.607068
FoxO1	-0.628819
FoxO1	-0.583421
FoxO1	-0.593833
FoxO1	-0.60522
FoxO1	-0.591314
FoxO1	-0.648754
FoxO1	-0.619815
FoxO1	-0.619882
FoxO1	-0.599341
FoxO1	-0.584914
FoxO1	-0.604624
FoxO1	-0.599284
FoxO1	-0.632961
FoxO1	-0.594678
FoxO1	-0.604037
FoxO1	-0.614772
FoxO1	-0.636423
FoxO1	-0.626909
FoxO1	-0.614852
FoxO1	-0.657319
FoxO1	-0.641267
FoxO1	-0.651628
FoxO1	-0.596809
FoxO1	-0.60426
FoxO1	-0.591638
FoxO1	-0.612243
FoxO1	-0.658155
FoxO1	-0.654638
FoxO1	-0.65619
FoxO1	-0.597906
FoxO1	-0.640219
FoxO1	-0.608785
FoxO1	-0.635364
FoxO1	-0.671152
FoxO1	-0.66309
FoxO1	-0.638566
FoxO1	-0.698559
FoxO1	-0.604391
FoxO1	-0.652873
FoxO1	-0.648953
FoxO1	-0.648915
FoxO1	-0.621331
FoxO1	-0.627724
FoxO1	-0.641487
FoxO1	-0.697555
FoxO1	-0.647561
FoxO1	-0.695347
FoxO1	-0.608516
FoxO1	-0.612913
FoxO1	-0.624799
FoxO1	-0.616944
FoxO1	-0.602013
FoxO1	-0.650193
FoxO1	-0.63447
FoxO1	-0.604225
FoxO1	-0.656381
FoxO1	-0.615952
FoxO1	-0.604797
FoxO1	-0.57884
FoxO1	-0.606145
FoxO1	-0.65037
FoxO1	-0.644256
FoxO1	-0.592564
FoxO1	-0.621045
FoxO1	-0.673637
FoxO1	-0.643077
FoxO1	-0.617216
FoxO1	-0.656801
FoxO1	-0.631186
FoxO1	-0.606652
FoxO1	-0.644544
FoxO1	-0.610732
FoxO1	-0.674386
FoxO1	-0.593948
FoxO1	-0.628579
FoxO1	-0.607617
FoxO1	-0.555809
FoxO1	-0.613229
FoxO1	-0.546253
FoxO1	-0.638459
FoxO1	-0.633774
FoxO1	-0.615346
FoxO1	-0.621098
FoxO1	-0.660834
FoxO1	-0.660865
FoxO1	-0.592728
FoxO1	-0.654718
FoxO1	-0.623778
FoxO1	-0.648409
FoxO1	-0.621874
FoxO1	-0.663536
FoxO1	-0.691946
FoxO1	-0.627085
FoxO1	-0.653925
FoxO1	-0.603001
FoxO1	-0.623247
FoxO1	-0.614855
FoxO1	-0.583762
FoxO1	-0.681709
FoxO1	-0.618378
FoxO1	-0.601378
FoxO1	-0.669382
FoxO1	-0.688375
FoxO1	-0.619847
FoxO1	-0.650877
FoxO1	-0.628842
FoxO1	-0.626996
FoxO1	-0.589834
FoxO1	-0.572555
FoxO1	-0.628291
FoxO1	-0.645944
FoxO1	-0.607801
FoxO1	-0.63898
FoxO1	-0.607767
FoxO1	-0.645655
FoxO1	-0.569385
FoxO1	-0.624986
FoxO1	-0.644535
FoxO1	-0.648168
FoxO1	-0.612164
FoxO1	-0.642483
FoxO1	-0.634843
FoxO1	-0.610642
FoxO1	-0.655254
FoxO1	-0.652043
FoxO1	-0.588739
FoxO1	-0.676003
FoxO1	-0.653586
FoxO1	-0.62872
FoxO1	-0.650845
FoxO1	-0.633988
FoxO1	-0.639816
FoxO1	-0.635242
FoxO1	-0.632973
FoxO1	-0.644398
FoxO1	-0.623084
FoxO1	-0.6178
FoxO1	-0.674723
FoxO1	-0.630592
FoxO1	-0.62773
FoxO1	-0.641532
FoxO1	-0.649769
FoxO1	-0.61449
FoxO1	-0.636198
FoxO1	-0.6485
FoxO1	-0.662135
FoxO1	-0.600741
FoxO1	-0.641536
FoxO1	-0.638426
FoxO1	-0.618781
FoxO1	-0.642524
FoxO1	-0.669614
FoxO1	-0.645783
FoxO1	-0.599701
FoxO1	-0.601119
FoxO1	-0.572094
FoxO1	-0.656032
FoxO1	-0.586157
FoxO1	-0.615907
FoxO1	-0.663422
FoxO1	-0.655967
FoxO1	-0.567341
FoxO1	-0.633549
FoxO1	-0.634911
FoxO1	-0.644554
FoxO1	-0.651439
FoxO1	-0.6107
FoxO1	-0.631768
FoxO1	-0.626701
FoxO1	-0.654438
FoxO1	-0.610286
FoxO1	-0.640041
FoxO1	-0.605587
FoxO1	-0.648037
FoxO1	-0.597738
FoxO1	-0.63442
FoxO1	-0.595606
FoxO1	-0.640203
FoxO1	-0.694636
FoxO1	-0.592396
FoxO1	-0.646821
FoxO1	-0.613253
FoxO1	-0.630374
FoxO1	-0.638786
FoxO1	-0.603245
FoxO1	-0.588152
FoxO1	-0.658755
FoxO1	-0.616149
FoxO1	-0.621068
FoxO1	-0.602319
FoxO1	-0.602184
FoxO1	-0.603629
FoxO1	-0.663931
FoxO1	-0.612664
FoxO1	-0.625242
FoxO1	-0.652383
FoxO1	-0.643754
FoxO1	-0.630011
FoxO1	-0.604477
FoxO1	-0.629915
FoxO1	-0.643283
FoxO1	-0.643657
FoxO1	-0.649756
FoxO1	-0.644355
FoxO1	-0.619716
FoxO1	-0.586719
FoxO1	-0.62592
FoxO1	-0.598097
FoxO1	-0.626951
FoxO1	-0.627253
FoxO1	-0.617973
FoxO1	-0.612956
FoxO1	-0.667519
FoxO1	-0.61455
FoxO1	-0.615584
FoxO1	-0.587003
FoxO1	-0.637579
FoxO1	-0.581998
FoxO1	-0.638293
FoxO1	-0.599359
FoxO1	-0.649633
FoxO1	-0.626478
FoxO1	-0.58586
FoxO1	-0.602919
FoxO1	-0.615456
FoxO1	-0.610655
FoxO1	-0.589606
FoxO1	-0.622089
FoxO1	-0.592849
FoxO1	-0.676821
FoxO1	-0.624164
FoxO1	-0.626945
FoxO1	-0.589061
FoxO1	-0.590214
FoxO1	-0.646013
FoxO1	-0.611988
FoxO1	-0.631732
FoxO1	-0.636785
FoxO1	-0.646902
FoxO1	-0.603843
FoxO1	-0.608154
FoxO1	-0.659459
FoxO1	-0.643096
FoxO1	-0.612539
FoxO1	-0.638979
FoxO1	-0.634507
FoxO1	-0.701593
FoxO1	-0.587113
FoxO1	-0.642861
FoxO1	-0.611163
FoxO1	-0.619619
FoxO1	-0.574578
FoxO1	-0.620317
FoxO1	-0.589688
FoxO1	-0.664227
FoxO1	-0.661138
FoxO1	-0.619391
FoxO1	-0.637779
FoxO1	-0.616767
FoxO1	-0.629654
FoxO1	-0.648857
FoxO1	-0.620335
FoxO1	-0.624785
FoxO1	-0.638111
FoxO1	-0.607572
FoxO1	-0.615106
FoxO1	-0.637879
FoxO1	-0.607506
FoxO1	-0.666581
FoxO1	-0.617154
FoxO1	-0.60138
FoxO1	-0.623244
FoxO1	-0.676837
FoxO1	-0.615091
FoxO1	-0.655377
FoxO1	-0.589178
FoxO1	-0.643313
FoxO1	-0.67115
FoxO1	-0.608407
FoxO1	-0.603561
FoxO1	-0.639583
FoxO1	-0.601567
FoxO1	-0.671454
FoxO1	-0.676773
FoxO1	-0.672278
FoxO1	-0.583511
FoxO1	-0.642987
FoxO1	-0.620516
FoxO1	-0.61468
FoxO1	-0.638403
FoxO1	-0.641252
FoxO1	-0.652858
FoxO1	-0.561301
FoxO1	-0.679395
FoxO1	-0.606507
FoxO1	-0.579433
FoxO1	-0.622839
FoxO1	-0.633434
FoxO1	-0.648446
FoxO1	-0.663232
FoxO1	-0.648994
FoxO1	-0.619007
FoxO1	-0.618947
FoxO1	-0.623097
FoxO1	-0.621858
FoxO1	-0.611862
FoxO1	-0.589196
FoxO1	-0.590377
FoxO1	-0.63327
FoxO1	-0.67718
FoxO1	-0.632007
FoxO1	-0.598957
FoxO1	-0.649013
FoxO1	-0.599891
FoxO1	-0.606943
FoxO1	-0.660393
FoxO1	-0.601409
FoxO1	-0.604623
FoxO1	-0.616909
FoxO1	-0.628106
FoxO1	-0.632235
FoxO1	-0.656115
FoxO1	-0.64819
FoxO1	-0.646183
FoxO1	-0.645382
FoxO1	-0.619483
FoxO1	-0.617079
FoxO1	-0.639881
FoxO1	-0.695932
FoxO1	-0.612265
FoxO1	-0.592663
FoxO1	-0.623664
FoxO1	-0.575962
FoxO1	-0.59727
FoxO1	-0.655197
FoxO1	-0.621402
FoxO1	-0.642094
FoxO1	-0.598027
FoxO1	-0.6441
FoxO1	-0.639668
FoxO1	-0.627847
FoxO1	-0.632942
FoxO1	-0.607845
FoxO1	-0.625304
FoxO1	-0.602528
FoxO1	-0.622721
FoxO1	-0.585453
FoxO1	-0.61555
FoxO1	-0.601702
FoxO1	-0.627741
FoxO1	-0.619713
FoxO1	-0.627302
FoxO1	-0.593157
FoxO1	-0.6164
FoxO1	-0.592237
FoxO1	-0.602283
FoxO1	-0.66289
FoxO1	-0.632181
FoxO1	-0.649348
FoxO1	-0.57521
FoxO1	-0.634038
FoxO1	-0.586804
FoxO1	-0.624109
FoxO1	-0.582927
FoxO1	-0.660144
FoxO1	-0.597111
FoxO1	-0.631162
FoxO1	-0.563811
FoxO1	-0.63329
FoxO1	-0.619018
FoxO1	-0.711723
FoxO1	-0.65171
FoxO1	-0.610911
FoxO1	-0.651313
FoxO1	-0.6153
FoxO1	-0.646767
FoxO1	-0.579968
FoxO1	-0.621822
FoxO1	-0.619505
FoxO1	-0.623113
FoxO1	-0.656251
FoxO1	-0.568792
FoxO1	-0.630177
FoxO1	-0.629522
FoxO1	-0.63543
FoxO1	-0.603824
FoxO1	-0.654021
FoxO1	-0.64982
FoxO1	-0.662525
FoxO1	-0.588595
FoxO1	-0.638269
FoxO1	-0.577275
FoxO1	-0.634607
FoxO1	-0.596815
FoxO1	-0.613916
FoxO1	-0.595697
FoxO1	-0.653557
FoxO1	-0.669103
FoxO1	-0.597421
FoxO1	-0.606495
FoxO1	-0.650288
FoxO1	-0.68767
FoxO1	-0.656134
FoxO1	-0.624987
FoxO1	-0.706866
FoxO1	-0.625781
FoxO1	-0.630717
FoxO1	-0.664293
FoxO1	-0.585069
FoxO1	-0.615719
FoxO1	-0.669002
FoxO1	-0.625706
FoxO1	-0.595691
FoxO1	-0.634167
FoxO1	-0.576873
FoxO1	-0.63622
FoxO1	-0.593376
FoxO1	-0.666086
FoxO1	-0.626739
FoxO1	-0.630917
FoxO1	-0.631792
FoxO1	-0.621083
FoxO1	-0.626121
FoxO1	-0.657991
FoxO1	-0.666172
FoxO1	-0.685474
FoxO1	-0.608257
FoxO1	-0.616852
FoxO1	-0.667592
FoxO1	-0.608382
FoxO1	-0.694169
FoxO1	-0.610732
FoxO1	-0.663405
FoxO1	-0.61142
FoxO1	-0.627475
FoxO1	-0.64313
FoxO1	-0.622757
FoxO1	-0.58503
FoxO1	-0.578813
FoxO1	-0.63677
FoxO1	-0.620488
FoxO1	-0.592755
FoxO1	-0.650684
FoxO1	-0.638315
FoxO1	-0.654707
FoxO1	-0.599004
FoxO1	-0.620881
FoxO1	-0.638908
FoxO1	-0.616479
FoxO1	-0.659273
FoxO1	-0.622159
FoxO1	-0.623743
FoxO1	-0.601242
FoxO1	-0.661763
FoxO1	-0.585663
FoxO1	-0.662073
FoxO1	-0.582658
FoxO1	-0.638186
FoxO1	-0.605661
FoxO1	-0.6511
FoxO1	-0.661437
FoxO1	-0.707165
FoxO1	-0.611153
FoxO1	-0.642894
FoxO1	-0.608027
FoxO1	-0.640775
FoxO1	-0.640417
FoxO1	-0.6184
FoxO1	-0.61369
FoxO1	-0.67151
FoxO1	-0.582355
FoxO1	-0.664682
FoxO1	-0.627419
FoxO1	-0.649548
FoxO1	-0.642137
FoxO1	-0.624733
FoxO1	-0.620855
FoxO1	-0.624201
FoxO1	-0.682629
FoxO1	-0.604442
FoxO1	-0.63855
FoxO1	-0.672073
FoxO1	-0.654011
FoxO1	-0.654738
FoxO1	-0.638768
FoxO1	-0.63974
FoxO1	-0.635069
FoxO1	-0.663614
FoxO1	-0.663328
FoxO1	-0.661173
FoxO1	-0.673837
FoxO1	-0.68557
FoxO1	-0.664684
FoxO1	-0.67026
FoxO1	-0.634226
FoxO1	-0.623773
FoxO1	-0.629232
FoxO1	-0.604545
FoxO1	-0.603032
FoxO1	-0.631354
FoxO1	-0.631293
FoxO1	-0.643058
FoxO1	-0.684181
FoxO1	-0.616354
FoxO1	-0.631704
FoxO1	-0.598944
FoxO1	-0.673746
FoxO1	-0.653745
FoxO1	-0.611629
FoxO1	-0.610175
FoxO1	-0.647484
FoxO1	-0.620258
FoxO1	-0.612949
FoxO1	-0.62062
FoxO1	-0.641831
FoxO1	-0.554865
FoxO1	-0.608125
FoxO1	-0.601176
FoxO1	-0.622011
FoxO1	-0.681244
FoxO1	-0.620357
FoxO1	-0.624009
FoxO1	-0.627813
FoxO1	-0.592652
FoxO1	-0.64191
FoxO1	-0.643059
FoxO1	-0.572059
FoxO1	-0.62436
FoxO1	-0.65298
FoxO1	-0.62748
FoxO1	-0.617915
FoxO1	-0.706292
FoxO1	-0.607562
FoxO1	-0.618095
FoxO1	-0.66218
FoxO1	-0.630452
FoxO1	-0.639282
FoxO1	-0.613629
FoxO1	-0.609743
FoxO1	-0.600264
FoxO1	-0.662343
FoxO1	-0.643594
FoxO1	-0.622426
FoxO1	-0.634474
FoxO1	-0.598356
FoxO1	-0.629961
FoxO1	-0.594244
FoxO1	-0.624734
FoxO1	-0.620531
FoxO1	-0.663525
FoxO1	-0.637054
FoxO1	-0.630822
FoxO1	-0.61589
FoxO1	-0.634417
FoxO1	-0.67003
FoxO1	-0.648463
FoxO1	-0.652565
FoxO1	-0.649077
FoxO1	-0.657273
FoxO1	-0.626766
FoxO1	-0.643217
FoxO1	-0.633702
FoxO1	-0.636681
FoxO1	-0.642075
FoxO1	-0.620728
FoxO1	-0.660041
FoxO1	-0.624561
FoxO1	-0.615098
FoxO1	-0.62761
FoxO1	-0.619004
FoxO1	-0.589738
FoxO1	-0.600084
FoxO1	-0.594327
FoxO1	-0.59683
FoxO1	-0.607728
FoxO1	-0.60919
FoxO1	-0.60027
FoxO1	-0.644316
FoxO1	-0.638492
FoxO1	-0.576349
FoxO1	-0.682156
FoxO1	-0.612957
FoxO1	-0.588865
FoxO1	-0.641352
FoxO1	-0.622483
FoxO1	-0.650024
FoxO1	-0.647843
FoxO1	-0.633406
FoxO1	-0.644184
FoxO1	-0.630498
FoxO1	-0.637781
FoxO1	-0.640251
FoxO1	-0.632078
FoxO1	-0.590664
FoxO1	-0.628652
FoxO1	-0.656083
FoxO1	-0.620309
FoxO1	-0.629206
FoxO1	-0.629892
FoxO1	-0.609023
FoxO1	-0.637397
FoxO1	-0.643213
FoxO1	-0.622292
FoxO1	-0.635908
FoxO1	-0.641366
FoxO1	-0.654884
FoxO1	-0.604269
FoxO1	-0.635197
FoxO1	-0.655181
FoxO1	-0.63882
FoxO1	-0.580085
FoxO1	-0.626653
FoxO1	-0.65979
FoxO1	-0.638561
FoxO1	-0.61226
FoxO1	-0.632122
FoxO1	-0.654188
FoxO1	-0.618602
FoxO1	-0.634883
FoxO1	-0.606468
FoxO1	-0.613923
FoxO1	-0.613001
FoxO1	-0.615183
FoxO1	-0.625751
FoxO1	-0.632084
FoxO1	-0.544943
FoxO1	-0.63681
FoxO1	-0.641069
FoxO1	-0.640732
FoxO1	-0.615291
FoxO1	-0.600894
FoxO1	-0.625716
FoxO1	-0.621724
FoxO1	-0.603553
FoxO1	-0.60495
FoxO1	-0.561587
FoxO1	-0.577177
FoxO1	-0.639413
FoxO1	-0.620168
FoxO1	-0.60774
FoxO1	-0.644392
FoxO1	-0.603508
FoxO1	-0.623634
FoxO1	-0.585757
FoxO1	-0.620551
FoxO1	-0.637712
FoxO1	-0.662888
FoxO1	-0.551538
FoxO1	-0.610922
FoxO1	-0.636193
FoxO1	-0.580514
FoxO1	-0.641946
FoxO1	-0.635117
FoxO1	-0.623196
FoxO1	-0.591868
FoxO1	-0.621034
FoxO1	-0.585199
FoxO1	-0.56639
FoxO1	-0.645371
FoxO1	-0.614037
FoxO1	-0.626991
FoxO1	-0.619161
FoxO1	-0.658096
FoxO1	-0.612295
FoxO1	-0.59076
FoxO1	-0.599474
FoxO1	-0.611842
FoxO1	-0.567858
FoxO1	-0.667267
FoxO1	-0.642831
FoxO1	-0.584548
FoxO1	-0.609056
FoxO1	-0.651764
FoxO1	-0.614261
FoxO1	-0.594394
FoxO1	-0.57577
FoxO1	-0.614658
FoxO1	-0.624129
FoxO1	-0.605158
FoxO1	-0.642508
FoxO1	-0.625892
FoxO1	-0.60182
FoxO1	-0.592958
FoxO1	-0.550832
FoxO1	-0.62884
FoxO1	-0.5938
FoxO1	-0.617888
FoxO1	-0.637574
FoxO1	-0.648612
FoxO1	-0.655614
FoxO1	-0.619517
FoxO1	-0.581201
FoxO1	-0.643518
FoxO1	-0.629313
FoxO1	-0.629065
FoxO1	-0.629512
FoxO1	-0.631398
FoxO1	-0.664535
FoxO1	-0.618724
FoxO1	-0.609451
FoxO1	-0.608533
FoxO1	-0.641323
FoxO1	-0.5952
FoxO1	-0.624843
FoxO1	-0.630342
FoxO1	-0.640481
FoxO1	-0.622859
FoxO1	-0.595455
FoxO1	-0.641231
FoxO1	-0.621687
FoxO1	-0.615341
FoxO1	-0.631652
FoxO1	-0.660194
FoxO1	-0.625982
FoxO1	-0.634362
FoxO1	-0.610393
FoxO1	-0.673391
FoxO1	-0.613569
FoxO1	-0.625184
FoxO1	-0.592853
FoxO1	-0.653591
FoxO1	-0.594521
FoxO1	-0.585842
FoxO1	-0.635217
FoxO1	-0.587308
FoxO1	-0.637794
FoxO1	-0.655616
FoxO1	-0.668793
FoxO1	-0.641518
FoxO1	-0.591093
FoxO1	-0.627747
FoxO1	-0.616604
FoxO1	-0.624102
FoxO1	-0.581876
FoxO1	-0.707012
FoxO1	-0.625283
FoxO1	-0.642956
FoxO1	-0.634289
FoxO1	-0.633264
FoxO1	-0.651094
FoxO1	-0.662046
FoxO1	-0.604347
FoxO1	-0.618278
FoxO1	-0.58579
FoxO1	-0.592937
FoxO1	-0.659293
FoxO1	-0.664492
FoxO1	-0.60941
FoxO1	-0.652741
FoxO1	-0.600305
FoxO1	-0.60761
FoxO1	-0.599281
FoxO1	-0.682346
FoxO1	-0.605735
FoxO1	-0.659323
FoxO1	-0.707898
FoxO1	-0.61447
FoxO1	-0.668094
FoxO1	-0.648424
FoxO1	-0.657851
FoxO1	-0.671713
FoxO1	-0.622655
FoxO1	-0.621007
FoxO1	-0.627003
FoxO1	-0.639244
FoxO1	-0.63728
FoxO1	-0.627078
FoxO1	-0.597034
FoxO1	-0.615667
FoxO1	-0.639994
FoxO1	-0.659927
FoxO1	-0.619032
FoxO1	-0.645535
FoxO1	-0.616837
FoxO1	-0.643008
FoxO1	-0.676243
FoxO1	-0.607066
FoxO1	-0.675308
FoxO1	-0.604468
FoxO1	-0.618668
FoxO1	-0.602092
FoxO1	-0.632618
FoxO1	-0.597527
FoxO1	-0.641986
FoxO1	-0.650743
FoxO1	-0.648945
FoxO1	-0.617358
FoxO1	-0.659324
FoxO1	-0.623943
FoxO1	-0.63376
FoxO1	-0.629136
FoxO1	-0.595805
FoxO1	-0.591646
FoxO1	-0.660507
FoxO1	-0.627003
FoxO1	-0.64956
FoxO1	-0.658497
FoxO1	-0.60084
FoxO1	-0.558143
FoxO1	-0.682475
FoxO1	-0.607523
FoxO1	-0.591409
FoxO1	-0.592245
FoxO1	-0.619156
FoxO1	-0.60796
FoxO1	-0.644654
FoxO1	-0.638872
FoxO1	-0.64006
FoxO1	-0.608969
FoxO1	-0.647878
FoxO1	-0.580904
FoxO1	-0.661974
FoxO1	-0.618899
FoxO1	-0.624624
FoxO1	-0.593547
FoxO1	-0.649355
FoxO1	-0.61579
FoxO1	-0.668741
FoxO1	-0.627773
FoxO1	-0.600639
FoxO1	-0.581001
FoxO1	-0.601441
FoxO1	-0.675532
FoxO1	-0.620367
FoxO1	-0.649539
FoxO1	-0.618034
FoxO1	-0.645363
FoxO1	-0.624297
FoxO1	-0.587234
FoxO1	-0.613794
FoxO1	-0.630898
FoxO1	-0.566137
FoxO1	-0.581283
FoxO1	-0.595244
FoxO1	-0.607598
FoxO1	-0.614662
FoxO1	-0.612645
FoxO1	-0.610851
FoxO1	-0.639135
FoxO1	-0.699927
FoxO1	-0.598537
FoxO1	-0.645366
FoxO1	-0.581653
FoxO1	-0.587251
FoxO1	-0.649041
FoxO1	-0.623064
FoxO1	-0.6381
FoxO1	-0.637383
FoxO1	-0.627191
FoxO1	-0.608071
FoxO1	-0.609358
FoxO1	-0.663466
FoxO1	-0.642097
FoxO1	-0.625954
FoxO1	-0.658292
FoxO1	-0.578839
FoxO1	-0.61627
FoxO1	-0.686861
FoxO1	-0.624654
FoxO1	-0.626148
FoxO1	-0.57978
FoxO1	-0.6275
FoxO1	-0.602951
FoxO1	-0.68056
FoxO1	-0.556236
FoxO1	-0.654297
FoxO1	-0.625399
FoxO1	-0.6385
FoxO1	-0.62416
FoxO1	-0.606011
FoxO1	-0.637593
FoxO1	-0.66701
FoxO1	-0.664995
FoxO1	-0.649917
FoxO1	-0.646746
FoxO1	-0.617443
FoxO1	-0.652023
FoxO1	-0.621099
FoxO1	-0.632433
FoxO1	-0.646376
FoxO1	-0.688831
FoxO1	-0.669557
FoxO1	-0.658292
FoxO1	-0.66989
FoxO1	-0.622024
FoxO1	-0.656878
FoxO1	-0.634501
FoxO1	-0.635963
FoxO1	-0.638853
FoxO1	-0.604864
FoxO1	-0.600305
FoxO1	-0.613136
FoxO1	-0.656151
FoxO1	-0.620507
FoxO1	-0.633221
FoxO1	-0.582893
FoxO1	-0.629298
FoxO1	-0.639067
FoxO1	-0.5967
FoxO1	-0.642703
FoxO1	-0.613296
FoxO1	-0.622752
FoxO1	-0.605792
FoxO1	-0.591093
FoxO1	-0.626092
FoxO1	-0.576908
FoxO1	-0.660641
FoxO1	-0.641
FoxO1	-0.695796
FoxO1	-0.640405
FoxO1	-0.628338
FoxO1	-0.620554
FoxO1	-0.664602
FoxO1	-0.624202
FoxO1	-0.600452
FoxO1	-0.614753
FoxO1	-0.58769
FoxO1	-0.610902
FoxO1	-0.616701
FoxO1	-0.611744
FoxO1	-0.651949
FoxO1	-0.66899
FoxO1	-0.647932
FoxO1	-0.562801
FoxO1	-0.651393
FoxO1	-0.624055
FoxO1	-0.558405
FoxO1	-0.62805
FoxO1	-0.622286
FoxO1	-0.55104
FoxO1	-0.629126
FoxO1	-0.611128
FoxO1	-0.672771
FoxO1	-0.625586
FoxO1	-0.584958
FoxO1	-0.64337
FoxO1	-0.642846
FoxO1	-0.651176
FoxO1	-0.574036
FoxO1	-0.627651
FoxO1	-0.625526
FoxO1	-0.59378
FoxO1	-0.627575
FoxO1	-0.626661
FoxO1	-0.647444
FoxO1	-0.67095
FoxO1	-0.599269
FoxO1	-0.656022
FoxO1	-0.620773
FoxO1	-0.645682
FoxO1	-0.636518
FoxO1	-0.608276
FoxO1	-0.607446
FoxO1	-0.647712
FoxO1	-0.648055
FoxO1	-0.662727
FoxO1	-0.602475
FoxO1	-0.64084
FoxO1	-0.633419
FoxO1	-0.650101
FoxO1	-0.630209
FoxO1	-0.567011
FoxO1	-0.628577
FoxO1	-0.657643
FoxO1	-0.614171
FoxO1	-0.644799
FoxO1	-0.661776
FoxO1	-0.694032
FoxO1	-0.612297
FoxO1	-0.65728
FoxO1	-0.572096
FoxO1	-0.665544
FoxO1	-0.654245
FoxO1	-0.593202
FoxO1	-0.620951
FoxO1	-0.599145
FoxO1	-0.667394
FoxO1	-0.628708
FoxO1	-0.619735
FoxO1	-0.603928
FoxO1	-0.604358
FoxO1	-0.619951
FoxO1	-0.607013
FoxO1	-0.617943
FoxO1	-0.633771
FoxO1	-0.630089
FoxO1	-0.61773
FoxO1	-0.655026
FoxO1	-0.658447
FoxO1	-0.618171
FoxO1	-0.644164
FoxO1	-0.611339
FoxO1	-0.706824
FoxO1	-0.579701
FoxO1	-0.62784
FoxO1	-0.661867
FoxO1	-0.657217
FoxO1	-0.605193
FoxO1	-0.657007
FoxO1	-0.632883
FoxO1	-0.585113
FoxO1	-0.671769
FoxO1	-0.644675
FoxO1	-0.620502
FoxO1	-0.653971
FoxO1	-0.640729
FoxO1	-0.662014
FoxO1	-0.679203
FoxO1	-0.599782
FoxO1	-0.604753
FoxO1	-0.620415
FoxO1	-0.636905
FoxO1	-0.707767
FoxO1	-0.626349
FoxO1	-0.61436
FoxO1	-0.613034
FoxO1	-0.636621
FoxO1	-0.650888
FoxO1	-0.618306
FoxO1	-0.651567
FoxO1	-0.63289
FoxO1	-0.671855
FoxO1	-0.614888
FoxO1	-0.626525
FoxO1	-0.63749
FoxO1	-0.619512
FoxO1	-0.635989
FoxO1	-0.626757
FoxO1	-0.635715
FoxO1	-0.604899
FoxO1	-0.621298
FoxO1	-0.634535
FoxO1	-0.662412
FoxO1	-0.668537
FoxO1	-0.604739
FoxO1	-0.613711
FoxO1	-0.60058
FoxO1	-0.606564
FoxO1	-0.642961
FoxO1	-0.641784
FoxO1	-0.594934
FoxO1	-0.642484
FoxO1	-0.67159
FoxO1	-0.64039
FoxO1	-0.627978
FoxO1	-0.629011
FoxO1	-0.64042
FoxO1	-0.643288
FoxO1	-0.640672
FoxO1	-0.583854
FoxO1	-0.650804
FoxO1	-0.639431
FoxO1	-0.639603
FoxO1	-0.658692
FoxO1	-0.641439
FoxO1	-0.556244
FoxO1	-0.584862
FoxO1	-0.596635
FoxO1	-0.609776
FoxO1	-0.614754
FoxO1	-0.64514
FoxO1	-0.70502
FoxO1	-0.60574
FoxO1	-0.609392
FoxO1	-0.606803
FoxO1	-0.605935
FoxO1	-0.691686
FoxO1	-0.641083
FoxO1	-0.580837
FoxO1	-0.638298
FoxO1	-0.616747
FoxO1	-0.641956
FoxO1	-0.62635
FoxO1	-0.570179
FoxO1	-0.652696
FoxO1	-0.58852
FoxO1	-0.616539
FoxO1	-0.584676
FoxO1	-0.633393
FoxO1	-0.644869
FoxO1	-0.595147
FoxO1	-0.64258
FoxO1	-0.625437
FoxO1	-0.578361
FoxO1	-0.62053
FoxO1	-0.649338
FoxO1	-0.623128
FoxO1	-0.650433
FoxO1	-0.636721
FoxO1	-0.605596
FoxO1	-0.644694
FoxO1	-0.621579
FoxO1	-0.668567
FoxO1	-0.680968
FoxO1	-0.657872
FoxO1	-0.627574
FoxO1	-0.616032
FoxO1	-0.603435
FoxO1	-0.605169
FoxO1	-0.635921
FoxO1	-0.642775
FoxO1	-0.61203
FoxO1	-0.615515
FoxO1	-0.615426
FoxO1	-0.626048
FoxO1	-0.638074
FoxO1	-0.614006
FoxO1	-0.596346
FoxO1	-0.610858
FoxO1	-0.62459
FoxO1	-0.642288
FoxO1	-0.649954
FoxO1	-0.616464
FoxO1	-0.607439
FoxO1	-0.590848
FoxO1	-0.628221
FoxO1	-0.610609
FoxO1	-0.668603
FoxO1	-0.585475
FoxO1	-0.659161
FoxO1	-0.664506
FoxO1	-0.638892
FoxO1	-0.606553
FoxO1	-0.60915
FoxO1	-0.613881
FoxO1	-0.649432
FoxO1	-0.616978
FoxO1	-0.636264
FoxO1	-0.630722
FoxO1	-0.667535
FoxO1	-0.578062
FoxO1	-0.639017
FoxO1	-0.627148
FoxO1	-0.636579
FoxO1	-0.658435
FoxO1	-0.60795
FoxO1	-0.647258
FoxO1	-0.652893
FoxO1	-0.637463
FoxO1	-0.580342
FoxO1	-0.616338
FoxO1	-0.672906
FoxO1	-0.611994
FoxO1	-0.664958
FoxO1	-0.62578
FoxO1	-0.623078
FoxO1	-0.620802
FoxO1	-0.621942
FoxO1	-0.592089
FoxO1	-0.623166
FoxO1	-0.59661
FoxO1	-0.651946
FoxO1	-0.630995
FoxO1	-0.599539
FoxO1	-0.629974
FoxO1	-0.617821
FoxO1	-0.665089
FoxO1	-0.632654
FoxO1	-0.658097
FoxO1	-0.703038
FoxO1	-0.615821
FoxO1	-0.682872
FoxO1	-0.606433
FoxO1	-0.604767
FoxO1	-0.633047
FoxO1	-0.618953
FoxO1	-0.616251
FoxO1	-0.590792
FoxO1	-0.60048
FoxO1	-0.673335
FoxO1	-0.610588
FoxO1	-0.639333
FoxO1	-0.641262
FoxO1	-0.681005
FoxO1	-0.642052
FoxO1	-0.611242
FoxO1	-0.67342
FoxO1	-0.614979
FoxO1	-0.662359
FoxO1	-0.597033
FoxO1	-0.629893
FoxO1	-0.646722
FoxO1	-0.639588
FoxO1	-0.597581
FoxO1	-0.654805
FoxO1	-0.612907
FoxO1	-0.610934
FoxO1	-0.658481
FoxO1	-0.558189
FoxO1	-0.645775
FoxO1	-0.630405
FoxO1	-0.630204
FoxO1	-0.660871
FoxO1	-0.609565
FoxO1	-0.606108
FoxO1	-0.571543
FoxO1	-0.588445
FoxO1	-0.631775
FoxO1	-0.649248
FoxO1	-0.614123
FoxO1	-0.609613
FoxO1	-0.635424
FoxO1	-0.678679
FoxO1	-0.605742
FoxO1	-0.65208
FoxO1	-0.631704
FoxO1	-0.632502
FoxO1	-0.630899
FoxO1	-0.637577
FoxO1	-0.676298
FoxO1	-0.617057
FoxO1	-0.566502
FoxO1	-0.670101
FoxO1	-0.57487
FoxO1	-0.633426
FoxO1	-0.574061
FoxO1	-0.611518
[truncated: 238,001+ more rows]

## Sheet: fig.4i_right
TF	avg.log2FC_N24_vs_2i
FoxO1	0.733715
FoxO1	0.699839
FoxO1	0.723056
FoxO1	0.717965
FoxO1	0.717897
FoxO1	0.720946
FoxO1	0.729894
FoxO1	0.709528
FoxO1	0.721371
FoxO1	0.788071
FoxO1	0.676835
FoxO1	0.675832
FoxO1	0.735298
FoxO1	0.717781
FoxO1	0.682004
FoxO1	0.731714
FoxO1	0.712732
FoxO1	0.665489
FoxO1	0.716279
FoxO1	0.710844
FoxO1	0.735109
FoxO1	0.718137
FoxO1	0.746502
FoxO1	0.657592
FoxO1	0.757207
FoxO1	0.715673
FoxO1	0.717996
FoxO1	0.777421
FoxO1	0.700656
FoxO1	0.761665
FoxO1	0.777672
FoxO1	0.719708
FoxO1	0.778105
FoxO1	0.784592
FoxO1	0.807223
FoxO1	0.706389
FoxO1	0.810538
FoxO1	0.678638
FoxO1	0.736992
FoxO1	0.730982
FoxO1	0.771101
FoxO1	0.754654
FoxO1	0.787914
FoxO1	0.733198
FoxO1	0.729013
FoxO1	0.776268
FoxO1	0.670253
FoxO1	0.69169
FoxO1	0.741135
FoxO1	0.749191
FoxO1	0.765515
FoxO1	0.736635
FoxO1	0.705238
FoxO1	0.754196
FoxO1	0.677057
FoxO1	0.78413
FoxO1	0.692745
FoxO1	0.695814
FoxO1	0.715931
FoxO1	0.757978
FoxO1	0.716104
FoxO1	0.768839
FoxO1	0.776174
FoxO1	0.687827
FoxO1	0.790554
FoxO1	0.664795
FoxO1	0.801882
FoxO1	0.680128
FoxO1	0.73749
FoxO1	0.82554
FoxO1	0.727498
FoxO1	0.803314
FoxO1	0.713547
FoxO1	0.717752
FoxO1	0.744128
FoxO1	0.685895
FoxO1	0.72004
FoxO1	0.712219
FoxO1	0.742026
FoxO1	0.742384
FoxO1	0.685626
FoxO1	0.73913
FoxO1	0.783618
FoxO1	0.745204
FoxO1	0.745845
FoxO1	0.768334
FoxO1	0.772752
FoxO1	0.709835
FoxO1	0.737411
FoxO1	0.701109
FoxO1	0.748997
FoxO1	0.79369
FoxO1	0.72567
FoxO1	0.726576
FoxO1	0.692131
FoxO1	0.752614
FoxO1	0.698314
FoxO1	0.757893
FoxO1	0.704598
FoxO1	0.686135
FoxO1	0.697912
FoxO1	0.675089
FoxO1	0.691795
FoxO1	0.721409
FoxO1	0.695362
FoxO1	0.728763
FoxO1	0.735791
FoxO1	0.782036
FoxO1	0.742505
FoxO1	0.759437
FoxO1	0.696299
FoxO1	0.698295
FoxO1	0.694175
FoxO1	0.652749
FoxO1	0.74865
FoxO1	0.750704
FoxO1	0.708419
FoxO1	0.778857
FoxO1	0.716985
FoxO1	0.673312
FoxO1	0.709701
FoxO1	0.686579
FoxO1	0.741809
FoxO1	0.728856
FoxO1	0.751793
FoxO1	0.715048
FoxO1	0.740114
FoxO1	0.727972
FoxO1	0.74896
FoxO1	0.670259
FoxO1	0.655962
FoxO1	0.713814
FoxO1	0.702494
FoxO1	0.692244
FoxO1	0.723434
FoxO1	0.766192
FoxO1	0.752128
FoxO1	0.667021
FoxO1	0.722906
FoxO1	0.754315
FoxO1	0.751788
FoxO1	0.722977
FoxO1	0.770619
FoxO1	0.69185
FoxO1	0.729534
FoxO1	0.683695
FoxO1	0.717415
FoxO1	0.739306
FoxO1	0.769534
FoxO1	0.658581
FoxO1	0.737538
FoxO1	0.799746
FoxO1	0.703347
FoxO1	0.650777
FoxO1	0.72919
FoxO1	0.754966
FoxO1	0.716379
FoxO1	0.698685
FoxO1	0.683104
FoxO1	0.6976
FoxO1	0.743325
FoxO1	0.745234
FoxO1	0.716824
FoxO1	0.714966
FoxO1	0.718171
FoxO1	0.719859
FoxO1	0.723673
FoxO1	0.735441
FoxO1	0.729351
FoxO1	0.703602
FoxO1	0.737876
FoxO1	0.687327
FoxO1	0.698738
FoxO1	0.72834
FoxO1	0.756084
FoxO1	0.766847
FoxO1	0.705804
FoxO1	0.741222
FoxO1	0.756335
FoxO1	0.738998
FoxO1	0.676596
FoxO1	0.732423
FoxO1	0.747501
FoxO1	0.747282
FoxO1	0.689901
FoxO1	0.724026
FoxO1	0.724874
FoxO1	0.682782
FoxO1	0.712717
FoxO1	0.743618
FoxO1	0.679262
FoxO1	0.742766
FoxO1	0.722555
FoxO1	0.673085
FoxO1	0.731219
FoxO1	0.754429
FoxO1	0.686538
FoxO1	0.742182
FoxO1	0.776946
FoxO1	0.722248
FoxO1	0.721318
FoxO1	0.74604
FoxO1	0.771075
FoxO1	0.747066
FoxO1	0.698202
FoxO1	0.714312
FoxO1	0.757104
FoxO1	0.721815
FoxO1	0.745029
FoxO1	0.719619
FoxO1	0.748409
FoxO1	0.689132
FoxO1	0.71492
FoxO1	0.731993
FoxO1	0.753981
FoxO1	0.793195
FoxO1	0.726709
FoxO1	0.696219
FoxO1	0.715962
FoxO1	0.778627
FoxO1	0.725967
FoxO1	0.698742
FoxO1	0.734871
FoxO1	0.764066
FoxO1	0.734877
FoxO1	0.696258
FoxO1	0.77567
FoxO1	0.807217
FoxO1	0.722672
FoxO1	0.691957
FoxO1	0.728605
FoxO1	0.784308
FoxO1	0.685995
FoxO1	0.686967
FoxO1	0.713485
FoxO1	0.700995
FoxO1	0.735054
FoxO1	0.666539
FoxO1	0.691154
FoxO1	0.743479
FoxO1	0.709471
FoxO1	0.71108
FoxO1	0.717125
FoxO1	0.747102
FoxO1	0.723421
FoxO1	0.706996
FoxO1	0.704571
FoxO1	0.776377
FoxO1	0.731439
FoxO1	0.695347
FoxO1	0.770524
FoxO1	0.760314
FoxO1	0.722932
FoxO1	0.749315
FoxO1	0.754249
FoxO1	0.693559
FoxO1	0.748547
FoxO1	0.762937
FoxO1	0.73714
FoxO1	0.640554
FoxO1	0.668385
FoxO1	0.730878
FoxO1	0.674462
FoxO1	0.751098
FoxO1	0.79589
FoxO1	0.713073
FoxO1	0.757624
FoxO1	0.673171
FoxO1	0.730357
FoxO1	0.717156
FoxO1	0.73588
FoxO1	0.728598
FoxO1	0.72497
FoxO1	0.747879
FoxO1	0.762601
FoxO1	0.719226
FoxO1	0.703231
FoxO1	0.700445
FoxO1	0.724396
FoxO1	0.771981
FoxO1	0.722701
FoxO1	0.784164
FoxO1	0.72137
FoxO1	0.758091
FoxO1	0.79935
FoxO1	0.696957
FoxO1	0.768505
FoxO1	0.670713
FoxO1	0.736361
FoxO1	0.717184
FoxO1	0.730968
FoxO1	0.774161
FoxO1	0.681756
FoxO1	0.739351
FoxO1	0.738571
FoxO1	0.784179
FoxO1	0.771932
FoxO1	0.793262
FoxO1	0.698114
FoxO1	0.718876
FoxO1	0.671354
FoxO1	0.677381
FoxO1	0.733342
FoxO1	0.684036
FoxO1	0.693792
FoxO1	0.757518
FoxO1	0.715122
FoxO1	0.74048
FoxO1	0.724859
FoxO1	0.709926
FoxO1	0.738003
FoxO1	0.738641
FoxO1	0.697879
FoxO1	0.684455
FoxO1	0.73509
FoxO1	0.773328
FoxO1	0.685042
FoxO1	0.777295
FoxO1	0.715223
FoxO1	0.725896
FoxO1	0.768436
FoxO1	0.750864
FoxO1	0.790233
FoxO1	0.727383
FoxO1	0.770077
FoxO1	0.803506
FoxO1	0.721696
FoxO1	0.792463
FoxO1	0.69043
FoxO1	0.774563
FoxO1	0.727173
FoxO1	0.711115
FoxO1	0.691053
FoxO1	0.706906
FoxO1	0.714231
FoxO1	0.7412
FoxO1	0.769941
FoxO1	0.704422
FoxO1	0.736854
FoxO1	0.725148
FoxO1	0.73847
FoxO1	0.764567
FoxO1	0.718991
FoxO1	0.744089
FoxO1	0.702171
FoxO1	0.726938
FoxO1	0.673843
FoxO1	0.765822
FoxO1	0.678148
FoxO1	0.727152
FoxO1	0.75547
FoxO1	0.734538
FoxO1	0.733088
FoxO1	0.717583
FoxO1	0.726823
FoxO1	0.735419
FoxO1	0.736226
FoxO1	0.682624
FoxO1	0.737005
FoxO1	0.738875
FoxO1	0.746222
FoxO1	0.775265
FoxO1	0.794948
FoxO1	0.69552
FoxO1	0.684399
FoxO1	0.741893
FoxO1	0.708473
FoxO1	0.802754
FoxO1	0.749854
FoxO1	0.79124
FoxO1	0.726485
FoxO1	0.744143
FoxO1	0.749467
FoxO1	0.794521
FoxO1	0.711477
FoxO1	0.743441
FoxO1	0.690027
FoxO1	0.738832
FoxO1	0.686794
FoxO1	0.67696
FoxO1	0.785547
FoxO1	0.710331
FoxO1	0.732704
FoxO1	0.760574
FoxO1	0.715221
FoxO1	0.721797
FoxO1	0.740612
FoxO1	0.67482
FoxO1	0.73255
FoxO1	0.721809
FoxO1	0.670294
FoxO1	0.721958
FoxO1	0.738082
FoxO1	0.745039
FoxO1	0.713152
FoxO1	0.675438
FoxO1	0.673843
FoxO1	0.735363
FoxO1	0.752164
FoxO1	0.774738
FoxO1	0.694584
FoxO1	0.745045
FoxO1	0.77157
FoxO1	0.767092
FoxO1	0.702071
FoxO1	0.780075
FoxO1	0.761691
FoxO1	0.736137
FoxO1	0.701482
FoxO1	0.653812
FoxO1	0.690025
FoxO1	0.698215
FoxO1	0.714847
FoxO1	0.760041
FoxO1	0.721085
FoxO1	0.715794
FoxO1	0.761083
FoxO1	0.6714
FoxO1	0.726576
FoxO1	0.725884
FoxO1	0.760749
FoxO1	0.730735
FoxO1	0.704755
FoxO1	0.710333
FoxO1	0.704909
FoxO1	0.73098
FoxO1	0.720895
FoxO1	0.650138
FoxO1	0.7563
FoxO1	0.720808
FoxO1	0.718843
FoxO1	0.672165
FoxO1	0.733766
FoxO1	0.716566
FoxO1	0.723645
FoxO1	0.74331
FoxO1	0.707978
FoxO1	0.736782
FoxO1	0.692082
FoxO1	0.755769
FoxO1	0.721555
FoxO1	0.704826
FoxO1	0.733062
FoxO1	0.728943
FoxO1	0.715636
FoxO1	0.701218
FoxO1	0.731447
FoxO1	0.727085
FoxO1	0.664421
FoxO1	0.698009
FoxO1	0.706497
FoxO1	0.741014
FoxO1	0.709595
FoxO1	0.718167
FoxO1	0.73792
FoxO1	0.763036
FoxO1	0.698246
FoxO1	0.791287
FoxO1	0.720942
FoxO1	0.741655
FoxO1	0.725868
FoxO1	0.756715
FoxO1	0.741765
FoxO1	0.723688
FoxO1	0.770383
FoxO1	0.676085
FoxO1	0.740731
FoxO1	0.7586
FoxO1	0.722023
FoxO1	0.758365
FoxO1	0.712008
FoxO1	0.725843
FoxO1	0.709648
FoxO1	0.748613
FoxO1	0.729216
FoxO1	0.745154
FoxO1	0.742215
FoxO1	0.719127
FoxO1	0.726439
FoxO1	0.728432
FoxO1	0.759625
FoxO1	0.698965
FoxO1	0.748655
FoxO1	0.692696
FoxO1	0.689785
FoxO1	0.753211
FoxO1	0.724507
FoxO1	0.717926
FoxO1	0.717532
FoxO1	0.673326
FoxO1	0.7003
FoxO1	0.717181
FoxO1	0.787309
FoxO1	0.697067
FoxO1	0.796398
FoxO1	0.732308
FoxO1	0.727963
FoxO1	0.70668
FoxO1	0.772559
FoxO1	0.706457
FoxO1	0.728318
FoxO1	0.805754
FoxO1	0.826576
FoxO1	0.78629
FoxO1	0.763551
FoxO1	0.745773
FoxO1	0.696743
FoxO1	0.747827
FoxO1	0.708388
FoxO1	0.784842
FoxO1	0.671935
FoxO1	0.733177
FoxO1	0.72963
FoxO1	0.733371
FoxO1	0.718652
FoxO1	0.745248
FoxO1	0.681253
FoxO1	0.680277
FoxO1	0.728168
FoxO1	0.682559
FoxO1	0.760693
FoxO1	0.649646
FoxO1	0.711656
FoxO1	0.716485
FoxO1	0.701644
FoxO1	0.715138
FoxO1	0.752923
FoxO1	0.717058
FoxO1	0.733373
FoxO1	0.671247
FoxO1	0.735861
FoxO1	0.755282
FoxO1	0.656157
FoxO1	0.711788
FoxO1	0.71345
FoxO1	0.736225
FoxO1	0.766137
FoxO1	0.677926
FoxO1	0.723932
FoxO1	0.742273
FoxO1	0.684761
FoxO1	0.748583
FoxO1	0.691862
FoxO1	0.695428
FoxO1	0.780941
FoxO1	0.690039
FoxO1	0.728997
FoxO1	0.753995
FoxO1	0.778923
FoxO1	0.694958
FoxO1	0.715836
FoxO1	0.744493
FoxO1	0.69016
FoxO1	0.73761
FoxO1	0.718665
FoxO1	0.77067
FoxO1	0.681777
FoxO1	0.733064
FoxO1	0.782713
FoxO1	0.73601
FoxO1	0.727741
FoxO1	0.734578
FoxO1	0.752922
FoxO1	0.745367
FoxO1	0.741267
FoxO1	0.728078
FoxO1	0.688993
FoxO1	0.709906
FoxO1	0.710691
FoxO1	0.776478
FoxO1	0.712544
FoxO1	0.709116
FoxO1	0.747461
FoxO1	0.682951
FoxO1	0.783
FoxO1	0.704288
FoxO1	0.719959
FoxO1	0.6577
FoxO1	0.716138
FoxO1	0.653276
FoxO1	0.674325
FoxO1	0.727016
FoxO1	0.764348
FoxO1	0.788756
FoxO1	0.730583
FoxO1	0.801826
FoxO1	0.724209
FoxO1	0.711551
FoxO1	0.719424
FoxO1	0.679978
FoxO1	0.723021
FoxO1	0.720761
FoxO1	0.714102
FoxO1	0.708316
FoxO1	0.699646
FoxO1	0.745083
FoxO1	0.756731
FoxO1	0.763058
FoxO1	0.68267
FoxO1	0.707779
FoxO1	0.74098
FoxO1	0.683173
FoxO1	0.718401
FoxO1	0.694355
FoxO1	0.725553
FoxO1	0.76352
FoxO1	0.708628
FoxO1	0.761402
FoxO1	0.737991
FoxO1	0.687823
FoxO1	0.765895
FoxO1	0.710754
FoxO1	0.762176
FoxO1	0.685174
FoxO1	0.749978
FoxO1	0.716808
FoxO1	0.728848
FoxO1	0.780397
FoxO1	0.75902
FoxO1	0.704227
FoxO1	0.710957
FoxO1	0.718248
FoxO1	0.727932
FoxO1	0.671041
FoxO1	0.725649
FoxO1	0.683809
FoxO1	0.76579
FoxO1	0.700369
FoxO1	0.737574
FoxO1	0.745429
FoxO1	0.690297
FoxO1	0.703077
FoxO1	0.755743
FoxO1	0.754684
FoxO1	0.716277
FoxO1	0.748377
FoxO1	0.725405
FoxO1	0.762057
FoxO1	0.764167
FoxO1	0.716184
FoxO1	0.723268
FoxO1	0.751935
FoxO1	0.759796
FoxO1	0.757688
FoxO1	0.774142
FoxO1	0.744453
FoxO1	0.702138
FoxO1	0.746114
FoxO1	0.834171
FoxO1	0.742867
FoxO1	0.685741
FoxO1	0.660769
FoxO1	0.79035
FoxO1	0.721476
FoxO1	0.740364
FoxO1	0.73996
FoxO1	0.732357
FoxO1	0.821579
FoxO1	0.721696
FoxO1	0.744501
FoxO1	0.746334
FoxO1	0.685434
FoxO1	0.69798
FoxO1	0.735482
FoxO1	0.734073
FoxO1	0.739458
FoxO1	0.739424
FoxO1	0.815719
FoxO1	0.735583
FoxO1	0.679166
FoxO1	0.789077
FoxO1	0.736065
FoxO1	0.707723
FoxO1	0.720553
FoxO1	0.728439
FoxO1	0.724083
FoxO1	0.697612
FoxO1	0.747479
FoxO1	0.729453
FoxO1	0.709318
FoxO1	0.717508
FoxO1	0.646097
FoxO1	0.710878
FoxO1	0.712666
FoxO1	0.763197
FoxO1	0.68197
FoxO1	0.711644
FoxO1	0.702442
FoxO1	0.725585
FoxO1	0.776482
FoxO1	0.728788
FoxO1	0.728334
FoxO1	0.718905
FoxO1	0.740214
FoxO1	0.779487
FoxO1	0.720548
FoxO1	0.71406
FoxO1	0.704661
FoxO1	0.690261
FoxO1	0.743886
FoxO1	0.716255
FoxO1	0.676734
FoxO1	0.751142
FoxO1	0.705427
FoxO1	0.713624
FoxO1	0.755368
FoxO1	0.726571
FoxO1	0.747948
FoxO1	0.691721
FoxO1	0.74651
FoxO1	0.677137
FoxO1	0.698858
FoxO1	0.697935
FoxO1	0.742968
FoxO1	0.764387
FoxO1	0.758935
FoxO1	0.735418
FoxO1	0.770541
FoxO1	0.731752
FoxO1	0.734766
FoxO1	0.734141
FoxO1	0.722843
FoxO1	0.737938
FoxO1	0.736396
FoxO1	0.763005
FoxO1	0.690315
FoxO1	0.697453
FoxO1	0.744331
FoxO1	0.707624
FoxO1	0.754833
FoxO1	0.736866
FoxO1	0.702392
FoxO1	0.730072
FoxO1	0.733318
FoxO1	0.76744
FoxO1	0.754099
FoxO1	0.717228
FoxO1	0.724697
FoxO1	0.723635
FoxO1	0.737845
FoxO1	0.732253
FoxO1	0.730813
FoxO1	0.658769
FoxO1	0.725275
FoxO1	0.754102
FoxO1	0.68144
FoxO1	0.773827
FoxO1	0.782545
FoxO1	0.740882
FoxO1	0.756697
FoxO1	0.720526
FoxO1	0.751549
FoxO1	0.736077
FoxO1	0.727077
FoxO1	0.752314
FoxO1	0.738894
FoxO1	0.65711
FoxO1	0.743708
FoxO1	0.713974
FoxO1	0.711903
FoxO1	0.709958
FoxO1	0.724768
FoxO1	0.745838
FoxO1	0.753744
FoxO1	0.656912
FoxO1	0.736318
FoxO1	0.701272
FoxO1	0.704911
FoxO1	0.777389
FoxO1	0.752926
FoxO1	0.706949
FoxO1	0.724388
FoxO1	0.701434
FoxO1	0.751201
FoxO1	0.748409
FoxO1	0.723493
FoxO1	0.754492
FoxO1	0.68202
FoxO1	0.732692
FoxO1	0.749552
FoxO1	0.69355
FoxO1	0.770125
FoxO1	0.69471
FoxO1	0.714958
FoxO1	0.726188
FoxO1	0.71282
FoxO1	0.713015
FoxO1	0.75285
FoxO1	0.763797
FoxO1	0.747108
FoxO1	0.749354
FoxO1	0.761022
FoxO1	0.742947
FoxO1	0.746756
FoxO1	0.761221
FoxO1	0.679344
FoxO1	0.73944
FoxO1	0.741028
FoxO1	0.70179
FoxO1	0.743818
FoxO1	0.71266
FoxO1	0.72681
FoxO1	0.788383
FoxO1	0.737211
FoxO1	0.720961
FoxO1	0.735326
FoxO1	0.71898
FoxO1	0.673031
FoxO1	0.720351
FoxO1	0.735482
FoxO1	0.715336
FoxO1	0.782294
FoxO1	0.683731
FoxO1	0.744477
FoxO1	0.768911
FoxO1	0.750246
FoxO1	0.707397
FoxO1	0.736922
FoxO1	0.727213
FoxO1	0.739614
FoxO1	0.722156
FoxO1	0.784824
FoxO1	0.768264
FoxO1	0.757586
FoxO1	0.766529
FoxO1	0.749763
FoxO1	0.741272
FoxO1	0.689244
FoxO1	0.73412
FoxO1	0.704395
FoxO1	0.69765
FoxO1	0.717636
FoxO1	0.709721
FoxO1	0.728597
FoxO1	0.716317
FoxO1	0.701623
FoxO1	0.697911
FoxO1	0.700064
FoxO1	0.752205
FoxO1	0.693333
FoxO1	0.713278
FoxO1	0.735912
FoxO1	0.722351
FoxO1	0.752933
FoxO1	0.757316
FoxO1	0.730404
FoxO1	0.716476
FoxO1	0.692207
FoxO1	0.710244
FoxO1	0.737745
FoxO1	0.745657
FoxO1	0.768504
FoxO1	0.704899
FoxO1	0.696951
FoxO1	0.712893
FoxO1	0.759728
FoxO1	0.7691
FoxO1	0.768194
FoxO1	0.728217
FoxO1	0.730744
FoxO1	0.680463
FoxO1	0.760598
FoxO1	0.752915
FoxO1	0.756082
FoxO1	0.78351
FoxO1	0.760461
FoxO1	0.734142
FoxO1	0.713609
FoxO1	0.752574
FoxO1	0.721791
FoxO1	0.723016
FoxO1	0.736963
FoxO1	0.69318
FoxO1	0.757388
FoxO1	0.76809
FoxO1	0.668004
FoxO1	0.715164
FoxO1	0.72978
FoxO1	0.758341
FoxO1	0.736445
FoxO1	0.747813
FoxO1	0.69979
FoxO1	0.767937
FoxO1	0.693199
FoxO1	0.72674
FoxO1	0.762741
FoxO1	0.644165
FoxO1	0.710985
FoxO1	0.73197
FoxO1	0.692217
FoxO1	0.722808
FoxO1	0.754124
FoxO1	0.785409
FoxO1	0.722875
FoxO1	0.72484
FoxO1	0.744087
FoxO1	0.772443
FoxO1	0.740217
FoxO1	0.799009
FoxO1	0.711577
FoxO1	0.718166
FoxO1	0.73675
FoxO1	0.739369
FoxO1	0.684308
FoxO1	0.715773
FoxO1	0.748107
FoxO1	0.70935
FoxO1	0.734257
FoxO1	0.751469
FoxO1	0.75233
FoxO1	0.69563
FoxO1	0.701867
FoxO1	0.717515
FoxO1	0.703683
FoxO1	0.745769
FoxO1	0.809857
FoxO1	0.694432
FoxO1	0.73623
FoxO1	0.732239
FoxO1	0.743007
FoxO1	0.754855
FoxO1	0.722177
FoxO1	0.745646
FoxO1	0.709296
FoxO1	0.768152
FoxO1	0.785406
FoxO1	0.705751
FoxO1	0.80266
FoxO1	0.717729
FoxO1	0.686349
FoxO1	0.764491
FoxO1	0.744964
FoxO1	0.718223
FoxO1	0.783584
FoxO1	0.757662
FoxO1	0.693594
FoxO1	0.711884
FoxO1	0.711711
FoxO1	0.744576
FoxO1	0.723816
FoxO1	0.717298
FoxO1	0.749163
FoxO1	0.697976
FoxO1	0.696949
FoxO1	0.761231
FoxO1	0.752586
FoxO1	0.711687
FoxO1	0.738947
FoxO1	0.714848
FoxO1	0.766802
FoxO1	0.756867
FoxO1	0.732844
FoxO1	0.696098
FoxO1	0.705917
FoxO1	0.745774
FoxO1	0.669028
FoxO1	0.750036
FoxO1	0.741493
FoxO1	0.752385
FoxO1	0.766775
FoxO1	0.718458
FoxO1	0.746498
FoxO1	0.765794
FoxO1	0.703101
FoxO1	0.749674
FoxO1	0.740048
FoxO1	0.77025
FoxO1	0.713196
FoxO1	0.731932
FoxO1	0.747745
FoxO1	0.703815
FoxO1	0.684054
FoxO1	0.675902
FoxO1	0.813116
FoxO1	0.73647
FoxO1	0.728209
FoxO1	0.697894
FoxO1	0.744461
FoxO1	0.72624
FoxO1	0.704659
FoxO1	0.718907
FoxO1	0.774848
FoxO1	0.853162
FoxO1	0.766015
FoxO1	0.691322
FoxO1	0.726768
FoxO1	0.694354
FoxO1	0.771246
FoxO1	0.734449
FoxO1	0.71426
FoxO1	0.79741
FoxO1	0.754098
FoxO1	0.776369
FoxO1	0.676297
FoxO1	0.71186
FoxO1	0.709355
FoxO1	0.727603
FoxO1	0.640576
FoxO1	0.726036
FoxO1	0.724089
FoxO1	0.609603
FoxO1	0.770701
FoxO1	0.738037
FoxO1	0.72089
FoxO1	0.679071
FoxO1	0.704428
FoxO1	0.671981
FoxO1	0.748947
FoxO1	0.723407
FoxO1	0.723272
FoxO1	0.753966
FoxO1	0.748183
FoxO1	0.728506
FoxO1	0.728269
FoxO1	0.727319
FoxO1	0.732659
FoxO1	0.736788
FoxO1	0.728096
FoxO1	0.613343
FoxO1	0.757734
FoxO1	0.766667
FoxO1	0.759349
FoxO1	0.717851
FoxO1	0.695162
FoxO1	0.682652
FoxO1	0.76094
FoxO1	0.741768
FoxO1	0.725701
FoxO1	0.710827
FoxO1	0.751042
FoxO1	0.737448
FoxO1	0.671971
FoxO1	0.719064
FoxO1	0.742406
FoxO1	0.736972
FoxO1	0.709864
FoxO1	0.717843
FoxO1	0.714374
FoxO1	0.691306
FoxO1	0.73727
FoxO1	0.806516
FoxO1	0.702444
FoxO1	0.698239
FoxO1	0.702215
FoxO1	0.707881
FoxO1	0.743807
FoxO1	0.699489
FoxO1	0.735469
FoxO1	0.73249
FoxO1	0.789929
FoxO1	0.711592
FoxO1	0.738428
FoxO1	0.724057
FoxO1	0.742779
FoxO1	0.777463
FoxO1	0.753393
FoxO1	0.709874
FoxO1	0.735485
FoxO1	0.725181
FoxO1	0.736798
FoxO1	0.715886
FoxO1	0.713541
FoxO1	0.696266
FoxO1	0.757153
FoxO1	0.758392
FoxO1	0.679907
FoxO1	0.707776
FoxO1	0.764742
FoxO1	0.77692
FoxO1	0.786042
FoxO1	0.712991
FoxO1	0.713511
FoxO1	0.712241
FoxO1	0.754251
FoxO1	0.814735
FoxO1	0.708179
FoxO1	0.734274
FoxO1	0.747396
FoxO1	0.748833
FoxO1	0.70059
FoxO1	0.685255
FoxO1	0.720614
FoxO1	0.714158
FoxO1	0.664794
FoxO1	0.696116
FoxO1	0.732252
FoxO1	0.704567
FoxO1	0.716012
FoxO1	0.696223
FoxO1	0.754213
FoxO1	0.726955
FoxO1	0.720786
FoxO1	0.762408
FoxO1	0.742019
FoxO1	0.665486
FoxO1	0.71724
FoxO1	0.696315
FoxO1	0.704158
FoxO1	0.742969
FoxO1	0.769812
FoxO1	0.740593
FoxO1	0.714977
FoxO1	0.660047
FoxO1	0.786672
FoxO1	0.736179
FoxO1	0.790739
FoxO1	0.769861
FoxO1	0.682035
FoxO1	0.681131
FoxO1	0.717113
FoxO1	0.808767
FoxO1	0.68134
FoxO1	0.741472
FoxO1	0.753632
FoxO1	0.737781
FoxO1	0.702377
FoxO1	0.766043
FoxO1	0.74895
FoxO1	0.724392
FoxO1	0.736474
FoxO1	0.799872
FoxO1	0.741147
FoxO1	0.796776
FoxO1	0.753734
FoxO1	0.71454
FoxO1	0.745144
FoxO1	0.760963
FoxO1	0.778268
FoxO1	0.672324
FoxO1	0.779474
FoxO1	0.753353
FoxO1	0.714354
FoxO1	0.747545
FoxO1	0.731109
FoxO1	0.783132
FoxO1	0.692972
FoxO1	0.774879
FoxO1	0.74154
FoxO1	0.741834
FoxO1	0.750715
FoxO1	0.759384
FoxO1	0.701226
FoxO1	0.770504
FoxO1	0.727987
FoxO1	0.704941
FoxO1	0.764137
FoxO1	0.718785
FoxO1	0.708161
FoxO1	0.739771
FoxO1	0.721264
FoxO1	0.718981
FoxO1	0.786231
FoxO1	0.743353
FoxO1	0.717181
FoxO1	0.678789
FoxO1	0.756615
FoxO1	0.711691
FoxO1	0.755093
FoxO1	0.768378
FoxO1	0.694581
FoxO1	0.709501
FoxO1	0.748866
FoxO1	0.749203
FoxO1	0.758247
FoxO1	0.708363
FoxO1	0.748678
FoxO1	0.736917
FoxO1	0.685197
FoxO1	0.759952
FoxO1	0.746517
FoxO1	0.717853
FoxO1	0.741374
FoxO1	0.747075
FoxO1	0.73886
FoxO1	0.701093
FoxO1	0.705539
FoxO1	0.731917
FoxO1	0.722495
FoxO1	0.698131
FoxO1	0.751131
FoxO1	0.717196
FoxO1	0.724668
FoxO1	0.75156
FoxO1	0.697486
FoxO1	0.731425
FoxO1	0.689069
FoxO1	0.771091
FoxO1	0.749093
FoxO1	0.754009
FoxO1	0.672315
FoxO1	0.73297
FoxO1	0.684559
FoxO1	0.787576
FoxO1	0.698775
FoxO1	0.740072
FoxO1	0.709251
FoxO1	0.706845
FoxO1	0.769815
FoxO1	0.71241
FoxO1	0.725777
FoxO1	0.719354
FoxO1	0.740291
FoxO1	0.708783
FoxO1	0.700801
FoxO1	0.761916
FoxO1	0.711673
FoxO1	0.736939
FoxO1	0.713878
FoxO1	0.774442
FoxO1	0.777704
FoxO1	0.718893
FoxO1	0.689612
FoxO1	0.787835
FoxO1	0.805411
FoxO1	0.701735
FoxO1	0.710862
FoxO1	0.659228
FoxO1	0.748452
FoxO1	0.720107
FoxO1	0.750489
FoxO1	0.78017
FoxO1	0.747005
FoxO1	0.737764
FoxO1	0.730837
FoxO1	0.760113
FoxO1	0.674821
FoxO1	0.71437
FoxO1	0.742523
FoxO1	0.731577
FoxO1	0.678261
FoxO1	0.648449
FoxO1	0.711441
FoxO1	0.693539
FoxO1	0.734572
FoxO1	0.782088
FoxO1	0.727286
FoxO1	0.71732
FoxO1	0.734787
FoxO1	0.761006
FoxO1	0.765493
FoxO1	0.670414
FoxO1	0.73614
FoxO1	0.734322
FoxO1	0.755867
FoxO1	0.770958
FoxO1	0.748278
FoxO1	0.729337
FoxO1	0.780713
FoxO1	0.695439
FoxO1	0.695804
FoxO1	0.702158
FoxO1	0.726848
FoxO1	0.737113
FoxO1	0.668088
FoxO1	0.736459
FoxO1	0.693348
FoxO1	0.764614
FoxO1	0.713774
FoxO1	0.745774
FoxO1	0.716273
FoxO1	0.750952
FoxO1	0.765027
FoxO1	0.70801
FoxO1	0.718854
FoxO1	0.669165
FoxO1	0.723048
FoxO1	0.728147
FoxO1	0.695022
FoxO1	0.770478
FoxO1	0.699028
FoxO1	0.679768
FoxO1	0.718409
FoxO1	0.72117
FoxO1	0.714837
FoxO1	0.747091
FoxO1	0.763947
FoxO1	0.72705
FoxO1	0.718205
FoxO1	0.73136
FoxO1	0.733302
FoxO1	0.774069
FoxO1	0.719758
FoxO1	0.746546
FoxO1	0.760354
FoxO1	0.744484
FoxO1	0.697305
FoxO1	0.716625
FoxO1	0.695808
FoxO1	0.715196
FoxO1	0.76876
FoxO1	0.729336
FoxO1	0.712632
FoxO1	0.718877
FoxO1	0.684491
FoxO1	0.752258
FoxO1	0.729235
FoxO1	0.676034
FoxO1	0.728166
FoxO1	0.716238
FoxO1	0.645669
FoxO1	0.703872
FoxO1	0.786537
FoxO1	0.717581
FoxO1	0.759339
FoxO1	0.729565
FoxO1	0.75047
FoxO1	0.747753
FoxO1	0.732441
FoxO1	0.741203
FoxO1	0.694948
FoxO1	0.751777
FoxO1	0.68275
FoxO1	0.708811
FoxO1	0.719444
FoxO1	0.805031
FoxO1	0.794014
FoxO1	0.682613
FoxO1	0.715478
FoxO1	0.732444
FoxO1	0.744273
FoxO1	0.813529
FoxO1	0.74988
FoxO1	0.711491
FoxO1	0.733852
FoxO1	0.782192
FoxO1	0.737996
FoxO1	0.733368
FoxO1	0.741426
FoxO1	0.722047
FoxO1	0.710906
FoxO1	0.693855
FoxO1	0.775104
FoxO1	0.72435
FoxO1	0.780514
FoxO1	0.808037
FoxO1	0.716126
FoxO1	0.744979
FoxO1	0.751
FoxO1	0.720982
FoxO1	0.731458
FoxO1	0.732057
FoxO1	0.804117
FoxO1	0.69309
FoxO1	0.747988
FoxO1	0.779102
FoxO1	0.711339
FoxO1	0.783269
FoxO1	0.684729
FoxO1	0.758591
FoxO1	0.715901
FoxO1	0.724225
FoxO1	0.773657
FoxO1	0.754266
FoxO1	0.735352
FoxO1	0.669783
FoxO1	0.765518
FoxO1	0.709541
FoxO1	0.737021
FoxO1	0.728937
FoxO1	0.745616
FoxO1	0.72288
FoxO1	0.781639
FoxO1	0.734937
FoxO1	0.714477
FoxO1	0.70707
FoxO1	0.749172
FoxO1	0.700916
FoxO1	0.73731
FoxO1	0.743786
FoxO1	0.730365
FoxO1	0.785014
FoxO1	0.766424
FoxO1	0.764316
FoxO1	0.744825
FoxO1	0.773333
FoxO1	0.699524
FoxO1	0.736413
FoxO1	0.76152
FoxO1	0.742156
FoxO1	0.679638
FoxO1	0.685105
FoxO1	0.678749
FoxO1	0.693112
FoxO1	0.78717
FoxO1	0.731523
FoxO1	0.742766
FoxO1	0.740757
FoxO1	0.726132
FoxO1	0.753566
FoxO1	0.699367
FoxO1	0.711255
FoxO1	0.760354
FoxO1	0.754518
FoxO1	0.704195
FoxO1	0.731247
FoxO1	0.741633
FoxO1	0.699953
FoxO1	0.738581
FoxO1	0.697122
FoxO1	0.73591
FoxO1	0.749096
FoxO1	0.711644
FoxO1	0.710904
FoxO1	0.757123
FoxO1	0.710148
FoxO1	0.766934
FoxO1	0.715312
FoxO1	0.743437
FoxO1	0.759354
FoxO1	0.740733
FoxO1	0.69078
FoxO1	0.731068
FoxO1	0.741042
FoxO1	0.741871
FoxO1	0.75117
FoxO1	0.726285
FoxO1	0.682039
FoxO1	0.698639
FoxO1	0.769804
FoxO1	0.692276
FoxO1	0.689111
FoxO1	0.808135
FoxO1	0.719726
FoxO1	0.704169
FoxO1	0.739926
FoxO1	0.771649
FoxO1	0.772879
FoxO1	0.700418
FoxO1	0.78477
FoxO1	0.663502
FoxO1	0.698409
FoxO1	0.719652
FoxO1	0.7445
FoxO1	0.721217
FoxO1	0.722035
FoxO1	0.747579
FoxO1	0.692345
FoxO1	0.736989
FoxO1	0.69771
FoxO1	0.768381
FoxO1	0.711355
FoxO1	0.717413
FoxO1	0.710119
FoxO1	0.794317
FoxO1	0.740922
FoxO1	0.692574
FoxO1	0.758632
FoxO1	0.727165
FoxO1	0.717445
FoxO1	0.753721
FoxO1	0.769455
FoxO1	0.761004
FoxO1	0.720765
FoxO1	0.743226
FoxO1	0.718106
FoxO1	0.659497
FoxO1	0.778936
FoxO1	0.703439
FoxO1	0.774376
FoxO1	0.779282
FoxO1	0.673426
FoxO1	0.7476
FoxO1	0.706872
FoxO1	0.683473
FoxO1	0.758428
FoxO1	0.683376
FoxO1	0.691333
FoxO1	0.74306
FoxO1	0.762878
FoxO1	0.668901
FoxO1	0.722145
FoxO1	0.706801
FoxO1	0.734859
FoxO1	0.714158
FoxO1	0.715208
FoxO1	0.670917
FoxO1	0.711882
FoxO1	0.727956
FoxO1	0.716469
FoxO1	0.762431
FoxO1	0.687526
FoxO1	0.724379
FoxO1	0.812426
FoxO1	0.743446
FoxO1	0.689019
FoxO1	0.667425
FoxO1	0.745632
FoxO1	0.767173
FoxO1	0.737853
FoxO1	0.674436
FoxO1	0.700898
FoxO1	0.694975
FoxO1	0.701913
FoxO1	0.683478
FoxO1	0.746661
FoxO1	0.745822
FoxO1	0.755523
FoxO1	0.776247
FoxO1	0.702376
FoxO1	0.743485
FoxO1	0.769278
FoxO1	0.713699
FoxO1	0.706508
FoxO1	0.70937
FoxO1	0.805078
FoxO1	0.729932
FoxO1	0.716957
FoxO1	0.67643
FoxO1	0.754939
FoxO1	0.729108
FoxO1	0.725646
FoxO1	0.751364
FoxO1	0.737655
FoxO1	0.747001
FoxO1	0.736813
FoxO1	0.722291
FoxO1	0.71927
FoxO1	0.688933
FoxO1	0.69748
FoxO1	0.716541
FoxO1	0.793631
FoxO1	0.732769
FoxO1	0.76257
FoxO1	0.747693
FoxO1	0.675831
FoxO1	0.746653
FoxO1	0.762803
FoxO1	0.726072
FoxO1	0.754446
FoxO1	0.741616
FoxO1	0.732469
FoxO1	0.786514
FoxO1	0.749246
FoxO1	0.742655
FoxO1	0.636325
FoxO1	0.706009
FoxO1	0.681899
FoxO1	0.719802
FoxO1	0.68325
FoxO1	0.728556
FoxO1	0.725053
FoxO1	0.718978
FoxO1	0.755032
FoxO1	0.65854
FoxO1	0.703006
FoxO1	0.729148
FoxO1	0.741421
FoxO1	0.709403
FoxO1	0.723088
FoxO1	0.705554
FoxO1	0.721105
FoxO1	0.709416
FoxO1	0.7127
FoxO1	0.708997
FoxO1	0.749362
FoxO1	0.686104
FoxO1	0.741577
FoxO1	0.810132
FoxO1	0.707762
FoxO1	0.73698
FoxO1	0.768314
FoxO1	0.746537
FoxO1	0.828534
FoxO1	0.695445
FoxO1	0.671849
FoxO1	0.715137
FoxO1	0.76481
FoxO1	0.726789
FoxO1	0.696376
FoxO1	0.640959
FoxO1	0.737272
FoxO1	0.79753
FoxO1	0.729722
FoxO1	0.744261
FoxO1	0.740966
FoxO1	0.694875
FoxO1	0.736262
FoxO1	0.768618
FoxO1	0.711497
FoxO1	0.645708
FoxO1	0.669093
FoxO1	0.75215
FoxO1	0.749836
FoxO1	0.710983
FoxO1	0.711166
FoxO1	0.740499
FoxO1	0.706338
FoxO1	0.76412
FoxO1	0.781202
FoxO1	0.776002
FoxO1	0.739224
FoxO1	0.74167
FoxO1	0.723331
FoxO1	0.71567
FoxO1	0.753073
FoxO1	0.750978
FoxO1	0.701767
FoxO1	0.721004
FoxO1	0.671595
FoxO1	0.661172
FoxO1	0.766804
FoxO1	0.750893
FoxO1	0.712744
FoxO1	0.669863
FoxO1	0.714375
FoxO1	0.696187
FoxO1	0.662409
FoxO1	0.699839
FoxO1	0.737128
FoxO1	0.6533
FoxO1	0.73025
FoxO1	0.754085
FoxO1	0.696951
FoxO1	0.720667
FoxO1	0.739624
FoxO1	0.75783
FoxO1	0.680286
FoxO1	0.737615
FoxO1	0.742116
FoxO1	0.733947
FoxO1	0.675165
FoxO1	0.722251
FoxO1	0.730857
FoxO1	0.681731
FoxO1	0.747168
FoxO1	0.770873
FoxO1	0.683854
FoxO1	0.674266
FoxO1	0.704286
FoxO1	0.721112
FoxO1	0.758854
FoxO1	0.672485
FoxO1	0.714182
FoxO1	0.712998
FoxO1	0.684192
FoxO1	0.792162
FoxO1	0.657324
FoxO1	0.68089
FoxO1	0.773605
FoxO1	0.718573
FoxO1	0.672899
FoxO1	0.777114
FoxO1	0.753263
FoxO1	0.727064
FoxO1	0.72615
FoxO1	0.674622
FoxO1	0.806229
FoxO1	0.805773
FoxO1	0.73649
FoxO1	0.730121
FoxO1	0.834238
FoxO1	0.767139
FoxO1	0.71192
FoxO1	0.715662
FoxO1	0.726732
FoxO1	0.689018
FoxO1	0.746006
FoxO1	0.674957
FoxO1	0.728238
FoxO1	0.745087
FoxO1	0.727764
FoxO1	0.711948
FoxO1	0.759529
FoxO1	0.698361
FoxO1	0.736001
FoxO1	0.701433
FoxO1	0.685236
FoxO1	0.757581
FoxO1	0.71878
FoxO1	0.696237
FoxO1	0.739533
FoxO1	0.747131
FoxO1	0.759325
FoxO1	0.730604
FoxO1	0.762216
FoxO1	0.657154
FoxO1	0.745053
FoxO1	0.732159
FoxO1	0.762744
FoxO1	0.732952
FoxO1	0.697456
FoxO1	0.770868
FoxO1	0.753532
FoxO1	0.686175
FoxO1	0.709459
FoxO1	0.69847
FoxO1	0.691247
FoxO1	0.802378
FoxO1	0.709344
FoxO1	0.730593
FoxO1	0.741725
FoxO1	0.673502
FoxO1	0.67198
FoxO1	0.748809
FoxO1	0.709911
FoxO1	0.768357
FoxO1	0.687654
FoxO1	0.731859
FoxO1	0.686401
FoxO1	0.717861
FoxO1	0.768203
FoxO1	0.767407
FoxO1	0.680475
FoxO1	0.70333
FoxO1	0.752923
FoxO1	0.72394
FoxO1	0.766308
FoxO1	0.685598
FoxO1	0.676119
FoxO1	0.713416
FoxO1	0.723708
FoxO1	0.685943
FoxO1	0.715663
FoxO1	0.719255
FoxO1	0.720109
FoxO1	0.726405
FoxO1	0.724776
FoxO1	0.657834
FoxO1	0.766712
FoxO1	0.695495
FoxO1	0.695137
FoxO1	0.732764
FoxO1	0.706328
FoxO1	0.74744
FoxO1	0.735891
FoxO1	0.664593
FoxO1	0.746134
FoxO1	0.751701
FoxO1	0.689359
FoxO1	0.745001
FoxO1	0.736653
FoxO1	0.713283
FoxO1	0.743521
FoxO1	0.708926
FoxO1	0.724164
FoxO1	0.783336
FoxO1	0.734588
FoxO1	0.712306
FoxO1	0.726145
FoxO1	0.730043
FoxO1	0.736151
FoxO1	0.746613
FoxO1	0.724016
FoxO1	0.716546
FoxO1	0.70896
FoxO1	0.761279
FoxO1	0.704766
FoxO1	0.697361
FoxO1	0.66571
FoxO1	0.704685
FoxO1	0.778177
FoxO1	0.646715
FoxO1	0.69735
FoxO1	0.745599
FoxO1	0.676683
FoxO1	0.81192
FoxO1	0.711751
FoxO1	0.753743
FoxO1	0.773894
FoxO1	0.714808
FoxO1	0.691834
FoxO1	0.763937
FoxO1	0.724287
FoxO1	0.73888
FoxO1	0.759034
FoxO1	0.704606
FoxO1	0.760425
FoxO1	0.701306
FoxO1	0.742591
FoxO1	0.800652
FoxO1	0.776531
FoxO1	0.710786
FoxO1	0.72849
FoxO1	0.712916
FoxO1	0.736066
FoxO1	0.698571
FoxO1	0.724131
FoxO1	0.725623
FoxO1	0.727726
FoxO1	0.679735
FoxO1	0.724228
FoxO1	0.745291
FoxO1	0.748996
FoxO1	0.695651
FoxO1	0.725719
FoxO1	0.695656
FoxO1	0.679789
FoxO1	0.669923
FoxO1	0.690093
FoxO1	0.743405
FoxO1	0.64942
FoxO1	0.676595
FoxO1	0.746644
FoxO1	0.741191
FoxO1	0.726871
FoxO1	0.743654
FoxO1	0.695331
FoxO1	0.672644
FoxO1	0.689506
FoxO1	0.819039
FoxO1	0.741788
FoxO1	0.663439
FoxO1	0.755752
FoxO1	0.755002
FoxO1	0.680694
FoxO1	0.70327
FoxO1	0.752233
FoxO1	0.77197
FoxO1	0.781355
FoxO1	0.736289
FoxO1	0.711404
FoxO1	0.776244
FoxO1	0.657404
FoxO1	0.734092
FoxO1	0.744635
FoxO1	0.728566
FoxO1	0.677047
FoxO1	0.732582
FoxO1	0.759048
FoxO1	0.728827
FoxO1	0.739909
FoxO1	0.687312
FoxO1	0.714604
FoxO1	0.72283
FoxO1	0.748762
FoxO1	0.728248
FoxO1	0.69068
FoxO1	0.745209
FoxO1	0.704839
FoxO1	0.726688
FoxO1	0.683887
FoxO1	0.745424
FoxO1	0.757951
FoxO1	0.749817
FoxO1	0.754858
FoxO1	0.701553
FoxO1	0.786137
FoxO1	0.682481
FoxO1	0.706662
FoxO1	0.747081
FoxO1	0.709802
FoxO1	0.742847
FoxO1	0.747616
FoxO1	0.779605
FoxO1	0.750513
FoxO1	0.737798
FoxO1	0.749898
FoxO1	0.744227
FoxO1	0.761585
FoxO1	0.677502
FoxO1	0.729505
FoxO1	0.718379
FoxO1	0.721069
FoxO1	0.665731
FoxO1	0.756674
FoxO1	0.754876
FoxO1	0.694632
FoxO1	0.734819
FoxO1	0.796471
FoxO1	0.721505
FoxO1	0.765036
FoxO1	0.693027
FoxO1	0.705724
FoxO1	0.748919
FoxO1	0.794367
FoxO1	0.770791
FoxO1	0.690423
FoxO1	0.778141
FoxO1	0.708148
FoxO1	0.739287
FoxO1	0.76356
FoxO1	0.712888
FoxO1	0.694135
FoxO1	0.717323
FoxO1	0.786179
FoxO1	0.73468
FoxO1	0.704682
FoxO1	0.715496
FoxO1	0.746172
FoxO1	0.785646
FoxO1	0.766647
FoxO1	0.691011
FoxO1	0.69325
FoxO1	0.715185
FoxO1	0.763012
FoxO1	0.744624
FoxO1	0.727456
FoxO1	0.722218
FoxO1	0.695045
FoxO1	0.762081
FoxO1	0.765226
FoxO1	0.685968
FoxO1	0.739624
FoxO1	0.76825
FoxO1	0.728651
FoxO1	0.756192
FoxO1	0.73953
FoxO1	0.751018
FoxO1	0.759295
FoxO1	0.760647
FoxO1	0.727975
FoxO1	0.714354
FoxO1	0.708681
FoxO1	0.686198
FoxO1	0.676654
FoxO1	0.663708
FoxO1	0.687188
FoxO1	0.751337
FoxO1	0.760567
FoxO1	0.699363
FoxO1	0.736443
FoxO1	0.765176
FoxO1	0.717907
FoxO1	0.69886
FoxO1	0.732789
FoxO1	0.713067
FoxO1	0.762199
FoxO1	0.760755
FoxO1	0.73785
FoxO1	0.745349
FoxO1	0.710191
FoxO1	0.731849
FoxO1	0.813153
FoxO1	0.762208
FoxO1	0.766483
FoxO1	0.787762
FoxO1	0.746484
FoxO1	0.704162
FoxO1	0.746045
FoxO1	0.730432
FoxO1	0.794573
FoxO1	0.714723
FoxO1	0.685369
FoxO1	0.722599
FoxO1	0.691546
FoxO1	0.749528
FoxO1	0.745801
FoxO1	0.747798
FoxO1	0.742384
FoxO1	0.687479
FoxO1	0.732218
FoxO1	0.706296
FoxO1	0.755585
FoxO1	0.655337
FoxO1	0.732188
FoxO1	0.731562
FoxO1	0.681976
FoxO1	0.72462
FoxO1	0.775357
FoxO1	0.754726
FoxO1	0.757765
FoxO1	0.781312
FoxO1	0.721853
FoxO1	0.72402
FoxO1	0.757943
FoxO1	0.722281
FoxO1	0.802041
FoxO1	0.704244
FoxO1	0.683422
FoxO1	0.695196
FoxO1	0.728596
FoxO1	0.762811
FoxO1	0.706944
FoxO1	0.732163
FoxO1	0.762725
FoxO1	0.721493
FoxO1	0.775316
FoxO1	0.719308
FoxO1	0.79494
FoxO1	0.700008
FoxO1	0.703151
FoxO1	0.754023
FoxO1	0.74631
FoxO1	0.700879
FoxO1	0.69422
FoxO1	0.759148
FoxO1	0.702563
FoxO1	0.730913
FoxO1	0.744523
FoxO1	0.712306
FoxO1	0.752314
FoxO1	0.736313
FoxO1	0.692857
FoxO1	0.692304
FoxO1	0.748889
FoxO1	0.759479
FoxO1	0.709944
FoxO1	0.713562
FoxO1	0.731772
FoxO1	0.675209
FoxO1	0.76041
FoxO1	0.732609
FoxO1	0.755756
FoxO1	0.753053
FoxO1	0.716158
FoxO1	0.712917
FoxO1	0.726094
FoxO1	0.728611
FoxO1	0.759346
[truncated: 238,001+ more rows]

## Sheet: fig.5c-fig.S5g
Experiment	Replicate	Genotype	Pou3f1	Sall2	Dnmt3b_LP	Dnmt3b_RP	Enpp2
exp1	rep1	siScr	1	1	1	1
exp1	rep2	siScr	1	1	1	1
exp1	rep1	siFoxO1	0.612678	0.498587	0.3606	0.633993
exp1	rep2	siFoxO1	0.245313	0.412244	0.418773	0.462455
exp2	rep1	siScr	1	1	1	1	1
exp2	rep2	siScr	1	1	1	1	1
exp2	rep1	siFoxO1	0.149708	0.400277	0.396601	0.235876	0.573915
exp2	rep2	siFoxO1	0.180238	0.181121	0.413536	0.121042	0.425197

[truncated: 5 more sheets: fig.6b, fig.S1i, fig.S2g-fig.S2j, fig.S2l, fig.S4c]
